# Supplementary material for: A new experimental platform facilitates assessment of the transcriptional and chromatin landscapes of aging yeast
Source: eLife. 2018 Oct 19;7:e39911. doi: 10.7554/eLife.39911 (PMC6261268; doi:10.7554/eLife.39911)
Supplement: Figure 1—source data 1. [file elife-39911-fig1-data1.xlsx]

## Sheet: Sheet1
Category	Item	Vendor	Cat#	Product Name / Description
Metro Rack	metro rack	Uline	H-2946-63	Chrome Wire Shelving Unit - 48 x 24 x 63"
	casters	Uline	H-1205WH	Casters for Open Wire Shelving Units - Set of 4
	shelf liners (optional)	Uline	H-2440	Plastic Shelf Liner - 48 x 24"
	side ledges (optional)	Uline	H-1763C	Wire Shelf Ledge - 24 x 4", Chrome
	back ledges (optional)	Uline	H-1765C	Wire Shelf Ledge - 48 x 4", Chrome
	push handle (optional)	Uline	H-2929	Push Handle for 24" Wire Shelving
Media	10L media carboy	VWR	89001-530	KIMAX® Reservoir Bottles with Bottom Hose Outlet, Kimble Chase, Case of 1
	stopper (No12)	VWR	59589-358	VWR® Green Neoprene Stoppers
	2L media carboy	Fisher	02-973-1D	Kimble™ KIMAX™ Aspirator Bottles with Tubulation
	stopper (No6)	Fisher	14-132D	Twistit™ Rubber Stoppers, No 6
	large metal tubing	McMaster-Carr	89895K431	Type 304 Smooth-Bore Seamless Stainless Steel Tubing, 3/8" OD, .305" ID, .035" Wall, 4" Length
	medium metal tubing	McMaster-Carr	89895K616	Type 304 Smooth-Bore Seamless Stainless Steel Tubing, 7/32" OD, .148" ID, .035" Wall, 1 ft
	small metal tubing	McMaster-Carr	89895K717	Type 304 Smooth-Bore Seamless Stainless Steel Tubing, 3/16" OD, .118" ID, .035" Wall, 1' Length
	electrical tape	Amazon	80611211576	3M Scotch #35 Electrical Tape 10851-BA-10, 3/4-Inch by 66-Foot by 0.007-Inch, Green
	filter receiver bottle	Fisher Scientific	13-700-444	PYREX™ Slim Line Round Media Storage Bottles
	metal clamp	Fisher Scientific	5867
	flat forceps	Fisher Scientific	09-753-50
	fine forceps	Fisher Scientific	16100121
Tubings	big tubing	Fisher Scientific	ABW00005	Saint Gobain ABW00005 Tygon Sanitary Silicone Tubing, 3/32" Inner Diameter, 7/32" Outer Diameter, 1/16" Wall Thickness, 50' Length
	medium tubing	Fisher Scientific	ABW00012	Saint Gobain ABW00012 Tygon Sanitary Silicone Tubing, 3/16" Inner Diameter, 5/16" Outer Diameter, 1/16" Wall Thickness, 50' Length
	small tubing	Fisher Scientific	ABW00017	Saint-Gobain™ Tygon™ Sanitary Silicone Tubing Formula 3350 (ABW00017)
	marprene tubing	Watson Marlow	978.0038.00+	Autoclavable marprene tubing, orange/green color code, 0.38mm bore
	Y connector	Cole-Parmer	HV-30703-92	PVDF barbed Y connector, 1/8" ID, 3/32", 31/32", 11/16"
	male luer	Cole-Parmer	EW-30800-24	Cole-Parmer ADCF Male Luer to 1/8" L Barb Adapter, PP
	female luer	Cole-Parmer	SK-30800-08	Cole-Parmer ADCF Female Luer to 1/8" L Barb Adapter, PP
	male luer plug	Cole-Parmer	UX-45504-56	Male Luer Lock Plug, PC
	big reducing connector	Cole-Parmer	EW-30703-50	Barbed fittings, Reducing Connector, Kynar, 1/4" x 1/8" ID, 1/16", 1-15/32", 1/2"
	small reducing connector	Cole-Parmer	EW-30703-48	Barbed fittings, Reducing Connector, Kynar, 3/16" x 1/8" ID, 1/16", 1-1/4", 3/8"
	blunt-end needle	Zephyrtronics	ZT-5-025-5-C	25 Gauge BLUNT DISPENSING NEEDLES, PLASTIC TAPERED TIPS
	air filter	Thermo	725-2545	Nalgene Syringer Filter, PES, 0.45uM
MAD System	peristaltic pump	Watson Marlow	020.3732.00A	205S/CA Multi-Channel Cartridge Pump
	dry block heater	VWR	12621-088	VWR® Digital Dry Block Heaters
	air pump	Amazon		Hydrofarm AAPA3.2L 2-Watt 3.2-LPM Active Aqua Air Pump with 1-Outlet
	air pressure guage	SSI Technologies	MGA-300-A-9V-R	Digital pressure gauge, 300psi
	long cable tie	Uline	S-9896	Natural Nylon Cable Ties - 21", 50 lb.
	short cable tie	Uline	S-3807	Natural Nylon Cable Ties - 10", 40 lb.
	flask			any size of big enough flask or container to collect effluent for a day
	tube rack	Fisher Scientific	14-793-5	Fisherbrand™ Poxygrid™ Test Tube Racks
	ministat vessel	Corning	9825-25	PYREX 55mL Screw Cap Culture Tubes
	brush	Fisher Scientific	03-572-5	Fisherbrand™ Stainless-Steel Handled Brushes
	long needle	Hamilton	7750-07	16 gauge, Kel-F Hub, Custom Specs: Length: 7 inch / Point Style: 4 / Angle: 45
	short needle	Hamilton	7750-07	16 gauge, Kel-F Hub, Custom Specs: Length: 7 inch / Point Style: 4 / Angle: 45
	air bubble trapper tube	Zera Development	SBT001REV1
	air bubble trapper cap	Zera Development	SBT002REV1
	Teflon cap	Zera Development	SBT003REV1
	silicon disc gasket	Zera Development	SBT004REV1
	neodymium ring magnet	K&J Magnetics	RY0X04	2" od x 1" id x 1/4" thick
	magnet spacer	in-house 3D printed		same dimension as ring magnets with any plastic material
	magnet holder	in-house 3D printed
Cleanup	Drinking water pump	Amazon		PrimeTrendz TM Electric Battery-Operated Home Jug Drinking Bottled Water Pump with Switch 5 Gallon
	Drinking water bottle	Amazon		Bluewave 5 Gallon BPA-Free Water Bottle with 48mm Cap (Gen2)
