# Supplementary material for: A new experimental platform facilitates assessment of the transcriptional and chromatin landscapes of aging yeast
Source: eLife. 2018 Oct 19;7:e39911. doi: 10.7554/eLife.39911 (PMC6261268; doi:10.7554/eLife.39911)
Supplement: Figure 1—source data 2. [file elife-39911-fig1-data2.xlsx]

## Sheet: Sheet1
experiment	strain	time (hours)	% original mothers	% viable	median bud scar (all moms)	purity/viability assessment
dense time course	wt	0	NA	>99	0	microscopy
dense time course	wt	10	90	>99	6	microscopy
dense time course	wt	14	90	>99	9	microscopy
dense time course	wt	20	90	90	12	microscopy
dense time course	wt	30	80	NA	15	microscopy
dense time course	wt	45	75	60	19	microscopy
dense time course	wt	55	60	50	17.5	microscopy
