# Supplementary material for: A new experimental platform facilitates assessment of the transcriptional and chromatin landscapes of aging yeast
Source: eLife. 2018 Oct 19;7:e39911. doi: 10.7554/eLife.39911 (PMC6261268; doi:10.7554/eLife.39911)
Supplement: Figure 2—source data 1. [file elife-39911-fig2-data1.xlsx]

## Sheet: Sheet1
experiment	strain	time (hours)	% original mothers	% viable	median bud scar (all moms)	purity/viability assessment
mutant time course	wt	0	NA	>99	0	flow cytometry
mutant time course	wt	20	65	90	11	flow cytometry
mutant time course	wt	40	69	49	18	flow cytometry
mutant time course	fob1	0	NA	>99	0	flow cytometry
mutant time course	fob1	20	73	88	12	flow cytometry
mutant time course	fob1	40	68	46	20	flow cytometry
mutant time course	ubr2	0	NA	>99	0	flow cytometry
mutant time course	ubr2	20	73	92	11	flow cytometry
mutant time course	ubr2	40	63	52	18	flow cytometry
mutant time course	sir2	0	NA	>99	0	flow cytometry
mutant time course	sir2	20	75	85	9	flow cytometry
mutant time course	sir2	40	78	26	10.5	flow cytometry
