# Supplementary material for: A new experimental platform facilitates assessment of the transcriptional and chromatin landscapes of aging yeast
Source: eLife. 2018 Oct 19;7:e39911. doi: 10.7554/eLife.39911 (PMC6261268; doi:10.7554/eLife.39911)
Supplement: Figure 2—source data 2. [file elife-39911-fig2-data2.xlsx]

## Sheet: Sheet1
alias	name	genotype	MAT	parent/background	Source
wt dip	DBY12007	HAP1+/HAP1+	a/a	S288c	Hickman and Winston (2007)
wt hap	DBY12000	HAP1+	a	S288c	Hickman and Winston (2007)
fob1∆	SMY2001	fob1∆::KanMX, HAP1+	a	DBY12000	This study
sir2∆	SMY2017	sir2∆::HygMX, HAP1+	haploid	DBY12000	This study
ubr2∆	SMY2025	ubr2∆::HygMX, HAP1+	a	DBY12000	This study
wt-NOP58-mNeon	SMY2444	NOP58-3xNeonGreen-NatMX, HAP1+	a	DBY12000	This study
fob1∆-NOP58-mNeon	SMY2442	fob1∆::KanMX, NOP58-3xNeonGreen-NatMX, HAP1+	a	SMY2001	This study
sir2∆-NOP58-mNeon	SMY2449	sir2∆::HygMX, NOP58-3xNeonGreen-NatMX, HAP1+	haploid	SMY2017	This study
ubr2∆-NOP58-mNeon	SMY2443	ubr2∆::HygMX, NOP58-3xNeonGreen-NatMX, HAP1+	a	SMY2025	This study
