# Supplementary material for: A new experimental platform facilitates assessment of the transcriptional and chromatin landscapes of aging yeast
Source: eLife. 2018 Oct 19;7:e39911. doi: 10.7554/eLife.39911 (PMC6261268; doi:10.7554/eLife.39911)
Supplement: Figure 6—source data 1. [file elife-39911-fig6-data1.xlsx]

## Sheet: TaqMan primers
TaqMan Probes/pirmers and amplicons
Amplicons were synthesized into pIDTSmart (Amp) (standard IDT vector)
Name	Sequence
Primer Set 1: Amplicon Size = 178
RDN25_1143F	TGCGGGATGAACCGAACGTA
RDN25_1321R	CGCTTGAGCGCCATCCATTT
RDN25_1244PZ	TCCATGGCCACCGTCCGGCTGTCT
RDN25_amp1	GAACTGGCGATGCGGGATGAACCGAACGTAGAGTTAAGGTGCCGGAATACACGCTCATCAGACACCACAAAAGGTGTTAGTTCATCTAGACAGCCGGACGGTGGCCATGGAAGTCGGAATCCGCTAAGGAGTGTGTAACAACTCACCGGCCGAATGAACTAGCCCTGAAAATGGATGGCGCTCAAGCGTGTTACCTATAC
Primer Set 2: Amplicon Size = 199
RDN25_2190F	TCTGCCCAGTGCTCTGAATGT
RDN25_2389R	GATTCTGCCAAGCCCGTTCC
RDN25_2251PZ	CCCGCCGTTTACCCGCGCTTGGT
RDN25_amp2	AATGTGATTTCTGCCCAGTGCTCTGAATGTCAAAGTGAAGAAATTCAACCAAGCGCGGGTAAACGGCGGGAGTAACTATGACTCTCTTAAGGTAGCCAAATGCCTCGTCATCTAATTAGTGACGCGCATGAATGGATTAACGAGATTCCCACTGTCCCTATCTACTATCTAGCGAAACCACAGCCAAGGGAACGGGCTTGGCAGAATCAGCGGGGAAAGA
Primer Set 1: Amplicon Size = 110
RDN25_25510F	TCTAGCATTCAAGGTCCCATTC
RDN25_2574R	CCCTTAGGACATCTGCGTTATC
RDN25_2639PZ	AATGTCTTCAACCCGGATCAGCCC
RDN25_amp3	CGTTCTAGCATTCAAGGTCCCATTCGGGGCTGATCCGGGTTGAAGACATTGTCAGGTGGGGAGTTTGGCTGGGGCGGCACATCTGTTAAACGATAACGCAGATGTCCTAAGGGGGGCTCAT
Primer Set 3: Amplicon Size = 174
RDN18_477F	ACGATACAGGGCCCATTCGG
RDN18_651R	CAACCGGGCCCAAAGTTCAA
RDN18_578PZ	ACCGCGGCTGCTGGCACCAGA
RDN18_amp1	ATAAATAACGATACAGGGCCCATTCGGGTCTTGTAATTGGAATGAGTACAATGTAAATACCTTAACGAGGAACAATTGGAGGGCAAGTCTGGTGCCAGCAGCCGCGGTAATTCCAGCTCCAATAGCGTATATTAAAGTTGTTGCAGTTAAAAAGCTCGTAGTTGAACTTTGGGCCCGGTTGGCCGGTCCG
Primer Set 1: Amplicon Size = 102
RDN18_1207F	CACCAGGTCCAGACACAATAAG
RDN18_1308R	CAGACAAATCACTCCACCAACTA
RDN18_1258PZ	TTTGTGGGTGGTGGTGCATGG
RDN18_amp2	GAAACTCACCAGGTCCAGACACAATAAGGATTGACAGATTGAGAGCTCTTTCTTGATTTTGTGGGTGGTGGTGCATGGCCGTTCTTAGTTGGTGGAGTGATTTGTCTGCTTAATTGCGAT
Primer Set 1: Amplicon Size = 187
ACT1_3F	GCGTGAAGATGTGGCTGCAA
ACT1_170R	TCCTCGACGTTGGTGGAGTC
ACT1_111PZ	TCGCGTCCGCAAATTCCTTTGCCACGT
ACT1_amp	CGGCGTGAAGATGTGGCTGCAAGAGATTGATCGGTATGCAACCTCAACAGTGTTGAAGCTATTGGTAGGTAACAAGTGTGATTTAAAGGACAAGCGTGTCGTGGAATATGACGTGGCAAAGGAATTTGCGGACGCGAATAAGATGCCGTTCTTAGAGACTAGTGCTTTGGACTCCACCAACGTCGAGGATGCGTTTTTAA
Primer Set 1: Amplicon Size = 120
PhiX_582F	TTTGTGGGATACCCTCGCTT
PhiX_682R	CGTAAATTCAGCGCCTTCCA
PhiX_651PZ	CCCGTCAACATTCAAACGGCCTGT
Primer Set 1: Amplicon Size = 113
PhiX_2663F	GTTTGGTTCGCTTTGAGTCTTC
PhiX_2776R	CACACAGTCCTTGACGGTATAA
PhiX_2717PZ	TCATAGGCAGTCGGGAGGGTAGTC
ACT1_969F	CGTCTGGATTGGTGGTTCTATC
ACT1_1034R	GGACCACTTTCGTCGTATTCTT
ACT1_992PZ	TGGCTTCTTTGACTACCTTCCAACA
ACT1_amp2	AAGTACTCCGTCTGGATTGGTGGTTCTATCTTGGCTTCTTTGACTACCTTCCAACAAATGTGGATCTCAAAACAAGAATACGACGAAAGTGGTCCATCTATCGTTCACCA
