# Supplementary material for: A new experimental platform facilitates assessment of the transcriptional and chromatin landscapes of aging yeast
Source: eLife. 2018 Oct 19;7:e39911. doi: 10.7554/eLife.39911 (PMC6261268; doi:10.7554/eLife.39911)
Supplement: Source data 1. [file elife-39911-data1.xlsx]

## Sheet: README
Sheet:	Sleuth_dense_TC_complex_annot
	columns:	sys_name	target_id transcript name
		pval	- pval - pvalue
		qval	- qval - FDR adjusted pvalue using benjamini-hochberg
		b	b the 'beta' value or "aging slope" (analogous to rate of change, though technically a bias estimator which has to do with the transformation)
		se_b	- se_b - the standard error of beta
		mean_obs	- mean_obs - the mean of the observations. this is used for the smoothing
		var_obs	- var_obs - the variance of the observations
		tech_var	- tech_var - the technical variance from the bootstraps
		sigma_sq	- sigma_sq - the raw estimator of the variance once the tech_var has been removed
		smooth_sigma_sq	- smooth_sigma_sq - the smooth regression fit for the shrinkage estimation
		final_sigma_sq	- final_sigma_sq - max(sigma_sq, smooth_sigma_sq). this is the one used for covariance estimation of beta (in addition to tech_var)
		gene_id	target_id transcript name or gene symbol
	raw_TPM_complex_annotation			Salmon estimated TPMs from complex annotion for dense WT timecourse
	GO_terms_enriched_in_sig_UP			Enriched GO terms for significantly increasing (with age) genes
	GO_terms_enriched_in_sig_DOWN			Enriched GO terms for significantly decreasing (with age) genes
	red clusters figure 2			gene components from clusters chosen in figure 2 for analysis

## Sheet: Sleuth_dense_TC_complex_annot
sys_name	pval	qval	b	se_b	mean_obs	var_obs	tech_var	sigma_sq	smooth_sigma_sq	final_sigma_sq	gene_id
CUT_CJR009CD3-D	5.37914e-15	9.78481e-13	-2.78275	0.355954	0.853957	11.965	0.159092	0.532131	0.590071	0.590071	CUT_CJR009CD3-D
CUT_COR092WTs2	Sleuth_dense_TC_complex_annot	0.000834798	-2.18587	0.543289	0.522363	7.38254	1.02304	-0.596706	0.722182	0.722182	CUT_COR092WTs2
SUT2460.1	raw_TPM_complex_annotation_	2.80861e-24	-2.14767	0.198853	2.57616	6.99347	0.02945	0.204355	0.184006	0.204355	SUT2460.1
cluster_CKL152CTs3	raw_TPM_complex_annotation_	0.211412	-2.02145	1.13722	1.69296	11.7753	1.97978	5.66696	0.344429	5.66696	cluster_CKL152CTs3
chrIII-0029-W	GO_terms_enriched_in_sig_DOWN	0.011538	-1.96994	0.621421	0.469912	5.97556	1.538	-1.21904	0.745285	0.745285	chrIII-0029-W
cluster_CER056CTs2	0.00228333	0.015657	-1.92426	0.630766	0.376554	5.72131	1.56447	-1.2339	0.788012	0.788012	cluster_CER056CTs2
snR71	0.0380571	0.130004	-1.83886	0.886523	1.49023	8.48356	0.786059	3.8609	0.39413	3.8609	snR71
ncRNA_CLSR1Ts3-D	0.246374	0.459804	-1.79162	1.54557	2.16694	15.338	0.231423	13.8928	0.247612	13.8928	ncRNA_CLSR1Ts3-D
CUT_CDL049CTs2	0.0320895	0.115334	-1.72551	0.805072	2.01865	7.27532	1.03263	2.79966	0.275085	2.79966	CUT_CDL049CTs2
CUT_CKL151CTa3-A	0.00555382	0.0312098	-1.65161	0.595599	0.225	4.21485	1.23551	-0.991986	0.861962	0.861962	CUT_CKL151CTa3-A
chrXV-0418-W	0.011309	0.0531648	-1.58875	0.627221	0.285941	3.8833	1.49459	-1.2917	0.831524	0.831524	chrXV-0418-W
CUT050	2.78748e-06	6.96711e-05	-1.55461	0.331764	0.771653	3.63221	0.0300807	0.0495407	0.62072	0.62072	CUT050
CUT_CLR113WD2	0.0559753	0.171568	-1.54514	0.808454	1.15779	6.42751	0.904774	2.95978	0.488004	2.95978	CUT_CLR113WD2
XUT_16F-24	0.00432271	0.0257222	-1.52636	0.53489	0.195314	3.59092	0.814534	-0.618433	0.877142	0.877142	XUT_16F-24
possible_antisense_to_genes_LAP3	0.040076	0.134952	-1.52413	0.742403	0.18693	3.58232	2.37741	-2.17934	0.881471	0.881471	possible_antisense_to_genes_LAP3
cluster_CCL025CD3	0.0145864	0.0643008	-1.47226	0.602772	0.125289	3.34919	1.23441	-1.0409	0.913884	0.913884	cluster_CCL025CD3
ncRNA_CKR061WC2	0.0641997	0.18949	-1.46819	0.793275	1.09623	5.97694	2.05255	1.66825	0.507346	1.66825	ncRNA_CKR061WC2
CUT_CJL052WD2	0.00994687	0.0485373	-1.45185	0.56324	0.113942	3.25695	0.955791	-0.767609	0.919964	0.919964	CUT_CJL052WD2
YJL077W-B	0.028377	0.105205	-1.44699	0.660113	0.112077	3.23495	1.6555	-1.46889	0.920967	0.920967	YJL077W-B
CUT_CGL209WTs2	0.0372569	0.128017	-1.40808	0.676006	0.905859	4.95729	1.99782	0.704205	0.571427	0.704205	CUT_CGL209WTs2
CUT_COR157CD3	0.0354781	0.123645	-1.39686	0.66427	0.885489	4.84104	1.83969	0.769328	0.578682	0.769328	CUT_COR157CD3
CUT_CJL082WTs2	0.0210316	0.0841842	-1.39289	0.603659	0.0811744	2.99781	1.2169	-1.0437	0.937721	0.937721	CUT_CJL082WTs2
SUT1944.2	0.023781	0.092394	-1.36881	0.605494	0.101184	2.88843	1.24091	-1.08246	0.926842	0.926842	SUT1944.2
SUT333	0.0829657	0.225109	-1.36849	0.789331	1.11453	5.5312	1.35649	2.3274	0.501528	2.3274	SUT333
CUT_CLR120CTs2	0.160476	0.35082	-1.36691	0.973949	1.22535	6.96841	1.4208	4.18788	0.46751	4.18788	CUT_CLR120CTs2
CUT030	0.0709061	0.20241	-1.35923	0.752587	1.02125	5.24264	1.03731	2.31159	0.531801	2.31159	CUT030
CUT_CLR348CTa3-A	0.00350166	0.0218373	-1.34774	0.461575	0.510166	2.74127	0.532218	-0.457179	0.727497	0.727497	CUT_CLR348CTa3-A
XUT_7R-340	0.0527742	0.16445	-1.32115	0.682143	0.0518256	2.69437	1.79743	-1.64505	0.953883	0.953883	XUT_7R-340
XUT_5F-52	0.0532003	0.165463	-1.30206	0.673494	0.0566209	2.61259	1.73076	-1.5887	0.951225	0.951225	XUT_5F-52
SUT1395.2	0.150421	0.33658	-1.30024	0.904173	1.13424	6.12444	0.736136	4.0977	0.495327	4.0977	SUT1395.2
CUT_CLR121CTa3-A	0.0337571	0.119105	-1.29196	0.608563	1.29154	4.10964	0.730404	1.45937	0.448157	1.45937	CUT_CLR121CTa3-A
SUT2216.2	0.00373124	0.0228676	-1.26261	0.435378	0.0569161	2.44633	0.16972	-0.0499484	0.951062	0.951062	SUT2216.2
XUT_13F-10	0.0724768	0.205416	-1.25698	0.699836	0.0705748	2.434	1.95235	-1.82108	0.94353	0.94353	XUT_13F-10
CUT_CER001WD2	0.0931504	0.243706	-1.25371	0.746698	1.54404	4.79592	1.82624	1.47046	0.38044	1.47046	CUT_CER001WD2
possible_antisense_to_genes_YPR127W	0.0269594	0.10152	-1.2453	0.562947	0.182134	2.392	0.989845	-0.85693	0.883956	0.883956	possible_antisense_to_genes_YPR127W
XUT_12F-231	0.121111	0.292548	-1.23992	0.799886	0.932028	5.10989	1.62998	2.15309	0.562223	2.15309	XUT_12F-231
CUT_CKR080WD3-A	0.0465331	0.150036	-1.23662	0.621252	-0.00570729	2.36287	1.29577	-1.15924	0.986279	0.986279	CUT_CKR080WD3-A
possible_antisense_to_genes_YDR061W	0.00657928	0.0355336	-1.22887	0.45222	0.436253	2.30168	0.448724	-0.356155	0.760449	0.760449	possible_antisense_to_genes_YDR061W
CUT_CER088CTs2	0.0519634	0.162892	-1.21862	0.627044	-0.0157118	2.29459	1.33279	-1.20021	0.992011	0.992011	CUT_CER088CTs2
possible_antisense_to_genes_YFH7	0.0357153	0.124378	-1.20421	0.57339	-0.020951	2.24015	0.948943	-0.820122	0.995024	0.995024	possible_antisense_to_genes_YFH7
CUT854	0.0498831	0.157845	-1.19807	0.610959	-0.0250943	2.21747	1.20964	-1.08201	0.997412	0.997412	CUT854
XUT_15R-403	8.31465e-16	1.72852e-13	-1.19803	0.148834	4.30929	2.18588	0.0755387	0.0101498	0.055437	0.055437	XUT_15R-403
CUT_CIL093CTa3-A	0.0654179	0.191759	-1.18298	0.642089	-0.0229929	2.16006	1.44149	-1.31958	0.9962	0.9962	CUT_CIL093CTa3-A
chrXIV-0376-C	0.0349786	0.12236	-1.17671	0.558052	-0.0178481	2.13615	0.848116	-0.728943	0.993238	0.993238	chrXIV-0376-C
possible_antisense_to_genes_PTC6	0.0244945	0.0944374	-1.15861	0.515102	0.0981065	2.05122	0.640321	-0.551074	0.928508	0.928508	possible_antisense_to_genes_PTC6
YPL166W	0.0148153	0.0648948	-1.13425	0.465457	0.466491	1.96874	0.534181	-0.444835	0.746814	0.746814	ATG29
possible_antisense_to_genes_TSA1	0.161191	0.351735	-1.12421	0.802392	2.01086	4.72332	0.252821	3.55399	0.276597	3.55399	possible_antisense_to_genes_TSA1
chrXII-0319-C	0.0896127	0.237177	-1.12074	0.660252	-0.0673344	1.94011	1.5555	-1.44426	1.02206	1.02206	chrXII-0319-C
SUT092	0.00353026	0.0219752	-1.1162	0.382607	2.74427	2.49083	0.430415	0.435139	0.162614	0.435139	SUT092
possible_antisense_to_genes_PCL9	0.0410995	0.137246	-1.11375	0.545282	-0.0729085	1.91638	0.732699	-0.622327	1.02535	1.02535	possible_antisense_to_genes_PCL9
possible_antisense_to_genes_YCR076C	0.020493	0.0824174	-1.10442	0.476618	-0.0559698	1.88023	0.327793	-0.224817	1.01537	1.01537	possible_antisense_to_genes_YCR076C
possible_antisense_to_genes_DPH5	0.0466391	0.150303	-1.07649	0.541068	0.734753	2.68099	1.09608	0.194627	0.634904	0.634904	possible_antisense_to_genes_DPH5
MUT22.1	0.0406905	0.136186	-1.06309	0.519425	0.553984	2.86704	0.339561	1.25571	0.708558	1.25571	MUT22.1
mRNA_CDR034CC1-B	0.00897821	0.0448808	-1.06289	0.40679	0.233748	1.9146	0.120895	0.205284	0.857534	0.857534	mRNA_CDR034CC1-B
XUT_10R-234	0.00509131	0.0291438	-1.05294	0.375888	0.529425	1.68175	0.116304	-0.0590804	0.71912	0.71912	XUT_10R-234
CUT_CLR297WD2	0.292111	0.510308	-1.05222	0.998787	1.86515	6.06041	1.56568	4.33272	0.306189	4.33272	CUT_CLR297WD2
possible_antisense_to_genes_YEF1	0.139012	0.319692	-1.04355	0.705348	0.913373	3.81599	1.3616	1.58008	0.568771	1.58008	possible_antisense_to_genes_YEF1
SUT698	0.108137	0.270641	-1.04108	0.647994	0.468435	2.58784	1.73679	-0.422519	0.745945	0.745945	SUT698
chrXIII-0344-W	0.0306939	0.111853	-1.03794	0.480302	0.25671	1.61724	0.518008	-0.484998	0.846004	0.846004	chrXIII-0344-W
YCL025C	0.000931825	0.00779816	-1.03543	0.312786	7.77462	2.01863	0.000631945	0.577841	0.0165783	0.577841	AGP1
possible_antisense_to_genes_RKI1	0.00884007	0.0443086	-1.02724	0.39235	0.790727	1.64602	0.296704	-0.18177	0.613496	0.613496	possible_antisense_to_genes_RKI1
YLR403W	2.37165e-14	3.83476e-12	-1.01929	0.133613	4.09283	1.57443	0.0420609	0.00948765	0.0634964	0.0634964	SFP1
XUT_5R-144	0.207413	0.414351	-1.01791	0.807408	1.69481	4.42253	2.6354	1.21917	0.343999	1.21917	XUT_5R-144
XUT_4R-203	0.127028	0.302049	-1.01516	0.665276	0.170475	1.5815	1.72691	-1.64938	0.890023	0.890023	XUT_4R-203
YKL137W	0.355073	0.574802	-1.0037	1.08532	3.9426	6.71272	1.59304	5.37172	0.0699526	5.37172	CMC1
XUT_9R-167	0.225505	0.436511	-1.00317	0.827681	0.865716	4.52547	0.474975	3.57558	0.585801	3.57558	XUT_9R-167
possible_antisense_to_genes_PRM1	0.0514848	0.16174	-0.997139	0.512032	1.39472	2.63237	0.541095	1.00909	0.419365	1.00909	possible_antisense_to_genes_PRM1
XUT_7F-206	0.013165	0.0593945	-0.996909	0.402097	0.714205	1.49619	0.31306	-0.276894	0.642925	0.642925	XUT_7F-206
XUT_16R-346	0.102597	0.26067	-0.996295	0.610328	0.600124	2.73021	1.51341	0.170538	0.689084	0.689084	XUT_16R-346
cluster_CPL163CTs2	0.148978	0.334468	-0.982447	0.680766	1.26325	3.48191	0.992243	1.74797	0.456343	1.74797	cluster_CPL163CTs2
CUT_CGL185CTa2	0.237241	0.450637	-0.978247	0.827682	1.58841	4.45249	0.926041	3.12452	0.36942	3.12452	CUT_CGL185CTa2
XUT_13R-245	0.0105013	0.0505462	-0.974242	0.380732	1.26637	1.54723	0.401656	-0.209373	0.455434	0.455434	XUT_13R-245
XUT_16R-274	0.0850053	0.229102	-0.973628	0.565289	0.41621	2.03697	1.11982	-0.272189	0.769607	0.769607	XUT_16R-274
SUT375	0.0836213	0.22647	-0.972269	0.561989	0.874618	2.79791	1.09007	0.777362	0.582587	0.777362	SUT375
XUT_4F-206	0.12794	0.303259	-0.96096	0.631266	0.591267	3.13218	1.35039	1.00582	0.692785	1.00582	XUT_4F-206
SUT2275.1	0.278921	0.49573	-0.957288	0.884131	1.70955	4.82104	0.631039	3.99087	0.340587	3.99087	SUT2275.1
SUT1028.1	0.134644	0.312801	-0.942046	0.629694	0.945419	3.07018	1.39567	0.948824	0.557563	0.948824	SUT1028.1
CUT714	0.064402	0.189747	-0.933398	0.504707	0.35542	2.21428	0.70817	0.527074	0.797977	0.797977	CUT714
SUT1363.2	0.0751163	0.210709	-0.931179	0.523207	0.343056	2.09901	0.814726	0.274991	0.803859	0.803859	SUT1363.2
XUT_16F-310	0.0989168	0.254122	-0.930867	0.564118	0.484054	2.56797	1.14261	0.57352	0.738993	0.738993	XUT_16F-310
possible_antisense_to_genes_EEB1	0.0886915	0.235713	-0.924846	0.543279	1.45139	2.57322	0.476482	1.26867	0.404239	1.26867	possible_antisense_to_genes_EEB1
CUT833	0.13065	0.307039	-0.923363	0.610875	0.615773	2.91513	1.15959	1.04685	0.682585	1.04685	CUT833
snR73	0.162111	0.35292	-0.906974	0.648762	1.14928	3.08243	0.882948	1.60568	0.49064	1.60568	NA
SUT2223.1	0.234511	0.447725	-0.896101	0.753775	0.713492	3.70659	1.66619	1.69329	0.643205	1.69329	SUT2223.1
SUT2054.1	0.0892518	0.236482	-0.892556	0.525231	0.188065	1.80542	0.750251	0.0868397	0.880884	0.880884	SUT2054.1
ITS1-1	0.45126	0.663905	-0.889803	1.18118	4.05887	7.35739	0.00841992	8.24097	0.0648895	8.24097	ITS1-1
ITS1-2	0.451259	0.663905	-0.889803	1.18118	4.05886	7.35737	0.00842006	8.24094	0.0648898	8.24094	ITS1-2
CUT_CDR033WD1-A	0.404572	0.622666	-0.883023	1.05944	1.93531	6.12995	0.915805	5.72068	0.291627	5.72068	CUT_CDR033WD1-A
SUT767	0.117282	0.286628	-0.882083	0.563168	0.460633	2.55659	0.818692	1.05658	0.749438	1.05658	SUT767
SUT580	0.248667	0.462351	-0.865218	0.750021	0.684713	3.60115	1.82628	1.49982	0.654591	1.49982	SUT580
CUT_CHR128WTs2	0.127904	0.303259	-0.864148	0.567615	5.11066	1.14209	1.87137	-1.82036	0.0336346	0.0336346	CUT_CHR128WTs2
CUT378	0.222334	0.433643	-0.854951	0.700581	1.35079	3.25701	0.954318	1.94774	0.431423	1.94774	CUT378
possible_antisense_to_genes_EPL1	0.000903852	0.0076176	-0.85282	0.256962	3.4381	1.1642	0.292051	-0.173236	0.0983632	0.0983632	possible_antisense_to_genes_EPL1
XUT_15R-149	0.091174	0.24007	-0.844493	0.499925	1.34197	2.1625	0.930235	0.547508	0.433879	0.547508	XUT_15R-149
possible_antisense_to_genes_OAZ1	0.0988072	0.25389	-0.842109	0.510164	0.319642	1.83885	0.723791	0.330344	0.815101	0.815101	possible_antisense_to_genes_OAZ1
XUT_12F-247	0.361128	0.580473	-0.839283	0.919039	1.69497	4.7868	1.41928	3.57481	0.343961	3.57481	XUT_12F-247
SUT171	0.371078	0.591601	-0.838079	0.93697	1.72443	4.9314	0.506278	4.68459	0.33717	4.68459	SUT171
chrXIII-0360-W	0.110121	0.274663	-0.835649	0.523049	0.89251	2.16514	1.04144	0.469102	0.576173	0.576173	chrXIII-0360-W
YLR413W	3.87291e-46	2.53618e-42	-0.835641	0.0585995	9.11014	1.04162	0.000147129	0.0123934	0.0201566	0.0201566	YLR413W
possible_antisense_to_genes_APT2	0.100692	0.25752	-0.831335	0.506446	1.13229	2.15901	0.173398	1.34314	0.495937	1.34314	possible_antisense_to_genes_APT2
XUT_11R-166	0.025212	0.096353	-0.822875	0.36766	2.27199	1.60035	0.230586	0.568663	0.229625	0.568663	XUT_11R-166
CUT_CCR018CD3	0.337124	0.55571	-0.818269	0.852485	1.5134	4.21247	0.955981	3.34099	0.388191	3.34099	CUT_CCR018CD3
CUT419	0.156746	0.345199	-0.81719	0.57707	1.41684	2.46388	0.215397	1.7536	0.413405	1.7536	CUT419
CUT477	0.0441453	0.14429	-0.813786	0.404324	0.572942	1.70387	0.115167	0.851433	0.700499	0.851433	CUT477
possible_antisense_to_genes_FPR1	0.0456939	0.147839	-0.812504	0.406616	2.88697	1.70904	0.144788	0.832804	0.146401	0.832804	possible_antisense_to_genes_FPR1
possible_antisense_to_genes_CYB2	0.00359209	0.0222681	-0.812079	0.27888	2.30955	1.31972	0.076793	0.383066	0.22348	0.383066	possible_antisense_to_genes_CYB2
possible_antisense_to_genes_CYB2	0.00359209	0.0222681	-0.812079	0.27888	2.30955	1.31972	0.076793	0.383066	0.22348	0.383066	possible_antisense_to_genes_CYB2
possible_antisense_to_genes_CYB2	0.00359209	0.0222681	-0.812079	0.27888	2.30955	1.31972	0.076793	0.383066	0.22348	0.383066	possible_antisense_to_genes_CYB2
SUT710	0.353631	0.573641	-0.809419	0.872623	1.50714	4.34523	1.101	3.40138	0.389788	3.40138	SUT710
CUT_CKL016CD2	0.325534	0.545216	-0.805113	0.818912	1.40584	3.93205	2.70164	1.26353	0.416361	1.26353	CUT_CKL016CD2
possible_antisense_to_genes_YER156C	0.368924	0.589254	-0.802826	0.893527	1.62033	4.49324	0.878899	3.84178	0.361648	3.84178	possible_antisense_to_genes_YER156C
XUT_10F-158	0.0696053	0.199961	-0.801626	0.441796	1.37086	1.81544	0.499774	0.654297	0.425878	0.654297	XUT_10F-158
SUT469	0.0128535	0.0584249	-0.798117	0.320812	2.14882	0.969971	0.357704	-0.319861	0.250836	0.250836	SUT469
possible_antisense_to_genes_YJR008W	0.162846	0.353933	-0.797929	0.571761	0.500741	2.39085	0.700971	1.23197	0.731628	1.23197	possible_antisense_to_genes_YJR008W
chrIV-0096-W	0.0386622	0.131575	-0.79655	0.385223	1.36088	1.59597	0.316915	0.560515	0.428628	0.560515	chrIV-0096-W
YOR184W	0.294047	0.512188	-0.794555	0.757235	4.89613	3.476	0.163717	3.22668	0.0385784	3.22668	SER1
YPL165C	0.000238545	0.00258201	-0.792878	0.215793	2.65947	1.0039	0.102253	-0.00274454	0.173083	0.173083	SET6
YDR125C	0.00237637	0.0161679	-0.791404	0.260446	2.04149	1.11344	0.130381	0.119776	0.270691	0.270691	ECM18
possible_antisense_to_genes_RPL28	0.078571	0.217114	-0.788964	0.44852	1.50873	1.80165	0.800086	0.375294	0.389381	0.389381	possible_antisense_to_genes_RPL28
CUT_CGR121CD2	0.456446	0.667792	-0.773582	1.03877	3.55295	5.66963	0.362488	6.01757	0.0908286	6.01757	CUT_CGR121CD2
SUT146	0.297854	0.516004	-0.771458	0.74104	2.51548	3.31493	1.56925	1.67767	0.192372	1.67767	SUT146
mRNA_CMR174CC2	0.237575	0.450813	-0.769522	0.651546	0.519536	2.75785	0.951875	1.55816	0.723411	1.55816	mRNA_CMR174CC2
SUT154	0.333297	0.552591	-0.75861	0.784097	0.697009	3.57708	0.971885	2.66332	0.649705	2.66332	SUT154
possible_antisense_to_genes_RIB3	0.150798	0.336916	-0.757159	0.527006	0.398431	2.07906	0.559558	1.08262	0.777811	1.08262	possible_antisense_to_genes_RIB3
pre-mRNA_CPR132WD3-B	0.579755	0.765814	-0.752479	1.3589	2.58182	9.02582	0.0311773	10.8873	0.183244	10.8873	pre-mRNA_CPR132WD3-B
SUT483	0.342734	0.561589	-0.751655	0.792235	1.37696	3.61844	0.356765	3.35428	0.424206	3.35428	SUT483
possible_antisense_to_genes_DAP2	0.0385715	0.131316	-0.750585	0.362824	2.41012	1.41655	0.472744	0.305618	0.207752	0.305618	possible_antisense_to_genes_DAP2
SUT412	0.299229	0.517262	-0.746295	0.718914	2.66902	3.11522	0.61803	2.43789	0.171872	2.43789	SUT412
possible_antisense_to_genes_ZPS1	0.167018	0.359894	-0.739214	0.534945	0.606508	1.71031	1.0056	0.197827	0.686426	0.686426	possible_antisense_to_genes_ZPS1
possible_antisense_to_genes_IML3	0.000736858	0.00644235	-0.738074	0.218657	2.84979	1.01726	0.0822903	0.200403	0.15046	0.200403	possible_antisense_to_genes_IML3
CUT_CPR069CD2	0.445762	0.659739	-0.736409	0.965782	2.97951	4.93788	0.777104	4.73792	0.136779	4.73792	CUT_CPR069CD2
YLR315W	0.420179	0.636932	-0.735515	0.912425	3.12657	4.49152	0.126325	4.79614	0.122841	4.79614	NKP2
possible_antisense_to_genes_FIT2	0.351737	0.571622	-0.735083	0.789371	0.742719	3.56193	0.178588	3.50568	0.631819	3.50568	possible_antisense_to_genes_FIT2
possible_antisense_to_genes_CYC3	0.0353137	0.123334	-0.734737	0.349086	0.931427	0.990703	0.158101	0.0988618	0.562433	0.562433	possible_antisense_to_genes_CYC3
possible_antisense_to_genes_YIL083C	0.19171	0.393571	-0.734404	0.56253	0.368034	2.08669	1.07901	0.640233	0.792017	0.792017	possible_antisense_to_genes_YIL083C
chrXVI-0437-W	7.22333e-08	2.95638e-06	-0.730101	0.135567	4.68909	0.869443	0.0100714	0.0985958	0.0439839	0.0985958	chrXVI-0437-W
possible_antisense_to_genes_LSB6	0.302562	0.521173	-0.727792	0.705939	1.46154	2.99293	0.358122	2.58849	0.401578	2.58849	possible_antisense_to_genes_LSB6
SUT015	0.313592	0.533184	-0.714264	0.708797	2.36856	2.98202	0.107541	2.86298	0.214125	2.86298	SUT015
possible_antisense_to_genes_YMR178W	0.467865	0.676957	-0.713942	0.983449	1.81591	5.04242	1.78212	3.93651	0.316758	3.93651	possible_antisense_to_genes_YMR178W
CUT076	0.321436	0.541041	-0.712671	0.718772	0.590583	3.04181	1.7857	1.26902	0.693072	1.26902	CUT076
SUT2135.2	0.123265	0.296061	-0.69968	0.45398	1.2744	1.42865	0.765502	0.174499	0.453103	0.453103	SUT2135.2
possible_antisense_to_genes_YAT2	0.0711033	0.202708	-0.698638	0.387096	1.13078	0.937629	0.389575	-0.101396	0.49641	0.49641	possible_antisense_to_genes_YAT2
mRNA_CsnR13Ts1	0.233654	0.446544	-0.698367	0.586371	1.75382	2.24567	0.0943477	1.93864	0.3305	1.93864	mRNA_CsnR13Ts1
possible_antisense_to_genes_MSS18	0.0221216	0.0875834	-0.697409	0.304775	2.5822	1.05654	0.366028	0.0840864	0.183193	0.183193	possible_antisense_to_genes_MSS18
possible_antisense_to_genes_MSS18	0.0221216	0.0875834	-0.697409	0.304775	2.5822	1.05654	0.366028	0.0840864	0.183193	0.183193	possible_antisense_to_genes_MSS18
YKL153W	0.161797	0.352471	-0.696951	0.498159	2.21383	1.8185	0.226751	1.24057	0.239436	1.24057	YKL153W
XUT_16R-351	0.173225	0.36824	-0.694733	0.510115	0.385823	1.8674	0.284574	1.25402	0.783676	1.25402	XUT_16R-351
CUT_CDR078CD3-B	0.3588	0.578079	-0.691625	0.753689	1.26713	3.22611	1.28293	2.07578	0.455214	2.07578	CUT_CDR078CD3-B
YIR020C	0.373548	0.593877	-0.686768	0.771782	1.30263	3.33861	2.4321	1.0898	0.444984	1.0898	YIR020C
CUT_CHR102WTa3-B	0.250235	0.464132	-0.686211	0.59682	0.400622	2.27562	0.977154	1.12893	0.776796	1.12893	CUT_CHR102WTa3-B
possible_antisense_to_genes_YLR285C-A	0.129186	0.305132	-0.686116	0.45219	4.74338	1.60262	0.333306	0.875705	0.0425117	0.875705	possible_antisense_to_genes_YLR285C-A
YPR157W	1.0031e-08	5.17227e-07	-0.685634	0.119653	6.38283	0.758374	0.0017993	0.0828519	0.0181892	0.0828519	YPR157W
possible_antisense_to_genes_BTT1	0.253815	0.467716	-0.678905	0.594939	2.96607	2.25094	0.338026	1.7548	0.138134	1.7548	possible_antisense_to_genes_BTT1
CUT_CML123CD2	0.048888	0.155409	-0.667658	0.338987	2.97346	0.732035	0.542059	-0.444579	0.137387	0.137387	CUT_CML123CD2
CUT_CDR158WTs2	0.626825	0.795112	-0.661062	1.35965	4.54378	8.8439	1.60245	9.32812	0.0480896	9.32812	CUT_CDR158WTs2
possible_antisense_to_genes_ZRT2	0.252074	0.465973	-0.659593	0.5759	0.656432	1.76241	1.29507	0.197336	0.665952	0.665952	possible_antisense_to_genes_ZRT2
possible_antisense_to_genes_YLR050C	0.390875	0.609222	-0.658736	0.76773	3.88491	3.2552	1.28769	2.19733	0.0726442	2.19733	possible_antisense_to_genes_YLR050C
CUT_CGR286CTs2	0.633377	0.79932	-0.649854	1.36244	2.45301	8.85585	2.44688	8.52859	0.201359	8.52859	CUT_CGR286CTs2
YGR075C	0.0353364	0.123348	-0.644361	0.306185	3.62684	1.02948	0.194376	0.359938	0.0863449	0.359938	PRP38
YKL029C	6.74227e-18	1.80211e-15	-0.644081	0.0747263	8.9358	0.637973	0.00014582	0.032871	0.0195948	0.032871	MAE1
YNL065W	2.08274e-13	2.62286e-11	-0.642875	0.0875449	6.84552	0.644903	0.00129254	0.0440233	0.0164373	0.0440233	AQR1
SUT986.1	0.0563533	0.172404	-0.64131	0.336065	2.19177	1.10878	0.191097	0.476686	0.243252	0.476686	SUT986.1
XUT_16F-193	0.334967	0.553992	-0.64057	0.664383	1.19294	2.56398	0.38652	2.22339	0.477248	2.22339	XUT_16F-193
SUT765	0.00015437	0.00183468	-0.634829	0.16777	4.20718	0.711174	0.107354	0.0465836	0.0590701	0.0590701	SUT765
cluster_CML024WD3-B	0.605337	0.782327	-0.633279	1.22553	3.9942	7.25313	0.0400749	8.84035	0.0676478	8.84035	cluster_CML024WD3-B
YPR124W	1.81228e-12	1.94553e-10	-0.629912	0.0893719	6.30637	0.621948	0.00223791	0.0449891	0.0186474	0.0449891	CTR1
SUT388	0.539133	0.73542	-0.629891	1.02567	3.35378	5.25166	1.49057	4.72966	0.104371	4.72966	SUT388
YDL049C	1.50972e-29	1.64773e-26	-0.629853	0.0558001	6.71675	0.59313	0.00168113	0.00726805	0.0167291	0.0167291	KNH1
possible_antisense_to_genes_MNN4	0.117195	0.286628	-0.629713	0.401946	3.05024	1.30261	0.324792	0.630476	0.129874	0.630476	possible_antisense_to_genes_MNN4
CUT_CNL010WD3-A	0.488781	0.695973	-0.626895	0.905592	2.92197	4.21769	2.03132	2.81771	0.142681	2.81771	CUT_CNL010WD3-A
SUT2620.2	0.0823035	0.224008	-0.626489	0.360575	2.03928	1.13119	0.497625	0.237068	0.271114	0.271114	SUT2620.2
possible_antisense_to_genes_ADY4	0.00223949	0.015429	-0.625092	0.204513	4.39256	0.718316	0.194626	-0.00698596	0.0526786	0.0526786	possible_antisense_to_genes_ADY4
possible_antisense_to_genes_PCH2	0.320874	0.540443	-0.625076	0.629695	2.6856	2.33593	1.27802	1.06648	0.169789	1.06648	possible_antisense_to_genes_PCH2
possible_antisense_to_genes_FBA1	0.00101966	0.00840962	-0.622521	0.189501	4.79053	0.732093	0.011113	0.201218	0.0412637	0.201218	possible_antisense_to_genes_FBA1
SUT712	0.369288	0.589753	-0.622216	0.693039	3.52248	2.70221	0.476924	2.36298	0.0927586	2.36298	SUT712
YDR417C	0.0277139	0.1035	-0.621416	0.282293	2.04503	0.75718	0.201167	0.0473239	0.270016	0.270016	YDR417C
possible_antisense_to_genes_RPL25	0.0995743	0.25546	-0.61857	0.375592	1.46002	0.856905	0.432127	-0.0437148	0.401978	0.401978	possible_antisense_to_genes_RPL25
YDL048C	0.003592	0.0222681	-0.618522	0.212409	6.87361	0.765585	0.00159381	0.265176	0.0163943	0.265176	STP4
possible_antisense_to_genes_PET10	1.06206e-14	1.83024e-12	-0.616722	0.0797665	6.4271	0.590438	0.00493338	0.0326875	0.0179447	0.0326875	possible_antisense_to_genes_PET10
chrVII-0138-W	0.0936019	0.244594	-0.616658	0.367782	2.11714	1.16194	0.170098	0.629679	0.256563	0.629679	chrVII-0138-W
YHR136C	2.17322e-08	1.00931e-06	-0.615383	0.109937	4.24998	0.583262	0.0139499	0.017355	0.0575119	0.0575119	SPL2
XUT_13F-160	0.511789	0.715587	-0.615334	0.937931	1.64107	4.46083	0.827379	4.37414	0.356665	4.37414	XUT_13F-160
CUT_CDR126WTa3	0.519619	0.722217	-0.611993	0.9504	3.12356	4.55918	0.980262	4.36047	0.12311	4.36047	CUT_CDR126WTa3
SUT1027.1	0.118496	0.288626	-0.611505	0.39171	1.08399	0.571674	0.395958	-0.370727	0.511272	0.511272	SUT1027.1
chrVII-0160-C	0.103224	0.261835	-0.611323	0.375179	0.782975	1.1356	0.215848	0.56172	0.616423	0.616423	chrVII-0160-C
tG(GCC)J1	0.175416	0.37133	-0.609923	0.450125	3.73894	1.44839	0.248971	0.949026	0.08004	0.949026	tG(GCC)J1
SUT159	0.257085	0.472128	-0.609441	0.537754	2.55787	1.8314	0.270914	1.43893	0.186491	1.43893	SUT159
YGR055W	0.0392893	0.133164	-0.609427	0.295674	7.86477	0.936681	0.000634499	0.516275	0.0167478	0.516275	MUP1
YDL037C	2.72643e-08	1.23557e-06	-0.604719	0.108799	6.97576	0.593042	0.00792421	0.0620656	0.0162877	0.0620656	BSC1
tY(GUA)J2	0.0585709	0.177406	-0.604347	0.319524	1.14395	0.627598	0.111367	0.00558431	0.492296	0.492296	NA
XUT_4R-246	0.26619	0.481797	-0.602477	0.541854	0.989815	1.83856	0.310121	1.42589	0.542352	1.42589	XUT_4R-246
CUT648	0.0906758	0.239142	-0.601635	0.355609	1.39171	1.09583	0.291768	0.455944	0.420181	0.455944	CUT648
XUT_4F-700	0.0196624	0.0799749	-0.599632	0.257052	3.07382	0.824509	0.171114	0.219574	0.127655	0.219574	XUT_4F-700
CUT330	0.4608	0.671536	-0.599213	0.812458	1.31574	3.45795	0.750102	3.15283	0.441257	3.15283	CUT330
YML123C	0.000252283	0.00269947	-0.597666	0.1633	7.81481	0.646271	0.000474655	0.1572	0.0166505	0.1572	PHO84
SUT599	0.0609544	0.182807	-0.597237	0.318726	1.69799	0.745587	0.257392	0.0337149	0.343261	0.343261	SUT599
YMR120C	2.99736e-14	4.78736e-12	-0.5949	0.0782925	10.3246	0.550321	3.01385e-05	0.0362132	0.025251	0.0362132	ADE17
SUT120	0.0803821	0.220474	-0.594891	0.340235	1.47535	0.706637	0.286476	-0.0417909	0.39798	0.39798	SUT120
YJR009C	3.79851e-09	2.12603e-07	-0.594178	0.100832	11.4213	0.566956	1.06455e-05	0.060105	0.0323393	0.060105	TDH2
YPL095C	5.7239e-20	1.7849e-17	-0.591894	0.064692	8.08597	0.536424	0.000372924	0.0243722	0.0172581	0.0243722	EEB1
snR76_noncoding_exon	0.514013	0.717624	-0.588371	0.901578	1.50157	4.11631	1.47789	3.32824	0.391214	3.32824	snR76_noncoding_exon
YMR075C-A	0.182809	0.380937	-0.58251	0.437269	0.529797	1.34948	0.180247	0.950291	0.718959	0.950291	YMR075C-A
possible_antisense_to_genes_DIG2	0.342972	0.56184	-0.581856	0.613572	2.44229	2.16993	0.734069	1.4919	0.20294	1.4919	possible_antisense_to_genes_DIG2
SUT442	0.211357	0.419352	-0.58085	0.464738	1.07103	1.4565	0.32308	0.953961	0.515456	0.953961	SUT442
XUT_9R-45	0.0719291	0.204351	-0.579041	0.321767	1.81657	0.935844	0.295558	0.291409	0.316612	0.316612	XUT_9R-45
SUT465	0.537008	0.734	-0.578393	0.936904	1.59072	4.38712	2.1438	3.04634	0.368855	3.04634	SUT465
MUT851.2	0.264135	0.47987	-0.577659	0.517304	0.637267	1.67996	0.410066	1.17221	0.673747	1.17221	MUT851.2
SUT2589.1	0.00292994	0.0190818	-0.575737	0.193525	2.94333	0.576622	0.0809847	0.0345414	0.140459	0.140459	SUT2589.1
possible_antisense_to_genes_YND1	0.211553	0.419487	-0.575508	0.460662	2.15022	1.43064	0.339848	0.914892	0.250587	0.914892	possible_antisense_to_genes_YND1
YDL039C	2.46269e-10	1.82225e-08	-0.575424	0.0909143	6.76848	0.5261	0.00980761	0.0390636	0.0165916	0.0390636	PRM7
pre-mRNA_CJL191WD3-B	0.677185	0.827012	-0.575197	1.38166	4.65044	8.9546	0.429662	10.8577	0.0450538	10.8577	pre-mRNA_CJL191WD3-B
YDL227C	0.0487714	0.155114	-0.574588	0.291583	7.05518	0.865052	0.000904047	0.501799	0.0162482	0.501799	HO
XUT_10F-9	0.335728	0.55455	-0.572965	0.595201	0.350749	2.05628	0.706101	1.38857	0.800195	1.38857	XUT_10F-9
CUT_CDL179WTa2	0.332188	0.551657	-0.572765	0.590652	0.313899	1.90485	1.2449	0.648326	0.817879	0.817879	CUT_CDL179WTa2
chrIV-0053-W	0.0564144	0.1725	-0.572721	0.300196	2.08615	0.884489	0.226888	0.305954	0.262272	0.305954	chrIV-0053-W
possible_antisense_to_genes_YOR020W-A	0.23292	0.445662	-0.569858	0.477721	1.07128	1.49206	0.651545	0.697842	0.515373	0.697842	possible_antisense_to_genes_YOR020W-A
CUT208	0.181087	0.379169	-0.56929	0.425664	0.509386	1.28256	0.214267	0.857063	0.727839	0.857063	CUT208
YDR033W	0.000104956	0.00136234	-0.568712	0.146619	10.0097	0.573425	4.16168e-05	0.127066	0.0237024	0.127066	MRH1
SUT544	0.0907567	0.239263	-0.568387	0.336041	3.10554	0.978314	0.345747	0.321942	0.124736	0.321942	SUT544
YPL142C	0.123204	0.296061	-0.567871	0.368398	1.34055	0.684583	0.368179	-0.0909769	0.434278	0.434278	YPL142C
possible_antisense_to_genes_PRM2	0.0687667	0.198584	-0.567113	0.311609	1.55373	0.586555	0.196117	-0.0479236	0.378011	0.378011	possible_antisense_to_genes_PRM2
possible_antisense_to_genes_PRM2	0.0687667	0.198584	-0.567113	0.311609	1.55373	0.586555	0.196117	-0.0479236	0.378011	0.378011	possible_antisense_to_genes_PRM2
CUT_CLR300WTs2	0.648924	0.809656	-0.565432	1.24201	4.12222	7.31324	0.760322	8.36053	0.0623207	8.36053	CUT_CLR300WTs2
possible_antisense_to_genes_RPL10	0.330667	0.550425	-0.564393	0.580191	1.57311	1.96363	0.845484	1.14487	0.373194	1.14487	possible_antisense_to_genes_RPL10
CUT_CJL190CC3-A	0.334237	0.553273	-0.562486	0.582516	0.7852	1.97244	0.329079	1.67726	0.615582	1.67726	CUT_CJL190CC3-A
possible_antisense_to_genes_YCL056C	0.0145952	0.0643181	-0.562255	0.230218	4.62565	0.702333	0.0527363	0.260641	0.0457486	0.260641	possible_antisense_to_genes_YCL056C
YLR379W	0.18759	0.387579	-0.562146	0.426597	0.87103	1.27414	0.334183	0.741849	0.583881	0.741849	YLR379W
SUT368	0.0599785	0.180476	-0.560308	0.297886	3.3696	0.857573	0.406055	0.118617	0.103212	0.118617	SUT368
YMR106C	0.314164	0.533697	-0.559201	0.555576	3.79101	1.83103	0.127445	1.69761	0.0773009	1.69761	YKU80
CUT_CGR192CTs2	8.75159e-05	0.00116602	-0.556824	0.141945	9.15293	0.547665	0.00157895	0.117553	0.0203001	0.117553	CUT_CGR192CTs2
possible_antisense_to_genes_RPL3	0.0877056	0.233985	-0.556124	0.325671	2.39507	0.927498	0.0820269	0.545086	0.21004	0.545086	possible_antisense_to_genes_RPL3
YLR139C	0.00476568	0.0276667	-0.555772	0.196911	5.69195	0.62853	0.0409657	0.188293	0.0239878	0.188293	SLS1
XUT_4F-32	0.0100048	0.0487293	-0.554987	0.215473	3.28009	0.459255	0.164541	-0.159262	0.10998	0.10998	XUT_4F-32
YOR313C	9.85612e-05	0.00128699	-0.55402	0.142271	4.42493	0.543471	0.0123079	0.107373	0.0516528	0.107373	SPS4
XUT_16F-180	0.0752675	0.210907	-0.553053	0.310908	2.17129	0.804132	0.324705	0.144632	0.246843	0.246843	XUT_16F-180
CUT075	0.189706	0.390535	-0.551517	0.42054	0.401085	1.14451	0.269109	0.65741	0.776582	0.776582	CUT075
YHR094C	4.16077e-20	1.32911e-17	-0.551355	0.0600355	9.40849	0.462766	0.000105957	0.0177725	0.0212051	0.0212051	HXT1
SUT2556.1	0.579431	0.765695	-0.551098	0.994374	1.68278	4.83373	0.93066	4.91573	0.346804	4.91573	SUT2556.1
pre-mRNA_CPR132WD3-A	0.103137	0.261778	-0.550395	0.3377	1.62721	0.823443	0.314308	0.186559	0.359989	0.359989	pre-mRNA_CPR132WD3-A
CUT_CBR196CTs2	5.60166e-24	3.05687e-21	-0.550057	0.0544685	7.06342	0.456625	0.00129616	0.0112116	0.0162458	0.0162458	CUT_CBR196CTs2
possible_antisense_to_genes_SPG3	0.140106	0.321136	-0.546426	0.370359	2.33151	0.489711	0.591069	-0.526599	0.219957	0.219957	possible_antisense_to_genes_SPG3
cluster_CDL048CD2	2.30679e-05	0.000397435	-0.546089	0.12901	4.19462	0.514622	0.0257431	0.0726663	0.059537	0.0726663	cluster_CDL048CD2
possible_antisense_to_genes_RAD10	0.18326	0.381406	-0.545765	0.410107	4.87759	1.18613	0.185262	0.809191	0.0390383	0.809191	possible_antisense_to_genes_RAD10
mRNA_CDR014W-AC1	0.0605346	0.181965	-0.545686	0.290741	1.99782	0.51004	0.220662	-0.127494	0.279144	0.279144	mRNA_CDR014W-AC1
XUT_10R-197	0.468102	0.677204	-0.543532	0.749109	1.19767	2.92521	0.560333	2.75768	0.475815	2.75768	XUT_10R-197
possible_antisense_to_genes_MTR3	0.252937	0.466931	-0.541819	0.473931	1.51867	1.43	0.595696	0.73237	0.386849	0.73237	possible_antisense_to_genes_MTR3
CUT750	0.199488	0.404441	-0.541044	0.421698	1.03273	1.2213	0.316696	0.734763	0.527993	0.734763	CUT750
possible_antisense_to_genes_CDC19	0.00154843	0.0116752	-0.539499	0.170434	4.59512	0.559053	0.016954	0.154797	0.0466138	0.154797	possible_antisense_to_genes_CDC19
YMR246W	4.405e-05	0.000670841	-0.538356	0.131784	9.70376	0.505433	7.80447e-05	0.102609	0.0223623	0.102609	FAA4
YBR291C	3.81651e-07	1.3085e-05	-0.537922	0.105934	8.27168	0.477492	0.000252187	0.0661007	0.0177411	0.0661007	CTP1
CUT_CDR050CTs2	1.32013e-17	3.45795e-15	-0.53639	0.062795	8.49157	0.440164	0.00500139	0.0148247	0.0183138	0.0183138	CUT_CDR050CTs2
XUT_16F-1	1.13127e-13	1.54336e-11	-0.533817	0.0718985	5.56508	0.425198	0.004945	0.000352842	0.0256203	0.0256203	XUT_16F-1
mRNA_CNL304WC1	0.126041	0.300633	-0.533289	0.348577	1.62443	0.91609	0.357773	0.303159	0.360658	0.360658	mRNA_CNL304WC1
YHR128W	5.37754e-21	2.01227e-18	-0.531887	0.0565745	8.61543	0.431808	0.000274182	0.0178903	0.0186506	0.0186506	FUR1
YHR032W	0.0085709	0.0433075	-0.531684	0.20226	5.04662	0.532568	0.20685	-0.0539134	0.0350354	0.0350354	ERC1
YDL039C%2CYDL038C%2CYDL037C	1.72833e-20	6.11783e-18	-0.531656	0.0573034	8.49044	0.4292	0.00110476	0.0140671	0.0183108	0.0183108	YDL039C%2CYDL038C%2CYDL037C
YEL068C_3UTR	0.385616	0.605205	-0.529467	0.610269	0.348384	2.06594	1.08742	1.11465	0.80132	1.11465	YEL068C_3UTR
chrXV-0417-C	0.567689	0.756669	-0.528484	0.9248	1.53835	4.20553	2.10014	2.95677	0.381871	2.95677	chrXV-0417-C
YDR019C	0.00127104	0.00999206	-0.527909	0.163823	7.75695	0.530965	0.000753906	0.157931	0.0165485	0.157931	GCV1
YDR020C	0.101288	0.258374	-0.526544	0.32133	4.69452	0.867706	0.185323	0.425186	0.0438353	0.425186	DAS2
YOL086C	5.41408e-06	0.000119777	-0.526469	0.115757	12.3637	0.46913	5.04897e-06	0.0792234	0.0413504	0.0792234	ADH1
CUT_CNR059WTs1	0.0445046	0.14503	-0.526245	0.261904	2.19123	0.548429	0.162229	0.0231983	0.243346	0.243346	CUT_CNR059WTs1
SUT428	0.000322535	0.00328991	-0.524861	0.145937	3.86158	0.429632	0.0521587	-0.0222614	0.0737683	0.0737683	SUT428
YIL053W	2.48322e-06	6.31035e-05	-0.524344	0.111337	10.3728	0.461378	3.76003e-05	0.0732568	0.0255044	0.0732568	RHR2
SUT622	0.497447	0.703875	-0.523369	0.771349	1.43344	3.04336	0.982658	2.5353	0.40898	2.5353	SUT622
SUT557	0.0160025	0.0685365	-0.523249	0.217219	3.97167	0.613951	0.134332	0.144654	0.0686424	0.144654	SUT557
MUT1478.1	0.108799	0.271833	-0.52297	0.32612	1.77528	0.514814	0.303145	-0.155765	0.325699	0.325699	MUT1478.1
YGR138C	0.00013987	0.00170766	-0.522937	0.137311	8.09034	0.48784	0.000467989	0.111013	0.0172691	0.111013	TPO2
CUT_CLR004CTa3	0.222886	0.434202	-0.522407	0.428592	1.79311	0.503289	0.76437	-0.631197	0.321749	0.321749	CUT_CLR004CTa3
YDR050C	3.90934e-07	1.33335e-05	-0.521686	0.102829	10.8627	0.449188	0.000169678	0.0623509	0.0283606	0.0623509	TPI1
XUT_12R-328	0.466483	0.675907	-0.519149	0.712908	1.61062	2.6522	0.381045	2.62403	0.363999	2.62403	XUT_12R-328
CUT143	0.417126	0.634433	-0.517939	0.638314	0.366988	2.20338	0.665351	1.74376	0.792509	1.74376	CUT143
YOR315W	2.92893e-07	1.05096e-05	-0.517772	0.10097	7.48907	0.441494	0.000640809	0.0596397	0.0162679	0.0596397	SFG1
MUT1210.1	0.278968	0.495745	-0.516802	0.477353	1.20237	1.40528	0.184611	1.1627	0.474396	1.1627	MUT1210.1
CUT_CKL062WTa2	0.1809	0.378918	-0.515824	0.385522	1.02128	1.0524	0.273746	0.605047	0.53179	0.605047	CUT_CKL062WTa2
YLL044W	0.0542412	0.167665	-0.515131	0.267614	2.22943	0.40952	0.186685	-0.16366	0.236768	0.236768	YLL044W
YOR344C	1.82732e-20	6.29802e-18	-0.514312	0.0554695	7.38636	0.40465	0.000682224	0.0175105	0.0162591	0.0175105	TYE7
SUT058	0.404626	0.622666	-0.514187	0.616984	0.826407	2.07891	0.749202	1.50159	0.60018	1.50159	SUT058
possible_antisense_to_genes_YNL095C	0.00241878	0.0163471	-0.513764	0.169373	3.79523	0.413853	0.0925362	-0.0609601	0.0770843	0.0770843	possible_antisense_to_genes_YNL095C
possible_antisense_to_genes_OPT2	0.00467066	0.0272966	-0.512797	0.18127	4.18098	0.534418	0.042564	0.151721	0.0600496	0.151721	possible_antisense_to_genes_OPT2
possible_antisense_to_genes_OPT2	0.00467066	0.0272966	-0.512797	0.18127	4.18098	0.534418	0.042564	0.151721	0.0600496	0.151721	possible_antisense_to_genes_OPT2
SUT587	0.0127034	0.057979	-0.512155	0.205522	3.17167	0.457558	0.130861	-0.0377602	0.118888	0.118888	SUT587
CUT_CKL152CTs2	1.81015e-07	6.81251e-06	-0.512039	0.0981322	8.06046	0.43026	0.00133066	0.0556086	0.0171942	0.0556086	CUT_CKL152CTs2
MUT971.1	0.183738	0.381789	-0.511014	0.384414	1.17525	0.587222	0.391114	-0.122827	0.482634	0.482634	MUT971.1
chrXIII-0335-C	0.08772	0.233985	-0.510867	0.299181	1.98251	0.447614	0.247087	-0.164646	0.282159	0.282159	chrXIII-0335-C
YGR035C	7.87364e-05	0.0010738	-0.509481	0.129041	4.70749	0.457536	0.0194497	0.0790067	0.0434811	0.0790067	YGR035C
SUT2205.1	0.0759133	0.212172	-0.504821	0.284421	1.85296	0.420285	0.169537	-0.111432	0.308777	0.308777	SUT2205.1
SUT056	0.44612	0.660058	-0.504123	0.661666	0.932206	2.31712	0.929902	1.65871	0.562161	1.65871	SUT056
YCR087C-A	0.274629	0.491167	-0.504061	0.461398	2.69763	0.834057	1.09046	-0.479148	0.168293	0.168293	YCR087C-A
CUT_CDR051CTa3-A	0.287287	0.505318	-0.503882	0.473532	0.929269	1.36968	0.257002	1.06883	0.563187	1.06883	CUT_CDR051CTa3-A
SUT373	0.0471598	0.151534	-0.5031	0.253469	3.73735	0.659048	0.134315	0.245557	0.080125	0.245557	SUT373
YKL152C	4.07399e-11	3.44239e-09	-0.503075	0.0762078	11.3747	0.39986	1.69462e-05	0.0343221	0.0319738	0.0343221	GPM1
cluster_CDR049WC1	2.67121e-11	2.41274e-09	-0.502707	0.0754403	10.3954	0.398797	0.000309776	0.033341	0.0256247	0.033341	cluster_CDR049WC1
possible_antisense_to_genes_PGK1	0.0314782	0.11373	-0.502637	0.233679	4.24742	0.615607	0.100123	0.222747	0.0576038	0.222747	possible_antisense_to_genes_PGK1
YMR189W	0.000782327	0.00677207	-0.502488	0.149596	9.70572	0.472473	5.93183e-05	0.132261	0.0223704	0.132261	GCV2
possible_antisense_to_genes_MDH3	0.379595	0.599922	-0.501995	0.571329	0.824163	1.82002	1.20109	0.728931	0.60101	0.728931	possible_antisense_to_genes_MDH3
possible_antisense_to_genes_YDL186W	0.0102356	0.0495629	-0.501198	0.195188	4.63508	0.54027	0.12985	0.095416	0.0454835	0.095416	possible_antisense_to_genes_YDL186W
YIR023C-A	0.258334	0.4741	-0.500866	0.443112	0.0629595	1.09081	0.213231	0.746744	0.947723	0.947723	YIR023C-A
CUT_CAL038WD2	3.6548e-08	1.62813e-06	-0.50085	0.0909518	9.49839	0.407488	0.000192476	0.048719	0.0215442	0.048719	CUT_CAL038WD2
chrXIII-0345-W	0.450604	0.663454	-0.500038	0.66282	1.83285	2.31784	0.881518	1.71613	0.313088	1.71613	chrXIII-0345-W
YNL141W	1.60358e-08	7.77855e-07	-0.49957	0.088418	8.6906	0.403579	0.000185015	0.0460392	0.0188624	0.0460392	AAH1
possible_antisense_to_genes_TPK1	0.501029	0.70688	-0.499353	0.742122	1.45884	2.8109	2.06532	1.19109	0.402286	1.19109	possible_antisense_to_genes_TPK1
IRT1	0.00165816	0.0122903	-0.49629	0.157779	3.90904	0.397712	0.0756897	-0.0308509	0.0715033	0.0715033	IRT1
SUT643	0.00165816	0.0122903	-0.49629	0.157779	3.90904	0.397712	0.0756897	-0.0308509	0.0715033	0.0715033	SUT643
SUT488	0.269146	0.484538	-0.495669	0.448557	3.44097	1.25542	0.513791	0.675873	0.0981664	0.675873	SUT488
YPL058C	0.000442144	0.00425791	-0.495485	0.141021	8.85918	0.451092	0.000166923	0.117419	0.0193589	0.117419	PDR12
CUT074	0.272427	0.488163	-0.494668	0.450727	0.478492	1.26261	0.303534	0.897665	0.741462	0.897665	CUT074
CUT207	0.0941527	0.245641	-0.494516	0.29543	2.02971	0.734336	0.243107	0.254029	0.272949	0.272949	CUT207
CUT_COL101CD2	0.236259	0.449817	-0.493052	0.416293	2.86345	0.638428	0.87572	-0.503612	0.148955	0.148955	CUT_COL101CD2
XUT_9F-104	0.342222	0.561032	-0.492199	0.518222	2.43312	1.54902	0.725963	0.861928	0.204301	0.861928	XUT_9F-104
XUT_12R-239	0.209547	0.416899	-0.49204	0.392123	1.48469	0.699574	0.513586	-0.0579862	0.39556	0.39556	XUT_12R-239
snR48	0.236403	0.449823	-0.49119	0.414847	0.88129	0.455901	0.437382	-0.305031	0.580188	0.580188	snR48
XUT_14F-302	0.282659	0.499686	-0.490446	0.456498	2.47609	0.901093	1.03417	-0.306787	0.197994	0.197994	XUT_14F-302
possible_antisense_to_genes_RPS12	0.070939	0.202448	-0.489141	0.270862	2.71072	0.679017	0.0691011	0.364695	0.166679	0.364695	possible_antisense_to_genes_RPS12
YLL066W-A	0.558347	0.750154	-0.487591	0.833065	1.45385	3.429	1.62372	2.4797	0.403594	2.4797	YLL066W-A
YLL067W-A	0.558371	0.750154	-0.487581	0.833097	1.4539	3.42922	1.44803	2.65571	0.40358	2.65571	YLL067W-A
possible_antisense_to_genes_SSK22	0.0656815	0.192316	-0.48756	0.264893	2.93588	0.662552	0.176188	0.2387	0.14123	0.2387	possible_antisense_to_genes_SSK22
CUT_CGL257CD1	0.124737	0.298281	-0.487406	0.317489	1.88008	0.483585	0.292959	-0.116397	0.303041	0.303041	CUT_CGL257CD1
CUT_CMR120CTs2	1.72344e-07	6.52184e-06	-0.487174	0.0932045	4.89837	0.354751	0.0128414	-0.00761261	0.038523	0.038523	CUT_CMR120CTs2
YDR281C	0.00450889	0.0265662	-0.486632	0.171339	3.6864	0.480234	0.0232037	0.150376	0.0829233	0.150376	PHM6
SUT2043.3	0.201615	0.407054	-0.483932	0.378971	1.23339	0.512723	0.384059	-0.161998	0.465122	0.465122	SUT2043.3
SUT338	0.25019	0.464127	-0.483554	0.420522	3.57633	1.12984	0.207978	0.837625	0.0893801	0.837625	SUT338
tH(GUG)E1	0.539087	0.73542	-0.482482	0.785553	2.39771	3.08064	0.109515	3.5392	0.209638	3.5392	tH(GUG)E1
CUT_CGL125WTs1	0.653555	0.813188	-0.482195	1.07434	1.82841	5.46209	0.128338	6.69619	0.314046	6.69619	CUT_CGL125WTs1
YHR215W	0.000201639	0.00224765	-0.482087	0.1297	7.25784	0.41814	0.00135695	0.0981071	0.0162456	0.0981071	PHO12
tH(GUG)G1	0.538995	0.73542	-0.481999	0.784588	2.39442	3.07323	0.109414	3.53034	0.210139	3.53034	tH(GUG)G1
tH(GUG)E2	0.53917	0.73542	-0.481906	0.784776	2.39498	3.0744	0.109479	3.53201	0.210055	3.53201	tH(GUG)E2
tH(GUG)G2	0.539075	0.73542	-0.481883	0.784556	2.39422	3.07284	0.109445	3.53001	0.210171	3.53001	tH(GUG)G2
YMR006C	0.00199753	0.0142029	-0.481379	0.155756	8.10245	0.450114	0.00049356	0.142949	0.0172998	0.142949	PLB2
tH(GUG)H	0.539665	0.735483	-0.481161	0.784519	2.39375	3.07156	0.10965	3.52947	0.210242	3.52947	tH(GUG)H
mRNA_COR342CC1	0.22745	0.438397	-0.481029	0.398548	0.824555	0.882708	0.338316	0.382581	0.600865	0.600865	mRNA_COR342CC1
mRNA_CPL234CC1	0.4826	0.6904	-0.480838	0.684831	1.91869	2.42154	0.106808	2.66623	0.295024	2.66623	mRNA_CPL234CC1
possible_antisense_to_genes_JIP4	0.136181	0.31508	-0.480715	0.322592	1.38397	0.803075	0.0967267	0.518588	0.422289	0.518588	possible_antisense_to_genes_JIP4
YBL029W	0.000256654	0.00273729	-0.479612	0.131202	5.3232	0.416359	0.00493149	0.0968499	0.0294628	0.0968499	YBL029W
CUT_COR293WC2	0.192165	0.394232	-0.479329	0.367527	1.34123	0.40461	0.36458	-0.277929	0.434088	0.434088	CUT_COR293WC2
YNL112W	0.00184762	0.0132957	-0.479319	0.153939	9.77123	0.444695	6.0169e-05	0.140055	0.0226449	0.140055	DBP2
YNL112W	0.00184762	0.0132957	-0.479319	0.153939	9.77123	0.444695	6.0169e-05	0.140055	0.0226449	0.140055	DBP2
SUT766	0.531109	0.729975	-0.478607	0.764164	1.17869	2.92814	1.36784	2.08488	0.481584	2.08488	SUT766
possible_antisense_to_genes_RPS20	0.0970914	0.251008	-0.47794	0.288068	2.53824	0.705649	0.0927184	0.397939	0.189193	0.397939	possible_antisense_to_genes_RPS20
SUT231	0.284702	0.501788	-0.477619	0.44645	2.81198	0.680836	1.0238	-0.565627	0.154707	0.154707	SUT231
YDR222W	4.10338e-08	1.81561e-06	-0.476848	0.0869155	7.21241	0.369616	0.000738749	0.0439279	0.0162396	0.0439279	YDR222W
YML018C	2.62157e-15	5.04921e-13	-0.476471	0.0602539	8.57864	0.351683	0.000200963	0.0212654	0.018549	0.0212654	YML018C
MUT1182.2	0.251827	0.465909	-0.476175	0.415538	0.924917	1.10089	0.288342	0.732621	0.564711	0.732621	MUT1182.2
chrIX-0216-W	0.33364	0.552845	-0.47554	0.491867	1.12173	1.40714	0.295456	1.13503	0.499254	1.13503	chrIX-0216-W
possible_antisense_to_genes_PAM17	0.335128	0.554188	-0.47523	0.493061	0.946226	1.41192	0.252786	1.18465	0.557283	1.18465	possible_antisense_to_genes_PAM17
cluster_CLR187WTs1	0.215271	0.424736	-0.473117	0.381791	1.32364	0.412954	0.422844	-0.313407	0.439024	0.439024	cluster_CLR187WTs1
MUT12.1	0.179305	0.376702	-0.472216	0.35164	1.40443	0.507529	0.314373	-0.0771576	0.41674	0.41674	MUT12.1
XUT_4R-617	0.438464	0.65356	-0.471953	0.609137	1.84074	1.97468	0.969585	1.22432	0.311391	1.22432	XUT_4R-617
chrIV-0100-W	0.496245	0.7032	-0.471482	0.692938	0.424937	2.4579	0.772474	2.0666	0.765608	2.0666	chrIV-0100-W
YER152C	0.0278314	0.103819	-0.471392	0.214302	3.51328	0.44533	0.178195	-0.0223789	0.0933505	0.0933505	YER152C
possible_antisense_to_genes_IDP3	0.0186454	0.0772959	-0.471255	0.200317	3.62193	0.409704	0.150626	-0.0420565	0.0866342	0.0866342	possible_antisense_to_genes_IDP3
SUT822	0.0989654	0.254197	-0.471023	0.285487	2.90584	0.689383	0.248304	0.233603	0.144382	0.233603	SUT822
XUT_10F-65	0.410345	0.627641	-0.469898	0.570759	1.56988	1.77102	0.534203	1.39197	0.373992	1.39197	XUT_10F-65
YER130C	1.30189e-11	1.23557e-09	-0.469491	0.0693648	7.02969	0.347161	0.000879424	0.0275696	0.0162575	0.0275696	YER130C
YBL113W-A	0.573824	0.761513	-0.469303	0.834422	2.69971	3.41316	1.34524	2.77156	0.168036	2.77156	YBL113W-A
YHR179W	1.18767e-07	4.71362e-06	-0.467951	0.0883696	8.87025	0.35832	0.000139189	0.0460344	0.0193926	0.0460344	OYE2
SUT1663.1	0.159782	0.349889	-0.466318	0.331709	1.5812	0.327102	0.279386	-0.27183	0.371196	0.371196	SUT1663.1
possible_antisense_to_genes_RPS18A	0.101098	0.258056	-0.46542	0.28387	1.97537	0.455029	0.192887	-0.0131123	0.283575	0.283575	possible_antisense_to_genes_RPS18A
YOR128C	3.31742e-16	7.12266e-14	-0.46413	0.0568703	8.69879	0.330826	0.000237362	0.0162976	0.0188858	0.0188858	ADE2
SUT330	0.0246276	0.0947831	-0.464087	0.206518	2.54637	0.340446	0.0641081	-0.0346689	0.188069	0.188069	SUT330
CUT356	0.244219	0.457456	-0.463344	0.397889	1.20862	0.648767	0.463561	-0.0216697	0.472516	0.472516	CUT356
SUT512	0.0358519	0.124814	-0.463079	0.220661	2.86945	0.454858	0.139599	0.044231	0.148299	0.148299	SUT512
XUT_7F-455	0.100025	0.256365	-0.462421	0.281152	2.76788	0.646591	0.307571	0.133105	0.159811	0.159811	XUT_7F-455
YHL028W	2.33894e-12	2.4905e-10	-0.462256	0.0659177	6.89005	0.335128	0.00112842	0.0245632	0.0163721	0.0245632	WSC4
YIL119C	0.000137073	0.00168568	-0.461621	0.121053	6.62582	0.379975	0.00153954	0.0851041	0.0170375	0.0851041	RPI1
YER056C	4.33156e-06	9.98775e-05	-0.461496	0.100439	9.59541	0.359557	7.11982e-05	0.059576	0.021923	0.059576	FCY2
SUT390	0.609236	0.783962	-0.460717	0.901309	2.89416	3.91621	0.775872	4.02739	0.145627	4.02739	SUT390
YKL024C	0.0152552	0.0663556	-0.46007	0.189621	6.95729	0.472329	0.0666102	0.145989	0.0163018	0.145989	URA6
YGR208W	3.31606e-17	8.04267e-15	-0.455437	0.0539946	7.27612	0.308359	0.000989801	0.00134294	0.0162483	0.0162483	SER2
YKL078W	0.00470794	0.0274166	-0.455217	0.161061	7.20571	0.421348	0.000834854	0.152545	0.0162388	0.152545	DHR2
YKR080W	1.97304e-10	1.50161e-08	-0.454998	0.071502	7.6929	0.32869	0.000478952	0.0297501	0.0164508	0.0297501	MTD1
possible_antisense_to_genes_HHT2	0.141117	0.32255	-0.454578	0.308891	2.10804	0.728572	0.251547	0.312611	0.258228	0.312611	possible_antisense_to_genes_HHT2
CUT_CsnR13Ta2	0.248925	0.46269	-0.454529	0.394226	0.78873	0.99458	0.274318	0.644605	0.614249	0.644605	CUT_CsnR13Ta2
XUT_2F-50	0.634049	0.799599	-0.454211	0.954154	3.05555	4.34222	0.719144	4.66387	0.129371	4.66387	XUT_2F-50
SUT667	0.359373	0.578673	-0.453873	0.495192	0.857126	1.39193	0.711897	0.737997	0.588918	0.737997	SUT667
cluster_CMR106CTs1	0.229046	0.440049	-0.453322	0.376883	1.30503	0.486225	0.395547	-0.152272	0.444301	0.444301	cluster_CMR106CTs1
SUT810	0.0193991	0.079199	-0.452643	0.193622	4.34455	0.443863	0.167417	0.0205883	0.0542473	0.0542473	SUT810
possible_antisense_to_genes_RIM9	0.32349	0.543034	-0.452474	0.45829	1.07694	1.23402	0.505064	0.736784	0.513544	0.736784	possible_antisense_to_genes_RIM9
SUT2571.1	0.0527979	0.164485	-0.451231	0.233005	3.96553	0.54173	0.16768	0.153331	0.0689165	0.153331	SUT2571.1
XUT_9F-138	0.22635	0.437178	-0.451189	0.37294	1.96566	0.558476	0.536861	-0.193448	0.285509	0.285509	XUT_9F-138
possible_antisense_to_genes_MED8	0.187419	0.387444	-0.449352	0.340869	3.78586	0.813728	0.221624	0.465385	0.0775669	0.465385	possible_antisense_to_genes_MED8
YJR070C	3.1585e-07	1.11802e-05	-0.44864	0.0877324	8.70625	0.331659	0.000200122	0.0453101	0.0189072	0.0453101	LIA1
YML079W	0.371642	0.592317	-0.447869	0.501308	4.56111	1.41095	0.894497	0.59143	0.0475885	0.59143	YML079W
YDR183C-A	0.298727	0.516886	-0.447376	0.430514	0.374686	0.988497	0.306992	0.616535	0.788889	0.788889	YDR183C-A
YKL060C	4.38319e-07	1.47196e-05	-0.446442	0.0883778	12.754	0.316306	2.35774e-06	0.0289154	0.0461799	0.0461799	FBA1
YHR183W	3.82928e-11	3.29948e-09	-0.446009	0.0674693	10.6213	0.295682	2.84235e-05	0.00215373	0.026887	0.026887	GND1
YLR359W	1.02468e-09	6.64365e-08	-0.44597	0.0730437	10.0905	0.317655	5.66725e-05	0.0314901	0.0240822	0.0314901	ADE13
CUT_CLR340WD1	0.270686	0.486241	-0.44514	0.404128	0.706682	0.900171	0.319782	0.48991	0.645884	0.645884	CUT_CLR340WD1
SUT1607.1	0.153329	0.340442	-0.444789	0.311506	2.68621	0.55376	0.404034	-0.0556082	0.169713	0.169713	SUT1607.1
YBL054W	0.0542313	0.167665	-0.44476	0.231046	3.74407	0.52913	0.0227409	0.292895	0.0797649	0.292895	TOD6
SUT803	0.26446	0.479993	-0.444268	0.398121	1.51225	0.642314	0.548688	-0.0812758	0.388485	0.388485	SUT803
YPL060C-A	0.027843	0.103833	-0.443974	0.201853	3.62351	0.472055	0.0934252	0.147488	0.0865411	0.147488	YPL060C-A
YKL023C-A	0.00167005	0.0123613	-0.443769	0.141175	5.14593	0.379483	0.0186559	0.0991879	0.0328912	0.0991879	YKL023C-A
mRNA_CPL125WTs1	0.307221	0.526195	-0.443356	0.434206	0.876674	1.12663	0.314276	0.800483	0.581847	0.800483	mRNA_CPL125WTs1
possible_antisense_to_genes_HOR2	0.0873742	0.233348	-0.442782	0.259025	5.5929	0.587339	0.142399	0.254311	0.0252399	0.254311	possible_antisense_to_genes_HOR2
YKL068W-A	0.0238711	0.0926889	-0.441764	0.19554	6.67651	0.458035	0.00184134	0.224238	0.0168567	0.224238	YKL068W-A
XUT_14F-116	0.591891	0.772572	-0.441497	0.823538	1.35802	3.29571	1.13889	2.87122	0.429418	2.87122	XUT_14F-116
YMR300C	5.71507e-07	1.85733e-05	-0.44068	0.0881253	9.13499	0.3215	0.000114587	0.0458041	0.0202397	0.0458041	ADE4
CUT_CNL247WTa3	0.335439	0.554352	-0.440137	0.456945	0.875192	1.21228	0.239643	0.99493	0.58238	0.99493	CUT_CNL247WTa3
cluster_CMR271CTs1	0.0667909	0.194348	-0.439867	0.239961	2.23641	0.387241	0.104878	0.0301061	0.235583	0.235583	cluster_CMR271CTs1
possible_antisense_to_genes_YLR030W	0.0985162	0.25364	-0.437569	0.264858	3.94827	0.594105	0.343087	0.0716891	0.0696946	0.0716891	possible_antisense_to_genes_YLR030W
CUT_CER035WC3	0.586163	0.769183	-0.437331	0.80332	1.24832	3.14443	1.05419	2.76144	0.460714	2.76144	CUT_CER035WC3
YHR174W	2.22571e-06	5.74954e-05	-0.436932	0.0923402	13.0524	0.318256	1.73298e-06	0.0480731	0.0504145	0.0504145	ENO2
CUT260	0.278485	0.495376	-0.434808	0.401215	3.18821	0.511473	0.83432	-0.524974	0.117476	0.117476	CUT260
CUT843	0.230414	0.442029	-0.434253	0.362091	2.69984	0.860162	0.171236	0.603981	0.16802	0.603981	CUT843
possible_antisense_to_genes_RPS28A	0.128323	0.304025	-0.434232	0.285538	1.97724	0.29085	0.198874	-0.182704	0.283205	0.283205	possible_antisense_to_genes_RPS28A
possible_antisense_to_genes_FCY22	0.232512	0.445075	-0.433674	0.363237	4.19917	0.863108	0.119503	0.660632	0.0593674	0.660632	possible_antisense_to_genes_FCY22
XUT_8R-246	0.215631	0.425383	-0.432537	0.349318	3.15613	0.582716	0.601259	-0.193038	0.120233	0.120233	XUT_8R-246
XUT_11F-207	0.0211007	0.0843957	-0.431746	0.187213	4.43009	0.430965	0.113779	0.0934543	0.0514916	0.0934543	XUT_11F-207
SUT754	0.27816	0.495039	-0.431159	0.397579	3.27892	0.975759	0.367927	0.566694	0.110071	0.566694	SUT754
YHR169W	4.8376e-06	0.000109238	-0.430626	0.0941936	7.30945	0.313458	0.000846953	0.0516134	0.016253	0.0516134	DBP8
YKL044W%2CYKL043W	1.97113e-07	7.3971e-06	-0.430305	0.0827186	7.22479	0.304047	0.00209499	0.0383621	0.0162411	0.0383621	YKL044W%2CYKL043W
YCR024C-A	0.02706	0.101845	-0.430121	0.194568	5.19235	0.441348	0.0118936	0.211943	0.0319436	0.211943	PMP1
YER038W-A	0.101072	0.25804	-0.429829	0.262142	3.56551	0.577834	0.121225	0.28509	0.0900472	0.28509	YER038W-A
SUT2223.2	0.55721	0.74915	-0.428136	0.729375	1.04401	2.54227	2.62124	0.407186	0.524272	0.524272	SUT2223.2
YAL038W	4.89017e-06	0.000109669	-0.427854	0.0936338	12.6462	0.309475	5.45264e-06	0.0518332	0.0447703	0.0518332	CDC19
YJR147W	1.04115e-15	2.13062e-13	-0.427651	0.0533104	7.59063	0.276706	0.000471458	0.00801786	0.0163326	0.0163326	HMS2
CUT131	0.00511567	0.0292576	-0.426073	0.152187	4.20529	0.371056	0.0207374	0.116208	0.0591399	0.116208	CUT131
YOR101W	3.32631e-09	1.87779e-07	-0.425838	0.0719975	6.99675	0.26957	0.0143754	-0.0123505	0.0162741	0.0162741	RAS1
YKL166C	0.21522	0.424701	-0.424974	0.342904	3.21163	0.788391	0.240046	0.45519	0.115509	0.45519	TPK3
YLR058C	0.00680566	0.0365003	-0.424265	0.156775	11.5	0.375067	1.03887e-05	0.145315	0.0329722	0.145315	SHM2
possible_antisense_to_genes_LIP1	0.0518312	0.162638	-0.422392	0.21722	4.34401	0.410055	0.224726	-0.0296266	0.0542652	0.0542652	possible_antisense_to_genes_LIP1
possible_antisense_to_genes_LIP1	0.0518312	0.162638	-0.422392	0.21722	4.34401	0.410055	0.224726	-0.0296266	0.0542652	0.0542652	possible_antisense_to_genes_LIP1
CUT831	0.32894	0.548596	-0.42238	0.432655	0.330589	1.04096	0.296982	0.739345	0.809828	0.809828	CUT831
XUT_15R-430	1.76649e-08	8.47461e-07	-0.42233	0.0749685	5.40688	0.267409	0.00520689	-0.000199865	0.0280243	0.0280243	XUT_15R-430
possible_antisense_to_genes_PEP12	0.22288	0.434202	-0.421842	0.346082	2.8726	0.794184	0.274708	0.433479	0.147955	0.433479	possible_antisense_to_genes_PEP12
possible_antisense_to_genes_PEP12	0.22288	0.434202	-0.421842	0.346082	2.8726	0.794184	0.274708	0.433479	0.147955	0.433479	possible_antisense_to_genes_PEP12
YLR130C	6.73856e-12	6.58619e-10	-0.420078	0.0612083	8.66187	0.277463	0.000187346	0.0219645	0.0187808	0.0219645	ZRT2
YDR399W	3.67569e-13	4.49912e-11	-0.419281	0.0576967	8.91553	0.266304	0.000151186	0.00844031	0.0195318	0.0195318	HPT1
possible_antisense_to_genes_DPH1	0.0633251	0.187725	-0.419074	0.225684	2.71367	0.485469	0.0469326	0.254223	0.166318	0.254223	possible_antisense_to_genes_DPH1
CUT546	0.28356	0.500646	-0.418193	0.389976	3.45788	0.932925	0.282002	0.617215	0.0970139	0.617215	CUT546
pre-mRNA_CML073CTs3-C	0.0935785	0.244581	-0.417766	0.249142	3.39844	0.533246	0.0445952	0.32242	0.101136	0.32242	pre-mRNA_CML073CTs3-C
YLR297W	0.00025175	0.00269597	-0.41761	0.114086	5.88869	0.315511	0.00463682	0.0723215	0.0219369	0.0723215	YLR297W
YBL003C	2.81404e-05	0.000464175	-0.417256	0.0996309	8.58737	0.301375	0.0001891	0.0585027	0.018573	0.0585027	HTA2
YDL205C	7.12954e-08	2.92713e-06	-0.4172	0.077433	7.67539	0.283875	0.000452906	0.0349991	0.0164271	0.0349991	HEM3
YCR012W	3.15676e-07	1.11802e-05	-0.417005	0.0815444	12.1789	0.282098	5.4008e-06	0.0333968	0.0393113	0.0393113	PGK1
SUT610	0.392853	0.611483	-0.416522	0.487471	2.23346	1.31023	0.445041	0.959993	0.236084	0.959993	SUT610
SUT2593.1	0.39255	0.611396	-0.416399	0.487015	0.524067	1.3081	0.270299	1.13211	0.721442	1.13211	SUT2593.1
YAL037C-B	0.259034	0.474884	-0.416228	0.368776	3.26723	0.859169	0.0893666	0.714739	0.110994	0.714739	YAL037C-B
XUT_4F-361	0.432414	0.647533	-0.416189	0.530131	1.38901	1.50232	0.490966	1.17074	0.420917	1.17074	XUT_4F-361
YCR025C	0.276368	0.4932	-0.415492	0.381706	1.48026	0.496777	0.464774	-0.14265	0.396708	0.396708	YCR025C
SUT166	0.141416	0.322839	-0.41465	0.281972	3.07628	0.606733	0.161341	0.308768	0.127427	0.308768	SUT166
YAL044C	7.78365e-14	1.13269e-11	-0.414369	0.0554419	8.33553	0.262544	0.000266298	0.0113843	0.0179083	0.0179083	GCV3
XUT_5R-245	0.611308	0.784777	-0.414172	0.814967	1.24881	3.19887	0.293567	3.6335	0.460572	3.6335	XUT_5R-245
YKRCdelta11	0.386584	0.605995	-0.41399	0.478143	2.79819	0.340373	1.19549	-1.07945	0.156284	0.156284	YKRCdelta11
mRNA_CLR151CC1	0.359815	0.578822	-0.413629	0.4517	0.8636	1.1577	0.334674	0.871718	0.586567	0.871718	mRNA_CLR151CC1
MUT255.1	0.368347	0.58868	-0.412952	0.459052	0.877767	1.18656	0.236349	1.00964	0.581454	1.00964	MUT255.1
YDR111C	7.98732e-13	9.34017e-11	-0.412832	0.057647	7.16289	0.266664	0.00085358	0.0187955	0.0162356	0.0187955	ALT2
mRNA_CPL210CC2	0.123083	0.295838	-0.412797	0.267709	3.97889	0.569701	0.0209867	0.402768	0.0683219	0.402768	mRNA_CPL210CC2
CUT662	0.0237546	0.092327	-0.412665	0.182508	3.06846	0.282094	0.0687936	-0.0283008	0.128156	0.128156	CUT662
CUT_CPR135WTa3-B	0.543297	0.738588	-0.412047	0.677893	0.895586	2.28882	1.05266	1.66447	0.575076	1.66447	CUT_CPR135WTa3-B
YJL019W	0.0381365	0.130173	-0.411665	0.198547	3.70459	0.42532	0.0880531	0.145033	0.081911	0.145033	MPS3
YGL008C	1.22798e-05	0.000235818	-0.410648	0.0939148	12.8624	0.288382	3.10658e-06	0.0521471	0.0476595	0.0521471	PMA1
possible_antisense_to_genes_YGR240C-A	0.00540943	0.0306969	-0.409442	0.147197	4.833	0.298669	0.0879469	-0.0201308	0.0401648	0.0401648	possible_antisense_to_genes_YGR240C-A
YDR003W	0.170393	0.364766	-0.408344	0.297857	4.66808	0.5797	0.480007	-0.0357135	0.0445635	0.0445635	RCR2
SUT156	0.195669	0.399013	-0.408165	0.315431	3.31564	0.687488	0.275485	0.312815	0.107231	0.312815	SUT156
SUT352	0.0179285	0.0747327	-0.408094	0.172403	3.91063	0.288947	0.104315	-0.0472904	0.0714286	0.0714286	SUT352
XUT_10R-233	0.0378845	0.129549	-0.407605	0.196332	4.52552	0.416523	0.0914898	0.136424	0.0486204	0.136424	XUT_10R-233
ncRNA_CNR052CTs1-D	0.279731	0.496588	-0.405553	0.375191	1.51329	0.546716	0.444108	-0.0393161	0.38822	0.38822	ncRNA_CNR052CTs1-D
XUT_13R-341	0.290847	0.508957	-0.405288	0.383699	1.83651	0.763085	0.558201	0.135507	0.312299	0.312299	XUT_13R-341
chrIV-0054-W	0.0109529	0.0519772	-0.405171	0.159253	4.35001	0.355131	0.0160496	0.133906	0.0540658	0.133906	chrIV-0054-W
XUT_15R-466	0.340729	0.559424	-0.403842	0.42388	2.95783	1.03785	0.189799	0.872567	0.138972	0.872567	XUT_15R-466
YBR196C	9.7726e-09	5.05896e-07	-0.403194	0.0703086	10.992	0.259727	2.0839e-05	0.0258797	0.0292076	0.0292076	PGI1
YAR015W	7.25606e-11	5.8661e-09	-0.403088	0.0618682	8.66238	0.257149	0.000329224	0.0223028	0.0187822	0.0223028	ADE1
SUT361	0.182153	0.380305	-0.402833	0.301938	2.71745	0.473002	0.373189	-0.0623482	0.165856	0.165856	SUT361
YAL045C	0.307548	0.526599	-0.40244	0.394401	0.764388	0.797554	0.296251	0.447949	0.62349	0.62349	YAL045C
CUT480	0.000376229	0.00373294	-0.402121	0.113076	4.42196	0.29069	0.0238548	0.0450317	0.0517459	0.0517459	CUT480
pre-mRNA_CDL189WD3-A	0.0121813	0.0562151	-0.40177	0.160269	4.27455	0.352515	0.0226141	0.129262	0.0566409	0.129262	pre-mRNA_CDL189WD3-A
YDR226W	3.58131e-11	3.12696e-09	-0.40005	0.0604265	9.49061	0.245901	7.51156e-05	0.0123678	0.0215144	0.0215144	ADK1
YGR159C	4.35073e-05	0.00066412	-0.399604	0.0977501	9.83332	0.278414	6.03992e-05	0.0564363	0.0229113	0.0564363	NSR1
XUT_15F-94	0.359037	0.578389	-0.399369	0.435421	1.00317	1.07652	0.214712	0.906292	0.537845	0.906292	XUT_15F-94
CUT_CEL046CD2	0.00675723	0.0363	-0.399343	0.147437	5.03382	0.33213	0.0544473	0.074081	0.0353232	0.074081	CUT_CEL046CD2
YDR445C	0.216378	0.426344	-0.398833	0.322624	1.74796	0.268081	0.283614	-0.239682	0.331822	0.331822	YDR445C
SUT2369.2	0.283477	0.500634	-0.398405	0.371459	1.88544	0.846513	0.226388	0.589461	0.301918	0.589461	SUT2369.2
YLL028W	9.85669e-13	1.11287e-10	-0.397803	0.0557733	8.41606	0.245316	0.000276771	0.0149199	0.0181157	0.0181157	TPO1
YPL258C	0.0642056	0.18949	-0.39753	0.214794	2.16148	0.333938	0.0242129	0.109575	0.24858	0.24858	THI21
YBR076C-A%2CYBR077C	0.37299	0.593368	-0.397284	0.445943	5.43	1.11519	0.304969	0.870867	0.0276473	0.870867	YBR076C-A%2CYBR077C
YLR409C	0.000900154	0.00759132	-0.397116	0.119613	8.62716	0.296558	0.000180784	0.0844144	0.0186833	0.0844144	UTP21
possible_antisense_to_genes_MPS3	0.304253	0.523146	-0.396543	0.385985	2.34227	0.575323	0.662656	-0.205479	0.218248	0.218248	possible_antisense_to_genes_MPS3
YEL063C	7.74654e-10	5.20289e-08	-0.396532	0.0644764	9.74897	0.250862	6.54929e-05	0.024515	0.0225509	0.024515	CAN1
YLR407W_3UTR	0.0257327	0.0980853	-0.396178	0.177641	3.03623	0.242975	0.0553717	-0.0407528	0.131212	0.131212	YLR407W_3UTR
YPL183C	5.68473e-06	0.000123676	-0.395983	0.0872635	8.43447	0.265552	0.000208155	0.0448168	0.0181635	0.0448168	RTT10
YGR280C	0.0325521	0.116453	-0.395758	0.185144	5.54385	0.383529	0.00462857	0.198051	0.0259191	0.198051	PXR1
CUT_CBR159WTa2	0.354151	0.574191	-0.394449	0.42571	1.03812	0.383518	0.54535	-0.340647	0.52621	0.52621	CUT_CBR159WTa2
YGR108W	0.00250033	0.016776	-0.394263	0.130408	7.45432	0.30519	0.000680512	0.0998733	0.0162592	0.0998733	CLB1
possible_antisense_to_genes_PBP4	0.161243	0.351777	-0.393903	0.281178	2.11791	0.442471	0.211044	0.0731113	0.256423	0.256423	possible_antisense_to_genes_PBP4
YHR208W	1.70072e-06	4.61165e-05	-0.393596	0.0822378	9.91326	0.258989	7.53619e-05	0.0399128	0.0232634	0.0399128	BAT1
YOR203W	0.000228165	0.00248402	-0.393437	0.10675	8.41054	0.279346	0.00150203	0.0658765	0.0181015	0.0658765	YOR203W
XUT_13F-59	0.475012	0.683952	-0.392934	0.550059	1.08464	1.56997	0.493231	1.29576	0.511063	1.29576	XUT_13F-59
CUT_CPL032CTs2	0.715006	0.851888	-0.392791	1.07572	3.41803	5.35962	0.0645295	6.77755	0.0997552	6.77755	CUT_CPL032CTs2
YDL063C	0.000880541	0.0074692	-0.392101	0.117884	7.98497	0.288886	0.000304856	0.0818626	0.0170117	0.0818626	YDL063C
CUT149	0.220676	0.431511	-0.392061	0.32012	2.11565	0.285239	0.349082	-0.271716	0.256835	0.256835	CUT149
YPL093W	0.000269689	0.00285503	-0.391828	0.107562	9.68878	0.278251	5.68083e-05	0.0683516	0.0223005	0.0683516	NOG1
XUT_10R-116	0.314265	0.533773	-0.391746	0.389288	3.00723	0.395707	0.762019	-0.536875	0.134028	0.134028	XUT_10R-116
CUT_CBR087WD2	0.208193	0.415212	-0.391424	0.311011	2.0212	0.409497	0.297337	-0.0533094	0.274591	0.274591	CUT_CBR087WD2
chrXIV-0383-W	0.283043	0.500249	-0.390928	0.36416	1.54679	0.813979	0.189173	0.594929	0.379748	0.594929	chrXIV-0383-W
YMR266W	0.00548	0.0309472	-0.390322	0.140536	9.4362	0.312788	7.03526e-05	0.116709	0.0213084	0.116709	RSN1
CUT474	0.689938	0.836291	-0.390094	0.977828	1.57151	4.46503	2.7091	2.94436	0.373589	2.94436	CUT474
SUT566	0.636826	0.801311	-0.390024	0.826077	2.63201	3.25101	1.5537	2.48116	0.176613	2.48116	SUT566
mRNA_CLR345WTs1	0.00980806	0.0480806	-0.389881	0.150969	4.02604	0.325765	0.0255588	0.109202	0.0662719	0.109202	mRNA_CLR345WTs1
YAR071W	0.000504988	0.00475815	-0.388891	0.111811	6.15652	0.278995	0.00396622	0.0699536	0.019676	0.0699536	PHO11
YMR177W	1.11829e-07	4.4653e-06	-0.388878	0.0732851	6.4502	0.247356	0.00150663	0.0302489	0.0178232	0.0302489	MMT1
YLR432W	5.05221e-09	2.74559e-07	-0.388593	0.0664779	10.4835	0.239203	2.5905e-05	0.0212949	0.0261043	0.0261043	IMD3
MUT1381.1	0.420896	0.637576	-0.388489	0.482675	0.88966	1.25624	0.189702	1.18782	0.57719	1.18782	MUT1381.1
YBR113W	0.301653	0.52016	-0.388451	0.37608	1.3359	0.287414	0.400697	-0.314877	0.435578	0.435578	YBR113W
YNL182C	0.000143615	0.00174483	-0.388113	0.102085	7.97661	0.268875	0.000375855	0.0612429	0.0169922	0.0612429	IPI3
YHR062C	1.12932e-05	0.000218798	-0.387967	0.088359	6.52049	0.257116	0.00155977	0.0446029	0.0174794	0.0446029	RPP1
YOR004W	0.00174984	0.0127817	-0.387909	0.123945	7.03264	0.290553	0.00085428	0.0899786	0.0162563	0.0899786	UTP23
mRNA_CPL099CTs1	0.360013	0.578964	-0.387864	0.423738	0.682017	1.01862	0.251965	0.809688	0.655667	0.809688	mRNA_CPL099CTs1
mRNA_CML009CTs1	0.273005	0.489002	-0.38745	0.353459	1.31964	0.602968	0.298544	0.209545	0.440152	0.440152	mRNA_CML009CTs1
CUT589	0.0383179	0.130622	-0.387157	0.186903	2.80869	0.3476	0.0514664	0.116579	0.155081	0.155081	CUT589
chrVII-0175-W	0.159967	0.350165	-0.386815	0.275278	2.21487	0.230853	0.208797	-0.195892	0.239256	0.239256	chrVII-0175-W
YPR156C	5.83452e-12	5.74547e-10	-0.386703	0.0561772	8.52779	0.222413	0.000249096	0.00157279	0.0184108	0.0184108	TPO3
YEL017C-A	3.37362e-11	2.98543e-09	-0.385998	0.0582263	9.02763	0.22654	0.000159698	0.0082394	0.0198863	0.0198863	PMP2
YDR324C	0.00441133	0.0260836	-0.385804	0.135505	8.15197	0.301445	0.000367415	0.108201	0.0174271	0.108201	UTP4
YFR055W	8.30905e-13	9.63041e-11	-0.385761	0.0539076	7.83417	0.225027	0.000495358	0.00624633	0.0166872	0.0166872	IRC7
chrIX-0234-W	0.174924	0.370708	-0.385564	0.284224	4.00876	0.385304	0.410635	-0.189892	0.0670143	0.0670143	chrIX-0234-W
YIL094C	1.98349e-10	1.50161e-08	-0.385077	0.0605218	9.50373	0.227214	9.29996e-05	0.0106032	0.0215647	0.0215647	LYS12
YDR225W	7.30071e-11	5.8661e-09	-0.385052	0.0591083	9.20613	0.231995	0.000176277	0.016934	0.0204816	0.0204816	HTA1
chrXII-0310-C	0.727606	0.860681	-0.384627	1.10426	1.85717	5.62614	0.809528	6.40042	0.307881	6.40042	chrXII-0310-C
YNL132W	0.00255673	0.017067	-0.384366	0.127419	9.22882	0.290381	0.000109646	0.0958877	0.0205601	0.0958877	KRE33
CUT_COR344CD2	0.00855171	0.0432272	-0.38434	0.146166	3.61083	0.299319	0.0390296	0.0689247	0.0872935	0.0872935	CUT_COR344CD2
chrXII-0301-C	0.549662	0.7435	-0.38382	0.641554	0.633598	2.04299	0.277068	2.15656	0.675249	2.15656	chrXII-0301-C
SUT357	0.225113	0.435883	-0.383634	0.316258	2.47729	0.455759	0.393566	-0.0759566	0.197821	0.197821	SUT357
CUT_COR284WTa2	0.540167	0.736014	-0.383549	0.626141	1.98609	1.95603	0.257793	2.06031	0.281452	2.06031	CUT_COR284WTa2
YDR089W	5.07533e-12	5.03573e-10	-0.382977	0.0554762	7.60305	0.230455	0.000538818	0.0176583	0.0163442	0.0176583	YDR089W
XUT_4R-212	0.336162	0.555057	-0.382889	0.398106	1.76705	0.242253	0.60957	-0.57551	0.327532	0.327532	XUT_4R-212
YLR397C	0.000289524	0.00302767	-0.38282	0.10562	7.67782	0.2661	0.000469464	0.0654908	0.0164303	0.0654908	AFG2
YBL069W	7.09234e-12	6.88062e-10	-0.382806	0.0558369	6.656	0.218985	0.00150715	0.00165495	0.0169273	0.0169273	AST1
XUT_7R-88	0.410963	0.62827	-0.382343	0.465024	2.67115	1.17505	0.191906	1.08671	0.171603	1.08671	XUT_7R-88
YOL080C	0.00084979	0.00726957	-0.381925	0.114484	6.41639	0.27374	0.00172273	0.0757735	0.0180025	0.0757735	REX4
YNL277W	0.00542529	0.0307485	-0.381625	0.137244	7.92091	0.298808	0.000476374	0.110895	0.0168663	0.110895	MET2
YCR057C	0.00186386	0.0133906	-0.381285	0.122556	8.97108	0.281502	0.000128442	0.0886806	0.0197056	0.0886806	PWP2
SUT184	0.108209	0.270719	-0.381114	0.237263	2.21428	0.323333	0.0934919	0.0513478	0.239358	0.239358	SUT184
mRNA_CJR008WC1	0.165826	0.358033	-0.381043	0.274975	1.91527	0.504885	0.15134	0.235675	0.295728	0.295728	mRNA_CJR008WC1
possible_antisense_to_genes_PAN6	0.253165	0.467018	-0.380807	0.333253	2.00017	0.292122	0.37797	-0.274283	0.278684	0.278684	possible_antisense_to_genes_PAN6
possible_antisense_to_genes_PAN6	0.253165	0.467018	-0.380807	0.333253	2.00017	0.292122	0.37797	-0.274283	0.278684	0.278684	possible_antisense_to_genes_PAN6
possible_antisense_to_genes_YAL046C	0.528765	0.728333	-0.380686	0.604367	1.58762	1.83398	0.140643	2.01904	0.369616	2.01904	possible_antisense_to_genes_YAL046C
YCR072C	1.44881e-12	1.59455e-10	-0.380591	0.0537611	7.75451	0.224814	0.0005448	0.0137218	0.0165445	0.0165445	RSA4
chrVII-0139-W	0.356513	0.576309	-0.380539	0.412719	0.871753	0.969424	0.39092	0.616238	0.58362	0.616238	chrVII-0139-W
possible_antisense_to_genes_HAL1	0.0375902	0.128744	-0.380509	0.182999	3.91518	0.309656	0.126793	0.000719447	0.0712164	0.0712164	possible_antisense_to_genes_HAL1
YGR240C	5.15904e-06	0.000115107	-0.380272	0.0834256	11.0445	0.244619	1.77195e-05	0.0411339	0.0295633	0.0411339	PFK1
YDL167C	0.000407918	0.003981	-0.380018	0.107504	7.76997	0.264721	0.000368591	0.0679659	0.0165704	0.0679659	NRP1
YOL020W	3.70927e-05	0.000585408	-0.379961	0.0921144	7.6629	0.251033	0.00053128	0.0496387	0.0164111	0.0496387	TAT2
mRNA_CMR221CTs1	0.290872	0.508957	-0.379628	0.359424	1.549	0.335196	0.384645	-0.221759	0.379195	0.379195	mRNA_CMR221CTs1
YKR024C	3.62021e-06	8.62071e-05	-0.379593	0.0819489	7.38746	0.242774	0.00065161	0.0390561	0.0162591	0.0390561	DBP7
YBL108C-A	0.611756	0.785062	-0.379587	0.747853	1.08148	2.69316	0.41469	2.89221	0.512079	2.89221	PAU9
YPL030W	1.35375e-07	5.26113e-06	-0.379581	0.0720074	7.30988	0.235973	0.000733384	0.0299246	0.016253	0.0299246	TRM44
CUT_COR052CTa2	0.390189	0.609167	-0.379502	0.441654	0.282138	0.916699	0.319932	0.618479	0.833396	0.833396	CUT_COR052CTa2
other_COR267CTs1-B	0.194815	0.39811	-0.379238	0.292517	1.87761	0.264887	0.20237	-0.132646	0.303559	0.303559	other_COR267CTs1-B
YBL054W%2CYBL053W	1.50871e-12	1.64664e-10	-0.378682	0.0535339	7.39213	0.222974	0.000686035	0.0139838	0.0162591	0.0162591	YBL054W%2CYBL053W
YPL126W	0.00168907	0.0124633	-0.37817	0.120434	8.92535	0.275719	0.000128499	0.0856314	0.0195622	0.0856314	NAN1
YGL209W	0.00107288	0.00875485	-0.378023	0.115579	6.87017	0.270474	0.00119688	0.0777889	0.0163992	0.0777889	MIG2
YBL048W	0.0262467	0.0995521	-0.377846	0.170006	3.328	0.265428	0.0645965	0.00792505	0.106294	0.106294	RRT1
SUT1838.1	0.121927	0.293922	-0.377631	0.244147	2.48526	0.392196	0.155773	0.0860935	0.196672	0.196672	SUT1838.1
YMR136W	0.0186424	0.0772959	-0.376068	0.159852	6.97226	0.322369	0.00122246	0.149863	0.0162902	0.149863	GAT2
YGL171W	0.000511	0.00480098	-0.375748	0.108131	7.44186	0.26055	0.000763542	0.0683704	0.0162579	0.0683704	ROK1
mRNA_CPL032CTs1	0.329159	0.548822	-0.375667	0.38498	0.868609	0.865852	0.242776	0.633548	0.584755	0.633548	mRNA_CPL032CTs1
XUT_2R-67	0.508554	0.71308	-0.37536	0.567788	1.26274	1.6379	0.615312	1.29086	0.456493	1.29086	XUT_2R-67
SUT701	5.27081e-06	0.000117003	-0.37377	0.0820803	5.2854	0.208024	0.00968476	-0.0076643	0.0301504	0.0301504	SUT701
XUT_14R-332	0.0813862	0.222297	-0.373312	0.214215	2.82766	0.382022	0.118394	0.116299	0.15293	0.15293	XUT_14R-332
possible_antisense_to_genes_RPL15B	0.118784	0.288898	-0.373294	0.239307	2.99165	0.459939	0.126298	0.21231	0.135566	0.21231	possible_antisense_to_genes_RPL15B
YDR224C	3.35491e-06	8.07708e-05	-0.372875	0.0802261	9.10774	0.234062	0.00014435	0.0379114	0.0201487	0.0379114	HTB1
SUT514	4.59336e-05	0.00069468	-0.372631	0.0914341	6.23191	0.230543	0.0302946	0.00342742	0.019137	0.019137	SUT514
YNL087W	0.0153648	0.0666356	-0.372562	0.153718	9.09005	0.309961	0.000108949	0.139605	0.0200901	0.139605	TCB2
YER174C	1.26074e-09	7.93843e-08	-0.372353	0.0613196	6.8825	0.221619	0.0009295	0.021303	0.0163821	0.021303	GRX4
YMR319C	4.2306e-12	4.32877e-10	-0.371904	0.0536715	7.7564	0.213508	0.000484797	0.0115912	0.0165476	0.0165476	FET4
possible_antisense_to_genes_NCE101	0.625195	0.793889	-0.371683	0.760864	1.08734	2.77143	1.72199	1.70098	0.510194	1.70098	possible_antisense_to_genes_NCE101
YNL024C	7.14777e-07	2.18215e-05	-0.370807	0.0748001	5.40754	0.208489	0.00506877	0.00191992	0.0280134	0.0280134	YNL024C
SUT337	0.153419	0.340468	-0.370546	0.259567	2.74486	0.208128	0.235828	-0.228939	0.162543	0.162543	SUT337
YBR034C	0.000577014	0.00530326	-0.370539	0.107646	8.68322	0.254339	0.000209332	0.0683055	0.0188414	0.0683055	HMT1
SUT038	0.140896	0.322157	-0.370091	0.251341	5.29191	0.482604	0.10365	0.269872	0.0300303	0.269872	SUT038
snR65	0.244505	0.457862	-0.369901	0.317839	2.07463	0.650242	0.252909	0.344407	0.264422	0.344407	snR65
YJL069C	0.000352459	0.00353729	-0.369788	0.103485	7.5935	0.249622	0.000472962	0.0628478	0.0163352	0.0628478	UTP18
YJL109C	0.00636138	0.0346107	-0.369602	0.135457	9.99814	0.283297	5.27919e-05	0.108438	0.0236489	0.108438	UTP10
possible_antisense_to_genes_YNL134C	0.0977373	0.25213	-0.369404	0.223081	2.42687	0.215259	0.0890127	-0.0709502	0.205234	0.205234	possible_antisense_to_genes_YNL134C
possible_antisense_to_genes_YNL134C	0.0977373	0.25213	-0.369404	0.223081	2.42687	0.215259	0.0890127	-0.0709502	0.205234	0.205234	possible_antisense_to_genes_YNL134C
CUT_CLR432WD2	9.6734e-12	9.31563e-10	-0.369224	0.0542077	7.60164	0.202707	0.00103159	0.000557004	0.0163429	0.0163429	CUT_CLR432WD2
YOL056W	1.53509e-05	0.000280797	-0.36892	0.0853272	6.09107	0.233471	0.00222305	0.040826	0.0201789	0.040826	GPM3
XUT_4F-253	0.307921	0.526912	-0.368917	0.361827	2.43573	0.67679	0.570177	0.0639698	0.203913	0.203913	XUT_4F-253
cluster_CBR293WD1-C	0.251255	0.465115	-0.368852	0.321494	1.96184	0.408094	0.324857	-0.0488777	0.286273	0.286273	cluster_CBR293WD1-C
mRNA_CLR449WTs1-B	0.00584055	0.0324538	-0.36884	0.133802	3.88354	0.25975	0.0331465	0.0450593	0.0727096	0.0727096	mRNA_CLR449WTs1-B
YHR197W	0.00301429	0.0195147	-0.368605	0.124265	8.2023	0.269317	0.000291003	0.0910124	0.0175585	0.0910124	RIX1
YGR192C	0.000153753	0.0018323	-0.368589	0.0973833	13.4022	0.2364	1.8339e-06	0.0474336	0.0560717	0.0560717	TDH3
YMR032W	0.107287	0.269132	-0.368586	0.228863	5.16115	0.433094	0.100242	0.209457	0.0325768	0.209457	HOF1
mRNA_CMR144WTs1	0.278837	0.495682	-0.368174	0.339977	1.58972	0.426607	0.314323	-0.0126746	0.369099	0.369099	mRNA_CMR144WTs1
YMR269W	0.103479	0.262293	-0.367875	0.225937	3.12242	0.426419	0.0572185	0.244613	0.123212	0.244613	TMA23
SUT1386.1	0.623046	0.792366	-0.367816	0.748297	1.3053	2.6831	1.19225	2.11858	0.444224	2.11858	SUT1386.1
SUT637	0.00662274	0.0357104	-0.367745	0.135437	3.91015	0.247485	0.0370079	0.0264328	0.0714513	0.0714513	SUT637
YEL040W	0.000547032	0.0050848	-0.367619	0.106353	10.1243	0.249926	3.33257e-05	0.066845	0.024245	0.066845	UTR2
possible_antisense_to_genes_LYS5	1.64949e-06	4.49134e-05	-0.367587	0.076705	6.2292	0.220103	0.0156329	0.0115278	0.0191556	0.0191556	possible_antisense_to_genes_LYS5
YGL120C	0.00102841	0.00847109	-0.367512	0.111956	9.03663	0.255235	0.00011674	0.0739948	0.0199154	0.0739948	PRP43
YDR461W	0.00759706	0.0394381	-0.367324	0.137602	7.77375	0.283411	0.000469333	0.111484	0.0165768	0.111484	MFA1
possible_antisense_to_genes_SKI6	0.203238	0.409194	-0.367185	0.288581	1.93142	0.29018	0.199987	-0.0788075	0.292421	0.292421	possible_antisense_to_genes_SKI6
YGL009C	1.22716e-05	0.000235818	-0.367153	0.0839647	10.3376	0.230525	3.2397e-05	0.0416528	0.0253185	0.0416528	LEU1
SUT1650.1	0.123545	0.296491	-0.366591	0.238037	3.01302	0.221128	0.201565	-0.171597	0.133459	0.133459	SUT1650.1
YMR205C	2.14913e-06	5.59584e-05	-0.366567	0.0773532	11.0029	0.22516	2.11728e-05	0.0353578	0.0292812	0.0353578	PFK2
YER001W	0.00757155	0.039351	-0.366136	0.137099	8.20505	0.281511	0.000397	0.110739	0.0175657	0.110739	MNN1
possible_antisense_to_genes_PRM10	0.221954	0.433139	-0.365778	0.299487	1.8607	0.527103	0.223197	0.21591	0.307131	0.307131	possible_antisense_to_genes_PRM10
tQ(CUG)M	0.127221	0.302397	-0.36518	0.239438	2.25524	0.357562	0.106569	0.107346	0.232413	0.232413	NA
SUT1108.1	0.00467869	0.0273313	-0.36466	0.12893	3.87283	0.226987	0.0250628	0.015501	0.0732239	0.0732239	SUT1108.1
cluster_CHL007CTs2	0.0207381	0.0832384	-0.364639	0.157667	3.79972	0.30678	0.0304016	0.116582	0.0768543	0.116582	cluster_CHL007CTs2
YOR341W	0.000696185	0.00618584	-0.363554	0.107209	10.5046	0.246344	2.26239e-05	0.0679372	0.0262216	0.0679372	RPA190
SUT294	0.569541	0.758364	-0.36352	0.639181	0.823098	2.00708	0.126057	2.2896	0.601404	2.2896	SUT294
CUT_CHR007CTs1	0.331912	0.551445	-0.363129	0.374256	1.2535	0.426793	0.368986	-0.0598199	0.459196	0.459196	CUT_CHR007CTs1
SUT053	0.015518	0.067142	-0.362821	0.149922	5.6815	0.29426	0.00590357	0.126995	0.0241124	0.126995	SUT053
YPR194C	0.00212497	0.0148194	-0.362767	0.118081	7.66548	0.25636	0.000613486	0.0818286	0.0164143	0.0818286	OPT2
CUT410	0.0109138	0.0518456	-0.362681	0.142482	3.67175	0.23302	0.0362862	0.0151586	0.0837494	0.0837494	CUT410
YPR009W	1.68675e-10	1.2995e-08	-0.362381	0.0567332	6.52895	0.201723	0.00159047	0.00855347	0.0174406	0.0174406	SUT2
chrXIV-0378-W	0.451074	0.663863	-0.362275	0.480709	0.424501	1.12067	0.600517	0.635046	0.765807	0.765807	chrXIV-0378-W
YLL034C	0.0332996	0.118031	-0.362189	0.170165	7.7986	0.322318	0.000453083	0.170758	0.0166207	0.170758	RIX7
CUT_CGR097WTs1-B	0.00869407	0.043761	-0.362168	0.138029	3.80168	0.278374	0.0281004	0.084549	0.0767541	0.084549	CUT_CGR097WTs1-B
SUT545	0.00769827	0.0398515	-0.361788	0.135754	4.69989	0.275206	0.0423175	0.0666495	0.0436883	0.0666495	SUT545
XUT_15F-161	0.137997	0.318028	-0.36162	0.243796	2.67567	0.380772	0.180399	0.0695619	0.171034	0.171034	XUT_15F-161
XUT_16F-311	0.518051	0.720769	-0.361558	0.559382	1.37797	1.58084	0.270369	1.57977	0.423929	1.57977	XUT_16F-311
possible_antisense_to_genes_YDR524C-B	0.0780376	0.216217	-0.361342	0.205053	2.94214	0.379462	0.0425389	0.206073	0.140582	0.206073	possible_antisense_to_genes_YDR524C-B
possible_antisense_to_genes_RPL24B	0.332526	0.551955	-0.360436	0.371952	1.32954	0.355087	0.380654	-0.163254	0.437361	0.437361	possible_antisense_to_genes_RPL24B
YNR026C	0.0597037	0.179839	-0.360208	0.191297	4.93722	0.205454	0.178797	-0.160585	0.0375769	0.0375769	SEC12
YMR290C	3.14331e-05	0.000510135	-0.360117	0.0865078	8.91798	0.224883	0.00012815	0.0441204	0.0195394	0.0441204	HAS1
SUT476	0.538013	0.734685	-0.359665	0.584041	1.32685	1.70386	0.118598	1.89826	0.43812	1.89826	SUT476
YLR313C_3UTR	0.277241	0.494287	-0.359577	0.330939	1.70764	0.582632	0.306539	0.215472	0.341028	0.341028	YLR313C_3UTR
YLR196W	0.000262606	0.00279389	-0.359327	0.0984554	8.65356	0.233843	0.00019423	0.0571207	0.0187573	0.0571207	PWP1
YOR183W	0.316529	0.535938	-0.358604	0.358025	1.23876	0.396481	0.294374	-0.0191858	0.463532	0.463532	FYV12
CUT428	0.217035	0.426932	-0.358464	0.290384	2.05726	0.307602	0.230887	-0.0740062	0.267691	0.267691	CUT428
snR13	0.000388555	0.00383779	-0.358402	0.101023	4.75394	0.234256	0.0181132	0.0410603	0.0422299	0.0422299	snR13
XUT_13F-373	0.612897	0.785811	-0.358304	0.708191	2.17657	2.41385	0.60694	2.3585	0.245913	2.3585	XUT_13F-373
YBR141C	2.85717e-08	1.29036e-06	-0.358181	0.0645374	5.88106	0.192403	0.00261795	0.00106379	0.0220091	0.0220091	YBR141C
CUT379	0.187245	0.387172	-0.357689	0.271229	2.17522	0.326468	0.188821	-0.00569208	0.24615	0.24615	CUT379
YDR101C	0.000598046	0.00546331	-0.357584	0.104176	9.14598	0.237137	0.000128691	0.0640401	0.0202766	0.0640401	ARX1
CUT_CIL053WD2	3.58265e-10	2.55011e-08	-0.357204	0.0569594	6.73128	0.202989	0.00249566	0.0166785	0.0166874	0.0166874	CUT_CIL053WD2
possible_antisense_to_genes_SFT1	0.172004	0.366561	-0.357196	0.26153	1.6337	0.491915	0.0400492	0.36437	0.358428	0.36437	possible_antisense_to_genes_SFT1
YPL012W	0.00547865	0.0309472	-0.357128	0.128581	9.62683	0.261845	7.17454e-05	0.0976839	0.0220486	0.0976839	RRP12
CUT_CER157WD1	0.380954	0.600872	-0.356201	0.406557	0.942428	0.370396	0.418708	-0.174915	0.558601	0.558601	CUT_CER157WD1
YIL131C	0.000270091	0.00285503	-0.355852	0.0976967	6.87083	0.22951	0.0011483	0.0552867	0.0163983	0.0552867	FKH1
cluster_CBR121CTs1	0.195894	0.399132	-0.355792	0.275095	2.17244	0.194905	0.20082	-0.190439	0.246641	0.246641	cluster_CBR121CTs1
YGR061C	0.000328626	0.00334037	-0.355677	0.0990297	10.9192	0.230489	1.99035e-05	0.0579657	0.0287258	0.0579657	ADE6
YLR129W	0.00357503	0.0221906	-0.355556	0.122041	8.22149	0.25292	0.000242371	0.0878219	0.0176089	0.0878219	DIP2
possible_antisense_to_genes_HUA2	0.195021	0.398204	-0.355089	0.274016	2.32157	0.473242	0.222413	0.160067	0.221545	0.221545	possible_antisense_to_genes_HUA2
possible_antisense_to_genes_HUA2	0.195021	0.398204	-0.355089	0.274016	2.32157	0.473242	0.222413	0.160067	0.221545	0.221545	possible_antisense_to_genes_HUA2
YGR187C	0.0135195	0.06068	-0.354833	0.14367	6.78567	0.277647	0.00135534	0.120689	0.0165522	0.120689	HGH1
possible_antisense_to_genes_FYV12	0.314662	0.534171	-0.35378	0.351849	1.52454	0.316257	0.346623	-0.171626	0.385359	0.385359	possible_antisense_to_genes_FYV12
possible_antisense_to_genes_YKL171W	0.000638823	0.00574823	-0.353454	0.103513	5.17892	0.232186	0.0111861	0.0521691	0.0322142	0.0521691	possible_antisense_to_genes_YKL171W
possible_antisense_to_genes_YKL171W	0.000638823	0.00574823	-0.353454	0.103513	5.17892	0.232186	0.0111861	0.0521691	0.0322142	0.0521691	possible_antisense_to_genes_YKL171W
tG(GCC)J2	0.495661	0.702486	-0.353133	0.518297	3.24027	0.519782	1.47519	-1.02793	0.113157	0.113157	NA
mRNA_CDR407CTs1	0.347776	0.567282	-0.353029	0.375998	1.20054	0.295835	0.360959	-0.212146	0.47495	0.47495	mRNA_CDR407CTs1
YBR252W	5.10763e-11	4.23384e-09	-0.352848	0.0537242	7.08087	0.195493	0.000824221	0.0144512	0.0162417	0.0162417	DUT1
CUT112	0.337107	0.55571	-0.352713	0.367449	1.39447	0.525973	0.378898	0.0772047	0.419433	0.419433	CUT112
YKL106W	0.00062504	0.00566123	-0.351872	0.102871	7.70527	0.229948	0.000513504	0.0620578	0.0164684	0.0620578	AAT1
CUT403	0.204499	0.410755	-0.351769	0.277237	3.68377	0.523755	0.210138	0.244318	0.0830709	0.244318	CUT403
YPR035W	0.000140942	0.00171873	-0.351597	0.0923673	10.7986	0.220568	1.92927e-05	0.0504266	0.0279563	0.0504266	GLN1
YGR123C	0.000115965	0.00146525	-0.351512	0.0911952	8.24867	0.219526	0.000315337	0.0488584	0.0176805	0.0488584	PPT1
SUT533	0.208136	0.415162	-0.351503	0.279257	3.48009	0.385688	0.365577	-0.0948419	0.0955253	0.0955253	SUT533
MUT413.1	0.708853	0.848516	-0.350281	0.938094	1.5022	4.08386	1.22715	3.97618	0.391054	3.97618	MUT413.1
XUT_7R-21	0.28576	0.503375	-0.350267	0.328128	1.61462	0.340347	0.273582	-0.0615913	0.36303	0.36303	XUT_7R-21
CUT804	0.207243	0.414076	-0.34974	0.277311	2.06197	0.439371	0.187895	0.156856	0.266803	0.266803	CUT804
possible_antisense_to_genes_RPS26A	0.428235	0.644586	-0.349605	0.4413	3.1258	0.217773	1.02857	-0.9791	0.122909	0.122909	possible_antisense_to_genes_RPS26A
SUT059	0.434916	0.650239	-0.349494	0.447606	2.75022	1.06902	0.235352	0.949273	0.161903	0.949273	SUT059
YBL002W	4.55887e-09	2.5193e-07	-0.349081	0.0595445	9.31943	0.190677	8.38647e-05	0.0139809	0.02088	0.02088	HTB2
CUT_COR336WTa2	0.295216	0.513487	-0.34885	0.333271	2.93358	0.308117	0.515256	-0.344287	0.141469	0.141469	CUT_COR336WTa2
YPR137W	0.000148901	0.00179903	-0.34879	0.0919588	7.59267	0.217328	0.000604554	0.0493961	0.0163344	0.0493961	RRP9
mRNA_CHL034CTs1-A	0.00219077	0.0151571	-0.348789	0.113869	5.42028	0.237325	0.00441596	0.0722493	0.0278048	0.0722493	mRNA_CHL034CTs1-A
YMR131C	0.00379096	0.0231577	-0.348682	0.120441	8.79519	0.244044	0.000163764	0.0856061	0.0191669	0.0856061	RRB1
YBR238C	6.5613e-10	4.49913e-08	-0.347693	0.0562945	8.56845	0.189481	0.000216802	0.0141599	0.0185211	0.0185211	YBR238C
possible_antisense_to_genes_YIL169C	0.0313513	0.113428	-0.347662	0.161509	5.98606	0.294343	0.0303043	0.123931	0.0210532	0.123931	possible_antisense_to_genes_YIL169C
YML122C	0.555178	0.748062	-0.347606	0.589145	1.6168	1.7178	0.155313	1.89695	0.3625	1.89695	YML122C
mRNA_CCL012CTs1	0.0406375	0.136186	-0.347089	0.169543	3.22383	0.259933	0.0554595	0.0536798	0.1145	0.1145	mRNA_CCL012CTs1
YMR049C	0.00422426	0.0252742	-0.347049	0.121307	8.67535	0.243293	0.000202892	0.0868056	0.018819	0.0868056	ERB1
YDR398W	1.35757e-08	6.76049e-07	-0.347014	0.0611084	8.01724	0.19456	0.000380853	0.0216987	0.0170884	0.0216987	UTP5
YBL039C	1.16921e-08	5.91239e-07	-0.346962	0.0608261	9.56233	0.192234	8.37496e-05	0.0189646	0.0217923	0.0217923	URA7
chrXII-0326-C	0.323269	0.54301	-0.346952	0.351251	1.5646	0.552789	0.354194	0.145607	0.375302	0.375302	chrXII-0326-C
YIL158W	0.00424691	0.0253518	-0.346499	0.121187	6.40913	0.2426	0.0017367	0.0850993	0.0180421	0.0850993	AIM20
YOL124C	0.00207244	0.0146101	-0.345957	0.112336	7.27317	0.23288	0.000602238	0.0740134	0.0162479	0.0740134	TRM11
XUT_1F-72	0.580952	0.76667	-0.345353	0.625644	1.70924	1.91212	1.00178	1.31265	0.340658	1.31265	XUT_1F-72
mRNA_CER093C-ATs1	0.105777	0.266263	-0.345043	0.213323	2.59834	0.247214	0.0880346	0.00693734	0.181035	0.181035	mRNA_CER093C-ATs1
YOR107W	0.010393	0.0501355	-0.344717	0.134525	6.3887	0.255904	0.00186864	0.105134	0.0181559	0.105134	RGS2
YNR053C	7.10497e-10	4.79658e-08	-0.344551	0.0558997	8.47341	0.187261	0.000210315	0.0154935	0.0182657	0.0182657	NOG2
YNR053C	7.10497e-10	4.79658e-08	-0.344551	0.0558997	8.47341	0.187261	0.000210315	0.0154935	0.0182657	0.0182657	NOG2
SUT2573.1	0.0370708	0.1277	-0.344478	0.165218	3.2069	0.283674	0.0454976	0.098857	0.115903	0.115903	SUT2573.1
YKL201C	0.00122541	0.00975868	-0.344232	0.106478	6.96492	0.225435	0.00114748	0.0658882	0.0162957	0.0658882	MNN4
MUT458.1	0.429101	0.64508	-0.344141	0.435219	0.330286	1.01504	0.191592	0.928372	0.809973	0.928372	MUT458.1
YKR092C	0.000598182	0.00546331	-0.343962	0.100209	8.55059	0.219416	0.000228076	0.0591472	0.0184724	0.0591472	SRP40
CUT884	0.119298	0.28949	-0.343863	0.220747	3.29048	0.390875	0.0399426	0.24818	0.109167	0.24818	CUT884
XUT_2R-296	0.518079	0.720769	-0.343759	0.531881	1.22644	1.4292	0.227485	1.44521	0.467187	1.44521	XUT_2R-296
YOR267C	7.57648e-05	0.00104452	-0.34372	0.0868547	7.83983	0.208091	0.000417988	0.0441862	0.0166982	0.0441862	HRK1
YNL248C	8.7491e-05	0.00116602	-0.343242	0.0874971	8.6354	0.208102	0.000181042	0.0450853	0.0187063	0.0450853	RPA49
YBR009C	9.83861e-05	0.00128599	-0.343148	0.08811	8.93889	0.208484	0.000109511	0.0457932	0.0196044	0.0457932	HHF1
YHR046C	4.1579e-08	1.82944e-06	-0.342908	0.0625287	6.17441	0.191152	0.0027107	0.0204071	0.0195442	0.0204071	INM1
YLL011W	0.000491693	0.00465633	-0.342728	0.0983369	7.77514	0.216514	0.000396823	0.0567802	0.0165792	0.0567802	SOF1
CUT_CGR035CD2	0.643816	0.805739	-0.342485	0.740718	2.16293	2.60646	1.54603	1.69807	0.248322	1.69807	CUT_CGR035CD2
SUT2657.1	0.601891	0.780569	-0.342246	0.656042	2.03599	2.08173	0.0951856	2.4496	0.271744	2.4496	SUT2657.1
YNL030W	8.11451e-07	2.43194e-05	-0.341571	0.0692477	8.86012	0.193725	0.000154721	0.0281983	0.0193618	0.0281983	HHF2
SUT014	0.0261579	0.0993233	-0.34155	0.153584	4.57703	0.274361	0.0923396	0.0435554	0.0471309	0.0471309	SUT014
YBR247C	0.00207777	0.0146105	-0.341474	0.110908	7.85605	0.226911	0.000398327	0.0723321	0.0167303	0.0723321	ENP1
cluster_CPR063CC1	0.331673	0.551259	-0.341396	0.351683	1.9672	0.324473	0.446091	-0.243172	0.285203	0.285203	cluster_CPR063CC1
YLR264C-A	0.291465	0.509723	-0.341361	0.323592	1.82018	0.20312	0.303304	-0.262143	0.315828	0.315828	YLR264C-A
YDR297W	2.62443e-10	1.93102e-08	-0.341101	0.0539761	7.82343	0.173239	0.000559584	0.00111029	0.0166667	0.0166667	SUR2
YLR222C	0.000186769	0.00212705	-0.340839	0.0912244	8.51064	0.208627	0.000273192	0.048932	0.0183647	0.048932	UTP13
SUT1559.1	0.529854	0.729246	-0.340295	0.541674	0.924066	1.47232	0.433911	1.30095	0.56501	1.30095	SUT1559.1
YPR069C	4.72242e-09	2.58785e-07	-0.340234	0.0580935	9.01151	0.176629	0.000120179	0.00723391	0.0198344	0.0198344	SPE3
XUT_4F-617	0.555048	0.748041	-0.340171	0.576353	1.57081	1.64413	0.158502	1.80561	0.373763	1.80561	XUT_4F-617
pre-mRNA_CDL125CD3-A	0.0181783	0.0756294	-0.340074	0.143979	4.42078	0.211274	0.0707881	-0.0170261	0.0517827	0.0517827	pre-mRNA_CDL125CD3-A
YDR075W	0.00183213	0.0132133	-0.339687	0.109008	6.5165	0.223258	0.00145613	0.0688029	0.0174979	0.0688029	PPH3
YBR142W	0.00900518	0.0449984	-0.339456	0.129967	8.15937	0.245238	0.000290214	0.0995848	0.0174463	0.0995848	MAK5
YHL050W-A	0.498315	0.704723	-0.33915	0.500855	1.28293	1.28246	0.389183	1.09406	0.450635	1.09406	YHL050W-A
YIL096C	0.003993	0.0241442	-0.339048	0.117777	6.45804	0.231436	0.00180519	0.0802136	0.0177829	0.0802136	YIL096C
YLR061W	3.45236e-06	8.29643e-05	-0.339022	0.0730353	9.66934	0.193551	7.22502e-05	0.0314672	0.0222208	0.0314672	RPL22A
YLR061W	3.45236e-06	8.29643e-05	-0.339022	0.0730353	9.66934	0.193551	7.22502e-05	0.0314672	0.0222208	0.0314672	RPL22A
XUT_4F-300	0.149694	0.335594	-0.338948	0.235281	3.07596	0.260772	0.199855	-0.0785902	0.127456	0.127456	XUT_4F-300
YGL076C	8.81962e-07	2.60746e-05	-0.338886	0.0689311	10.8167	0.171194	2.50381e-05	0.00188724	0.0280693	0.0280693	RPL7A
YGL076C	8.81962e-07	2.60746e-05	-0.338886	0.0689311	10.8167	0.171194	2.50381e-05	0.00188724	0.0280693	0.0280693	RPL7A
YGL076C	8.81962e-07	2.60746e-05	-0.338886	0.0689311	10.8167	0.171194	2.50381e-05	0.00188724	0.0280693	0.0280693	RPL7A
YNL320W	0.435744	0.651105	-0.338822	0.434721	5.88692	1.00775	0.164348	0.953057	0.0219536	0.953057	YNL320W
possible_antisense_to_genes_NRG1	0.370588	0.591036	-0.338546	0.378106	1.42284	0.547959	0.433511	0.0712087	0.411801	0.411801	possible_antisense_to_genes_NRG1
possible_antisense_to_genes_NRG1	0.370588	0.591036	-0.338546	0.378106	1.42284	0.547959	0.433511	0.0712087	0.411801	0.411801	possible_antisense_to_genes_NRG1
CUT850	0.144349	0.327083	-0.338389	0.231807	2.44941	0.215995	0.11583	-0.0535201	0.201889	0.201889	CUT850
YLR044C	0.000418231	0.00406348	-0.338287	0.0958781	13.301	0.177125	1.86989e-06	0.0106172	0.0543516	0.0543516	PDC1
YBR010W	7.06766e-09	3.68785e-07	-0.338186	0.0584156	9.07183	0.174492	0.000146404	0.00709708	0.0200301	0.0200301	HHT1
YKR056W	0.000109781	0.00141179	-0.337736	0.0873179	7.8215	0.202421	0.000373606	0.0447076	0.016663	0.0447076	TRM2
YJL200C	0.0105843	0.0507777	-0.337377	0.131987	10.2597	0.245505	3.69709e-05	0.102967	0.0249166	0.102967	ACO2
YNR050C	0.00295798	0.0192177	-0.33726	0.113476	10.8067	0.225238	2.63399e-05	0.0761113	0.0280068	0.0761113	LYS9
possible_antisense_to_genes_YAL037C-A	1.49025e-05	0.000274512	-0.337191	0.0778709	9.48197	0.194956	0.00119872	0.0346554	0.0214814	0.0346554	possible_antisense_to_genes_YAL037C-A
CUT_CDR387CD2	0.418553	0.635422	-0.337103	0.416725	3.45785	0.242572	0.929788	-0.83033	0.0970161	0.0970161	CUT_CDR387CD2
possible_antisense_to_genes_YMR148W	0.473114	0.682181	-0.336539	0.469095	1.10014	1.14324	0.556383	0.744714	0.506099	0.744714	possible_antisense_to_genes_YMR148W
YGL234W	2.02957e-06	5.36995e-05	-0.336485	0.0708321	11.0571	0.187319	1.55776e-05	0.0265921	0.0296497	0.0296497	ADE5%2C7
YHR196W	0.000110897	0.00141977	-0.336172	0.0869691	7.8388	0.200594	0.000490556	0.0442312	0.0166962	0.0442312	UTP9
CUT035	0.174848	0.370607	-0.336169	0.247768	2.99998	0.439282	0.112287	0.25069	0.134741	0.25069	CUT035
YDR060W	0.0157065	0.0677786	-0.336152	0.139155	8.88099	0.252903	0.000148549	0.114346	0.0194254	0.114346	MAK21
XUT_13F-98	2.95796e-09	1.69172e-07	-0.336025	0.0566279	6.57635	0.169549	0.00172654	0.00179638	0.017234	0.017234	XUT_13F-98
possible_antisense_to_genes_ATG18	0.0323167	0.11596	-0.335997	0.156974	3.69508	0.202658	0.0632556	-0.0155495	0.0824385	0.0824385	possible_antisense_to_genes_ATG18
YOR359W	2.44718e-05	0.000415655	-0.335845	0.0795913	7.44777	0.194819	0.000507422	0.0369485	0.0162584	0.0369485	VTS1
possible_antisense_to_genes_YLR342W-A	0.0387746	0.13187	-0.334466	0.161846	5.35015	0.28152	0.0674509	0.0874277	0.0289868	0.0874277	possible_antisense_to_genes_YLR342W-A
YJR063W	1.32747e-05	0.000251242	-0.33417	0.0767233	7.46081	0.191172	0.000759695	0.0340454	0.0162603	0.0340454	RPA12
mRNA_CMR048WC1	0.323065	0.542767	-0.334074	0.338071	1.57595	0.527304	0.303287	0.17982	0.372491	0.372491	mRNA_CMR048WC1
possible_antisense_to_genes_PML39	7.30682e-05	0.00101374	-0.33407	0.0842319	5.0634	0.177077	0.00728898	0.00885453	0.034662	0.034662	possible_antisense_to_genes_PML39
YNR012W	9.47425e-05	0.00124458	-0.333698	0.085483	7.44538	0.197007	0.000733923	0.0424725	0.0162582	0.0424725	URK1
YDR165W	0.000172331	0.00200091	-0.333461	0.0887699	7.91062	0.199313	0.000424787	0.0461682	0.016844	0.0461682	TRM82
SUT2511.4	0.404635	0.622666	-0.333412	0.400077	0.777098	0.815087	0.32775	0.539939	0.61865	0.61865	SUT2511.4
CUT065	0.149481	0.335347	-0.333073	0.231081	3.73471	0.221147	0.235465	-0.15925	0.0802676	0.0802676	CUT065
cluster_CBR011CTa1	6.2161e-05	0.000892678	-0.332995	0.0831562	5.47226	0.178786	0.0139055	0.00593	0.0269808	0.0269808	cluster_CBR011CTa1
YKR047W	0.00112005	0.00906633	-0.332876	0.102156	5.53281	0.21007	0.023066	0.0386387	0.0260773	0.0386387	YKR047W
YJL190C	6.09292e-07	1.94967e-05	-0.332867	0.0667301	10.5181	0.17295	3.17877e-05	0.0121911	0.0262971	0.0262971	RPS22A
YBR092C	0.000277371	0.00291552	-0.332547	0.0914706	6.9921	0.200572	0.000858236	0.0486128	0.0162769	0.0486128	PHO3
YLL045C	1.20342e-06	3.40414e-05	-0.332538	0.0684929	10.76	0.164587	2.0857e-05	0.00148169	0.0277174	0.0277174	RPL8B
tV(AAC)O	0.318419	0.538038	-0.332453	0.333215	2.03468	0.655755	0.213064	0.443441	0.271994	0.443441	tV(AAC)O
YMR143W	2.42531e-06	6.17982e-05	-0.332234	0.0704734	9.70396	0.185185	5.08506e-05	0.0293148	0.0223631	0.0293148	RPS16A
YMR143W	2.42531e-06	6.17982e-05	-0.332234	0.0704734	9.70396	0.185185	5.08506e-05	0.0293148	0.0223631	0.0293148	RPS16A
mRNA_CBL091C-AC1	2.36978e-05	0.000404655	-0.33219	0.0785904	6.47137	0.190508	0.00129733	0.0352224	0.0177156	0.0352224	mRNA_CBL091C-AC1
SUT1390.5	0.311555	0.530961	-0.331611	0.32769	1.68497	0.186643	0.288625	-0.256501	0.346291	0.346291	SUT1390.5
YBR271W	0.000656431	0.00587158	-0.331124	0.0971848	6.66614	0.203957	0.00146538	0.0543798	0.016892	0.0543798	YBR271W
YNL066W	0.025823	0.0983721	-0.331095	0.148549	9.67868	0.259901	6.14753e-05	0.130414	0.022259	0.130414	SUN4
YNL066W	0.025823	0.0983721	-0.331095	0.148549	9.67868	0.259901	6.14753e-05	0.130414	0.022259	0.130414	SUN4
YNL066W	0.025823	0.0983721	-0.331095	0.148549	9.67868	0.259901	6.14753e-05	0.130414	0.022259	0.130414	SUN4
possible_antisense_to_genes_FTR1	0.559382	0.750869	-0.331086	0.567162	2.25053	1.58851	0.400114	1.50185	0.233202	1.50185	possible_antisense_to_genes_FTR1
YBL008W	0.0277982	0.103768	-0.331079	0.150482	4.00162	0.206809	0.0665696	-0.00686257	0.0673239	0.0673239	HIR1
mRNA_CJL187CC1	0.557068	0.74915	-0.331007	0.563701	0.66257	1.57108	0.0841184	1.79471	0.663471	1.79471	mRNA_CJL187CC1
YPR190C	4.74201e-05	0.000712226	-0.330855	0.0813312	7.67577	0.191143	0.000658062	0.0384533	0.0164276	0.0384533	RPC82
SUT1363.1	0.24804	0.461809	-0.330811	0.286386	2.27026	0.344639	0.255035	-0.0112048	0.229911	0.229911	SUT1363.1
YBR084W	2.83033e-07	1.02118e-05	-0.330754	0.0644191	9.34103	0.180113	8.47883e-05	0.024452	0.0209579	0.024452	MIS1
CUT083	0.0624166	0.186085	-0.330663	0.177459	2.93371	0.253642	0.0447454	0.0779479	0.141456	0.141456	CUT083
possible_antisense_to_genes_HVG1	0.0792597	0.218218	-0.330554	0.18835	3.34238	0.239911	0.104542	-1.36339e-05	0.105216	0.105216	possible_antisense_to_genes_HVG1
MUT1059.1	0.531761	0.730398	-0.330455	0.528457	0.584075	1.39984	0.233202	1.41803	0.695804	1.41803	MUT1059.1
YJL010C	0.00295814	0.0192177	-0.330434	0.11118	7.93517	0.216214	0.000406746	0.0726812	0.0168979	0.0726812	NOP9
YLR186W	4.93096e-05	0.000733264	-0.330209	0.0813549	8.01842	0.190529	0.000298488	0.0388356	0.0170913	0.0388356	EMG1
CUT591	0.0447875	0.145807	-0.33015	0.164528	3.30438	0.198593	0.0519628	-0.00199948	0.108092	0.108092	CUT591
YLR344W	4.43377e-08	1.92921e-06	-0.330088	0.0603161	9.46485	0.168006	9.43442e-05	0.00916674	0.0214164	0.0214164	RPL26A
YLR344W	4.43377e-08	1.92921e-06	-0.330088	0.0603161	9.46485	0.168006	9.43442e-05	0.00916674	0.0214164	0.0214164	RPL26A
XUT_5F-126	0.467032	0.676479	-0.329809	0.453461	2.98277	0.222898	1.07937	-0.996553	0.136452	0.136452	XUT_5F-126
SUT443	0.140345	0.321429	-0.329704	0.223603	2.85569	0.181323	0.145818	-0.118302	0.149808	0.149808	SUT443
SUT2266.1	0.531787	0.730398	-0.329667	0.527231	2.6411	0.334906	1.46814	-1.2358	0.175436	0.175436	SUT2266.1
YMR154C	0.039922	0.134635	-0.329159	0.16021	3.8847	0.195945	0.0791086	-0.0313886	0.0726543	0.0726543	RIM13
YNL124W	0.000169491	0.00197608	-0.32897	0.0874774	7.41675	0.193905	0.000775835	0.0444702	0.0162582	0.0444702	NAF1
YMR230W	4.29072e-08	1.87516e-06	-0.32879	0.0600152	9.4092	0.171258	8.88865e-05	0.0151937	0.0212078	0.0212078	RPS10B
YMR230W	4.29072e-08	1.87516e-06	-0.32879	0.0600152	9.4092	0.171258	8.88865e-05	0.0151937	0.0212078	0.0212078	RPS10B
CUT793	0.38415	0.603697	-0.328758	0.377764	2.88931	0.7926	0.133302	0.710477	0.146148	0.710477	CUT793
YOR272W	0.000150707	0.00181084	-0.32865	0.0867172	8.2348	0.193007	0.000309964	0.0441531	0.017644	0.0441531	YTM1
possible_antisense_to_genes_GPM1	0.0422607	0.14001	-0.328641	0.161817	3.85484	0.237427	0.0807254	0.0229759	0.0740975	0.0740975	possible_antisense_to_genes_GPM1
YBR085W	4.91039e-05	0.000732476	-0.328534	0.0809228	5.15326	0.16526	0.00598027	0.00163575	0.0327393	0.0327393	AAC3
YOR222W	5.09282e-09	2.75622e-07	-0.328203	0.0561596	8.53573	0.168314	0.000216066	0.0119017	0.0184322	0.0184322	ODC2
YAL059W	2.95747e-06	7.29455e-05	-0.328163	0.0702141	7.23302	0.18105	0.000748372	0.0284016	0.0162421	0.0284016	ECM1
YDL112W	0.0135393	0.0607067	-0.327979	0.132825	8.88821	0.237245	0.000152465	0.104163	0.0194475	0.104163	TRM3
SUT1289.1	1.39787e-05	0.000261169	-0.327938	0.0754888	5.3994	0.181071	0.00554596	0.0239226	0.0281482	0.0281482	SUT1289.1
YGR128C	0.000253989	0.0027155	-0.327708	0.0895815	8.23614	0.194332	0.000302603	0.0471463	0.0176475	0.0471463	UTP8
RDN37-1_noncoding_exon	0.165602	0.357769	-0.327685	0.236344	4.26547	0.406432	1.75751e-05	0.33026	0.0569608	0.33026	RDN37-1_noncoding_exon
RDN37-1_noncoding_exon	0.165602	0.357769	-0.327685	0.236344	4.26547	0.406432	1.75751e-05	0.33026	0.0569608	0.33026	RDN37-1_noncoding_exon
RDN37-1_noncoding_exon	0.165602	0.357769	-0.327685	0.236344	4.26547	0.406432	1.75751e-05	0.33026	0.0569608	0.33026	RDN37-1_noncoding_exon
RDN37-2_noncoding_exon	0.165602	0.357769	-0.327685	0.236344	4.26547	0.406432	1.75751e-05	0.33026	0.0569608	0.33026	RDN37-2_noncoding_exon
RDN37-2_noncoding_exon	0.165602	0.357769	-0.327685	0.236344	4.26547	0.406432	1.75751e-05	0.33026	0.0569608	0.33026	RDN37-2_noncoding_exon
RDN37-2_noncoding_exon	0.165602	0.357769	-0.327685	0.236344	4.26547	0.406432	1.75751e-05	0.33026	0.0569608	0.33026	RDN37-2_noncoding_exon
YKL110C	3.80362e-05	0.000595885	-0.327227	0.0794416	7.11586	0.186267	0.00112437	0.0361907	0.0162367	0.0361907	KTI12
possible_antisense_to_genes_YGR204C-A	0.224307	0.435025	-0.326533	0.268717	1.85573	0.39542	0.118763	0.198318	0.308188	0.308188	possible_antisense_to_genes_YGR204C-A
CUT704	0.203542	0.409491	-0.326434	0.256726	2.25586	0.220477	0.15739	-0.0734392	0.232308	0.232308	CUT704
YJR145C	3.85957e-06	9.07519e-05	-0.32571	0.0705182	11.0182	0.163569	1.83972e-05	0.00898564	0.0293845	0.0293845	RPS4A
YJR145C	3.85957e-06	9.07519e-05	-0.32571	0.0705182	11.0182	0.163569	1.83972e-05	0.00898564	0.0293845	0.0293845	RPS4A
YOL136C	9.34563e-07	2.73214e-05	-0.325703	0.066403	8.06999	0.176363	0.000327903	0.0257435	0.017218	0.0257435	PFK27
YKL180W	1.03629e-06	2.95692e-05	-0.325597	0.0666576	10.5084	0.161234	2.8638e-05	0.00600691	0.0262431	0.0262431	RPL17A
YKL180W	1.03629e-06	2.95692e-05	-0.325597	0.0666576	10.5084	0.161234	2.8638e-05	0.00600691	0.0262431	0.0262431	RPL17A
YMR093W	0.000190937	0.00215578	-0.32554	0.0872595	8.22805	0.190419	0.000313243	0.0447077	0.0176262	0.0447077	UTP15
SUT493	0.0508635	0.160366	-0.325531	0.166714	3.27308	0.18984	0.053805	-0.00954387	0.110531	0.110531	SUT493
YPL043W	0.0124907	0.0572594	-0.325438	0.130281	8.02936	0.231823	0.000363585	0.0999944	0.0171178	0.0999944	NOP4
possible_antisense_to_genes_FRE4	0.179845	0.377412	-0.325173	0.242444	2.32274	0.246147	0.126186	-0.00638924	0.221358	0.221358	possible_antisense_to_genes_FRE4
YOR145C	7.33676e-05	0.00101682	-0.324918	0.0819445	7.82389	0.185832	0.000374429	0.039329	0.0166676	0.039329	PNO1
YLR339C	0.139396	0.320166	-0.324734	0.219706	3.01657	0.369937	0.0625923	0.222819	0.133114	0.222819	YLR339C
YHL016C	1.23834e-05	0.00023746	-0.324658	0.0742802	7.39012	0.180273	0.000609383	0.0320144	0.0162591	0.0320144	DUR3
YLR365W	0.253175	0.467018	-0.324563	0.284039	2.19216	0.34443	0.233843	0.0177791	0.243185	0.243185	YLR365W
YNL313C	0.00288019	0.0188327	-0.324539	0.108897	8.20244	0.208278	0.000248848	0.0698676	0.0175589	0.0698676	EMW1
YDR120C	0.0177574	0.0741971	-0.324268	0.136785	7.9485	0.238402	0.000424909	0.110203	0.0169277	0.110203	TRM1
YPL075W	1.57276e-09	9.62541e-08	-0.324244	0.053712	7.72336	0.16649	0.000562944	0.0142132	0.0164952	0.0164952	GCR1
YPL075W	1.57276e-09	9.62541e-08	-0.324244	0.053712	7.72336	0.16649	0.000562944	0.0142132	0.0164952	0.0164952	GCR1
mRNA_CDR266CTs1	0.443148	0.657807	-0.324115	0.422637	0.757446	0.947393	0.354586	0.701559	0.626148	0.701559	mRNA_CDR266CTs1
SUT447	0.00120537	0.00966143	-0.323913	0.100047	5.35452	0.199478	0.00575646	0.0534267	0.0289108	0.0534267	SUT447
YOR331C	0.25547	0.469862	-0.32389	0.284823	2.12972	0.340218	0.225389	0.0214763	0.254275	0.254275	YOR331C
XUT_9F-13	0.378154	0.598512	-0.323839	0.367455	2.46656	0.753786	0.404937	0.393418	0.199377	0.393418	XUT_9F-13
YNL151C	0.0132036	0.059507	-0.323701	0.130618	5.72684	0.230546	0.00388863	0.0969889	0.0235845	0.0969889	RPC31
CUT885	0.288721	0.506819	-0.323594	0.305009	2.42484	0.567333	0.140209	0.409854	0.205538	0.409854	CUT885
YAL036C	9.76512e-07	2.80869e-05	-0.323218	0.0660125	8.24931	0.17375	0.000366311	0.0253993	0.0176822	0.0253993	RBG1
YGR264C	3.50836e-05	0.000561037	-0.32315	0.0780992	9.81765	0.181409	6.43572e-05	0.0360003	0.0228434	0.0360003	MES1
YOR271C	3.61577e-06	8.62071e-05	-0.323065	0.0697415	8.51757	0.175849	0.000174613	0.0285842	0.0183833	0.0285842	FSF1
YNL301C	1.04921e-08	5.32619e-07	-0.323026	0.0564477	8.63255	0.157646	0.000141669	0.00439688	0.0186983	0.0186983	RPL18B
YNL301C	1.04921e-08	5.32619e-07	-0.323026	0.0564477	8.63255	0.157646	0.000141669	0.00439688	0.0186983	0.0186983	RPL18B
CUT871	0.347811	0.567282	-0.322959	0.343996	1.63603	0.33159	0.341805	-0.105256	0.357869	0.357869	CUT871
YBL024W	0.00148618	0.0113363	-0.32284	0.101606	8.86406	0.199846	0.000134099	0.0609076	0.0193738	0.0609076	NCL1
YOR206W	0.0138949	0.0619197	-0.322809	0.131225	8.73064	0.230399	0.000155894	0.101661	0.0189776	0.101661	NOC2
YDR025W	5.49381e-07	1.79881e-05	-0.322531	0.0644004	10.1727	0.159532	4.15504e-05	0.00764148	0.024481	0.024481	RPS11A
YDR025W	5.49381e-07	1.79881e-05	-0.322531	0.0644004	10.1727	0.159532	4.15504e-05	0.00764148	0.024481	0.024481	RPS11A
YIL103W	1.2586e-05	0.000240872	-0.322507	0.0738478	7.09559	0.177931	0.000861098	0.031384	0.0162391	0.031384	DPH1
possible_antisense_to_genes_SCM4	0.643341	0.805278	-0.322481	0.696456	3.48475	0.351098	2.77276	-2.50959	0.0952161	0.0952161	possible_antisense_to_genes_SCM4
YLR244C	1.82907e-08	8.7063e-07	-0.322287	0.0572707	8.81681	0.163888	0.000162088	0.0136383	0.0192313	0.0192313	MAP1
YPR010C	0.00543269	0.0307485	-0.322254	0.115911	10.5132	0.213085	2.30288e-05	0.0794161	0.0262698	0.0794161	RPA135
YOR318C	0.00278914	0.0183196	-0.322063	0.107711	5.69896	0.204772	0.00753825	0.0610591	0.0239052	0.0610591	YOR318C
YOL059W	0.0293919	0.10822	-0.321806	0.14774	9.45226	0.249873	6.97367e-05	0.128988	0.0213688	0.128988	GPD2
YIL079C	3.2537e-06	7.89142e-05	-0.321702	0.069122	6.82933	0.174168	0.00117352	0.0270766	0.0164652	0.0270766	AIR1
YLR022C	6.6357e-07	2.06432e-05	-0.321573	0.0646803	6.81816	0.17141	0.00121407	0.0235221	0.0164857	0.0235221	SDO1
YGL147C	7.39765e-07	2.24276e-05	-0.32143	0.0649273	10.2533	0.16502	4.14834e-05	0.0163553	0.024884	0.024884	RPL9A
mRNA_CBR142WC2	0.146005	0.329527	-0.321374	0.22106	2.57074	0.252826	0.104202	0.02934	0.184739	0.184739	mRNA_CBR142WC2
YIL020C	0.000138652	0.00169712	-0.321192	0.0842899	6.06895	0.184002	0.00201581	0.0399929	0.0203562	0.0399929	HIS6
YMR242C	6.52669e-07	2.04498e-05	-0.321089	0.0645413	10.1966	0.159354	3.04231e-05	0.00924437	0.0245996	0.0245996	RPL20A
YMR242C	6.52669e-07	2.04498e-05	-0.321089	0.0645413	10.1966	0.159354	3.04231e-05	0.00924437	0.0245996	0.0245996	RPL20A
YOL002C	0.00124321	0.00983824	-0.321044	0.0994319	8.66361	0.196198	0.000264462	0.0581931	0.0187857	0.0581931	IZH2
YLR017W	6.29544e-09	3.33811e-07	-0.320932	0.05525	8.28496	0.157421	0.000273014	0.00662394	0.017776	0.017776	MEU1
tL(UAG)L1	0.359545	0.578673	-0.320807	0.350137	1.94304	0.519966	0.43482	0.0556272	0.29006	0.29006	tL(UAG)L1
possible_antisense_to_genes_TRX1	0.000844498	0.00723374	-0.320765	0.0961013	5.58606	0.193046	0.00364587	0.050961	0.0253324	0.050961	possible_antisense_to_genes_TRX1
possible_antisense_to_genes_TRX1	0.000844498	0.00723374	-0.320765	0.0961013	5.58606	0.193046	0.00364587	0.050961	0.0253324	0.050961	possible_antisense_to_genes_TRX1
possible_antisense_to_genes_YDR065W	0.0119724	0.0555251	-0.320614	0.127584	4.44687	0.161527	0.0452743	-0.0325017	0.0509717	0.0509717	possible_antisense_to_genes_YDR065W
mRNA_CLR436CC1	0.242255	0.455722	-0.320495	0.274075	2.06697	0.465646	0.178287	0.240129	0.26586	0.26586	mRNA_CLR436CC1
cluster_CPR102CD2	7.11887e-07	2.18215e-05	-0.320184	0.0645781	7.94471	0.170034	0.00144829	0.0232098	0.0169192	0.0232098	cluster_CPR102CD2
YBR048W	6.08016e-07	1.94967e-05	-0.320168	0.0641793	10.1368	0.15419	4.87449e-05	0.00350382	0.0243057	0.0243057	RPS11B
YBR048W	6.08016e-07	1.94967e-05	-0.320168	0.0641793	10.1368	0.15419	4.87449e-05	0.00350382	0.0243057	0.0243057	RPS11B
YPR138C	2.58601e-09	1.52795e-07	-0.320007	0.0537292	7.83413	0.162363	0.000381879	0.0142722	0.0166872	0.0166872	MEP3
YER061C	2.58994e-09	1.52795e-07	-0.319762	0.0536903	7.16813	0.154548	0.0008085	0.00373432	0.0162359	0.0162359	CEM1
YGL078C	0.00160364	0.0119606	-0.31973	0.101333	8.66276	0.196647	0.000184253	0.0605299	0.0187833	0.0605299	DBP3
YER070W	0.00706125	0.0374851	-0.319456	0.118583	9.76078	0.21321	7.89322e-05	0.0830657	0.0226006	0.0830657	RNR1
YIR026C	0.000762534	0.00664465	-0.319145	0.094813	7.42114	0.190423	0.000754107	0.0523985	0.0162579	0.0523985	YVH1
YMR310C	2.74364e-09	1.60417e-07	-0.319106	0.0536651	7.33089	0.162726	0.000772804	0.0154998	0.0162556	0.0162556	YMR310C
pre-mRNA_CJR094W-AD3-B	0.0711385	0.202764	-0.319048	0.176798	3.91674	0.28908	0.0219547	0.162862	0.0711438	0.162862	pre-mRNA_CJR094W-AD3-B
YGR036C	0.0632136	0.187658	-0.318879	0.171654	4.54522	0.224802	0.126171	-0.0268443	0.0480478	0.0480478	CAX4
YAL019W	0.00223082	0.0153774	-0.318848	0.104279	7.28416	0.193028	0.0480462	0.00895352	0.0162495	0.0162495	FUN30
XUT_4R-506	0.0699499	0.200467	-0.31875	0.175888	5.2512	0.287376	0.101528	0.0813922	0.030793	0.0813922	XUT_4R-506
YOR310C	0.000262814	0.00279389	-0.318728	0.0873363	9.69097	0.183991	6.82889e-05	0.0450319	0.0223095	0.0450319	NOP58
YBL081W	1.05406e-05	0.000206353	-0.318681	0.0723325	7.31753	0.173322	0.000735038	0.0302004	0.016254	0.0302004	YBL081W
chrI-0005-W	0.0132479	0.0596249	-0.318387	0.128536	3.86711	0.205878	0.0241868	0.0505252	0.0735002	0.0735002	chrI-0005-W
SUT758	0.216635	0.426404	-0.317647	0.257094	3.36181	0.442261	0.252926	0.137892	0.10378	0.137892	SUT758
YAL025C	0.0015734	0.0117821	-0.31754	0.100462	6.36149	0.193804	0.00239831	0.0572767	0.0183125	0.0572767	MAK16
YOL141W	7.08468e-05	0.00099558	-0.317426	0.0798872	6.79422	0.177242	0.00140195	0.036333	0.0165337	0.036333	PPM2
YDR278C	0.338788	0.557496	-0.317419	0.331833	1.55117	0.304745	0.27242	-0.0646718	0.378652	0.378652	YDR278C
YMR229C	0.0011025	0.00894637	-0.317417	0.0972785	10.2453	0.190897	3.38636e-05	0.055919	0.0248434	0.055919	RRP5
YIL091C	0.00730954	0.0384278	-0.317237	0.118266	7.44152	0.210789	0.000494701	0.0822059	0.0162579	0.0822059	UTP25
YNR009W	0.0176941	0.0740306	-0.317044	0.133663	6.02899	0.22781	0.00279203	0.102844	0.0206858	0.102844	NRM1
YOR340C	0.00176862	0.0128615	-0.317014	0.101394	7.6407	0.194145	0.00052611	0.060261	0.0163843	0.060261	RPA43
YGL097W	0.00154842	0.0116752	-0.31687	0.100103	7.90619	0.192856	0.000382071	0.0588668	0.0168344	0.0588668	SRM1
YBL053W	0.440023	0.654884	-0.316794	0.410272	0.799726	0.837636	0.385138	0.533912	0.610113	0.610113	YBL053W
YDL060W	0.01009	0.0490713	-0.316146	0.122884	8.06159	0.214706	0.000319977	0.0889647	0.017197	0.0889647	TSR1
YDR471W	2.06808e-06	5.44982e-05	-0.315322	0.0664303	9.5707	0.166542	6.92445e-05	0.0260236	0.0218252	0.0260236	RPL27B
YDR471W	2.06808e-06	5.44982e-05	-0.315322	0.0664303	9.5707	0.166542	6.92445e-05	0.0260236	0.0218252	0.0260236	RPL27B
YGR034W	1.4079e-06	3.8738e-05	-0.315192	0.06534	10.3156	0.158926	3.92257e-05	0.0160601	0.0252041	0.0252041	RPL26B
YGR034W	1.4079e-06	3.8738e-05	-0.315192	0.06534	10.3156	0.158926	3.92257e-05	0.0160601	0.0252041	0.0252041	RPL26B
CUT797	0.487442	0.694503	-0.315148	0.453852	-0.0814857	0.701704	0.187486	0.552371	1.03043	1.03043	CUT797
mRNA_CJR064WTs1	0.491728	0.699149	-0.315148	0.458354	-0.0814857	0.701704	0.211768	0.52809	1.03043	1.03043	mRNA_CJR064WTs1
CUT560	0.501564	0.707264	-0.315148	0.468949	-0.0814857	0.701704	0.269857	0.470001	1.03043	1.03043	CUT560
YBL004W	0.0025937	0.017261	-0.314982	0.104569	10.2373	0.195147	4.82259e-05	0.0646057	0.0248033	0.0646057	UTP20
possible_antisense_to_genes_YGR110W	0.324425	0.544264	-0.314818	0.319481	3.54551	0.599131	0.176988	0.426514	0.091295	0.426514	possible_antisense_to_genes_YGR110W
YKL014C	0.0197946	0.0803766	-0.314747	0.135072	9.25498	0.227342	0.000127936	0.107746	0.0206513	0.107746	URB1
YMR194W	0.00100536	0.0083143	-0.314493	0.0956189	8.29441	0.186746	0.00027074	0.0537893	0.0178008	0.0537893	RPL36A
YMR194W	0.00100536	0.0083143	-0.314493	0.0956189	8.29441	0.186746	0.00027074	0.0537893	0.0178008	0.0537893	RPL36A
CUT011	0.702245	0.844099	-0.314454	0.822548	2.41476	3.14652	1.71123	2.28924	0.207053	2.28924	CUT011
SUT1564.1	0.291023	0.509154	-0.314325	0.29769	1.6025	0.228681	0.15801	-0.0478288	0.365974	0.365974	SUT1564.1
YLR180W	4.19871e-05	0.000646947	-0.31425	0.0767162	11.3192	0.172074	1.28693e-05	0.0347858	0.031547	0.0347858	SAM1
YDR064W	4.17639e-06	9.69825e-05	-0.314236	0.0682764	10.73	0.158636	2.88492e-05	0.0168701	0.0275344	0.0275344	RPS13
YDR064W	4.17639e-06	9.69825e-05	-0.314236	0.0682764	10.73	0.158636	2.88492e-05	0.0168701	0.0275344	0.0275344	RPS13
YOR123C	0.0525348	0.163977	-0.313791	0.161854	6.212	0.261721	0.00220618	0.152689	0.0192751	0.152689	LEO1
YDR496C	0.00871323	0.0438238	-0.313674	0.119581	8.55886	0.208853	0.000198948	0.0843513	0.0184949	0.0843513	PUF6
SUT438	0.203722	0.40979	-0.313526	0.246673	4.4538	0.415134	0.111264	0.248511	0.0507589	0.248511	SUT438
YML080W	0.0015905	0.0118829	-0.313277	0.0992122	6.95312	0.188722	0.00096021	0.0572392	0.0163053	0.0572392	DUS1
CUT_CGR140WD1-C	0.345732	0.565299	-0.313016	0.331971	1.84792	0.462184	0.341759	0.0813788	0.309852	0.309852	CUT_CGR140WD1-C
YBR267W	1.01098e-08	5.17724e-07	-0.312968	0.0546299	7.25425	0.158021	0.000682674	0.0169634	0.0162451	0.0169634	REI1
XUT_12F-193	0.545027	0.739927	-0.312967	0.517106	2.56225	0.29182	1.39516	-1.19912	0.185893	0.185893	XUT_12F-193
YNL096C	2.22195e-07	8.31452e-06	-0.312906	0.0604097	9.48453	0.155629	8.63138e-05	0.0144457	0.0214912	0.0214912	RPS7B
YNL096C	2.22195e-07	8.31452e-06	-0.312906	0.0604097	9.48453	0.155629	8.63138e-05	0.0144457	0.0214912	0.0214912	RPS7B
YBR189W	4.86545e-06	0.000109302	-0.312782	0.0684349	10.7523	0.150956	2.09569e-05	0.00843466	0.0276703	0.0276703	RPS9B
YBR189W	4.86545e-06	0.000109302	-0.312782	0.0684349	10.7523	0.150956	2.09569e-05	0.00843466	0.0276703	0.0276703	RPS9B
YBR002C	2.31651e-08	1.06829e-06	-0.312441	0.0559276	6.64997	0.154817	0.0015457	0.0124767	0.0169487	0.0169487	RER2
SUT2464.1	0.543018	0.738362	-0.312348	0.513514	1.27423	1.31359	0.142382	1.41678	0.45315	1.41678	SUT2464.1
YIL069C	5.53621e-07	1.80817e-05	-0.312253	0.0623666	9.84125	0.147045	5.24412e-05	0.00384027	0.0229457	0.0229457	RPS24B
YIL069C	5.53621e-07	1.80817e-05	-0.312253	0.0623666	9.84125	0.147045	5.24412e-05	0.00384027	0.0229457	0.0229457	RPS24B
YDL083C	1.2626e-06	3.54856e-05	-0.312199	0.06443	10.1784	0.159211	3.59615e-05	0.0201445	0.0245092	0.0245092	RPS16B
YDL083C	1.2626e-06	3.54856e-05	-0.312199	0.06443	10.1784	0.159211	3.59615e-05	0.0201445	0.0245092	0.0245092	RPS16B
SUT1209.3	0.348868	0.568653	-0.311939	0.332989	1.61827	0.455507	0.293468	0.122092	0.362146	0.362146	SUT1209.3
YPR144C	6.41597e-05	0.000917357	-0.311934	0.0780427	7.91635	0.170841	0.000394731	0.0356178	0.0168564	0.0356178	NOC4
YGR145W	0.0094507	0.0467212	-0.311677	0.120093	7.91492	0.207551	0.000345178	0.0849299	0.0168533	0.0849299	ENP2
CUT132	0.443224	0.657807	-0.311676	0.406485	1.82691	0.38989	0.66259	-0.334196	0.314371	0.314371	CUT132
YFL010W-A	0.529221	0.72868	-0.311675	0.495355	0.477157	1.23173	0.363938	1.08691	0.742055	1.08691	AUA1
YHR085W	2.77276e-07	1.00595e-05	-0.311543	0.0606318	6.37907	0.159773	0.00161712	0.0201194	0.0182107	0.0201194	IPI1
YLR063W	7.17349e-07	2.18491e-05	-0.311456	0.0628366	6.0456	0.146643	0.00279873	0.00153687	0.0205473	0.0205473	YLR063W
YIL133C	1.91229e-06	5.10835e-05	-0.311145	0.0653326	10.3141	0.155899	4.14057e-05	0.0170172	0.0251962	0.0251962	RPL16A
YIL133C	1.91229e-06	5.10835e-05	-0.311145	0.0653326	10.3141	0.155899	4.14057e-05	0.0170172	0.0251962	0.0251962	RPL16A
tE(UUC)G1	0.0215714	0.0858464	-0.311108	0.135392	4.04397	0.22436	0.0221535	0.0862327	0.0655125	0.0862327	tE(UUC)G1
YNR038W	8.04901e-09	4.18325e-07	-0.310756	0.0538812	7.92627	0.152965	0.000287659	0.0133364	0.0168781	0.0168781	DBP6
YGR270W	0.00614012	0.0336192	-0.310523	0.113321	6.48959	0.199481	0.0486264	0.0273034	0.0176257	0.0273034	YTA7
YJL122W	6.20736e-06	0.000133934	-0.310246	0.0686506	7.63081	0.163178	0.000540535	0.0273256	0.0163731	0.0273256	ALB1
YKR057W	3.50397e-05	0.000561021	-0.309849	0.0748796	9.37697	0.16678	0.000104642	0.0330478	0.0210889	0.0330478	RPS21A
YKR057W	3.50397e-05	0.000561021	-0.309849	0.0748796	9.37697	0.16678	0.000104642	0.0330478	0.0210889	0.0330478	RPS21A
YLR401C	0.000211063	0.00232854	-0.309726	0.0835878	7.74304	0.172786	0.000406608	0.0409052	0.0165259	0.0409052	DUS3
YDR451C	0.000309484	0.00318406	-0.309721	0.0858613	6.93291	0.174491	0.00106743	0.0425222	0.0163237	0.0425222	YHP1
YBR196C-A	0.000557629	0.00515404	-0.309493	0.089671	4.91626	0.146676	0.00945905	-0.00267591	0.0380846	0.0380846	YBR196C-A
MUT1443.1	0.52519	0.726568	-0.309339	0.486868	0.866048	1.19262	0.313271	1.08828	0.585681	1.08828	MUT1443.1
YOR012W%2CYOR013W	0.00112668	0.0090975	-0.309099	0.0949084	5.03085	0.144982	0.0178693	-0.0128662	0.0353903	0.0353903	YOR012W%2CYOR013W
YFL021W	2.57753e-08	1.18449e-06	-0.308529	0.0554116	8.31554	0.152707	0.000298573	0.0156998	0.0178562	0.0178562	GAT1
YCR031C	5.92797e-06	0.000128541	-0.308167	0.0680439	10.6991	0.149892	2.82143e-05	0.0126564	0.0273476	0.0273476	RPS14A
YCR031C	5.92797e-06	0.000128541	-0.308167	0.0680439	10.6991	0.149892	2.82143e-05	0.0126564	0.0273476	0.0273476	RPS14A
YKR039W	0.0714628	0.203511	-0.308142	0.17095	10.6413	0.26995	2.83735e-05	0.172765	0.0270041	0.172765	GAP1
YBR190W%2CYBR191W%2CYBR191W-A	0.000260729	0.00277624	-0.307828	0.0843022	8.77148	0.171586	0.000232459	0.0417886	0.0190968	0.0417886	YBR190W%2CYBR191W%2CYBR191W-A
YHR021C	0.00862795	0.0435344	-0.307753	0.117174	9.12421	0.200887	0.000112377	0.0810683	0.0202036	0.0810683	RPS27B
YHR021C	0.00862795	0.0435344	-0.307753	0.117174	9.12421	0.200887	0.000112377	0.0810683	0.0202036	0.0810683	RPS27B
YOR108W	0.000389262	0.00384187	-0.307318	0.0866354	9.08371	0.172891	0.000122794	0.0442564	0.0200691	0.0442564	LEU9
mRNA_CGL190CTs1-B	0.0146068	0.0643371	-0.307299	0.12584	5.43997	0.209812	0.00381299	0.0898189	0.0274874	0.0898189	mRNA_CGL190CTs1-B
YBR061C	4.44498e-06	0.000101776	-0.307157	0.0669273	7.34157	0.159324	0.00069063	0.0257941	0.0162566	0.0257941	TRM7
YIL121W	6.76028e-06	0.000143581	-0.307112	0.0682305	8.62047	0.160064	0.000193991	0.0273322	0.0186646	0.0273322	QDR2
YDL031W	0.014561	0.0642323	-0.307056	0.125682	8.47363	0.209416	0.000191647	0.0932056	0.0182663	0.0932056	DBP10
YNL062C	0.00110535	0.00896391	-0.306862	0.0940648	7.51976	0.17843	0.00067833	0.0516386	0.0162814	0.0516386	GCD10
YOL120C	1.76361e-05	0.000316845	-0.306857	0.0714802	11.1341	0.144671	2.30666e-05	0.00728797	0.0301876	0.0301876	RPL18A
YOL120C	1.76361e-05	0.000316845	-0.306857	0.0714802	11.1341	0.144671	2.30666e-05	0.00728797	0.0301876	0.0301876	RPL18A
YLR002C	0.00166108	0.012305	-0.306787	0.0975487	7.68873	0.181322	0.000529435	0.0557347	0.0164451	0.0557347	NOC3
YGR027C	9.49553e-07	2.76978e-05	-0.306654	0.0625592	9.85665	0.156358	5.97807e-05	0.0230806	0.023013	0.0230806	RPS25A
YGR027C	9.49553e-07	2.76978e-05	-0.306654	0.0625592	9.85665	0.156358	5.97807e-05	0.0230806	0.023013	0.0230806	RPS25A
YGR027C	9.49553e-07	2.76978e-05	-0.306654	0.0625592	9.85665	0.156358	5.97807e-05	0.0230806	0.023013	0.0230806	RPS25A
YJL125C	0.000109873	0.00141179	-0.306328	0.0792018	6.95501	0.166525	0.000841237	0.0362489	0.0163037	0.0362489	GCD14
CUT129	0.0102914	0.0497919	-0.306115	0.119302	4.27303	0.168899	0.0274617	0.0130496	0.0566942	0.0566942	CUT129
YBR208C	0.0360138	0.12514	-0.306088	0.145981	9.50791	0.232993	7.92939e-05	0.125924	0.0215808	0.125924	DUR1%2C2
YJR123W	3.44574e-05	0.000552372	-0.305866	0.0738483	11.4076	0.143874	1.38651e-05	0.00743206	0.0322317	0.0322317	RPS5
CUT496	0.18091	0.378918	-0.305835	0.228583	3.31065	0.36997	0.0461359	0.262807	0.107612	0.262807	CUT496
YDR143C	1.01227e-08	5.17724e-07	-0.305734	0.0533693	7.52652	0.143617	0.000556028	0.00670495	0.0162851	0.0162851	SAN1
YHR003C	2.60904e-06	6.55866e-05	-0.305657	0.0650414	7.091	0.156861	0.00103162	0.0239816	0.0162398	0.0239816	YHR003C
YPL254W	8.29502e-05	0.00112116	-0.305511	0.0776252	7.08432	0.16469	0.00126347	0.0343648	0.016241	0.0343648	HFI1
YGR283C	8.52364e-08	3.4669e-06	-0.305411	0.0570257	6.47831	0.145062	0.00154677	0.00802986	0.017681	0.017681	YGR283C
CUT688	0.359822	0.578822	-0.305117	0.333205	1.4483	0.5367	0.251411	0.280704	0.405052	0.405052	CUT688
YBL087C	7.27219e-07	2.20984e-05	-0.305114	0.0615901	9.70378	0.145479	6.66239e-05	0.0104242	0.0223624	0.0223624	RPL23A
YBL087C	7.27219e-07	2.20984e-05	-0.305114	0.0615901	9.70378	0.145479	6.66239e-05	0.0104242	0.0223624	0.0223624	RPL23A
YDR408C	1.83472e-08	8.7063e-07	-0.3049	0.0541861	8.00261	0.13919	0.00030721	0.00205531	0.0170534	0.0170534	ADE8
YGR214W	7.44438e-06	0.000155501	-0.304887	0.0680465	10.7007	0.139337	2.10155e-05	0.00255267	0.0273569	0.0273569	RPS0A
YGR214W	7.44438e-06	0.000155501	-0.304887	0.0680465	10.7007	0.139337	2.10155e-05	0.00255267	0.0273569	0.0273569	RPS0A
YFL022C	3.43642e-05	0.000551553	-0.304813	0.0735832	9.43575	0.161351	0.000100482	0.0319139	0.0213067	0.0319139	FRS2
YOR096W	5.58502e-06	0.000121997	-0.304735	0.0670997	10.5707	0.142979	2.6186e-05	0.00758724	0.0265952	0.0265952	RPS7A
YOR096W	5.58502e-06	0.000121997	-0.304735	0.0670997	10.5707	0.142979	2.6186e-05	0.00758724	0.0265952	0.0265952	RPS7A
YML024W	0.000202	0.00224965	-0.304521	0.0819376	10.0202	0.166849	4.0345e-05	0.0396564	0.0237513	0.0396564	RPS17A
YML024W	0.000202	0.00224965	-0.304521	0.0819376	10.0202	0.166849	4.0345e-05	0.0396564	0.0237513	0.0396564	RPS17A
YLR125W	0.724613	0.858691	-0.304349	0.86389	2.65431	3.44646	0.205915	4.2068	0.173741	4.2068	YLR125W
mRNA_CsnR63C1	0.00140096	0.0108314	-0.304185	0.0952228	4.83342	0.145689	0.013459	-0.00157236	0.0401541	0.0401541	mRNA_CsnR63C1
YHR141C	0.000160827	0.00188911	-0.30418	0.0806047	9.88871	0.165582	5.31421e-05	0.0383626	0.0231541	0.0383626	RPL42B
YHR141C	0.000160827	0.00188911	-0.30418	0.0806047	9.88871	0.165582	5.31421e-05	0.0383626	0.0231541	0.0383626	RPL42B
YOR101W%2CYOR102W	0.0648592	0.190676	-0.304129	0.16473	6.58118	0.25706	0.0341714	0.126277	0.0172139	0.126277	YOR101W%2CYOR102W
YOL125W	4.16259e-08	1.82944e-06	-0.304004	0.0554367	6.73589	0.145703	0.0014964	0.0106258	0.0166748	0.0166748	TRM13
possible_antisense_to_genes_MOH1	0.193655	0.396297	-0.303942	0.23383	2.93776	0.295047	0.182251	0.0290703	0.141036	0.141036	possible_antisense_to_genes_MOH1
YKL009W	0.00207653	0.0146105	-0.303796	0.0986651	8.36584	0.179594	0.000246769	0.0573126	0.0179867	0.0573126	MRT4
YOR342C	1.3853e-08	6.87244e-07	-0.303744	0.0535214	7.34304	0.142426	0.000680485	0.00738289	0.0162568	0.0162568	YOR342C
SUT1923.1	0.498818	0.704977	-0.303693	0.449018	0.850642	1.03041	0.26674	0.925368	0.591279	0.925368	SUT1923.1
YFR031C-A	7.38034e-06	0.000154656	-0.302956	0.0675878	10.6384	0.141886	2.25599e-05	0.00826342	0.0269874	0.0269874	RPL2A
YFR031C-A	7.38034e-06	0.000154656	-0.302956	0.0675878	10.6384	0.141886	2.25599e-05	0.00826342	0.0269874	0.0269874	RPL2A
YOR001W	0.000289408	0.00302767	-0.302823	0.0835466	8.36091	0.166506	0.00027131	0.0409998	0.017974	0.0409998	RRP6
possible_antisense_to_genes_PEX11	0.444352	0.658781	-0.302781	0.395861	1.91158	0.755052	0.630074	0.195977	0.296488	0.296488	possible_antisense_to_genes_PEX11
YOL097C	8.75435e-06	0.000176393	-0.302775	0.0681029	8.89041	0.156077	0.000179299	0.027244	0.0194543	0.027244	WRS1
YER049W	0.000114516	0.00145149	-0.302681	0.0784639	9.00516	0.162726	0.000112634	0.0362897	0.0198141	0.0362897	TPA1
SUT175	0.111482	0.277293	-0.302642	0.190153	3.96332	0.207572	0.144778	-0.048535	0.0690157	0.0690157	SUT175
YEL046C	0.22128	0.432295	-0.302566	0.24737	2.92708	0.406682	0.00233853	0.359474	0.142147	0.359474	GLY1
SUT700	0.537086	0.734022	-0.302477	0.490059	1.1214	1.20023	0.183818	1.23617	0.499359	1.23617	SUT700
YJR137C	0.0261637	0.0993233	-0.30244	0.136003	11.0819	0.217234	1.91994e-05	0.109348	0.0298212	0.109348	MET5
chrIII-0038-W	0.735897	0.865473	-0.302254	0.896119	2.71341	3.69612	0.9405	3.8076	0.166349	3.8076	chrIII-0038-W
YOR159C	0.000419002	0.00406749	-0.302244	0.0856744	5.02079	0.163975	0.00778146	0.0308066	0.0356186	0.0356186	SME1
YHR066W	0.000175525	0.00203258	-0.30208	0.0805147	7.48525	0.163636	0.000618624	0.0377114	0.0162666	0.0377114	SSF1
YLR073C	0.00211524	0.0147593	-0.302074	0.0982815	7.08705	0.177717	0.000988494	0.0561241	0.0162405	0.0561241	RFU1
YJL033W	0.00701146	0.0372683	-0.302005	0.112007	8.28086	0.190455	0.00023503	0.0739441	0.0177652	0.0739441	HCA4
YHR170W	0.00131004	0.0102433	-0.301869	0.0939299	9.14904	0.173825	0.000112991	0.0520541	0.0202869	0.0520541	NMD3
YER055C	0.000294682	0.0030582	-0.301768	0.083363	9.68491	0.165427	6.26928e-05	0.0410272	0.0222846	0.0410272	HIS1
CUT146	0.0158598	0.0680811	-0.301718	0.125084	4.84601	0.203947	0.010865	0.0816452	0.0398332	0.0816452	CUT146
XUT_4F-285	0.549183	0.743043	-0.301617	0.503548	0.87216	0.777105	0.915763	-0.058922	0.583473	0.583473	XUT_4F-285
CUT_CJR040WTs2	0.32642	0.546063	-0.301587	0.307319	1.83577	0.140077	0.245968	-0.238463	0.312458	0.312458	CUT_CJR040WTs2
YLR175W	0.0064611	0.0350233	-0.301557	0.110728	9.73114	0.188791	4.99642e-05	0.0724437	0.0224761	0.0724437	CBF5
YJR094W-A	0.000704067	0.00623758	-0.301467	0.088981	8.8672	0.169452	0.00014302	0.0466718	0.0193833	0.0466718	RPL43B
YJR094W-A	0.000704067	0.00623758	-0.301467	0.088981	8.8672	0.169452	0.00014302	0.0466718	0.0193833	0.0466718	RPL43B
YGL030W	0.00350093	0.0218373	-0.301343	0.103202	10.0391	0.181461	3.86713e-05	0.0629355	0.0238391	0.0629355	RPL30
YGL030W	0.00350093	0.0218373	-0.301343	0.103202	10.0391	0.181461	3.86713e-05	0.0629355	0.0238391	0.0629355	RPL30
YGL033W_3UTR	0.428393	0.644586	-0.301185	0.380312	1.31623	0.447719	0.414082	0.00408958	0.441119	0.441119	YGL033W_3UTR
YBR191W	1.93546e-06	5.14172e-05	-0.301157	0.0632677	9.99266	0.144678	4.39126e-05	0.0141066	0.0236236	0.0236236	RPL21A
YBR191W	1.93546e-06	5.14172e-05	-0.301157	0.0632677	9.99266	0.144678	4.39126e-05	0.0141066	0.0236236	0.0236236	RPL21A
YNL162W	4.64532e-06	0.000105808	-0.301096	0.0657386	9.63054	0.153175	6.41974e-05	0.0254881	0.0220635	0.0254881	RPL42A
YNL162W	4.64532e-06	0.000105808	-0.301096	0.0657386	9.63054	0.153175	6.41974e-05	0.0254881	0.0220635	0.0254881	RPL42A
YER131W	2.29075e-06	5.9059e-05	-0.300964	0.0636836	9.45177	0.151877	9.504e-05	0.0238847	0.021367	0.0238847	RPS26B
YER131W	2.29075e-06	5.9059e-05	-0.300964	0.0636836	9.45177	0.151877	9.504e-05	0.0238847	0.021367	0.0238847	RPS26B
XUT_9R-118	0.431001	0.646739	-0.300861	0.382055	1.52898	0.781096	0.311856	0.551203	0.384236	0.551203	XUT_9R-118
YPL143W	2.20457e-06	5.70618e-05	-0.300808	0.0635459	10.035	0.144569	5.58202e-05	0.014364	0.0238203	0.0238203	RPL33A
YPL143W	2.20457e-06	5.70618e-05	-0.300808	0.0635459	10.035	0.144569	5.58202e-05	0.014364	0.0238203	0.0238203	RPL33A
YER082C	0.00160343	0.0119606	-0.300716	0.0953056	7.62772	0.173952	0.000484056	0.0532222	0.0163697	0.0532222	UTP7
YDR449C	9.49965e-05	0.00124666	-0.300705	0.0770439	6.91996	0.159985	0.00117691	0.0339197	0.016337	0.0339197	UTP6
XUT_3F-92	0.0613155	0.183638	-0.30053	0.160607	4.21948	0.247894	0.0400767	0.11244	0.0586167	0.11244	XUT_3F-92
YOL021C	0.00292706	0.0190725	-0.300197	0.100897	8.75347	0.178356	0.000139952	0.0600524	0.0190441	0.0600524	DIS3
YFL002C	0.000381553	0.00378003	-0.300124	0.0844818	7.77991	0.164796	0.000604615	0.0415956	0.0165875	0.0415956	SPB4
YLR185W	0.00169843	0.0125038	-0.2997	0.095493	9.51764	0.173209	9.17346e-05	0.0538261	0.0216183	0.0538261	RPL37A
YLR185W	0.00169843	0.0125038	-0.2997	0.095493	9.51764	0.173209	9.17346e-05	0.0538261	0.0216183	0.0538261	RPL37A
YLR380W	0.00155328	0.0116863	-0.299579	0.0946673	7.96708	0.172405	0.000355004	0.0526344	0.0169702	0.0526344	CSR1
possible_antisense_to_genes_YJR079W	0.159736	0.349889	-0.299396	0.212947	2.15205	0.314575	0.0178628	0.224903	0.25026	0.25026	possible_antisense_to_genes_YJR079W
YNL302C	2.13943e-06	5.58168e-05	-0.299391	0.0631656	9.97096	0.142191	6.70641e-05	0.0128579	0.0235241	0.0235241	RPS19B
YNL302C	2.13943e-06	5.58168e-05	-0.299391	0.0631656	9.97096	0.142191	6.70641e-05	0.0128579	0.0235241	0.0235241	RPS19B
cluster_CDR225WD2	5.58272e-06	0.000121997	-0.299376	0.0659186	7.32865	0.151753	0.00364342	0.022049	0.0162553	0.022049	cluster_CDR225WD2
YOR063W	0.000171872	0.00199735	-0.299217	0.0796397	12.0019	0.13729	8.50427e-06	0.00658784	0.0374929	0.0374929	RPL3
YFL001W	5.8413e-08	2.45992e-06	-0.299083	0.0551447	6.80188	0.141737	0.00146252	0.0112218	0.0165178	0.0165178	DEG1
YER073W	0.00156049	0.0117256	-0.299031	0.0945344	8.81082	0.171809	0.000178811	0.0526619	0.0192134	0.0526619	ALD5
YCL054W	0.0130148	0.0588917	-0.298944	0.120379	8.05953	0.196362	0.000357101	0.0853243	0.0171919	0.0853243	SPB1
YBR181C	1.08095e-05	0.000211003	-0.298934	0.0679347	10.6851	0.136856	2.42984e-05	0.00632699	0.0272637	0.0272637	RPS6B
YBR181C	1.08095e-05	0.000211003	-0.298934	0.0679347	10.6851	0.136856	2.42984e-05	0.00632699	0.0272637	0.0272637	RPS6B
YGL253W	5.72108e-06	0.00012426	-0.298878	0.0658837	10.3972	0.136631	3.09511e-05	0.00608606	0.0256343	0.0256343	HXK2
YPR048W	0.000768149	0.00666697	-0.298536	0.0887437	7.30777	0.166665	0.000712187	0.0458533	0.0162528	0.0458533	TAH18
YPL082C	2.5519e-06	6.42737e-05	-0.298482	0.0634536	8.57656	0.149548	0.000176688	0.0236301	0.0185433	0.0236301	MOT1
YIL148W	0.000981527	0.00815159	-0.298378	0.0905337	9.77716	0.167949	5.59347e-05	0.0484069	0.02267	0.0484069	RPL40A
YIL148W	0.000981527	0.00815159	-0.298378	0.0905337	9.77716	0.167949	5.59347e-05	0.0484069	0.02267	0.0484069	RPL40A
YDR182W	0.245618	0.458813	-0.297979	0.256644	2.85388	0.423337	0.0124452	0.377004	0.150008	0.377004	CDC1
CUT807	0.18815	0.38825	-0.297857	0.226322	2.46135	0.148707	0.102725	-0.0793052	0.200136	0.200136	CUT807
YLR068W	0.0460879	0.148893	-0.297825	0.149317	5.06942	0.229985	0.00759644	0.124231	0.0345291	0.124231	FYV7
YLR106C	0.0263705	0.0997903	-0.297771	0.134088	10.5144	0.210798	2.98457e-05	0.106279	0.0262763	0.106279	MDN1
YHR182C-A	0.0643147	0.189586	-0.297361	0.160736	3.39267	0.187512	0.0512149	0.0245261	0.101548	0.101548	YHR182C-A
YCL002C_3UTR	0.0329378	0.117193	-0.296997	0.13925	3.62235	0.142554	0.028041	-0.011818	0.0866096	0.0866096	YCL002C_3UTR
YJL050W	0.00931582	0.0462331	-0.296899	0.114181	8.88965	0.188115	0.000168159	0.0769184	0.0194519	0.0769184	MTR4
YKL144C	7.96145e-07	2.40256e-05	-0.296717	0.060109	6.44318	0.146163	0.00240341	0.0189599	0.0178597	0.0189599	RPC25
YDL130W	7.71043e-06	0.000160291	-0.296573	0.0663018	10.1402	0.149508	4.67385e-05	0.0259452	0.0243221	0.0259452	RPP1B
YDL130W	7.71043e-06	0.000160291	-0.296573	0.0663018	10.1402	0.149508	4.67385e-05	0.0259452	0.0243221	0.0259452	RPP1B
XUT_5R-239	0.728977	0.861652	-0.296427	0.855521	1.80966	3.37561	0.626977	3.70065	0.318119	3.70065	XUT_5R-239
YDR384C	0.0697972	0.200292	-0.296278	0.163398	8.04028	0.248154	0.000357457	0.157507	0.0171444	0.157507	ATO3
SUT1769.1	0.116094	0.284834	-0.295639	0.188139	3.40181	0.259124	0.108392	0.064844	0.100898	0.100898	SUT1769.1
XUT_15F-141	0.528534	0.728333	-0.295475	0.468825	2.38819	1.10375	0.391585	0.908016	0.211093	0.908016	XUT_15F-141
YBR195C	1.30425e-05	0.000248282	-0.295462	0.0677761	6.54478	0.149413	0.00227062	0.0248901	0.0173696	0.0248901	MSI1
YLR333C	3.35318e-07	1.168e-05	-0.295282	0.0578709	8.95967	0.14345	0.000132402	0.0192871	0.0196696	0.0196696	RPS25B
YLR333C	3.35318e-07	1.168e-05	-0.295282	0.0578709	8.95967	0.14345	0.000132402	0.0192871	0.0196696	0.0196696	RPS25B
YLR333C	3.35318e-07	1.168e-05	-0.295282	0.0578709	8.95967	0.14345	0.000132402	0.0192871	0.0196696	0.0196696	RPS25B
YDL228C	0.236873	0.450277	-0.295246	0.249608	3.19911	0.405144	0.0453714	0.323016	0.116555	0.323016	YDL228C
CUT_CBR283CD2	0.0030489	0.0196707	-0.295082	0.0995969	5.00047	0.162564	0.0225668	0.0225714	0.0360848	0.0360848	CUT_CBR283CD2
YKR050W	0.0855172	0.229936	-0.294617	0.171335	4.87599	0.258484	0.086798	0.0867748	0.0390782	0.0867748	TRK2
YDL082W	1.97467e-06	5.23528e-05	-0.29447	0.0619156	9.76332	0.134988	5.53165e-05	0.00902523	0.0226114	0.0226114	RPL13A
YDL082W	1.97467e-06	5.23528e-05	-0.29447	0.0619156	9.76332	0.134988	5.53165e-05	0.00902523	0.0226114	0.0226114	RPL13A
SUT076	0.375808	0.596312	-0.294392	0.332404	3.87908	0.618092	0.222506	0.430805	0.0729233	0.430805	SUT076
YHR052W	0.0180502	0.0751559	-0.29432	0.12447	8.22223	0.196751	0.000268805	0.0913361	0.0176109	0.0913361	CIC1
YNL292W	5.58017e-07	1.818e-05	-0.294122	0.0587632	6.69527	0.143187	0.0010815	0.0193358	0.0167951	0.0193358	PUS4
mRNA_COL122CTs1	0.475644	0.684525	-0.29406	0.412237	0.8914	0.881427	0.242747	0.762062	0.576569	0.762062	mRNA_COL122CTs1
mRNA_CGL134WTs1	0.360485	0.579653	-0.294049	0.321562	1.76997	0.174111	0.284508	-0.222775	0.326881	0.326881	mRNA_CGL134WTs1
YNL178W	3.69242e-05	0.00058476	-0.293967	0.0712488	11.1069	0.139965	1.91969e-05	0.0162813	0.0299961	0.0299961	RPS3
YPL131W	8.67319e-05	0.00115911	-0.293818	0.0748581	11.5184	0.129887	1.11678e-05	0.00302474	0.0331223	0.0331223	RPL5
mRNA_CHR001W-ATs1	0.328518	0.548103	-0.293751	0.300635	1.80276	0.277158	0.214772	-0.0152973	0.319628	0.319628	mRNA_CHR001W-ATs1
MUT27.1	0.517163	0.72018	-0.29366	0.453371	-0.0522269	0.774597	0.202156	0.660676	1.01318	1.01318	MUT27.1
SUT660	0.520556	0.722982	-0.29366	0.457066	-0.0522269	0.774597	0.222046	0.640786	1.01318	1.01318	SUT660
YCL001W-B	0.52314	0.72511	-0.29366	0.459912	-0.0522269	0.774597	0.237478	0.625354	1.01318	1.01318	YCL001W-B
YKL068W	1.56965e-05	0.00028632	-0.293642	0.0679934	8.10788	0.147959	0.000322254	0.0270129	0.0173137	0.0270129	NUP100
cluster_CBR058CTs1	0.253839	0.467716	-0.293564	0.25727	2.24479	0.170782	0.157184	-0.0993284	0.234167	0.234167	cluster_CBR058CTs1
YPR145W	0.0482619	0.154092	-0.293474	0.14859	10.5173	0.225222	2.81013e-05	0.130519	0.0262925	0.130519	ASN1
possible_antisense_to_genes_FCY21	0.00488569	0.0282133	-0.293447	0.104263	6.04513	0.144342	0.0437254	-0.0209865	0.0205513	0.0205513	possible_antisense_to_genes_FCY21
possible_antisense_to_genes_FCY21	0.00488569	0.0282133	-0.293447	0.104263	6.04513	0.144342	0.0437254	-0.0209865	0.0205513	0.0205513	possible_antisense_to_genes_FCY21
YDR091C	0.00363001	0.022415	-0.293386	0.100867	9.77053	0.172353	5.47654e-05	0.0601024	0.0226419	0.0601024	RLI1
YOL093W	7.49174e-05	0.00103501	-0.293136	0.0740223	5.92405	0.151317	0.00312994	0.0292678	0.021608	0.0292678	TRM10
YKL006W	7.79047e-06	0.000161699	-0.292995	0.0655343	10.3464	0.134922	2.88903e-05	0.010672	0.0253648	0.0253648	RPL14A
YKL006W	7.79047e-06	0.000161699	-0.292995	0.0655343	10.3464	0.134922	2.88903e-05	0.010672	0.0253648	0.0253648	RPL14A
SUT1668.1	0.497697	0.704077	-0.292919	0.43196	0.588774	0.651983	0.409422	0.290781	0.69383	0.69383	SUT1668.1
YPL226W	0.00681149	0.0365166	-0.29287	0.108233	10.2894	0.178737	3.70788e-05	0.0692271	0.0250686	0.0692271	NEW1
YMR309C	0.0024642	0.0165931	-0.292562	0.0966283	9.90309	0.167927	4.85109e-05	0.0551588	0.023218	0.0551588	NIP1
mRNA_CNR022CC2	0.461499	0.672181	-0.292553	0.397285	0.783876	0.82031	0.317159	0.607903	0.616082	0.616082	mRNA_CNR022CC2
cluster_CER131WD2	0.237534	0.450802	-0.29233	0.247491	2.46287	0.397946	0.122291	0.239876	0.199915	0.239876	cluster_CER131WD2
CUT_CDR225WTa2	0.189372	0.390032	-0.292082	0.222549	2.4764	0.227922	0.0948976	0.0408561	0.19795	0.19795	CUT_CDR225WTa2
possible_antisense_to_genes_GOT1	0.496801	0.703544	-0.292056	0.42979	2.29317	0.211157	0.866056	-0.752625	0.226141	0.226141	possible_antisense_to_genes_GOT1
YDR454C	2.33941e-07	8.67572e-06	-0.292029	0.056484	8.61063	0.127158	0.00022701	0.00123546	0.0186372	0.0186372	GUK1
SUT627	0.244114	0.457325	-0.292001	0.250695	2.55892	0.404738	0.0822666	0.289336	0.186348	0.289336	SUT627
YLR388W	0.0201981	0.0816212	-0.291987	0.125713	7.68556	0.196107	0.000489792	0.0929534	0.0164407	0.0929534	RPS29A
YLR388W	0.0201981	0.0816212	-0.291987	0.125713	7.68556	0.196107	0.000489792	0.0929534	0.0164407	0.0929534	RPS29A
YLR388W	0.0201981	0.0816212	-0.291987	0.125713	7.68556	0.196107	0.000489792	0.0929534	0.0164407	0.0929534	RPS29A
SUT703	0.170824	0.365271	-0.291818	0.213074	4.76239	0.327211	0.0690329	0.19941	0.042005	0.19941	SUT703
YGR245C	0.0182472	0.0758679	-0.2917	0.123572	8.46247	0.193493	0.00027057	0.0900172	0.0182368	0.0900172	SDA1
chrXV-0396-W	0.557077	0.74915	-0.291594	0.496593	1.04166	1.21927	0.407357	1.05075	0.525046	1.05075	chrXV-0396-W
YER137C	0.00915804	0.045623	-0.291396	0.111813	4.21429	0.136063	0.0151144	-0.00104961	0.0588075	0.0588075	YER137C
YBR227C	0.00618489	0.0337937	-0.291318	0.106405	6.07732	0.17114	0.0466558	0.0142673	0.0202887	0.0202887	MCX1
YBL072C%2CYBL071C-B	2.95847e-05	0.000485553	-0.291174	0.069715	10.9169	0.131425	2.65388e-05	0.00810763	0.0287104	0.0287104	YBL072C%2CYBL071C-B
YBR079C	0.0174265	0.0731275	-0.291137	0.122451	9.82441	0.191785	5.04447e-05	0.0886063	0.0228727	0.0886063	RPG1
YMR265C	4.87731e-07	1.62127e-05	-0.290971	0.0578348	6.59715	0.139833	0.00262833	0.0169496	0.017149	0.017149	YMR265C
YBL098W	5.41544e-08	2.29534e-06	-0.290351	0.0534019	7.41462	0.12622	0.00060332	0.00153493	0.0162584	0.0162584	BNA4
YHL015W	1.68251e-05	0.000304363	-0.290263	0.0674507	10.619	0.12572	2.68676e-05	0.00154557	0.0268737	0.0268737	RPS20
YJL189W	0.0349997	0.122399	-0.290037	0.137565	8.70834	0.208268	0.000171596	0.111722	0.0189132	0.111722	RPL39
YJL189W	0.0349997	0.122399	-0.290037	0.137565	8.70834	0.208268	0.000171596	0.111722	0.0189132	0.111722	RPL39
YJR003C	1.60877e-05	0.000291829	-0.289919	0.067216	6.99641	0.144281	0.000785757	0.025928	0.0162743	0.025928	YJR003C
CUT336	0.323804	0.543422	-0.28983	0.293746	1.97714	0.13856	0.226966	-0.207778	0.283223	0.283223	CUT336
YER102W	5.58893e-06	0.000121997	-0.289751	0.0638024	10.0737	0.134813	6.70079e-05	0.0142145	0.0240023	0.0240023	RPS8B
YER102W	5.58893e-06	0.000121997	-0.289751	0.0638024	10.0737	0.134813	6.70079e-05	0.0142145	0.0240023	0.0240023	RPS8B
YER102W	5.58893e-06	0.000121997	-0.289751	0.0638024	10.0737	0.134813	6.70079e-05	0.0142145	0.0240023	0.0240023	RPS8B
YKR094C	4.3994e-06	0.000101086	-0.289241	0.062994	9.94372	0.137889	6.29025e-05	0.0189015	0.0234003	0.0234003	RPL40B
YKR094C	4.3994e-06	0.000101086	-0.289241	0.062994	9.94372	0.137889	6.29025e-05	0.0189015	0.0234003	0.0234003	RPL40B
YDR514C	0.0187783	0.0775589	-0.289184	0.123062	5.89257	0.190775	0.003161	0.086383	0.0219004	0.086383	YDR514C
YPL160W	0.00369804	0.0227492	-0.289157	0.099612	10.3172	0.167596	3.96127e-05	0.0586298	0.0252122	0.0586298	CDC60
YGL123W	0.000133744	0.00165406	-0.289087	0.075688	11.607	0.126291	8.66651e-06	0.00366674	0.0338635	0.0338635	RPS2
YGR191W	0.000892963	0.00754525	-0.288893	0.0869572	8.69493	0.1569	0.000156423	0.044553	0.0188748	0.044553	HIP1
XUT_7F-471	0.400162	0.618763	-0.288757	0.343214	1.53607	0.242557	0.314052	-0.154979	0.382445	0.382445	XUT_7F-471
YJR132W	1.09366e-05	0.000212833	-0.288579	0.0656192	8.60062	0.142194	0.00021452	0.025245	0.0186095	0.025245	NMD5
snR8	0.11684	0.286082	-0.288561	0.184011	4.95096	0.273238	0.0169523	0.183253	0.0372475	0.183253	snR8
possible_antisense_to_genes_YIL089W	0.417658	0.634874	-0.288401	0.355835	1.34388	0.684446	0.124388	0.624276	0.433347	0.624276	possible_antisense_to_genes_YIL089W
YDL241W	0.00686053	0.0366744	-0.288273	0.106628	5.2981	0.173258	0.00549165	0.0617333	0.0299167	0.0617333	YDL241W
MUT276.1	0.447253	0.661211	-0.288272	0.379304	1.19924	0.435034	0.375334	0.0409279	0.47534	0.47534	MUT276.1
YGR177C	0.00146043	0.011192	-0.288027	0.0905052	7.19132	0.158954	0.000763047	0.0476693	0.0162374	0.0476693	ATF2
mRNA_COL121CTs1	3.50436e-07	1.21742e-05	-0.287735	0.0564842	8.41728	0.127747	0.000745485	0.00640941	0.0181189	0.0181189	mRNA_COL121CTs1
YLR448W	7.4871e-06	0.000156144	-0.287649	0.0642168	10.1441	0.126012	4.17417e-05	0.00489649	0.0243412	0.0243412	RPL6B
YLR448W	7.4871e-06	0.000156144	-0.287649	0.0642168	10.1441	0.126012	4.17417e-05	0.00489649	0.0243412	0.0243412	RPL6B
YKL027W	8.34247e-06	0.000170455	-0.287591	0.0645373	7.03284	0.140729	0.0010878	0.0235392	0.0162562	0.0235392	YKL027W
YLR355C	0.000137569	0.0016886	-0.287524	0.0754163	11.5782	0.130969	9.63983e-06	0.0116795	0.0336197	0.0336197	ILV5
mRNA_CDR381C-AC1	0.266182	0.481797	-0.287206	0.258302	2.5319	0.299744	0.204424	0.0326594	0.190074	0.190074	mRNA_CDR381C-AC1
chrXII-0295-W	0.0148575	0.0650414	-0.286998	0.117823	4.08799	0.139437	0.0183897	0.00518608	0.0636929	0.0636929	chrXII-0295-W
YPR102C	7.03204e-06	0.000148786	-0.286786	0.0638336	10.0771	0.129289	7.39816e-05	0.0102108	0.0240188	0.0240188	RPL11A
YER117W	6.28431e-06	0.000135371	-0.28678	0.0634947	10.0294	0.134583	4.38922e-05	0.0173071	0.0237938	0.0237938	RPL23B
YER117W	6.28431e-06	0.000135371	-0.28678	0.0634947	10.0294	0.134583	4.38922e-05	0.0173071	0.0237938	0.0237938	RPL23B
YMR230W-A	0.236118	0.449614	-0.286674	0.241971	2.37905	0.123997	0.13369	-0.130335	0.212501	0.212501	YMR230W-A
YML113W	8.79766e-07	2.60685e-05	-0.286373	0.058244	6.33087	0.1343	0.0015625	0.0158704	0.0184957	0.0184957	DAT1
YOL115W	0.00013789	0.00169059	-0.286338	0.0751163	7.03263	0.146217	0.00100653	0.0323559	0.0162563	0.0323559	PAP2
YGR090W	0.0128564	0.0584249	-0.28621	0.115049	9.30637	0.179785	8.63031e-05	0.0781765	0.0208333	0.0781765	UTP22
YNL256W	0.0305169	0.111416	-0.286094	0.132248	8.70504	0.198547	0.00017843	0.103232	0.0189038	0.103232	FOL1
YGR126W	2.24634e-05	0.000389158	-0.286013	0.0674738	5.71551	0.125341	0.00320574	0.00268771	0.0237132	0.0237132	YGR126W
YDR021W	1.91829e-06	5.10835e-05	-0.285994	0.0600594	6.27433	0.136737	0.00247518	0.018635	0.0188529	0.0188529	FAL1
YDR450W	1.03895e-05	0.0002037	-0.285931	0.0648532	10.2423	0.128001	4.03652e-05	0.00949216	0.0248282	0.0248282	RPS18A
YDR450W	1.03895e-05	0.0002037	-0.285931	0.0648532	10.2423	0.128001	4.03652e-05	0.00949216	0.0248282	0.0248282	RPS18A
YKR081C	0.00176611	0.0128556	-0.285917	0.0914354	7.93192	0.157914	0.000340172	0.0490929	0.0168906	0.0490929	RPF2
possible_antisense_to_genes_APC11	0.352686	0.572591	-0.285834	0.30755	3.93204	0.306089	0.488832	-0.241739	0.0704357	0.0704357	possible_antisense_to_genes_APC11
XUT_13R-147	0.603483	0.781585	-0.285765	0.550184	1.42931	1.46306	0.150786	1.63902	0.410076	1.63902	XUT_13R-147
YOR168W	0.00555346	0.0312098	-0.285485	0.10295	9.34541	0.167475	9.86176e-05	0.0625688	0.0209738	0.0625688	GLN4
YGL103W	2.86092e-05	0.000471314	-0.28541	0.0682103	10.7214	0.130379	2.77356e-05	0.0132636	0.0274821	0.0274821	RPL28
YGL103W	2.86092e-05	0.000471314	-0.28541	0.0682103	10.7214	0.130379	2.77356e-05	0.0132636	0.0274821	0.0274821	RPL28
SUT548	0.296496	0.514878	-0.285403	0.27338	3.55518	0.382986	0.35121	-0.00110277	0.0906894	0.0906894	SUT548
tK(UUU)G2	0.539549	0.735483	-0.285386	0.465179	0.862894	1.07999	0.454189	0.825279	0.586824	0.825279	tK(UUU)G2
YMR277W	0.000158301	0.00186613	-0.28481	0.075393	7.80354	0.145112	0.000483661	0.033125	0.0166297	0.033125	FCP1
YIL177C	0.193981	0.396901	-0.284737	0.219215	4.32088	0.332949	0.019034	0.265105	0.0550422	0.265105	YIL177C
YIL177C	0.193981	0.396901	-0.284737	0.219215	4.32088	0.332949	0.019034	0.265105	0.0550422	0.265105	YIL177C
YHR163W	6.46041e-07	2.02906e-05	-0.284626	0.0571893	8.80665	0.126508	0.000137342	0.00887249	0.0192009	0.0192009	SOL3
YOL010W	3.52396e-07	1.22099e-05	-0.284415	0.0558441	7.49199	0.133403	0.000663124	0.0177761	0.0162689	0.0177761	RCL1
YDR254W	0.0395537	0.13379	-0.284288	0.138113	4.49526	0.171084	0.0632773	0.00554575	0.049509	0.049509	CHL4
SUT490	0.496272	0.7032	-0.28424	0.417775	2.21866	0.893415	0.205514	0.826471	0.238607	0.826471	SUT490
CUT077	0.286616	0.504477	-0.284153	0.266667	2.28538	0.219037	0.193044	-0.0601314	0.227417	0.227417	CUT077
YGR234W	5.57063e-06	0.000121997	-0.284101	0.0625489	9.87033	0.129705	5.98287e-05	0.0138013	0.023073	0.023073	YHB1
YHR165W-A	0.589513	0.771035	-0.283788	0.525979	0.575837	1.34588	0.276322	1.35946	0.699275	1.35946	YHR165W-A
cluster_CER058WD1-B	0.643115	0.805278	-0.283443	0.611728	0.713161	1.77822	0.311553	1.90106	0.643335	1.90106	cluster_CER058WD1-B
YHL033C	0.00163329	0.0121541	-0.283142	0.0898894	10.2147	0.154337	4.11859e-05	0.0477343	0.0246896	0.0477343	RPL8A
mRNA_CDR495CTs1	0.261895	0.477799	-0.282957	0.252207	2.82555	0.400424	0.105555	0.270544	0.153169	0.270544	mRNA_CDR495CTs1
YKL209C	0.00341313	0.0214089	-0.282585	0.0965163	9.21678	0.159349	9.34349e-05	0.0549861	0.0205183	0.0549861	STE6
YPL086C	0.00979156	0.0480418	-0.282365	0.109312	8.03984	0.170845	0.000425267	0.0702271	0.0171434	0.0702271	ELP3
YOL039W	0.00161273	0.0120147	-0.282127	0.0894622	10.1338	0.153149	3.83751e-05	0.0472841	0.0242911	0.0472841	RPP2A
YIL078W	5.56243e-05	0.000812164	-0.28212	0.0699939	10.2195	0.139377	3.70142e-05	0.0289303	0.0247137	0.0289303	THS1
YMR307W	8.01474e-05	0.00108664	-0.282082	0.0715225	11.1403	0.127293	1.50402e-05	0.0128838	0.0302314	0.0302314	GAS1
YNL002C	0.0111236	0.052553	-0.28165	0.110939	8.12723	0.171837	0.000300467	0.0724698	0.0173632	0.0724698	RLP7
YLR179C	1.5651e-06	4.27936e-05	-0.281627	0.0586388	9.12942	0.123247	0.000110004	0.0078989	0.020221	0.020221	YLR179C
YJR087W	0.0302317	0.110723	-0.281586	0.12994	4.51901	0.184409	0.0510235	0.038579	0.0488103	0.0488103	YJR087W
YHR203C	4.08916e-05	0.000633795	-0.281451	0.0686066	10.7748	0.122698	2.19516e-05	0.00745075	0.0278085	0.0278085	RPS4B
YHR203C	4.08916e-05	0.000633795	-0.281451	0.0686066	10.7748	0.122698	2.19516e-05	0.00745075	0.0278085	0.0278085	RPS4B
YOR092W	5.43587e-07	1.7843e-05	-0.280957	0.0560765	8.5057	0.120951	0.000241552	0.00544854	0.0183515	0.0183515	ECM3
YML082W	1.5213e-07	5.792e-06	-0.280745	0.0534757	7.12585	0.128436	0.000672382	0.0152318	0.016236	0.016236	YML082W
XUT_11F-26	0.373235	0.593452	-0.280723	0.315267	3.54747	0.499843	0.496516	0.0146226	0.0911718	0.0911718	XUT_11F-26
mRNA_COR339CTs1	0.532047	0.730575	-0.280548	0.448961	0.126377	0.599884	0.278503	0.366217	0.913303	0.913303	mRNA_COR339CTs1
YGR242W	0.537705	0.734493	-0.280548	0.455223	0.126377	0.599884	0.311983	0.332737	0.913303	0.913303	YGR242W
YER156C	0.000145011	0.0017569	-0.280413	0.0738034	8.61372	0.140387	0.000212241	0.0319941	0.0186458	0.0319941	YER156C
other_CIL029CTs1-B	0.40248	0.621246	-0.280398	0.334924	1.5561	0.161201	0.285835	-0.22586	0.377419	0.377419	other_CIL029CTs1-B
YER164W	0.0155618	0.0672871	-0.280294	0.11587	8.27394	0.17567	0.000288813	0.0790948	0.017747	0.0790948	CHD1
YLR076C	0.456568	0.667822	-0.280245	0.376415	2.3799	0.744418	0.302809	0.534958	0.212369	0.534958	YLR076C
YDR385W	0.00137073	0.01063	-0.280206	0.0875442	12.6881	0.129839	4.05897e-06	0.0183675	0.0453111	0.0453111	EFT2
YIL110W	1.52973e-05	0.0002806	-0.28001	0.0647516	7.4092	0.134491	0.000610982	0.0241798	0.0162587	0.0241798	HPM1
YMR217W	2.05629e-05	0.000360525	-0.279912	0.0657272	10.3734	0.123461	3.60237e-05	0.0101564	0.0255074	0.0255074	GUA1
YPL079W	8.25232e-06	0.000169405	-0.27956	0.0627024	9.90059	0.121996	3.95828e-05	0.00858664	0.0232069	0.0232069	RPL21B
YPL079W	8.25232e-06	0.000169405	-0.27956	0.0627024	9.90059	0.121996	3.95828e-05	0.00858664	0.0232069	0.0232069	RPL21B
YKL202W	0.0440394	0.144124	-0.279473	0.138785	3.75599	0.18287	0.0347559	0.0551317	0.0791305	0.0791305	YKL202W
YMR215W	9.35202e-05	0.00123099	-0.279096	0.0714381	8.75081	0.137774	0.00018019	0.0299949	0.0190363	0.0299949	GAS3
possible_antisense_to_genes_CUE1	0.000497966	0.00470553	-0.278945	0.080114	5.54916	0.117642	0.0121059	-0.00860641	0.0258436	0.0258436	possible_antisense_to_genes_CUE1
SUT802	0.0260911	0.0992493	-0.278794	0.125309	6.81704	0.184526	0.0293665	0.0634773	0.0164879	0.0634773	SUT802
CUT_CHL011CTs2	0.00120898	0.00967618	-0.278426	0.08602	5.54072	0.133736	0.0177872	0.00774047	0.0259637	0.0259637	CUT_CHL011CTs2
YNL072W	0.00992854	0.0484659	-0.27829	0.107935	5.95972	0.16614	0.00258753	0.0662956	0.0212853	0.0662956	RNH201
YPR014C	0.528913	0.728333	-0.278021	0.441537	0.576896	0.632428	0.453888	0.237007	0.698828	0.698828	YPR014C
chrXV-0431-W	0.522139	0.724182	-0.277935	0.434238	1.00168	0.950378	0.188796	0.926126	0.538347	0.926126	chrXV-0431-W
YPL207W	0.000370628	0.00368868	-0.277931	0.0780669	8.34223	0.141209	0.000249827	0.0357851	0.0179257	0.0357851	TYW1
XUT_4R-585	0.166961	0.35983	-0.277898	0.201079	3.94045	0.203004	0.169018	-0.0505543	0.0700505	0.0700505	XUT_4R-585
YPL042C	3.0184e-07	1.07716e-05	-0.277813	0.054236	6.94012	0.1147	0.00107577	-0.000257639	0.0163168	0.0163168	SSN3
XUT_13R-228	0.139971	0.320937	-0.277754	0.188193	3.90081	0.138082	0.137519	-0.10546	0.0718897	0.0718897	XUT_13R-228
possible_antisense_to_genes_ELC1	0.0221117	0.0875711	-0.277742	0.121367	4.99372	0.147321	0.0508536	-0.00646303	0.0362412	0.0362412	possible_antisense_to_genes_ELC1
YML056C	9.32423e-06	0.000186158	-0.277501	0.0626091	9.88331	0.119307	4.71555e-05	0.00725539	0.0231302	0.0231302	IMD4
YML056C	9.32423e-06	0.000186158	-0.277501	0.0626091	9.88331	0.119307	4.71555e-05	0.00725539	0.0231302	0.0231302	IMD4
YIL073C	0.0144751	0.0639608	-0.27734	0.11342	4.56627	0.170744	0.0142986	0.0617631	0.0474398	0.0617631	SPO22
YIL073C	0.0144751	0.0639608	-0.27734	0.11342	4.56627	0.170744	0.0142986	0.0617631	0.0474398	0.0617631	SPO22
YDR184C	4.7574e-07	1.59355e-05	-0.277211	0.0550475	6.76634	0.11708	0.00132025	0.00333045	0.0165967	0.0165967	ATC1
YDL064W	8.58298e-07	2.5548e-05	-0.277148	0.0563123	6.97901	0.127603	0.000915961	0.0178338	0.0162854	0.0178338	UBC9
YDL064W	8.58298e-07	2.5548e-05	-0.277148	0.0563123	6.97901	0.127603	0.000915961	0.0178338	0.0162854	0.0178338	UBC9
YGL245W	1.99856e-05	0.000353241	-0.277085	0.0649665	10.2585	0.128936	4.52759e-05	0.02055	0.0249103	0.0249103	GUS1
YDL009C	0.468691	0.677758	-0.276846	0.382062	1.29871	0.244007	0.416988	-0.242704	0.446104	0.446104	YDL009C
YOL121C	3.97506e-06	9.28011e-05	-0.276837	0.0600165	9.41223	0.12229	7.85364e-05	0.0119271	0.021219	0.021219	RPS19A
YOL121C	3.97506e-06	9.28011e-05	-0.276837	0.0600165	9.41223	0.12229	7.85364e-05	0.0119271	0.021219	0.021219	RPS19A
YCL005W-A_3UTR	0.260042	0.476039	-0.276681	0.245656	2.31759	0.131032	0.134631	-0.110799	0.222184	0.222184	YCL005W-A_3UTR
XUT_5F-213	0.0390731	0.132609	-0.27651	0.134006	3.82216	0.192653	0.0242021	0.0819764	0.0757168	0.0819764	XUT_5F-213
YML073C	1.4684e-05	0.000272017	-0.276486	0.0638038	10.0779	0.126334	4.81224e-05	0.0177318	0.0240222	0.0240222	RPL6A
YML073C	1.4684e-05	0.000272017	-0.276486	0.0638038	10.0779	0.126334	4.81224e-05	0.0177318	0.0240222	0.0240222	RPL6A
CUT_CLR292CTa2	0.52481	0.726119	-0.27647	0.434737	0.591242	0.729764	0.424689	0.397682	0.692796	0.692796	CUT_CLR292CTa2
SUT023	0.0107736	0.0513172	-0.276414	0.108399	4.60615	0.122628	0.0231771	-0.0102597	0.0463001	0.0463001	SUT023
YGR001C	8.07965e-07	2.42704e-05	-0.276309	0.0560074	7.39763	0.126765	0.000649983	0.0178972	0.0162591	0.0178972	YGR001C
YGR001C	8.07965e-07	2.42704e-05	-0.276309	0.0560074	7.39763	0.126765	0.000649983	0.0178972	0.0162591	0.0178972	YGR001C
YGR001C	8.07965e-07	2.42704e-05	-0.276309	0.0560074	7.39763	0.126765	0.000649983	0.0178972	0.0162591	0.0178972	YGR001C
YPL201C	0.00729406	0.0384098	-0.276102	0.102904	4.43406	0.121113	0.0112431	-6.52686e-06	0.0513679	0.0513679	YIG1
YER028C	4.27272e-06	9.86946e-05	-0.275921	0.0600135	6.56892	0.12851	0.00176164	0.0195338	0.0172652	0.0195338	MIG3
YDL050C	0.516569	0.719638	-0.27591	0.425366	0.855394	0.914899	0.354009	0.715817	0.589548	0.715817	YDL050C
possible_antisense_to_genes_SGF11	0.215164	0.424694	-0.275827	0.222533	2.53134	0.132485	0.102651	-0.0759537	0.190152	0.190152	possible_antisense_to_genes_SGF11
YOR369C	6.86348e-05	0.000972846	-0.27545	0.0691917	10.8508	0.125566	2.20837e-05	0.0178603	0.0282851	0.0282851	RPS12
YMR127C	2.30419e-06	5.92887e-05	-0.2754	0.0582891	6.35386	0.118507	0.00173173	0.0067926	0.0183575	0.0183575	SAS2
YGR200C	0.0121666	0.0561669	-0.275303	0.109802	8.68548	0.165499	0.000203556	0.0710827	0.0188478	0.0710827	ELP2
YLR373C	0.000117297	0.00147857	-0.27523	0.0714567	7.40901	0.134618	0.000548014	0.0296428	0.0162587	0.0296428	VID22
CUT389	0.450058	0.663454	-0.275186	0.364332	2.38232	0.700571	0.216355	0.568488	0.211996	0.568488	CUT389
YLR249W	0.00299545	0.0194215	-0.275073	0.0926731	13.0764	0.123225	2.17861e-06	0.0151694	0.0507782	0.0507782	YEF3
SUT157	0.194524	0.39764	-0.275027	0.211998	3.0476	0.24345	0.135612	0.0399087	0.130125	0.130125	SUT157
YEL055C	0.000458414	0.00439521	-0.274982	0.0784777	8.78393	0.139084	0.000190262	0.0362248	0.0191335	0.0362248	POL5
SUT188	0.285186	0.502501	-0.274901	0.25722	1.89912	0.173083	0.0921329	-0.0102988	0.299066	0.299066	SUT188
YDR465C	2.80442e-07	1.01463e-05	-0.274891	0.053521	7.62738	0.12273	0.000567716	0.0141396	0.0163693	0.0163693	RMT2
YBL009W	0.00172025	0.0126432	-0.274835	0.0876747	7.07205	0.145741	0.00103777	0.0444126	0.0162436	0.0444126	ALK2
YOL040C	7.23844e-05	0.00100853	-0.274831	0.0692564	10.8601	0.118598	1.57959e-05	0.00924823	0.0283443	0.0283443	RPS15
YNL061W	0.0018073	0.0130775	-0.27477	0.0880617	8.81122	0.14599	0.000167382	0.0456851	0.0192146	0.0456851	NOP2
YIL009W	3.18546e-07	1.12453e-05	-0.274683	0.0537317	7.76987	0.118781	0.000500442	0.00916639	0.0165702	0.0165702	FAA3
SUT003	0.530922	0.729803	-0.274661	0.438337	1.72123	0.382477	0.798166	-0.436879	0.337903	0.337903	SUT003
YJL098W	0.00121801	0.00973294	-0.274658	0.0849117	7.89476	0.143483	0.000409108	0.0422217	0.01681	0.0422217	SAP185
YAL033W	7.07766e-07	2.17597e-05	-0.274599	0.0553715	6.68449	0.118866	0.00129833	0.00857301	0.0168301	0.0168301	POP5
CUT507	0.628328	0.795785	-0.274502	0.567056	3.21919	0.278243	1.78637	-1.56389	0.114883	0.114883	CUT507
YHL001W	1.30803e-05	0.00024864	-0.274343	0.0629407	9.10029	0.128822	0.00011943	0.0233041	0.0201239	0.0233041	RPL14B
YHL001W	1.30803e-05	0.00024864	-0.274343	0.0629407	9.10029	0.128822	0.00011943	0.0233041	0.0201239	0.0233041	RPL14B
SUT2199.1	0.0188793	0.0778043	-0.274194	0.116782	4.05921	0.122421	0.0157632	-0.000713485	0.0648754	0.0648754	SUT2199.1
YMR116C	0.000347548	0.0034991	-0.274191	0.0766537	11.7075	0.134189	7.33911e-06	0.0307361	0.0347347	0.0347347	ASC1
YMR116C	0.000347548	0.0034991	-0.274191	0.0766537	11.7075	0.134189	7.33911e-06	0.0307361	0.0347347	0.0347347	ASC1
YER056C-A	0.000371859	0.00369798	-0.274139	0.0770207	9.37544	0.137396	0.000101551	0.034974	0.0210833	0.034974	RPL34A
YER056C-A	0.000371859	0.00369798	-0.274139	0.0770207	9.37544	0.137396	0.000101551	0.034974	0.0210833	0.034974	RPL34A
YBR025C	1.32438e-05	0.000251018	-0.273874	0.0628723	9.92372	0.11927	6.2388e-05	0.0111322	0.0233102	0.0233102	OLA1
YBR121C	2.01282e-05	0.000355282	-0.273822	0.0642253	10.1472	0.122764	3.30582e-05	0.0158761	0.0243563	0.0243563	GRS1
YKR043C	6.39791e-07	2.01912e-05	-0.273778	0.0549887	8.20877	0.11556	0.000303209	0.00604867	0.0175755	0.0175755	YKR043C
YLR366W	0.624912	0.793839	-0.273646	0.559717	1.07494	1.49996	0.171526	1.68084	0.514189	1.68084	YLR366W
YER025W	0.0024177	0.0163471	-0.273442	0.0901421	9.48345	0.146558	8.06776e-05	0.0479639	0.0214871	0.0479639	GCD11
YNL220W	0.0158389	0.0680651	-0.273349	0.1133	9.89854	0.167376	4.97366e-05	0.0758518	0.0231977	0.0758518	ADE12
YLR354C	2.03673e-05	0.00035837	-0.273171	0.0641122	10.1274	0.117454	4.37397e-05	0.00948772	0.0242598	0.0242598	TAL1
YDR418W	2.20547e-05	0.000383599	-0.273116	0.0643685	10.1672	0.117868	4.44849e-05	0.0100973	0.0244538	0.0244538	RPL12B
YNL175C	0.00640155	0.0347889	-0.273065	0.100153	7.96112	0.154701	0.000443689	0.058865	0.0169565	0.058865	NOP13
YOR116C	0.00302549	0.0195485	-0.273046	0.0920856	9.57773	0.147809	7.05138e-05	0.0500681	0.0218529	0.0500681	RPO31
YER074W	2.45324e-05	0.000415655	-0.273012	0.0647091	10.2198	0.12079	4.31915e-05	0.0141082	0.024715	0.024715	RPS24A
YER074W	2.45324e-05	0.000415655	-0.273012	0.0647091	10.2198	0.12079	4.31915e-05	0.0141082	0.024715	0.024715	RPS24A
mRNA_COR368WC2	4.32126e-07	1.45741e-05	-0.272694	0.0539536	7.11842	0.117644	0.000975484	0.00932245	0.0162365	0.0162365	mRNA_COR368WC2
possible_antisense_to_genes_TIF11	0.467554	0.676896	-0.272605	0.375248	1.45478	0.411118	0.429231	-0.0275386	0.40335	0.40335	possible_antisense_to_genes_TIF11
CUT_CLR027CTa3-A	0.714578	0.851654	-0.272305	0.744583	2.21971	2.56814	0.511379	2.76667	0.238426	2.76667	CUT_CLR027CTa3-A
YNL067W	0.00258868	0.0172452	-0.272264	0.0903698	9.64204	0.14579	5.31504e-05	0.0482344	0.0221099	0.0482344	RPL9B
YER006W	0.00020102	0.00224446	-0.27223	0.0732246	8.87771	0.133324	0.000167722	0.0315355	0.0194154	0.0315355	NUG1
YDR447C	8.33846e-06	0.000170455	-0.272201	0.0610823	9.61227	0.126042	7.05264e-05	0.0219534	0.0219902	0.0219902	RPS17B
YDR447C	8.33846e-06	0.000170455	-0.272201	0.0610823	9.61227	0.126042	7.05264e-05	0.0219534	0.0219902	0.0219902	RPS17B
possible_antisense_to_genes_YNL024C	0.608415	0.783521	-0.272117	0.531128	2.99601	1.36043	0.406223	1.26174	0.135134	1.26174	possible_antisense_to_genes_YNL024C
YKL021C	0.00337847	0.021239	-0.271987	0.0927959	7.04158	0.147538	0.0010023	0.0499127	0.0162528	0.0499127	MAK11
chrVII-0137-W	0.277203	0.494286	-0.271926	0.250248	2.54411	0.387012	0.114097	0.256183	0.188381	0.256183	chrVII-0137-W
YKL001C	0.0302303	0.110723	-0.27187	0.125456	8.78092	0.179053	0.000160569	0.0929008	0.0191247	0.0929008	MET14
CUT720	0.0683277	0.197634	-0.271768	0.14909	3.52061	0.18793	0.0385495	0.0664573	0.0928785	0.0928785	CUT720
YGL186C	0.00315156	0.0202135	-0.271694	0.09202	8.25551	0.146667	0.000321553	0.0497457	0.0176985	0.0497457	TPN1
possible_antisense_to_genes_ARF2	0.103864	0.262911	-0.271601	0.166995	5.20354	0.23271	0.0064593	0.158431	0.0317205	0.158431	possible_antisense_to_genes_ARF2
YIL127C	0.0124698	0.0572013	-0.271474	0.108652	6.61659	0.16129	0.00156076	0.0682407	0.0170727	0.0682407	RRT14
XUT_3F-94	0.0201448	0.0814561	-0.271303	0.116758	4.55209	0.169256	0.0182176	0.062387	0.0478489	0.062387	XUT_3F-94
YMR142C	5.34968e-05	0.0007846	-0.271237	0.0671412	10.5758	0.114335	3.02491e-05	0.00741719	0.026624	0.026624	RPL13B
YMR142C	5.34968e-05	0.0007846	-0.271237	0.0671412	10.5758	0.114335	3.02491e-05	0.00741719	0.026624	0.026624	RPL13B
YBL044W	0.299776	0.517616	-0.271185	0.261531	2.19569	0.153631	0.161853	-0.101956	0.24257	0.24257	YBL044W
YGL092W	0.00411585	0.0247272	-0.270993	0.0944508	8.66577	0.148114	0.000183957	0.0525633	0.0187918	0.0525633	NUP145
YHR068W	3.94424e-06	9.2411e-05	-0.270875	0.0587034	9.14634	0.114438	9.80068e-05	0.00787311	0.0202778	0.0202778	DYS1
YJL136C	0.000185734	0.00211895	-0.27065	0.0724115	8.86382	0.131532	0.000146398	0.0308566	0.019373	0.0308566	RPS21B
YJL136C	0.000185734	0.00211895	-0.27065	0.0724115	8.86382	0.131532	0.000146398	0.0308566	0.019373	0.0308566	RPS21B
YIL018W	0.000293039	0.00304598	-0.270624	0.0747297	11.5048	0.124243	8.72823e-06	0.0213037	0.0330111	0.0330111	RPL2B
YIL018W	0.000293039	0.00304598	-0.270624	0.0747297	11.5048	0.124243	8.72823e-06	0.0213037	0.0330111	0.0330111	RPL2B
YPR043W	0.000195259	0.00219889	-0.27056	0.072632	9.69547	0.131601	7.3141e-05	0.031119	0.022328	0.031119	RPL43A
YPR043W	0.000195259	0.00219889	-0.27056	0.072632	9.69547	0.131601	7.3141e-05	0.031119	0.022328	0.031119	RPL43A
YGR118W	1.8444e-05	0.000328902	-0.270436	0.0631426	9.9742	0.122764	3.51458e-05	0.0195064	0.0235389	0.0235389	RPS23A
YGR118W	1.8444e-05	0.000328902	-0.270436	0.0631426	9.9742	0.122764	3.51458e-05	0.0195064	0.0235389	0.0235389	RPS23A
CUT556	0.445123	0.659555	-0.270408	0.354136	1.52101	0.236109	0.355279	-0.18458	0.386253	0.386253	CUT556
possible_antisense_to_genes_YNR064C	0.00656593	0.0354761	-0.270004	0.0993358	4.63428	0.120829	0.0128385	0.0045824	0.0455061	0.0455061	possible_antisense_to_genes_YNR064C
YDR500C	0.000325009	0.00330998	-0.269821	0.075065	9.34824	0.132605	0.000120515	0.0331963	0.0209841	0.0331963	RPL37B
YDR500C	0.000325009	0.00330998	-0.269821	0.075065	9.34824	0.132605	0.000120515	0.0331963	0.0209841	0.0331963	RPL37B
XUT_4F-162	0.225632	0.436564	-0.2698	0.222665	3.7046	0.120153	0.211241	-0.194504	0.0819102	0.0819102	XUT_4F-162
YOR119C	0.000716492	0.00630829	-0.26975	0.0797324	6.38394	0.135752	0.00520994	0.0323789	0.0181829	0.0323789	RIO1
YHR207C	9.19305e-06	0.0001841	-0.269657	0.0607976	6.14908	0.118417	0.002124	0.0124501	0.0197315	0.0197315	SET5
MUT739.1	0.606907	0.782866	-0.269639	0.524087	1.1575	1.3255	0.204026	1.42001	0.488092	1.42001	MUT739.1
YEL020C	0.363739	0.583524	-0.269616	0.296847	3.46958	0.498218	0.125855	0.395165	0.0962264	0.395165	YEL020C
YKL191W	3.83847e-06	9.0581e-05	-0.269506	0.0583355	8.9101	0.122457	0.000158144	0.0199631	0.019515	0.0199631	DPH2
possible_antisense_to_genes_SMD1	0.35706	0.576765	-0.26947	0.29259	2.81591	0.486973	0.188228	0.317954	0.154259	0.317954	possible_antisense_to_genes_SMD1
YJL177W	1.36509e-05	0.000256507	-0.26915	0.0618821	9.75674	0.108955	5.86054e-05	0.0024388	0.0225836	0.0225836	RPL17B
YJL177W	1.36509e-05	0.000256507	-0.26915	0.0618821	9.75674	0.108955	5.86054e-05	0.0024388	0.0225836	0.0225836	RPL17B
YJR002W	0.0318471	0.114651	-0.269087	0.125371	7.91172	0.176733	0.000437773	0.0924977	0.0168463	0.0924977	MPP10
YOL144W	0.0208843	0.0837002	-0.269061	0.116473	5.97257	0.167171	0.00309282	0.0771193	0.0211715	0.0771193	NOP8
YPL217C	0.0794815	0.218645	-0.268822	0.153288	8.41899	0.211022	0.000218698	0.138715	0.0181233	0.138715	BMS1
CUT690	0.528093	0.728333	-0.268659	0.42582	0.593816	0.812906	0.380398	0.561222	0.691718	0.691718	CUT690
possible_antisense_to_genes_KIN3	3.10013e-06	7.58779e-05	-0.268521	0.0575723	7.73451	0.121281	0.0010339	0.0185642	0.0165124	0.0185642	possible_antisense_to_genes_KIN3
YOR293W	2.35551e-05	0.000402743	-0.268498	0.0635014	10.0268	0.1136	6.06643e-05	0.00932108	0.023782	0.023782	RPS10A
YOR293W	2.35551e-05	0.000402743	-0.268498	0.0635014	10.0268	0.1136	6.06643e-05	0.00932108	0.023782	0.023782	RPS10A
YJL148W	0.0232002	0.0906752	-0.268477	0.118266	7.27835	0.168573	0.000695066	0.0820049	0.0162486	0.0820049	RPA34
YDR508C	2.05156e-06	5.4172e-05	-0.268417	0.0565294	8.62464	0.119182	0.000218345	0.0166912	0.0186762	0.0186762	GNP1
CUT_CML114CD1-A	0.358681	0.57803	-0.268207	0.292202	2.07483	0.155295	0.240459	-0.175177	0.264384	0.264384	CUT_CML114CD1-A
YBR172C	6.74178e-07	2.09235e-05	-0.268144	0.053967	7.8977	0.116339	0.000404234	0.0130038	0.0168163	0.0168163	SMY2
YNL119W	1.90873e-05	0.000339194	-0.26809	0.0627067	7.06063	0.123678	0.000761527	0.0224881	0.0162466	0.0224881	NCS2
YLR048W	0.000244976	0.00263636	-0.268052	0.0730893	11.3222	0.117747	1.60631e-05	0.0153664	0.03157	0.03157	RPS0B
YLR048W	0.000244976	0.00263636	-0.268052	0.0730893	11.3222	0.117747	1.60631e-05	0.0153664	0.03157	0.03157	RPS0B
YOR167C	0.00148489	0.0113331	-0.267355	0.0841368	9.27146	0.137051	9.11049e-05	0.0417651	0.0207093	0.0417651	RPS28A
YDR019C%2CYDR020C	0.000197517	0.00221436	-0.267265	0.0718036	6.61843	0.111846	0.013419	-0.00507422	0.0170656	0.0170656	YDR019C%2CYDR020C
YDR470C	0.237626	0.450822	-0.266982	0.226076	2.08946	0.311413	0.0405443	0.234188	0.261657	0.261657	UGO1
mRNA_CKL096W-AD2	0.0979028	0.252408	-0.266919	0.16127	7.11504	0.220648	0.00147483	0.152303	0.0162367	0.152303	mRNA_CKL096W-AD2
YDL041W	0.550573	0.744078	-0.266909	0.447158	0.965476	0.991998	0.293063	0.889192	0.550646	0.889192	YDL041W
possible_antisense_to_genes_YKL037W	0.736168	0.865571	-0.266836	0.791957	2.71003	2.88658	0.585353	3.12309	0.166764	3.12309	possible_antisense_to_genes_YKL037W
possible_antisense_to_genes_LTP1	0.298282	0.516404	-0.266822	0.256529	3.28753	0.397063	0.0258975	0.363203	0.109398	0.363203	possible_antisense_to_genes_LTP1
cluster_CLR354CTs2	0.000336972	0.00341061	-0.266755	0.074407	6.27975	0.129737	0.00567535	0.02706	0.0188175	0.02706	cluster_CLR354CTs2
YOR006C	9.89109e-05	0.00128997	-0.26671	0.0685057	5.9445	0.125961	0.00273956	0.0250091	0.0214219	0.0250091	TSR3
YGL031C	3.76302e-05	0.00059023	-0.266655	0.0646976	10.2187	0.121096	3.98694e-05	0.0212797	0.0247095	0.0247095	RPL24A
YGL031C	3.76302e-05	0.00059023	-0.266655	0.0646976	10.2187	0.121096	3.98694e-05	0.0212797	0.0247095	0.0247095	RPL24A
YGL031C	3.76302e-05	0.00059023	-0.266655	0.0646976	10.2187	0.121096	3.98694e-05	0.0212797	0.0247095	0.0247095	RPL24A
possible_antisense_to_genes_RNH201	0.382412	0.60205	-0.26661	0.305234	1.70916	0.349048	0.2102	0.115103	0.340677	0.340677	possible_antisense_to_genes_RNH201
possible_antisense_to_genes_FOX2	0.181462	0.37955	-0.266604	0.199514	4.11047	0.191048	0.172574	-0.0579303	0.0627874	0.0627874	possible_antisense_to_genes_FOX2
SUT221	0.269104	0.484528	-0.266501	0.24115	3.35734	0.305872	0.239736	0.0281125	0.104109	0.104109	SUT221
SUT113	0.411998	0.629338	-0.266252	0.324547	1.49825	0.389766	0.230725	0.149244	0.392067	0.392067	SUT113
YHR120W	6.56368e-05	0.00093715	-0.266232	0.0666984	6.72433	0.124501	0.00124975	0.0250541	0.016707	0.0250541	MSH1
YLR060W	0.000493263	0.00466782	-0.266221	0.0764039	9.36634	0.130651	0.00011959	0.0343963	0.02105	0.0343963	FRS1
YJL212C	0.102577	0.26067	-0.266212	0.163071	7.51772	0.222681	0.000452868	0.15678	0.0162803	0.15678	OPT1
CUT_CMR205CD2	0.000855923	0.00731248	-0.266026	0.0797908	6.45471	0.121713	0.0198438	0.00295894	0.0178	0.0178	CUT_CMR205CD2
YDR119W	3.87696e-06	9.09974e-05	-0.265601	0.0575159	8.87426	0.118779	0.000154987	0.0191807	0.0194048	0.0194048	VBA4
YDL229W	0.00117322	0.00943053	-0.265429	0.0817884	12.2009	0.132486	5.82715e-06	0.0377864	0.0395465	0.0395465	SSB1
YPR110C	0.000332277	0.0033709	-0.265369	0.0739449	8.93781	0.128342	0.000140355	0.0321896	0.0196011	0.0321896	RPC40
YPL191C	0.405358	0.623431	-0.265275	0.318805	4.30412	0.554734	0.198994	0.401957	0.055614	0.401957	YPL191C
YOR233W	7.72725e-07	2.33727e-05	-0.26514	0.0536489	7.22619	0.111457	0.000776815	0.00927881	0.0162412	0.0162412	KIN4
YJR118C	1.47646e-06	4.04544e-05	-0.265037	0.055051	6.82738	0.109017	0.00145052	0.00545996	0.0164687	0.0164687	ILM1
SUT2046.1	0.259523	0.475381	-0.264817	0.234867	4.71379	0.348284	0.0481289	0.278033	0.0433097	0.278033	SUT2046.1
XUT_5R-36	0.00928741	0.0461446	-0.264812	0.1018	4.83257	0.145823	0.0210998	0.0351198	0.0401757	0.0401757	XUT_5R-36
YOR204W	0.000180567	0.00207294	-0.264777	0.0707059	10.7999	0.1258	3.17837e-05	0.0295279	0.0279641	0.0295279	DED1
YIL019W	0.0316355	0.114078	-0.264766	0.123205	5.83239	0.170937	0.00312896	0.0866234	0.0224794	0.0866234	FAF1
YKL081W	0.000184428	0.00210588	-0.264761	0.0708024	11.0527	0.11364	2.05331e-05	0.0133409	0.0296199	0.0296199	TEF4
YKL081W	0.000184428	0.00210588	-0.264761	0.0708024	11.0527	0.11364	2.05331e-05	0.0133409	0.0296199	0.0296199	TEF4
YPL090C	8.85542e-05	0.00117507	-0.264657	0.0675148	10.6266	0.115855	3.37074e-05	0.0163911	0.026918	0.026918	RPS6A
YPL090C	8.85542e-05	0.00117507	-0.264657	0.0675148	10.6266	0.115855	3.37074e-05	0.0163911	0.026918	0.026918	RPS6A
mRNA_CBR078WC1	0.279604	0.496538	-0.264517	0.244649	2.36897	0.153964	0.139836	-0.0724531	0.214061	0.214061	mRNA_CBR078WC1
YLR014C	1.18608e-06	3.36236e-05	-0.264476	0.054442	6.89069	0.108698	0.00115364	0.00591652	0.0163713	0.0163713	PPR1
YIL085C	0.057402	0.174633	-0.264434	0.139159	6.36178	0.189239	0.0420374	0.0724635	0.0183109	0.0724635	KTR7
XUT_1R-103	0.053485	0.165994	-0.264377	0.136913	3.73444	0.107991	0.0305536	-0.0243229	0.080282	0.080282	XUT_1R-103
mRNA_CJL147CC1	0.327655	0.54729	-0.264337	0.270049	2.05259	0.134629	0.162618	-0.120827	0.268577	0.268577	mRNA_CJL147CC1
YBL028C	0.00741601	0.0388045	-0.264318	0.0987158	7.32478	0.146486	0.000655687	0.0569628	0.0162549	0.0569628	YBL028C
YDR110W	0.000187881	0.0021323	-0.264215	0.0707445	6.67859	0.125385	0.00117436	0.0284176	0.0168497	0.0284176	FOB1
YPR059C	0.297558	0.515696	-0.263966	0.253403	2.23049	0.181389	0.143088	-0.0385657	0.236588	0.236588	YPR059C
YGL111W	0.00112262	0.00908147	-0.263893	0.0810022	7.7256	0.132036	0.000492436	0.0383031	0.0164986	0.0383031	NSA1
XUT_4R-218	0.46276	0.672917	-0.263879	0.359357	2.9988	0.254158	0.6287	-0.427062	0.134857	0.134857	XUT_4R-218
possible_antisense_to_genes_YNR062C	0.155212	0.343092	-0.263593	0.185451	4.85051	0.25522	0.0779631	0.125389	0.0397192	0.125389	possible_antisense_to_genes_YNR062C
YNL247W	0.0011497	0.00927192	-0.263559	0.0810682	8.99624	0.131824	0.000138983	0.0387199	0.0197856	0.0387199	YNL247W
YPR163C	1.40764e-05	0.000262246	-0.263509	0.0606792	9.53465	0.109665	8.62805e-05	0.00927934	0.0216842	0.0216842	TIF3
YOL101C	0.0698975	0.200372	-0.263175	0.145194	6.93059	0.195866	0.00115567	0.123492	0.016326	0.123492	IZH4
YOL149W	0.00453886	0.0266931	-0.263161	0.0927255	6.23166	0.140498	0.00225057	0.0485873	0.0191387	0.0485873	DCP1
XUT_15F-42	0.711541	0.850211	-0.263144	0.711611	1.80396	2.34797	0.221514	2.77264	0.319367	2.77264	XUT_15F-42
YHR036W	0.000138823	0.00169763	-0.262815	0.0689756	6.47834	0.123199	0.0013187	0.026812	0.0176809	0.026812	BRL1
possible_antisense_to_genes_CHS7	0.172015	0.366561	-0.262621	0.19229	4.56707	0.26592	0.0785435	0.140083	0.0474169	0.140083	possible_antisense_to_genes_CHS7
YDL055C	0.00183114	0.0132133	-0.262588	0.0842617	10.6606	0.13341	2.30443e-05	0.0419576	0.0271181	0.0419576	PSA1
SUT747	0.108592	0.271366	-0.262525	0.163612	4.35337	0.104233	0.104324	-0.10118	0.0539546	0.0539546	SUT747
chrXII-0304-W	0.000621596	0.00563784	-0.262245	0.0766349	5.39143	0.103348	0.00644379	-0.00419199	0.0282812	0.0282812	chrXII-0304-W
YDR266C	6.04429e-05	0.000871829	-0.262215	0.0653728	7.69899	0.120587	0.00055729	0.0247114	0.0164594	0.0247114	YDR266C
possible_antisense_to_genes_YKL183C-A	8.60998e-05	0.00115184	-0.262211	0.0667754	6.25654	0.113365	0.00739429	0.00824944	0.0189703	0.0189703	possible_antisense_to_genes_YKL183C-A
chrII-0019-C	0.0142796	0.0632681	-0.262047	0.106951	4.78916	0.150669	0.026334	0.0392185	0.0412995	0.0412995	chrII-0019-C
YLR328W	1.74056e-06	4.70995e-05	-0.261963	0.0547876	7.67425	0.114751	0.000515073	0.0172331	0.0164256	0.0172331	NMA1
SUT756	0.249956	0.463891	-0.261932	0.227677	2.74352	0.211056	0.143793	0.00239289	0.162704	0.162704	SUT756
XUT_4F-467	0.20262	0.408258	-0.261746	0.205432	4.14455	0.28842	0.0610973	0.188434	0.0614454	0.188434	XUT_4F-467
possible_antisense_to_genes_POA1	0.709029	0.848516	-0.261715	0.701347	1.96267	2.28255	0.354729	2.55368	0.286108	2.55368	possible_antisense_to_genes_POA1
YHR089C	0.000678814	0.00604791	-0.261495	0.0769555	7.79441	0.12734	0.000560167	0.034456	0.0166131	0.034456	GAR1
YIL074C	0.0210101	0.0841239	-0.261465	0.113296	9.53745	0.157976	7.7051e-05	0.0758188	0.0216951	0.0758188	SER33
YPL220W	0.000178798	0.00205963	-0.26125	0.0697182	10.917	0.118144	2.79232e-05	0.022979	0.0287117	0.0287117	RPL1A
YPL032C	0.000189596	0.00214619	-0.261248	0.0699929	8.75943	0.122612	0.000182272	0.0287842	0.0190615	0.0287842	SVL3
YPL263C	5.75344e-05	0.000836324	-0.261086	0.0649031	7.73681	0.119442	0.000566527	0.0243404	0.016516	0.0243404	KEL3
YLR325C	4.73149e-05	0.000711462	-0.26107	0.0641686	10.1372	0.111074	3.897e-05	0.0137266	0.0243073	0.0243073	RPL38
YPL211W	4.86447e-06	0.000109302	-0.26099	0.0571025	8.16399	0.115147	0.000324781	0.0189549	0.0174583	0.0189549	NIP7
YMR308C	0.00628584	0.0342453	-0.2609	0.0954808	9.73646	0.141046	7.41096e-05	0.0538298	0.0224984	0.0538298	PSE1
YBR112C	0.0220673	0.0874362	-0.260644	0.113858	7.92015	0.157909	0.00042597	0.0762245	0.0168647	0.0762245	CYC8
YLL008W	0.0312453	0.1132	-0.260473	0.120929	8.16689	0.165139	0.000307999	0.0861584	0.0174659	0.0861584	DRS1
YBR118W	0.00627447	0.0341975	-0.260345	0.0952571	13.2583	0.101571	4.48256e-06	0.00183495	0.0536472	0.0536472	TEF2
cluster_CBL002WD2	0.26626	0.481836	-0.260273	0.234118	2.55579	0.222895	0.137311	0.0263689	0.186775	0.186775	cluster_CBL002WD2
YDR395W	0.00468764	0.027347	-0.260231	0.0920276	9.21213	0.13766	0.000113585	0.0499618	0.0205023	0.0499618	SXM1
YDR299W	0.00352824	0.0219731	-0.260225	0.0891937	7.07473	0.135377	0.000850187	0.0461887	0.016243	0.0461887	BFR2
YIL118W	3.84628e-05	0.000601848	-0.260217	0.0632127	7.65915	0.117812	0.00056722	0.0230592	0.0164064	0.0230592	RHO3
YLR197W	9.20478e-05	0.00121527	-0.260149	0.0665232	10.1148	0.119664	5.02604e-05	0.0261156	0.0241989	0.0261156	NOP56
YPR132W	6.32447e-05	0.000906254	-0.259946	0.0649806	10.2625	0.108232	3.54136e-05	0.0110956	0.024931	0.024931	RPS23B
YPR132W	6.32447e-05	0.000906254	-0.259946	0.0649806	10.2625	0.108232	3.54136e-05	0.0110956	0.024931	0.024931	RPS23B
YOR372C	0.00671911	0.0361249	-0.259862	0.0958739	7.23421	0.140581	0.000791687	0.053557	0.0162423	0.053557	NDD1
YDR361C	0.000195133	0.00219889	-0.25986	0.0697567	7.74925	0.121396	0.000502898	0.0282685	0.0165359	0.0282685	BCP1
YNR003C	1.6213e-06	4.42377e-05	-0.259823	0.0541786	6.93081	0.111064	0.00102998	0.0140037	0.0163258	0.0163258	RPC34
pre-mRNA_CDL130WTs3-B	0.0565551	0.172713	-0.259736	0.136221	4.31967	0.182011	0.0130567	0.0966604	0.0550834	0.0966604	pre-mRNA_CDL130WTs3-B
YHL039W	0.00109645	0.00890277	-0.25966	0.0795397	8.28547	0.127719	0.000349734	0.0370575	0.0177773	0.0370575	EFM1
YJR024C	1.16442e-06	3.30812e-05	-0.259337	0.053344	7.57668	0.100481	0.000504784	0.00091462	0.0163204	0.0163204	MDE1
mRNA_CNL008CTs1	0.557972	0.749975	-0.259279	0.442564	0.602416	0.662858	0.469957	0.281358	0.688128	0.688128	mRNA_CNL008CTs1
YPR052C	0.067608	0.196116	-0.259218	0.141834	6.70722	0.188535	0.00612473	0.112822	0.0167577	0.112822	NHP6A
XUT_13R-242	0.337134	0.55571	-0.259048	0.269886	2.09167	0.223986	0.169426	-0.00303749	0.261248	0.261248	XUT_13R-242
mRNA_CML021CC2	0.032139	0.11548	-0.258781	0.120774	4.02513	0.119806	0.0199351	0.00781913	0.0663109	0.0663109	mRNA_CML021CC2
YNL126W	0.000135304	0.00166863	-0.258702	0.0677833	7.13912	0.119305	0.000803858	0.0263626	0.0162354	0.0263626	SPC98
YML026C	7.73747e-05	0.00105891	-0.258317	0.0653572	10.3194	0.106953	3.28166e-05	0.0110559	0.0252238	0.0252238	RPS18B
YML026C	7.73747e-05	0.00105891	-0.258317	0.0653572	10.3194	0.106953	3.28166e-05	0.0110559	0.0252238	0.0252238	RPS18B
YOL046C	0.562496	0.753696	-0.258299	0.446006	-0.0040785	0.913186	0.19082	0.895264	0.985349	0.985349	YOL046C
YDR147W	0.000360648	0.00361116	-0.25792	0.0723007	6.91189	0.121514	0.00114368	0.0297645	0.0163458	0.0297645	EKI1
YGL099W	0.0211895	0.0846612	-0.257597	0.111776	8.19283	0.153491	0.000311543	0.073561	0.0175337	0.073561	LSG1
YNL191W	0.0102301	0.0495629	-0.257418	0.100242	6.49994	0.142511	0.00104546	0.0583689	0.0175758	0.0583689	DUG3
YER165W	0.000142584	0.00173714	-0.257385	0.0676682	10.6493	0.101422	2.27877e-05	0.00463853	0.0270515	0.0270515	PAB1
YBR031W	0.000719233	0.00632626	-0.257376	0.0760985	11.65	0.111969	8.67002e-06	0.0187261	0.0342319	0.0342319	RPL4A
YJR041C	0.00498191	0.0286301	-0.257344	0.0916403	8.58412	0.135135	0.000197207	0.0494576	0.018564	0.0494576	URB2
YGL211W	2.94306e-06	7.27269e-05	-0.257286	0.0550372	6.79258	0.104013	0.00137303	0.00684488	0.0165372	0.0165372	NCS6
YOR047C	0.0153016	0.0664917	-0.257216	0.106061	7.10604	0.147681	0.000846112	0.0656663	0.0162377	0.0656663	STD1
CUT_CKL201CTa3-B	0.738413	0.866809	-0.257205	0.770177	2.25065	2.72825	1.09647	2.41081	0.233181	2.41081	CUT_CKL201CTa3-B
YOR234C	7.44615e-05	0.00103089	-0.257197	0.0649231	9.34274	0.116474	8.66135e-05	0.0248356	0.0209641	0.0248356	RPL33B
YOR234C	7.44615e-05	0.00103089	-0.257197	0.0649231	9.34274	0.116474	8.66135e-05	0.0248356	0.0209641	0.0248356	RPL33B
YKR033C	0.72903	0.861652	-0.257178	0.742396	1.52439	2.54188	0.140569	3.11825	0.385398	3.11825	YKR033C
YDR280W	0.00122637	0.00975868	-0.25715	0.0795473	6.9588	0.125808	0.000991713	0.0364227	0.0163006	0.0364227	RRP45
YPL249C-A	3.66249e-05	0.000581426	-0.256935	0.062245	9.81974	0.106567	5.60658e-05	0.0119224	0.0228525	0.0228525	RPL36B
YPL249C-A	3.66249e-05	0.000581426	-0.256935	0.062245	9.81974	0.106567	5.60658e-05	0.0119224	0.0228525	0.0228525	RPL36B
YNL069C	0.000290684	0.00302879	-0.256892	0.0708968	11.0644	0.106462	1.88324e-05	0.0118638	0.0297007	0.0297007	RPL16B
YNL069C	0.000290684	0.00302879	-0.256892	0.0708968	11.0644	0.106462	1.88324e-05	0.0118638	0.0297007	0.0297007	RPL16B
pre-mRNA_CDL136WTs3-A	0.111962	0.278088	-0.256863	0.161606	4.05511	0.213344	0.0202168	0.134204	0.0650459	0.134204	pre-mRNA_CDL136WTs3-A
YDR012W	0.000251228	0.00269258	-0.256854	0.0701594	10.9727	0.115518	2.61736e-05	0.0239685	0.0290783	0.0290783	RPL4B
YOL076W	2.50805e-05	0.000423298	-0.256792	0.0609368	7.69822	0.113942	0.000486809	0.0214689	0.0164583	0.0214689	MDM20
YGR140W	0.000995909	0.00824489	-0.256788	0.0780112	6.68402	0.124459	0.0012853	0.0346982	0.0168317	0.0346982	CBF2
XUT_16F-100	0.113721	0.281019	-0.256628	0.162249	3.25839	0.136464	0.0439539	0.00819783	0.111698	0.111698	XUT_16F-100
YBL032W	0.00421734	0.0252443	-0.256612	0.0896796	8.12266	0.133003	0.000341101	0.0472117	0.0173515	0.0472117	HEK2
YKR060W	0.000208868	0.00231042	-0.256518	0.0691789	6.19676	0.11849	0.00194	0.0263567	0.0193829	0.0263567	UTP30
YLL035W	0.000401907	0.00393995	-0.256502	0.0724823	7.77998	0.120553	0.000483147	0.0305805	0.0165876	0.0305805	GRC3
SUT422	0.164717	0.356717	-0.256495	0.184611	2.99444	0.159846	0.0662236	0.0172392	0.13529	0.13529	SUT422
YLR406C	1.40368e-05	0.00026188	-0.25608	0.05896	9.01767	0.112351	0.000154429	0.0203999	0.0198542	0.0203999	RPL31B
YLR406C	1.40368e-05	0.00026188	-0.25608	0.05896	9.01767	0.112351	0.000154429	0.0203999	0.0198542	0.0203999	RPL31B
YJR069C	1.15587e-05	0.000223281	-0.256039	0.0583797	7.07813	0.112017	0.000783919	0.0193678	0.0162423	0.0193678	HAM1
YBL092W	0.000157162	0.00185771	-0.25583	0.0676892	10.6522	0.108437	2.2692e-05	0.0155661	0.0270685	0.0270685	RPL32
YBL092W	0.000157162	0.00185771	-0.25583	0.0676892	10.6522	0.108437	2.2692e-05	0.0155661	0.0270685	0.0270685	RPL32
CUT_CNL066WTs1-A	0.0290816	0.1072	-0.255772	0.117199	5.84704	0.157613	0.00327159	0.0779434	0.022336	0.0779434	CUT_CNL066WTs1-A
YML063W	0.000347585	0.0034991	-0.255691	0.0714823	11.1354	0.102233	1.52946e-05	0.00744126	0.0301971	0.0301971	RPS1B
YLR143W	0.000162364	0.00190034	-0.255539	0.0677578	7.04902	0.116885	0.00085124	0.0262948	0.0162502	0.0262948	YLR143W
YGR158C	5.2573e-06	0.000116901	-0.255373	0.0560735	7.08641	0.110343	0.000799783	0.0177913	0.0162406	0.0177913	MTR3
YHL007C	2.48617e-06	6.31035e-05	-0.255356	0.0542243	8.0043	0.103156	0.000327657	0.0086963	0.0170574	0.0170574	STE20
XUT_12F-221	0.376923	0.597398	-0.255269	0.288904	1.40727	0.166537	0.0775346	0.0160859	0.415974	0.415974	XUT_12F-221
YEL026W	2.31514e-05	0.000397435	-0.255228	0.0603077	9.46649	0.105954	8.21363e-05	0.012802	0.0214226	0.0214226	SNU13
YOL109W	0.00401605	0.0242277	-0.255176	0.0886983	8.75207	0.13114	0.000200145	0.0463177	0.01904	0.0463177	ZEO1
YDR023W%2CYDR024W	3.22607e-05	0.000521628	-0.255094	0.0613666	9.51391	0.104042	0.000662634	0.00980706	0.0216039	0.0216039	YDR023W%2CYDR024W
YJL193W	0.000215579	0.00237264	-0.254997	0.0689176	6.9096	0.117179	0.00097595	0.0271074	0.0163484	0.0271074	YJL193W
YNL216W	0.00206827	0.0146028	-0.254857	0.0827392	8.11497	0.126369	0.00029439	0.0401829	0.0173318	0.0401829	RAP1
YOR182C	0.0209145	0.0837923	-0.254774	0.110314	8.40786	0.149914	0.000209774	0.0717439	0.0180945	0.0717439	RPS30B
YOR182C	0.0209145	0.0837923	-0.254774	0.110314	8.40786	0.149914	0.000209774	0.0717439	0.0180945	0.0717439	RPS30B
XUT_4F-639	0.34087	0.559474	-0.25469	0.267406	2.1779	0.306574	0.177116	0.103802	0.245679	0.245679	XUT_4F-639
YNL201C	1.43739e-05	0.000267257	-0.254483	0.0586627	7.37393	0.11099	0.00142448	0.0189231	0.0162588	0.0189231	PSY2
CUT_CGR058WD2	0.61707	0.789081	-0.254456	0.508905	1.28874	1.24419	0.428897	1.10241	0.448961	1.10241	CUT_CGR058WD2
YHR061C	9.51867e-06	0.000189175	-0.254428	0.0574612	6.45832	0.104675	0.00174107	0.010241	0.0177815	0.0177815	GIC1
SUT366	0.113429	0.280685	-0.25442	0.160723	4.02866	0.185745	0.0865777	0.0335067	0.0661602	0.0661602	SUT366
SUT374	0.266901	0.482309	-0.254398	0.229141	4.6868	0.328504	0.0600351	0.250416	0.0440468	0.250416	SUT374
YDL036C	8.05991e-06	0.000166237	-0.254322	0.056977	6.48484	0.0964574	0.00154607	-0.000413765	0.0176489	0.0176489	PUS9
YDR300C	0.000486426	0.00461981	-0.25431	0.0729075	7.45066	0.119171	0.000683411	0.0307457	0.0162588	0.0307457	PRO1
YNL186W	3.32096e-06	8.01006e-05	-0.25428	0.0546851	8.1337	0.106092	0.000301957	0.0137183	0.0173799	0.0173799	UBP10
possible_antisense_to_genes_GAC1	0.10334	0.26199	-0.254264	0.156098	4.36184	0.119355	0.0903981	-0.0586788	0.0536757	0.0536757	possible_antisense_to_genes_GAC1
YER034W	0.607355	0.783033	-0.254248	0.494787	3.71219	1.18119	0.477784	0.969739	0.0814923	0.969739	YER034W
YKL082C	0.184173	0.382451	-0.254219	0.191428	6.0027	0.258034	0.00312084	0.213549	0.0209092	0.213549	RRP14
YMR209C	2.38305e-06	6.09585e-05	-0.254202	0.0538804	7.27209	0.108121	0.000917537	0.0158858	0.0162477	0.0162477	YMR209C
YBL027W	0.000154961	0.00183834	-0.254148	0.0671819	10.5805	0.104935	3.52203e-05	0.0125751	0.0266514	0.0266514	RPL19B
YBL027W	0.000154961	0.00183834	-0.254148	0.0671819	10.5805	0.104935	3.52203e-05	0.0125751	0.0266514	0.0266514	RPL19B
YKR059W	0.00031111	0.00319828	-0.254058	0.0704569	11.0096	0.0990863	2.57078e-05	0.00487556	0.0293262	0.0293262	TIF1
YHR148W	0.00088151	0.00747258	-0.254013	0.0763754	7.03915	0.121244	0.00109507	0.0333951	0.0162537	0.0333951	IMP3
mRNA_CNR047WTs1	0.176482	0.373105	-0.253987	0.187906	2.91493	0.114359	0.0653504	-0.0400142	0.143421	0.143421	mRNA_CNR047WTs1
YML081W	4.56716e-06	0.000104391	-0.253931	0.0553981	8.32649	0.106638	0.000261158	0.0148366	0.0178847	0.0178847	YML081W
YLR278C	2.40748e-06	6.14634e-05	-0.253823	0.0538237	7.85817	0.0989784	0.000394659	0.00459869	0.0167345	0.0167345	YLR278C
YKL182W	0.00540953	0.0306969	-0.253703	0.0912082	12.6171	0.132034	4.13052e-06	0.0491835	0.0443993	0.0491835	FAS1
YJL198W	0.00186796	0.0134126	-0.253674	0.0815551	8.69925	0.124617	0.000174457	0.0391525	0.0188871	0.0391525	PHO90
SUT1668.2	0.542175	0.737695	-0.253054	0.415164	0.717282	0.667251	0.377407	0.386051	0.641718	0.641718	SUT1668.2
YOR375C	0.00105507	0.00862561	-0.25298	0.077236	11.0398	0.121056	1.6853e-05	0.035255	0.0295315	0.035255	GDH1
possible_antisense_to_genes_JLP1	0.364054	0.583958	-0.252951	0.278682	2.97037	0.438985	0.276871	0.182335	0.137698	0.182335	possible_antisense_to_genes_JLP1
possible_antisense_to_genes_JLP1	0.364054	0.583958	-0.252951	0.278682	2.97037	0.438985	0.276871	0.182335	0.137698	0.182335	possible_antisense_to_genes_JLP1
possible_antisense_to_genes_PEX29	0.000255335	0.00272545	-0.252951	0.0691718	5.74499	0.106393	0.00490855	0.0108418	0.0233824	0.0233824	possible_antisense_to_genes_PEX29
YAR002W	6.67181e-06	0.000142314	-0.252941	0.0561604	7.44716	0.108559	0.00065866	0.0179901	0.0162584	0.0179901	NUP60
XUT_9F-90	0.612474	0.785505	-0.252923	0.49931	0.977841	1.20014	0.470323	1.00378	0.546418	1.00378	XUT_9F-90
pre-mRNA_CJL177WD2	3.61293e-06	8.62071e-05	-0.252902	0.0545931	6.96936	0.0985222	0.00133002	0.00397425	0.0162924	0.0162924	pre-mRNA_CJL177WD2
SUT843	0.0070974	0.0375878	-0.25283	0.0939108	4.73791	0.110844	0.00948742	0.0123179	0.0426584	0.0426584	SUT843
CUT004	0.202374	0.408152	-0.252753	0.198266	4.14237	0.268753	0.023029	0.209398	0.0615301	0.209398	CUT004
YGLWtau2	0.385414	0.605205	-0.252752	0.291202	1.53141	0.284653	0.117769	0.135859	0.383621	0.383621	YGLWtau2
YLR336C	0.0022575	0.0155204	-0.252712	0.0827456	7.37652	0.124764	0.000699768	0.0397838	0.0162589	0.0397838	SGD1
CUT258	0.334053	0.553139	-0.252599	0.261494	2.20245	0.257943	0.16291	0.0552582	0.241397	0.241397	CUT258
YDR213W	0.0254154	0.0970171	-0.252539	0.112991	6.72596	0.150888	0.00132832	0.0741596	0.0167024	0.0741596	UPC2
YPL063W	0.0232424	0.0907862	-0.25249	0.111257	7.98578	0.149128	0.000386154	0.0728029	0.0170136	0.0728029	TIM50
YGR155W	0.00213777	0.0148849	-0.252457	0.082223	10.1726	0.124192	4.06437e-05	0.0399332	0.0244805	0.0399332	CYS4
YHR123W	0.000110523	0.00141636	-0.252396	0.0652819	8.18087	0.113065	0.000287526	0.024911	0.0175024	0.024911	EPT1
YHR123W	0.000110523	0.00141636	-0.252396	0.0652819	8.18087	0.113065	0.000287526	0.024911	0.0175024	0.024911	EPT1
possible_antisense_to_genes_TIS11	0.547851	0.742238	-0.252372	0.419933	3.01883	0.288556	0.90978	-0.65057	0.132893	0.132893	possible_antisense_to_genes_TIS11
possible_antisense_to_genes_SUN4	0.474813	0.683741	-0.252366	0.353122	1.70542	0.146112	0.395752	-0.32646	0.34154	0.34154	possible_antisense_to_genes_SUN4
CUT_CLR231CTa2	0.675541	0.826688	-0.252308	0.602808	0.668135	1.70552	1.40348	0.745073	0.66123	0.745073	CUT_CLR231CTa2
YBR248C	0.00848593	0.0429732	-0.251906	0.0957054	8.33696	0.134419	0.000309703	0.0538482	0.017912	0.0538482	HIS7
YCL018W	0.00257235	0.0171451	-0.251869	0.0835469	9.46368	0.124726	7.70261e-05	0.0411944	0.0214119	0.0411944	LEU2
YOR038C	0.0437609	0.143554	-0.251792	0.124874	6.50898	0.162866	0.0013533	0.0908466	0.017533	0.0908466	HIR2
YCL050C	0.00683725	0.0365799	-0.251744	0.0930776	7.96568	0.132098	0.000389953	0.0508347	0.0169669	0.0508347	APA1
possible_antisense_to_genes_SPS19	8.14586e-06	0.000167746	-0.251663	0.0564101	7.05156	0.103798	0.00256557	0.0110052	0.0162494	0.0162494	possible_antisense_to_genes_SPS19
XUT_9R-194	0.253386	0.467277	-0.251614	0.220296	2.82329	0.238046	0.133525	0.0590918	0.153423	0.153423	XUT_9R-194
YGR063C	4.66409e-06	0.000105868	-0.251429	0.054905	6.7611	0.0942461	0.00121485	-0.000148051	0.0166094	0.0166094	SPT4
cluster_CLR186WTs1	5.87972e-05	0.000853733	-0.251349	0.0625621	6.21266	0.110743	0.00336451	0.019778	0.0192705	0.019778	cluster_CLR186WTs1
YMR129W	0.000198771	0.00222315	-0.251193	0.0675147	8.74106	0.113484	0.000174886	0.0267768	0.0190078	0.0267768	POM152
YLR405W	0.000987568	0.00819657	-0.250907	0.0761698	6.64147	0.118787	0.00130695	0.0329978	0.0169795	0.0329978	DUS4
YLR009W	0.00031852	0.00326165	-0.250902	0.0696998	8.21079	0.114598	0.000300769	0.0284237	0.0175808	0.0284237	RLP24
YBR078W	0.0028445	0.0186459	-0.250871	0.0840703	10.67	0.124374	2.86295e-05	0.0417615	0.0271739	0.0417615	ECM33
YBR078W	0.0028445	0.0186459	-0.250871	0.0840703	10.67	0.124374	2.86295e-05	0.0417615	0.0271739	0.0417615	ECM33
XUT_2R-93	0.00456555	0.0268019	-0.250639	0.0883719	5.15304	0.10246	0.0134322	-0.000632001	0.0327438	0.0327438	XUT_2R-93
YCL037C	0.000911252	0.00765533	-0.250577	0.0755526	8.85196	0.118126	0.000210778	0.0335403	0.019337	0.0335403	SRO9
YMR312W	5.07348e-06	0.000113391	-0.25048	0.054909	6.83304	0.098527	0.0013683	0.00634578	0.0164586	0.0164586	ELP6
ncRNA_CsnR39BTs3	0.070893	0.20241	-0.250461	0.138671	5.35574	0.178002	0.00453619	0.109163	0.0288896	0.109163	ncRNA_CsnR39BTs3
possible_antisense_to_genes_RMR1	0.530278	0.729385	-0.250343	0.398902	2.8975	0.798279	0.421426	0.519426	0.14527	0.519426	possible_antisense_to_genes_RMR1
SUT039	0.0324675	0.116287	-0.250322	0.117049	4.09289	0.131827	0.0175136	0.034756	0.0634939	0.0634939	SUT039
YJL087C	0.00106355	0.00868956	-0.25024	0.0764522	7.10433	0.118483	0.000993207	0.0335664	0.0162379	0.0335664	TRL1
mRNA_CNL177CC1	0.183317	0.381406	-0.250139	0.187988	3.16694	0.195516	0.0896574	0.0477114	0.119295	0.119295	mRNA_CNL177CC1
SUT241	0.240755	0.454543	-0.250027	0.213133	4.20861	0.29385	0.0240128	0.244579	0.0590171	0.244579	SUT241
YLR340W	0.00164525	0.0122292	-0.249709	0.0793289	11.9723	0.103799	7.88838e-06	0.0154955	0.0372014	0.0372014	RPP0
YOL127W	0.000181958	0.00208314	-0.249685	0.0667102	10.5164	0.106619	2.5589e-05	0.0192612	0.0262876	0.0262876	RPL25
YOL127W	0.000181958	0.00208314	-0.249685	0.0667102	10.5164	0.106619	2.5589e-05	0.0192612	0.0262876	0.0262876	RPL25
YLR228C	0.282616	0.499686	-0.249644	0.232343	6.23392	0.331515	0.0455142	0.273675	0.0191232	0.273675	ECM22
CUT178	0.225606	0.436564	-0.24946	0.205867	2.9523	0.279929	0.0542643	0.196324	0.139538	0.196324	CUT178
YIL002C	0.201887	0.40734	-0.249387	0.195415	4.04758	0.261276	0.0489364	0.176853	0.0653607	0.176853	INP51
possible_antisense_to_genes_YDR185C	0.37828	0.598566	-0.249377	0.283039	4.15056	0.435429	0.412463	0.0455407	0.0612124	0.0612124	possible_antisense_to_genes_YDR185C
YDR331W	3.14269e-06	7.66476e-05	-0.249208	0.0534636	7.60932	0.0980623	0.00055031	0.00779644	0.0163504	0.0163504	GPI8
cluster_COR181WC1	0.118211	0.288145	-0.248976	0.159362	6.59282	0.204252	0.00175604	0.148405	0.0171664	0.148405	cluster_COR181WC1
YOR224C	6.2966e-06	0.000135413	-0.248942	0.0551224	8.27117	0.102037	0.000225973	0.0136814	0.0177397	0.0177397	RPB8
chrXI-0287-C	0.688056	0.835194	-0.248906	0.619948	0.774361	1.79594	0.162548	2.10993	0.61969	2.10993	chrXI-0287-C
YOL077C	2.97353e-05	0.000486804	-0.248896	0.0596088	8.49063	0.107329	0.000204018	0.0208052	0.0183113	0.0208052	BRX1
XUT_13F-294	0.248489	0.462216	-0.248787	0.215581	3.43551	0.297589	0.0436571	0.231139	0.0985414	0.231139	XUT_13F-294
YGL167C	0.00594685	0.0328456	-0.248434	0.0903166	7.55916	0.127275	0.0319242	0.0161321	0.0163065	0.0163065	PMR1
ITS2-1	0.0883628	0.235173	-0.248363	0.145744	4.58105	0.185377	0.00924019	0.116355	0.0470156	0.116355	ITS2-1
ITS2-2	0.0884058	0.235181	-0.248353	0.145759	4.58106	0.185388	0.00924715	0.116372	0.0470153	0.116372	ITS2-2
YLR256W	9.56775e-06	0.000189702	-0.248316	0.0560949	8.513	0.0937533	0.000234252	0.00324172	0.018371	0.018371	HAP1
YNL303W	0.55641	0.748892	-0.248246	0.422056	0.782364	0.868411	0.436587	0.599835	0.616654	0.616654	YNL303W
YER003C	0.00129872	0.0101669	-0.248119	0.077145	9.06869	0.117393	0.000129927	0.0350589	0.0200198	0.0350589	PMI40
YER003C	0.00129872	0.0101669	-0.248119	0.077145	9.06869	0.117393	0.000129927	0.0350589	0.0200198	0.0350589	PMI40
CUT018	0.261604	0.477665	-0.248081	0.220986	2.47016	0.134482	0.0898929	-0.0318817	0.198854	0.198854	CUT018
YKR072C	1.27241e-05	0.000242926	-0.24805	0.0568298	7.15089	0.0952736	0.00286055	0.00290251	0.0162354	0.0162354	SIS2
YHR065C	0.00160957	0.011998	-0.24763	0.0785089	7.60499	0.117976	0.000417001	0.036027	0.0163461	0.036027	RRP3
YPL127C	0.0465827	0.150159	-0.247573	0.124404	7.27364	0.159233	0.000721246	0.0907865	0.0162479	0.0907865	HHO1
YMR146C	2.26546e-05	0.000391434	-0.247383	0.0583866	9.06772	0.102704	0.000139824	0.0161824	0.0200166	0.0200166	TIF34
YGR162W	0.00418099	0.0250725	-0.247366	0.0863655	9.80427	0.123527	5.75217e-05	0.0440456	0.0227859	0.0440456	TIF4631
YKR026C	0.000656782	0.00587158	-0.247341	0.0725975	7.41462	0.113803	0.000564472	0.030598	0.0162584	0.030598	GCN3
YMR274C	5.29033e-05	0.000777396	-0.247269	0.0611685	6.18109	0.103846	0.00262747	0.0153292	0.0194956	0.0194956	RCE1
SUT2571.2	0.000544987	0.00507299	-0.247074	0.0714581	6.06462	0.112881	0.00366235	0.0265296	0.0203914	0.0265296	SUT2571.2
YMR211W	2.03982e-05	0.00035837	-0.247065	0.0579899	6.40873	0.0930675	0.00183916	0.00194415	0.0180443	0.0180443	DML1
YFR032C-A	0.0433907	0.142607	-0.246989	0.122276	8.20758	0.156477	0.000239163	0.0881644	0.0175724	0.0881644	RPL29
YFR032C-A	0.0433907	0.142607	-0.246989	0.122276	8.20758	0.156477	0.000239163	0.0881644	0.0175724	0.0881644	RPL29
YFR032C-A	0.0433907	0.142607	-0.246989	0.122276	8.20758	0.156477	0.000239163	0.0881644	0.0175724	0.0881644	RPL29
YLR102C	0.620208	0.790634	-0.246956	0.498343	1.53766	1.19145	0.193435	1.27497	0.382043	1.27497	APC9
YLR114C	0.0944994	0.246202	-0.246835	0.147618	7.05365	0.186696	0.000860071	0.127984	0.0162487	0.127984	AVL9
possible_antisense_to_genes_COX5B	0.16192	0.352621	-0.246717	0.176397	4.24936	0.227961	0.102504	0.0814761	0.0575344	0.0814761	possible_antisense_to_genes_COX5B
YPL157W	0.0660369	0.192926	-0.246517	0.13411	5.97587	0.169588	0.00719144	0.0991519	0.0211424	0.0991519	TGS1
YGR160W	0.166635	0.359365	-0.246365	0.178125	2.98422	0.103245	0.0512956	-0.0332607	0.136307	0.136307	YGR160W
XUT_2R-246	0.419486	0.636323	-0.246292	0.305076	3.65681	0.502397	0.080552	0.469755	0.0846024	0.469755	XUT_2R-246
YKR079C	0.00438727	0.0260062	-0.246018	0.086356	7.68841	0.122537	0.000481409	0.043612	0.0164446	0.043612	TRZ1
YMR259C	0.00209345	0.0146564	-0.245953	0.0799421	8.58265	0.11776	0.000173246	0.0376135	0.01856	0.0376135	YMR259C
YKL156W	0.00583248	0.0324227	-0.245773	0.0891432	9.04701	0.124528	0.000103067	0.0468826	0.0199491	0.0468826	RPS27A
YKL156W	0.00583248	0.0324227	-0.245773	0.0891432	9.04701	0.124528	0.000103067	0.0468826	0.0199491	0.0468826	RPS27A
YBR011C	0.000296704	0.00307675	-0.245493	0.0678501	10.6734	0.0974191	2.62379e-05	0.0110856	0.0271939	0.0271939	IPP1
YOR252W	0.000149874	0.00180439	-0.245178	0.064669	6.8028	0.107403	0.00134162	0.0233859	0.0165159	0.0233859	TMA16
MUT571.1	0.537135	0.734022	-0.245023	0.397023	0.795983	0.731371	0.320489	0.536346	0.611519	0.611519	MUT571.1
YML093W	0.0909052	0.23952	-0.244946	0.144883	7.67162	0.181775	0.000552821	0.123562	0.0164222	0.123562	UTP14
YJL197W	0.00345577	0.0215833	-0.244815	0.0837263	7.74839	0.11968	0.000363377	0.0410854	0.0165345	0.0410854	UBP12
SUT143	0.023747	0.092327	-0.244784	0.108254	5.20319	0.14054	0.00736719	0.0619238	0.0317275	0.0619238	SUT143
YAL035W	0.00681462	0.0365185	-0.244726	0.090446	9.84981	0.124806	6.56191e-05	0.0483034	0.022983	0.0483034	FUN12
YJR097W	0.00823014	0.041961	-0.244422	0.0924972	5.72617	0.126251	0.00298446	0.0476033	0.023592	0.0476033	JJJ3
XUT_15R-355	0.777132	0.885745	-0.24434	0.863214	2.80333	3.39261	1.30161	3.1042	0.155695	3.1042	XUT_15R-355
YDL208W	1.10631e-05	0.000214975	-0.244178	0.0555546	8.35938	0.0996913	0.000278495	0.0151319	0.0179701	0.0179701	NHP2
CUT359	0.456028	0.667404	-0.244121	0.327502	1.68155	0.269627	0.287095	-0.0450493	0.347092	0.347092	CUT359
YOR236W	0.0183189	0.0761178	-0.244093	0.103469	6.66981	0.135548	0.000949225	0.062351	0.0168794	0.062351	DFR1
YAL003W	0.000297333	0.00308083	-0.244091	0.0674731	10.6215	0.0898629	3.01984e-05	0.00235871	0.0268882	0.0268882	EFB1
YAL003W	0.000297333	0.00308083	-0.244091	0.0674731	10.6215	0.0898629	3.01984e-05	0.00235871	0.0268882	0.0268882	EFB1
YDL136W	5.14586e-05	0.000759812	-0.243829	0.0602211	9.44453	0.101095	0.000103313	0.0175137	0.0213397	0.0213397	RPL35B
YDL136W	5.14586e-05	0.000759812	-0.243829	0.0602211	9.44453	0.101095	0.000103313	0.0175137	0.0213397	0.0213397	RPL35B
YCR043C	4.86349e-06	0.000109302	-0.243675	0.0533137	7.50827	0.0994907	0.000530345	0.0150961	0.0162757	0.0162757	YCR043C
YDR444W	1.11713e-05	0.000216756	-0.243549	0.0554381	6.68707	0.0950377	0.00135044	0.0084601	0.0168216	0.0168216	YDR444W
YCR034W	2.38584e-05	0.000406126	-0.243464	0.0576201	8.89462	0.096395	0.000163508	0.0115377	0.0194672	0.0194672	FEN1
XUT_15F-444	0.00122782	0.00975868	-0.243416	0.0753066	5.51954	0.100237	0.00726149	0.00960803	0.0262702	0.0262702	XUT_15F-444
possible_antisense_to_genes_SMX2	0.22251	0.433921	-0.243368	0.199502	5.20374	0.264049	0.125935	0.109397	0.0317165	0.109397	possible_antisense_to_genes_SMX2
CUT620	0.135941	0.314673	-0.243339	0.163197	3.3253	0.168156	0.0509775	0.0565249	0.106498	0.106498	CUT620
possible_antisense_to_genes_MRK1	0.195017	0.398204	-0.243273	0.187728	4.76704	0.1028	0.166494	-0.146069	0.0418817	0.0418817	possible_antisense_to_genes_MRK1
YMR001C	0.130046	0.306007	-0.243219	0.160655	6.86688	0.201898	0.00895605	0.143652	0.016404	0.143652	CDC5
YOR390W	8.61448e-06	0.00017438	-0.243105	0.0546388	7.17667	0.0942568	0.00141557	0.00777885	0.0162363	0.0162363	YOR390W
YJL080C	0.00699105	0.03719	-0.243087	0.0901232	10.043	0.123366	4.18531e-05	0.0479825	0.0238574	0.0479825	SCP160
SUT598	0.576084	0.763198	-0.242998	0.434613	0.649694	0.620662	0.448166	0.263004	0.668684	0.668684	SUT598
YHR010W	0.000151699	0.00181775	-0.242934	0.0641278	10.13	0.0993644	4.31245e-05	0.0161258	0.0242723	0.0242723	RPL27A
YHR010W	0.000151699	0.00181775	-0.242934	0.0641278	10.13	0.0993644	4.31245e-05	0.0161258	0.0242723	0.0242723	RPL27A
YOR269W	7.57382e-06	0.000157702	-0.242768	0.054227	6.93094	0.0923851	0.00106114	0.00596045	0.0163257	0.0163257	PAC1
possible_antisense_to_genes_PEX10	0.0360313	0.12514	-0.242602	0.115714	4.16161	0.105199	0.0183828	0.00588286	0.0607866	0.0607866	possible_antisense_to_genes_PEX10
possible_antisense_to_genes_PEX10	0.0360313	0.12514	-0.242602	0.115714	4.16161	0.105199	0.0183828	0.00588286	0.0607866	0.0607866	possible_antisense_to_genes_PEX10
YPL037C	5.49532e-05	0.000803261	-0.242499	0.0601213	9.4346	0.0919692	6.95895e-05	0.00665489	0.0213024	0.0213024	EGD1
YDR367W	6.46456e-06	0.000138118	-0.242481	0.053758	7.13227	0.0870509	0.000851729	-0.000667533	0.0162357	0.0162357	KEI1
YDR367W	6.46456e-06	0.000138118	-0.242481	0.053758	7.13227	0.0870509	0.000851729	-0.000667533	0.0162357	0.0162357	KEI1
CUT_CNL162WTa3	0.577973	0.764541	-0.242464	0.435814	0.255342	0.754773	0.276341	0.614155	0.846687	0.846687	CUT_CNL162WTa3
SUT339	0.0360072	0.12514	-0.242421	0.115612	5.53493	0.146143	0.0332416	0.0457894	0.0260468	0.0457894	SUT339
YOR283W	0.0107912	0.0513563	-0.242398	0.0950809	7.0822	0.126943	0.000771561	0.0526818	0.0162414	0.0526818	YOR283W
SUT202	0.65575	0.814821	-0.242366	0.543679	2.02465	1.39762	0.685695	1.06203	0.273924	1.06203	SUT202
YBL077W	0.277131	0.494286	-0.242345	0.222992	2.47062	0.0887657	0.0952271	-0.0926265	0.198786	0.198786	YBL077W
mRNA_CGR026WC1	0.127632	0.303045	-0.242216	0.158986	3.37015	0.106664	0.0462817	-0.0196935	0.103171	0.103171	mRNA_CGR026WC1
YGR095C	8.84875e-06	0.000178022	-0.242177	0.0545009	6.88203	0.0888558	0.00118017	0.0017007	0.0163827	0.0163827	RRP46
SUT2640.1	0.635188	0.800448	-0.242114	0.510317	0.520859	1.24151	0.222151	1.31767	0.722835	1.31767	SUT2640.1
possible_antisense_to_genes_RPL36A	0.363688	0.583513	-0.241905	0.266309	2.09473	0.156325	0.158654	-0.0655545	0.260681	0.260681	possible_antisense_to_genes_RPL36A
MUT1457.1	0.516209	0.719518	-0.241896	0.372606	1.3395	0.310814	0.386328	-0.0872346	0.434571	0.434571	MUT1457.1
SUT392	0.207202	0.414057	-0.241861	0.191756	3.08602	0.165722	0.0908895	0.0147817	0.126524	0.126524	SUT392
YOR294W	6.32767e-06	0.000135858	-0.24171	0.0535334	7.63863	0.0946082	0.000562941	0.010433	0.0163819	0.0163819	RRS1
possible_antisense_to_genes_YLR446W	0.0324272	0.116213	-0.241576	0.112933	5.113	0.142823	0.0368065	0.0386038	0.0335848	0.0386038	possible_antisense_to_genes_YLR446W
YBR155W	0.0354891	0.12365	-0.241555	0.114877	6.70345	0.144772	0.00141779	0.0766109	0.0167693	0.0766109	CNS1
YCR035C	3.33233e-05	0.00053682	-0.241303	0.0581527	7.03899	0.101067	0.000929727	0.0190656	0.0162538	0.0190656	RRP43
XUT_4F-328	0.401729	0.62033	-0.241287	0.287747	2.31731	0.220143	0.267335	-0.0885558	0.222229	0.222229	XUT_4F-328
YIR012W	2.37452e-05	0.000404935	-0.241224	0.0570754	8.78797	0.0954558	0.000115895	0.012473	0.0191455	0.0191455	SQT1
YGL123C-A	0.271098	0.486501	-0.241183	0.219151	2.80824	0.160833	0.128838	-0.0290404	0.155133	0.155133	YGL123C-A
YGR148C	9.12013e-05	0.00120775	-0.241126	0.0616236	9.70848	0.100301	7.16089e-05	0.0190714	0.0223818	0.0223818	RPL24B
YGR148C	9.12013e-05	0.00120775	-0.241126	0.0616236	9.70848	0.100301	7.16089e-05	0.0190714	0.0223818	0.0223818	RPL24B
YGR148C	9.12013e-05	0.00120775	-0.241126	0.0616236	9.70848	0.100301	7.16089e-05	0.0190714	0.0223818	0.0223818	RPL24B
CUT889	0.226058	0.43684	-0.241123	0.19918	3.02064	0.261872	0.0633975	0.171177	0.132718	0.171177	CUT889
chrXIV-0373-W	0.162201	0.353057	-0.241112	0.172505	3.18155	0.148966	0.0579088	0.0261339	0.118042	0.118042	chrXIV-0373-W
XUT_4R-529	0.174706	0.370366	-0.241085	0.177629	4.32741	0.140191	0.131738	-0.0593697	0.0548215	0.0548215	XUT_4R-529
YLR167W	0.000852024	0.00728392	-0.240906	0.0722289	11.2233	0.0966078	1.57829e-05	0.014411	0.0308311	0.0308311	RPS31
YAR028W	0.0280889	0.104393	-0.240771	0.109639	6.44772	0.138998	0.00177246	0.0693024	0.0178361	0.0693024	YAR028W
YPR062W	0.0118338	0.0549795	-0.240745	0.0956453	6.48245	0.12624	0.00166947	0.0524204	0.0176606	0.0524204	FCY1
YNL040W	0.0419527	0.139349	-0.240597	0.118288	7.04994	0.147616	0.00106734	0.0816644	0.0162499	0.0816644	YNL040W
YLR198C	0.00377927	0.0231187	-0.240559	0.0830653	5.28889	0.116138	0.0053816	0.0354154	0.0300859	0.0354154	YLR198C
YKR082W	0.00475243	0.027602	-0.240433	0.0851588	8.40381	0.117611	0.000271144	0.0426082	0.0180841	0.0426082	NUP133
SUT662	0.276343	0.4932	-0.24043	0.220868	2.40829	0.24847	0.0804092	0.136952	0.208029	0.208029	SUT662
YDR087C	0.0088477	0.0443299	-0.240394	0.0918274	7.32977	0.122816	0.000690488	0.0491674	0.0162554	0.0491674	RRP1
YPR033C	8.74795e-05	0.00116602	-0.240383	0.0612764	9.64562	0.100311	7.67998e-05	0.0197838	0.0221244	0.0221244	HTS1
XUT_13R-330	0.519426	0.722038	-0.240374	0.373117	4.47775	0.316867	0.773119	-0.464508	0.0500321	0.0500321	XUT_13R-330
cluster_CLR293CTs1-A	0.587156	0.76946	-0.240318	0.442607	0.181155	0.714879	0.273845	0.565501	0.884464	0.884464	cluster_CLR293CTs1-A
MUT447.1	0.592003	0.772642	-0.240318	0.448409	0.181155	0.714879	0.304413	0.534933	0.884464	0.884464	MUT447.1
CUT375	0.547397	0.742026	-0.240278	0.399354	2.4235	0.79258	0.228172	0.714814	0.205738	0.714814	CUT375
CUT053	0.512743	0.716538	-0.240208	0.366969	1.47597	0.142957	0.398424	-0.321536	0.397821	0.397821	CUT053
YIL130W	0.00321545	0.0205228	-0.240169	0.081514	7.89925	0.114729	0.000369573	0.0389178	0.0168196	0.0389178	ASG1
YPL169C	0.00465636	0.0272398	-0.239981	0.0848021	7.51305	0.11702	0.000614679	0.0419061	0.016278	0.0419061	MEX67
SUT090	0.465731	0.675044	-0.239969	0.328976	1.85531	0.231698	0.33163	-0.136196	0.308277	0.308277	SUT090
XUT_16F-334	0.671272	0.824037	-0.239957	0.565399	2.51017	1.50273	0.411198	1.47896	0.193121	1.47896	XUT_16F-334
YOL013W-A	0.0890146	0.236154	-0.239774	0.140992	3.8483	0.173137	0.0203199	0.0972184	0.0744181	0.0972184	YOL013W-A
YJL208C	0.012005	0.055617	-0.239718	0.0954294	7.06285	0.125328	0.00146035	0.0523856	0.016246	0.0523856	NUC1
YDL051W	1.73052e-05	0.000311755	-0.239717	0.0557859	8.42597	0.0928672	0.000259414	0.0103064	0.0181414	0.0181414	LHP1
YOR209C	2.70736e-05	0.000451698	-0.239625	0.0570973	8.65093	0.0993344	0.000172867	0.0191032	0.0187499	0.0191032	NPT1
possible_antisense_to_genes_PHO5	0.463818	0.673686	-0.239515	0.32695	3.38908	0.558838	0.0836392	0.548412	0.101805	0.548412	possible_antisense_to_genes_PHO5
YER036C	0.000599657	0.00547296	-0.239395	0.0697586	10.2156	0.106295	3.36688e-05	0.0287392	0.0246938	0.0287392	ARB1
SUT130	0.0511693	0.160943	-0.239347	0.122738	4.10233	0.105587	0.0259601	0.00191516	0.0631133	0.0631133	SUT130
YGR271C-A	0.0427945	0.141058	-0.239335	0.118149	6.26329	0.146575	0.00204493	0.0804918	0.0189255	0.0804918	EFG1
YNL308C	0.146268	0.330003	-0.239259	0.164684	7.19292	0.204887	0.00109837	0.159259	0.0162376	0.159259	KRI1
YBR060C	0.000465092	0.00444946	-0.239163	0.0683305	6.89621	0.105256	0.000999212	0.0266077	0.0163643	0.0266077	ORC2
CUT259	0.40052	0.619171	-0.239151	0.284469	2.87109	0.443399	0.065947	0.412528	0.14812	0.412528	CUT259
YLR075W	0.00115539	0.00930633	-0.239089	0.0735733	11.3774	0.0876027	1.07973e-05	0.00412842	0.031995	0.031995	RPL10
YGR017W	1.02153e-05	0.000200585	-0.239087	0.0541833	6.91979	0.0917131	0.00102168	0.00859952	0.0163371	0.0163371	YGR017W
YGL246C	4.30038e-05	0.000658738	-0.238995	0.0584236	7.13129	0.0995682	0.000882279	0.0192998	0.0162357	0.0192998	RAI1
SUT075	0.0101672	0.0493003	-0.238937	0.0929682	5.49909	0.0864408	0.0245313	-0.0217977	0.026573	0.026573	SUT075
YOR095C	7.96252e-06	0.000164488	-0.238921	0.0534956	7.68434	0.0930332	0.000481861	0.0110561	0.0164391	0.0164391	RKI1
possible_antisense_to_genes_GTT3	0.330438	0.550206	-0.238686	0.245251	2.95067	0.350944	0.0640022	0.291638	0.139704	0.291638	possible_antisense_to_genes_GTT3
YMR212C	0.00188309	0.0135065	-0.238661	0.0767874	8.38123	0.110344	0.000265713	0.0345976	0.0180262	0.0345976	EFR3
YHR154W	0.0697698	0.200264	-0.238517	0.13153	7.20129	0.160813	0.000858719	0.101433	0.0162384	0.101433	RTT107
possible_antisense_to_genes_YOL164W-A	0.356769	0.576455	-0.238339	0.258632	3.56808	0.333223	0.305617	0.0267216	0.0898881	0.0898881	possible_antisense_to_genes_YOL164W-A
YOR309C	0.000406527	0.00397335	-0.23833	0.0674046	5.7989	0.0964692	0.00405078	0.012625	0.022813	0.022813	YOR309C
YDL184C	0.0042347	0.0253129	-0.238288	0.0833138	9.18194	0.114714	0.00010705	0.0409344	0.0203986	0.0409344	RPL41A
chrXVI-0440-C	0.0398131	0.13439	-0.238259	0.115902	4.73498	0.143483	0.0114127	0.0680153	0.0427372	0.0680153	chrXVI-0440-C
YNR020C	0.00153655	0.0116123	-0.238191	0.0751939	5.30911	0.0920326	0.00371501	0.0071755	0.0297163	0.0297163	ATP23
CUT464	0.11947	0.289651	-0.238048	0.152889	3.47814	0.139174	0.0425553	0.031325	0.095655	0.095655	CUT464
YDL171C	0.11062	0.27575	-0.23804	0.149203	11.3907	0.182478	1.16032e-05	0.131615	0.0320987	0.131615	GLT1
MUT660.2	0.378723	0.59876	-0.237972	0.270345	2.31614	0.171995	0.209723	-0.0920106	0.222417	0.222417	MUT660.2
possible_antisense_to_genes_ARF3	0.143288	0.325557	-0.237915	0.162549	3.24864	0.179687	0.0437469	0.0842749	0.11248	0.11248	possible_antisense_to_genes_ARF3
YLR029C	0.000820321	0.00706361	-0.237706	0.071045	11.0826	0.0929956	1.73876e-05	0.0126123	0.0298265	0.0298265	RPL15A
YEL053W-A	0.307107	0.526195	-0.237613	0.232655	2.33388	0.175768	0.100466	0.0226133	0.21958	0.21958	YEL053W-A
YBR294W	0.287468	0.505401	-0.237547	0.223323	9.8591	0.304577	5.29206e-05	0.294834	0.0230237	0.294834	SUL1
SUT734	0.766092	0.880751	-0.237495	0.79833	2.96051	2.90966	1.47207	2.2963	0.138698	2.2963	SUT734
possible_antisense_to_genes_AMD2	0.000341383	0.00344726	-0.237427	0.066289	6.9193	0.102814	0.00193944	0.0240425	0.0163377	0.0240425	possible_antisense_to_genes_AMD2
YPR187W	0.000553608	0.0051283	-0.237226	0.0686939	7.98653	0.104113	0.000334993	0.0275664	0.0170154	0.0275664	RPO26
YPR187W	0.000553608	0.0051283	-0.237226	0.0686939	7.98653	0.104113	0.000334993	0.0275664	0.0170154	0.0275664	RPO26
YOR312C	0.000321674	0.00328624	-0.237208	0.0659426	10.4045	0.0965003	3.73869e-05	0.017731	0.0256737	0.0256737	RPL20B
YOR312C	0.000321674	0.00328624	-0.237208	0.0659426	10.4045	0.0965003	3.73869e-05	0.017731	0.0256737	0.0256737	RPL20B
YGR094W	0.00167057	0.0123613	-0.237062	0.0754183	10.7089	0.108295	2.68807e-05	0.0336043	0.0274065	0.0336043	VAS1
YPL266W	0.00270428	0.0178338	-0.236964	0.0790012	7.79531	0.11068	0.000505194	0.0363973	0.0166147	0.0363973	DIM1
possible_antisense_to_genes_ARG80	0.0970632	0.251008	-0.236861	0.142751	4.28411	0.173298	0.0444324	0.0760566	0.0563061	0.0760566	possible_antisense_to_genes_ARG80
YLR315W%2CYLR317W	0.187106	0.386946	-0.236761	0.179475	4.39364	0.19543	0.137812	0.0122804	0.052644	0.052644	YLR315W%2CYLR317W
possible_antisense_to_genes_YNL194C	0.544296	0.739409	-0.236753	0.39047	1.25963	0.500355	0.444095	0.11257	0.4574	0.4574	possible_antisense_to_genes_YNL194C
YMR233W	0.000829428	0.00711396	-0.236701	0.0708096	5.83512	0.105054	0.0032691	0.0263774	0.0224526	0.0263774	TRI1
YAR029W	0.0942546	0.245809	-0.236658	0.141426	3.58869	0.162807	0.0296371	0.0770544	0.0886256	0.0886256	YAR029W
YMR239C	0.017844	0.0744753	-0.23665	0.0999013	6.49218	0.127041	0.0018004	0.0572103	0.0176132	0.0572103	RNT1
YOR361C	0.00208857	0.0146435	-0.236629	0.0768941	9.69033	0.108989	6.51777e-05	0.0348951	0.0223069	0.0348951	PRT1
YGL029W	0.0105363	0.0506772	-0.236613	0.0925098	6.34482	0.120709	0.00186382	0.0487377	0.0184113	0.0487377	CGR1
YER126C	0.00527156	0.0300051	-0.236492	0.0847656	7.86351	0.114536	0.000454711	0.0420296	0.0167453	0.0420296	NSA2
YDR382W	0.000421951	0.00408145	-0.236428	0.0670534	10.5633	0.0947217	3.19334e-05	0.0160935	0.0265527	0.0265527	RPP2B
YKR010C	0.0106575	0.0509629	-0.236331	0.0925432	6.46694	0.120538	0.00222203	0.0484161	0.0177378	0.0484161	TOF2
YGR221C	0.0570622	0.173851	-0.236307	0.124187	6.34121	0.150935	0.00174831	0.0894402	0.018433	0.0894402	TOS2
YMR147W	0.000871589	0.00741084	-0.236254	0.0709686	5.92931	0.104841	0.00257831	0.0272015	0.0215597	0.0272015	YMR147W
CUT421	0.291369	0.509692	-0.236179	0.22384	2.63765	0.277017	0.120372	0.139045	0.175882	0.175882	CUT421
CUT493	0.492015	0.699286	-0.236147	0.343682	1.84415	0.606229	0.283131	0.415266	0.31066	0.415266	CUT493
possible_antisense_to_genes_OTU1	0.518491	0.721165	-0.235856	0.365287	2.10991	0.255428	0.531079	-0.300147	0.257886	0.257886	possible_antisense_to_genes_OTU1
XUT_11F-258	0.229765	0.440978	-0.235733	0.196287	2.73554	0.120545	0.0641463	-0.0129435	0.163662	0.163662	XUT_11F-258
YBR104W	0.190778	0.39212	-0.23554	0.180038	7.77371	0.225748	0.000481266	0.191172	0.0165768	0.191172	YMC2
XUT_16F-65	0.647387	0.808816	-0.235491	0.514852	1.26133	1.25745	0.528899	1.03841	0.456905	1.03841	XUT_16F-65
YBR187W	2.3431e-05	0.00040167	-0.235454	0.0556708	8.41618	0.0955015	0.000208959	0.0178614	0.018116	0.018116	GDT1
YGL077C	0.00169808	0.0125038	-0.235453	0.0750207	10.1136	0.106906	4.81882e-05	0.0332293	0.0241935	0.0332293	HNM1
YBR134W	0.647381	0.808816	-0.235309	0.514444	0.503585	1.25546	0.1538	1.41102	0.73038	1.41102	YBR134W
mRNA_CNL208WTs1	0.581159	0.766701	-0.235272	0.426454	0.734219	0.888304	0.226358	0.848953	0.635112	0.848953	mRNA_CNL208WTs1
YFL068W	0.748347	0.871958	-0.235209	0.73315	2.18671	2.46539	1.71596	1.46219	0.244136	1.46219	YFL068W
YER110C	0.000716341	0.00630829	-0.235119	0.0694951	10.8903	0.0967541	1.76675e-05	0.0200338	0.0285383	0.0285383	KAP123
YLR150W	0.000414671	0.00403782	-0.234729	0.0664848	10.483	0.081758	3.42252e-05	0.000383664	0.0261014	0.0261014	STM1
possible_antisense_to_genes_YLR194C	0.357889	0.57757	-0.234464	0.25502	4.49158	0.369662	0.159729	0.224806	0.0496183	0.224806	possible_antisense_to_genes_YLR194C
XUT_4R-599	0.245467	0.458614	-0.234331	0.201761	2.85347	0.130725	0.0906409	-0.0245656	0.150052	0.150052	XUT_4R-599
YBL079W	0.00181516	0.0131135	-0.234303	0.0751233	8.93348	0.106176	0.00013776	0.0332308	0.0195876	0.0332308	NUP170
possible_antisense_to_genes_YMR317W	0.21826	0.428311	-0.234237	0.190256	2.87829	0.197901	0.0666871	0.0890436	0.147338	0.147338	possible_antisense_to_genes_YMR317W
possible_antisense_to_genes_YMR317W	0.21826	0.428311	-0.234237	0.190256	2.87829	0.197901	0.0666871	0.0890436	0.147338	0.147338	possible_antisense_to_genes_YMR317W
YBL076C	0.00582906	0.0324175	-0.234155	0.0849235	11.0117	0.113029	1.67367e-05	0.0426259	0.0293402	0.0426259	ILS1
YLR410W-A	0.000149895	0.00180439	-0.234068	0.0617392	7.6562	0.09789	0.00224557	0.0202922	0.0164027	0.0202922	YLR410W-A
snR47	0.00326719	0.0207519	-0.234049	0.0795703	5.15504	0.0985167	0.00473353	0.0186575	0.0327026	0.0327026	snR47
YOR226C	4.89196e-05	0.000730559	-0.234004	0.0576261	7.21358	0.0956685	0.000680038	0.0189548	0.0162397	0.0189548	ISU2
SUT706	0.566974	0.755869	-0.233956	0.408647	1.21815	0.122396	0.51772	-0.462403	0.469661	0.469661	SUT706
YPL101W	0.000390953	0.00385566	-0.233857	0.0659473	7.60416	0.100127	0.000606262	0.0251085	0.0163453	0.0251085	ELP4
YLR092W	0.0585404	0.177406	-0.233837	0.123617	9.09012	0.148591	0.000133442	0.0902194	0.0200903	0.0902194	SUL2
YLR437C	0.00051296	0.00481249	-0.233788	0.0672986	5.76891	0.0945197	0.00365541	0.0146467	0.023124	0.023124	DIF1
chrVII-0161-W	0.06726	0.195409	-0.233754	0.127739	3.90937	0.126314	0.0249925	0.0357338	0.0714875	0.0714875	chrVII-0161-W
YPR060C	0.000482884	0.00459283	-0.233683	0.0669566	7.07175	0.100602	0.00237464	0.0241332	0.0162437	0.0241332	ARO7
YNL207W	1.17713e-05	0.000226719	-0.233628	0.053318	7.52067	0.0902641	0.00052689	0.0122491	0.0162819	0.0162819	RIO2
YNL217W	0.00300436	0.01946	-0.233343	0.0786384	7.02187	0.107909	0.000776986	0.0357874	0.0162609	0.0357874	YNL217W
YKL120W	0.0310325	0.112804	-0.233332	0.108191	8.35049	0.132386	0.000226281	0.0689846	0.0179471	0.0689846	OAC1
YGR103W	0.000547739	0.00508524	-0.233267	0.0674911	9.39629	0.100632	0.00010156	0.0268313	0.02116	0.0268313	NOP7
CUT449	0.236893	0.450277	-0.233152	0.197121	2.96382	0.214046	0.0913862	0.0868699	0.138363	0.138363	CUT449
YOR335C	0.000600288	0.00547491	-0.233099	0.0679296	10.6231	0.100781	2.79543e-05	0.027256	0.0268975	0.027256	ALA1
YLR008C	0.000989508	0.00820747	-0.233005	0.070747	7.43918	0.102448	0.000661548	0.0289325	0.0162578	0.0289325	PAM18
CUT272	0.679033	0.828306	-0.232941	0.562955	1.4385	1.4856	0.176928	1.69693	0.407639	1.69693	CUT272
YKL099C	0.0100967	0.0490734	-0.232931	0.0905467	6.86014	0.116559	0.000984055	0.0474927	0.0164141	0.0474927	UTP11
YFL026W	0.0245625	0.0946161	-0.232916	0.1036	10.2478	0.127787	3.78867e-05	0.0634237	0.024856	0.0634237	STE2
possible_antisense_to_genes_RPL15A	0.387246	0.606441	-0.232822	0.269276	2.01835	0.128985	0.153586	-0.0884401	0.275143	0.275143	possible_antisense_to_genes_RPL15A
YGR163W	0.290633	0.508879	-0.232769	0.220272	5.64941	0.179839	0.262378	-0.129378	0.0245061	0.0245061	GTR2
YBR043C	1.31076e-05	0.000248798	-0.23272	0.0533969	7.67003	0.0850365	0.00043839	0.00620211	0.0164201	0.0164201	QDR3
YDL122W	2.72441e-05	0.000453964	-0.232675	0.0554601	8.34706	0.0927004	0.000248361	0.0166515	0.0179382	0.0179382	UBP1
possible_antisense_to_genes_YMC1	0.380356	0.600328	-0.232675	0.265235	2.37321	0.388433	0.202554	0.208657	0.213404	0.213404	possible_antisense_to_genes_YMC1
YGL189C	0.000361395	0.00361588	-0.232634	0.0652225	10.2988	0.094221	3.5703e-05	0.0189291	0.0251169	0.0251169	RPS26A
YGL189C	0.000361395	0.00361588	-0.232634	0.0652225	10.2988	0.094221	3.5703e-05	0.0189291	0.0251169	0.0251169	RPS26A
YGL189C	0.000361395	0.00361588	-0.232634	0.0652225	10.2988	0.094221	3.5703e-05	0.0189291	0.0251169	0.0251169	RPS26A
YDL111C	5.27276e-05	0.000776206	-0.232581	0.0575241	7.82995	0.0946349	0.000497954	0.0190674	0.0166791	0.0190674	RRP42
YDL191W	0.000271762	0.00286576	-0.232509	0.0638616	10.0856	0.0939349	5.48197e-05	0.0186433	0.0240591	0.0240591	RPL35A
YDL191W	0.000271762	0.00286576	-0.232509	0.0638616	10.0856	0.0939349	5.48197e-05	0.0186433	0.0240591	0.0240591	RPL35A
RDN58-2	5.9873e-05	0.000866459	-0.232451	0.0579199	8.98749	0.0834257	7.78886e-05	0.00466149	0.0197577	0.0197577	RDN58-2
YJR124C	1.37839e-05	0.000258064	-0.232447	0.0534695	7.60207	0.0823675	0.00056119	0.0027708	0.0163433	0.0163433	YJR124C
RDN58-1	5.99383e-05	0.000866459	-0.232436	0.0579199	8.98749	0.083414	7.78883e-05	0.0046595	0.0197577	0.0197577	RDN58-1
XUT_5F-12	0.0527025	0.164383	-0.232398	0.119957	4.1082	0.122896	0.0222038	0.0352103	0.062878	0.062878	XUT_5F-12
possible_antisense_to_genes_UBA4	0.0111006	0.0524854	-0.232335	0.0914878	6.13899	0.116909	0.00485998	0.0446298	0.0198075	0.0446298	possible_antisense_to_genes_UBA4
YMR126C	4.36329e-05	0.000665263	-0.232307	0.0568357	6.48938	0.0931538	0.00147313	0.0163683	0.0176268	0.0176268	DLT1
YLL038C	7.26994e-05	0.00101076	-0.232299	0.0585539	6.3202	0.0819134	0.001711	0.00115044	0.0185612	0.0185612	ENT4
YLR074C	2.34825e-05	0.000402027	-0.232269	0.0549241	6.85329	0.0854456	0.00141193	0.00618694	0.0164248	0.0164248	BUD20
YER032W	0.0593338	0.179147	-0.232221	0.123148	6.95691	0.146965	0.000982215	0.0886866	0.0163021	0.0886866	FIR1
YNL246W	0.0311883	0.113119	-0.232201	0.107767	6.77746	0.131201	0.00189236	0.0667761	0.0165706	0.0667761	VPS75
YNL246W	0.0311883	0.113119	-0.232201	0.107767	6.77746	0.131201	0.00189236	0.0667761	0.0165706	0.0667761	VPS75
possible_antisense_to_genes_YER121W	0.559586	0.750988	-0.232126	0.397846	2.42747	0.561005	0.730732	-0.0889237	0.205145	0.205145	possible_antisense_to_genes_YER121W
YGL170C	0.359624	0.578695	-0.232122	0.253386	2.30829	0.184426	0.155941	-0.0162338	0.223684	0.223684	SPO74
YOR254C	0.00432582	0.025729	-0.232038	0.0813206	8.68566	0.108914	0.000174382	0.0389268	0.0188483	0.0389268	SEC63
snR36	0.0849602	0.22905	-0.231948	0.13465	3.85478	0.153285	0.0331012	0.0652431	0.0741001	0.0741001	snR36
YER075C	1.376e-05	0.000258064	-0.231944	0.0533493	7.49611	0.0815757	0.000558022	0.00217801	0.0162705	0.0162705	PTP3
YIL016W	2.56588e-05	0.000431837	-0.231638	0.0550351	6.74118	0.0888523	0.00124837	0.0114693	0.0166605	0.0166605	SNL1
YOL145C	0.0048081	0.0278512	-0.231542	0.0821181	8.03475	0.109152	0.000341123	0.0395308	0.0171309	0.0395308	CTR9
YAL021C	3.99822e-05	0.000621908	-0.231528	0.0563661	8.5813	0.0862081	0.000229277	0.00906342	0.0185563	0.0185563	CCR4
SUT197	0.713881	0.851198	-0.231357	0.631006	4.11826	1.84482	0.610362	1.7439	0.0624776	1.7439	SUT197
YNL232W	1.59412e-05	0.000289976	-0.231355	0.0536131	7.22635	0.0867758	0.00075408	0.00945408	0.0162413	0.0162413	CSL4
YGR083C	0.0278845	0.103958	-0.231298	0.105188	7.96556	0.128147	0.000405404	0.0650156	0.0169666	0.0650156	GCD2
YHR069C	1.43862e-05	0.000267257	-0.231259	0.0533115	7.52856	0.085929	0.00051845	0.00864759	0.0162863	0.0162863	RRP4
YGR079W	3.05824e-05	0.000499423	-0.230965	0.0553994	6.78864	0.0855454	0.00160104	0.00732158	0.0165457	0.0165457	YGR079W
YOL012C	1.60155e-05	0.000290922	-0.230818	0.0535014	7.54496	0.0849456	0.000628111	0.00762885	0.0162965	0.0162965	HTZ1
YOR337W	0.000160752	0.00188911	-0.230751	0.0611449	7.59213	0.0952872	0.000501409	0.0216046	0.0163339	0.0216046	TEA1
YML124C	3.54725e-05	0.000565875	-0.230703	0.0557908	8.43127	0.0890741	0.000248849	0.0136169	0.0181552	0.0181552	TUB3
YML124C	3.54725e-05	0.000565875	-0.230703	0.0557908	8.43127	0.0890741	0.000248849	0.0136169	0.0181552	0.0181552	TUB3
YDR234W	0.0252195	0.0963537	-0.230494	0.10299	10.0492	0.12557	4.16068e-05	0.0626747	0.0238865	0.0626747	LYS4
YJR129C	0.00192372	0.0137661	-0.230455	0.074298	5.4594	0.0950116	0.00545893	0.0165493	0.0271805	0.0271805	YJR129C
YDR292C	0.00926855	0.0460684	-0.230325	0.0885188	7.82992	0.113164	0.000380814	0.0459489	0.0166791	0.0459489	SRP101
YLR172C	3.31676e-05	0.000534971	-0.230305	0.0554878	8.33793	0.0801509	0.00029017	0.00203982	0.0179145	0.0179145	DPH5
YGL135W	0.00138542	0.0107239	-0.230236	0.0720012	11.1963	0.0901028	1.90684e-05	0.0156425	0.0306336	0.0306336	RPL1B
YDL014W	0.00370151	0.0227492	-0.230226	0.0793188	9.79106	0.10625	5.69116e-05	0.0371429	0.0227293	0.0371429	NOP1
XUT_9F-75	0.186866	0.386633	-0.230178	0.17439	3.12345	0.206486	0.0566967	0.114195	0.12312	0.12312	XUT_9F-75
YJR016C	0.0107912	0.0513563	-0.230061	0.0902417	11.064	0.114351	1.50143e-05	0.0481358	0.0296979	0.0481358	ILV3
MUT469.3	0.585632	0.768974	-0.230012	0.421904	0.723547	0.867567	0.320053	0.732432	0.639268	0.732432	MUT469.3
XUT_14R-192	0.619785	0.790558	-0.229962	0.463488	1.66339	1.03081	0.696855	0.573325	0.351362	0.573325	XUT_14R-192
XUT_15F-180	0.432091	0.647503	-0.229836	0.292555	2.05046	0.307181	0.237079	0.0683827	0.268981	0.268981	XUT_15F-180
YBR143C	0.00247814	0.0166699	-0.229757	0.0759276	9.57114	0.103596	8.18939e-05	0.034005	0.0218269	0.034005	SUP45
YIL164C	0.305267	0.524159	-0.229652	0.224006	5.90718	0.30048	0.0110403	0.285654	0.0217637	0.285654	NIT1
YDL148C	0.0359396	0.124987	-0.229505	0.109413	8.09142	0.130946	0.000347985	0.0704341	0.0172719	0.0704341	NOP14
YNL163C	0.0439397	0.143906	-0.22934	0.113835	8.0457	0.135213	0.000360888	0.0762592	0.0171577	0.0762592	RIA1
YGR078C	3.6584e-05	0.000581426	-0.229247	0.055534	6.68484	0.0851873	0.00140608	0.00859689	0.0168289	0.0168289	PAC10
YKL018C-A	0.216615	0.426404	-0.229212	0.185509	2.88317	0.0803877	0.0566699	-0.0530342	0.146809	0.146809	YKL018C-A
CUT837	0.437108	0.652473	-0.228879	0.294534	2.00436	0.134101	0.235069	-0.159516	0.277864	0.277864	CUT837
YPR041W	0.00327228	0.0207741	-0.228853	0.0778164	9.09152	0.104271	0.000102025	0.0357019	0.0200949	0.0357019	TIF5
tP(UGG)O3	0.528393	0.728333	-0.2288	0.362909	1.51653	0.298735	0.391333	-0.0961955	0.387393	0.387393	tP(UGG)O3
ncRNA_CsnR83Ts3	0.00874234	0.0439533	-0.228717	0.0872308	6.56114	0.111069	0.00245136	0.04254	0.0172983	0.04254	ncRNA_CsnR83Ts3
CUT549	0.116163	0.284903	-0.228583	0.145494	3.54219	0.1368	0.0336587	0.0457606	0.0915047	0.0915047	CUT549
YLR183C	0.116247	0.284949	-0.228554	0.145509	7.10109	0.171108	0.00104153	0.124148	0.0162383	0.124148	TOS4
possible_antisense_to_genes_CTA1	0.246385	0.459804	-0.228498	0.197121	5.87298	0.24949	0.0828389	0.146911	0.0220859	0.146911	possible_antisense_to_genes_CTA1
possible_antisense_to_genes_BOP2	0.15175	0.338235	-0.228343	0.159304	3.88159	0.162412	0.0772492	0.0365352	0.0728028	0.0728028	possible_antisense_to_genes_BOP2
possible_antisense_to_genes_STV1	0.0715714	0.203732	-0.228342	0.126728	3.9297	0.137881	0.0244144	0.0566626	0.0705437	0.0705437	possible_antisense_to_genes_STV1
YNL075W	0.00504887	0.0289514	-0.228309	0.0814256	7.4686	0.106452	0.000623596	0.0385786	0.0162619	0.0385786	IMP4
YOL094C	3.21066e-05	0.000519778	-0.228191	0.0548802	6.80043	0.0816693	0.00128744	0.00497733	0.0165208	0.0165208	RFC4
YCL031C	2.02895e-05	0.000357647	-0.228128	0.0535302	7.56137	0.0865052	0.000634647	0.0121342	0.0163082	0.0163082	RRP7
YDR412W	0.0146818	0.0645694	-0.228114	0.0934844	6.70498	0.115674	0.00136235	0.050311	0.0167645	0.050311	RRP17
YPR112C	0.0283252	0.105092	-0.227885	0.103927	8.16682	0.124661	0.000235869	0.063626	0.0174657	0.063626	MRD1
YJL207C	0.0241896	0.093502	-0.227877	0.101094	8.50423	0.122081	0.000202433	0.0602262	0.0183475	0.0602262	LAA1
CUT_COL082WTs1	0.265776	0.481404	-0.227843	0.20474	2.70209	0.0885992	0.080112	-0.0642949	0.167741	0.167741	CUT_COL082WTs1
CUT_CDR065WC4	0.584056	0.768645	-0.227732	0.415971	0.645371	0.728785	0.35265	0.516849	0.670441	0.670441	CUT_CDR065WC4
YGL195W	0.0310568	0.112861	-0.2277	0.105596	10.8889	0.126087	1.97004e-05	0.0659099	0.0285289	0.0659099	GCN1
YGL014W	0.00360532	0.0223151	-0.227682	0.0782205	8.91065	0.103761	0.000134107	0.0360427	0.0195167	0.0360427	PUF4
YGR285C	0.000257937	0.00274874	-0.227659	0.0622998	9.82928	0.0817736	5.51703e-05	0.00682675	0.0228937	0.0228937	ZUO1
CUT_CPR065WD2	0.105719	0.266219	-0.227624	0.140705	3.67936	0.112642	0.0337418	0.0143285	0.0833187	0.0833187	CUT_CPR065WD2
XUT_7R-322	0.0509385	0.160471	-0.227601	0.116599	4.62293	0.0949631	0.0345605	-0.010041	0.0458254	0.0458254	XUT_7R-322
SUT788	0.277883	0.494824	-0.2276	0.209752	3.67226	0.207715	0.176417	-0.00156012	0.0837205	0.0837205	SUT788
pre-mRNA_CIL018WTs3-A	0.246022	0.459454	-0.227552	0.196154	4.9576	0.247167	0.00668188	0.22082	0.0370895	0.22082	pre-mRNA_CIL018WTs3-A
YBR088C	0.0295353	0.108598	-0.227384	0.104483	7.528	0.124838	0.000622232	0.0639257	0.0162859	0.0639257	POL30
YDL003W	0.0503754	0.159172	-0.227307	0.116165	6.60994	0.136217	0.00126191	0.0785265	0.0170984	0.0785265	MCD1
YGR121C	0.0743571	0.209027	-0.227288	0.127374	8.53313	0.14831	0.000224016	0.0957054	0.0184251	0.0957054	MEP1
YGL112C	0.000165877	0.00193626	-0.227227	0.0603362	7.72508	0.0924653	0.00039992	0.0211251	0.0164978	0.0211251	TAF6
YCR024C-B%2CYCR024C-A	0.000225427	0.0024583	-0.227222	0.0615999	9.70291	0.0920152	7.73943e-05	0.0208519	0.0223588	0.0223588	YCR024C-B%2CYCR024C-A
other_Ct(GUA)OTs3	0.583649	0.768645	-0.227144	0.414449	0.872939	0.837979	0.362212	0.653405	0.583192	0.653405	other_Ct(GUA)OTs3
YHR218W	0.115668	0.284168	-0.227102	0.144355	3.61822	0.167197	0.0363572	0.0849213	0.0868541	0.0868541	YHR218W
YHR218W	0.115668	0.284168	-0.227102	0.144355	3.61822	0.167197	0.0363572	0.0849213	0.0868541	0.0868541	YHR218W
YBL051C	0.00125109	0.00987081	-0.226652	0.070237	7.77491	0.097813	0.000614729	0.0285542	0.0165788	0.0285542	PIN4
YLR083C	0.000605479	0.00551841	-0.226429	0.0660306	9.51703	0.0951212	8.24496e-05	0.0256973	0.0216159	0.0256973	EMP70
YHR108W	0.0196052	0.0797669	-0.226386	0.0970024	8.66751	0.117485	0.000201007	0.0554347	0.0187967	0.0554347	GGA2
mRNA_CPR045CC1-A	0.524752	0.726115	-0.226348	0.355872	1.48201	0.230299	0.352563	-0.146474	0.396253	0.396253	mRNA_CPR045CC1-A
YGL025C	0.0441404	0.14429	-0.226304	0.112435	5.98428	0.131763	0.00357208	0.0711746	0.0210687	0.0711746	PGD1
possible_antisense_to_genes_YGR146C	0.0724063	0.205305	-0.226226	0.125922	5.0911	0.145967	0.0109668	0.0827882	0.0340555	0.0827882	possible_antisense_to_genes_YGR146C
YLR386W	0.198405	0.402683	-0.226041	0.175755	6.23644	0.21251	0.0422697	0.140375	0.019106	0.140375	VAC14
pre-mRNA_CHR010WD2	0.151875	0.338366	-0.226005	0.157721	4.79554	0.185817	0.00864011	0.138445	0.0411327	0.138445	pre-mRNA_CHR010WD2
XUT_4F-562	0.766727	0.881171	-0.225987	0.761776	1.04359	2.64887	1.01763	2.41354	0.524411	2.41354	XUT_4F-562
mRNA_CML027WC1	0.0197912	0.0803766	-0.225951	0.096963	4.70102	0.107658	0.0119329	0.0309884	0.0436575	0.0436575	mRNA_CML027WC1
YBL016W	2.27734e-05	0.000392968	-0.22594	0.0533405	7.27633	0.0800815	0.000574644	0.00558777	0.0162483	0.0162483	FUS3
XUT_14F-257	0.277819	0.494777	-0.225743	0.208013	2.78824	0.136295	0.0984081	-0.0171193	0.157434	0.157434	XUT_14F-257
YDL075W	0.00156975	0.0117614	-0.225722	0.0713979	9.87981	0.0979201	5.73633e-05	0.0300837	0.0231148	0.0300837	RPL31A
YDL075W	0.00156975	0.0117614	-0.225722	0.0713979	9.87981	0.0979201	5.73633e-05	0.0300837	0.0231148	0.0300837	RPL31A
YGL105W	0.000206952	0.00229116	-0.225656	0.0608175	9.56048	0.0846032	8.48274e-05	0.0123595	0.021785	0.021785	ARC1
mRNA_CLR291CTs1	0.602029	0.780594	-0.225557	0.432529	0.869803	0.249317	0.521837	-0.289687	0.584324	0.584324	mRNA_CLR291CTs1
YKL166C%2CYKL165C-A	0.000150871	0.00181115	-0.22554	0.059515	6.77129	0.0909001	0.00251518	0.018428	0.0165849	0.018428	YKL166C%2CYKL165C-A
YBR084C-A	0.000504365	0.0047557	-0.225508	0.0648303	10.2388	0.0826418	4.0559e-05	0.00992046	0.0248105	0.0248105	RPL19A
YBR084C-A	0.000504365	0.0047557	-0.225508	0.0648303	10.2388	0.0826418	4.0559e-05	0.00992046	0.0248105	0.0248105	RPL19A
YKL125W	2.6258e-05	0.000439209	-0.225278	0.0535903	7.35506	0.0797592	0.000723127	0.00559846	0.0162578	0.0162578	RRN3
YNL154C	0.000468342	0.00447728	-0.225131	0.0643555	8.33157	0.0932863	0.000271828	0.0242165	0.017898	0.0242165	YCK2
YPL026C	0.00755777	0.0393106	-0.225085	0.0842633	7.04082	0.106376	0.00069418	0.0412881	0.0162531	0.0412881	SKS1
YGR085C	0.000330995	0.00336049	-0.225052	0.0626929	9.89239	0.0834709	6.90049e-05	0.011402	0.0231704	0.0231704	RPL11B
mRNA_CJL136W-AC1	0.0185002	0.0767917	-0.224889	0.0954758	5.80713	0.115183	0.00350857	0.0503897	0.0227301	0.0503897	mRNA_CJL136W-AC1
YLR215C	4.93247e-05	0.000733264	-0.224825	0.0553919	6.70764	0.0783337	0.00138545	0.00343721	0.0167564	0.0167564	CDC123
YDR083W	0.0872405	0.233086	-0.224647	0.131362	7.13473	0.151121	0.000790152	0.10124	0.0162356	0.10124	RRP8
YHR099W	0.0312643	0.113238	-0.224625	0.104298	9.64789	0.122823	6.74161e-05	0.0642514	0.0221336	0.0642514	TRA1
Q0143	0.607557	0.783033	-0.22462	0.437376	0.918557	0.922899	0.300649	0.830443	0.566945	0.830443	Q0143
mRNA_CJL116CC1	0.589274	0.771035	-0.224553	0.415924	0.678982	0.782779	0.365982	0.578342	0.65688	0.65688	mRNA_CJL116CC1
YDRWdelta31	0.798568	0.899088	-0.224515	0.879757	2.80364	3.50673	0.574469	4.00182	0.155659	4.00182	YDRWdelta31
YPL231W	0.0169708	0.0716758	-0.224462	0.0940216	12.0047	0.113677	6.26893e-06	0.0522627	0.0375213	0.0522627	FAS2
YDL084W	0.000453015	0.004353	-0.224457	0.0640006	10.1105	0.0828627	4.06135e-05	0.0111468	0.0241784	0.0241784	SUB2
YBL042C	6.29183e-05	0.000902564	-0.224117	0.056007	7.3534	0.0881572	0.000838267	0.0177087	0.0162577	0.0177087	FUI1
possible_antisense_to_genes_HMF1	0.453735	0.665675	-0.224103	0.299122	3.31147	0.39096	0.421486	0.000810533	0.107549	0.107549	possible_antisense_to_genes_HMF1
YMR128W	0.0659468	0.192808	-0.224034	0.121838	8.16226	0.140021	0.000323646	0.0874481	0.0174538	0.0874481	ECM16
pre-mRNA_COR293WD3-A	0.462907	0.672917	-0.224017	0.305171	2.10307	0.399947	0.29151	0.142845	0.259141	0.259141	pre-mRNA_COR293WD3-A
YGR296C-B	0.751635	0.873985	-0.224014	0.707819	2.15419	2.29592	1.26103	1.7013	0.249877	1.7013	YGR296C-B
YER190C-B	0.751678	0.873985	-0.223988	0.707864	2.15434	2.29619	1.26102	1.70168	0.249851	1.70168	YER190C-B
SUT061	0.467704	0.676896	-0.223965	0.308398	3.90457	0.495914	0.103716	0.458641	0.071713	0.458641	SUT061
YPR204C-A	0.751731	0.873985	-0.223954	0.707913	2.15449	2.29648	0.91882	2.0443	0.249823	2.0443	YPR204C-A
YPL283W-B	0.751733	0.873985	-0.223953	0.707914	2.1545	2.29648	0.91882	2.04431	0.249823	2.04431	YPL283W-B
YPR088C	0.00121765	0.00973294	-0.223935	0.0692286	8.08026	0.0953791	0.000351905	0.0279855	0.0172437	0.0279855	SRP54
YNL113W	0.001967	0.014001	-0.223855	0.072324	7.1894	0.0972696	0.00084696	0.0300812	0.0162373	0.0300812	RPC19
YKR099W	0.00207266	0.0146101	-0.223835	0.0726828	7.32363	0.0974871	0.000638048	0.0305977	0.0162547	0.0305977	BAS1
YPR065W	3.14247e-05	0.000510135	-0.223763	0.0537519	7.78065	0.085435	0.000494677	0.0147353	0.0165888	0.0165888	ROX1
YGR125W	0.0369305	0.127359	-0.223733	0.107227	9.48261	0.12498	9.65235e-05	0.0678862	0.0214839	0.0678862	YGR125W
MUT157.2	0.610127	0.784531	-0.223722	0.438763	0.280862	0.805717	0.304255	0.671387	0.834024	0.834024	MUT157.2
YNR015W	3.15748e-05	0.0005118	-0.223659	0.0537409	7.12542	0.0784863	0.000840479	0.00521646	0.016236	0.016236	SMM1
CUT818	0.578568	0.765095	-0.223535	0.402419	0.825242	0.74008	0.356902	0.531389	0.600611	0.600611	CUT818
YPR037C	0.00888471	0.0444983	-0.223531	0.0854325	5.68653	0.106225	0.00412755	0.0390279	0.0240522	0.0390279	ERV2
YGL070C	3.70488e-05	0.000585408	-0.223428	0.0541624	6.9417	0.0837884	0.00103005	0.0122994	0.0163154	0.0163154	RPB9
SUT1733.1	0.585901	0.769157	-0.223338	0.409956	0.709541	0.819019	0.296559	0.697157	0.644758	0.697157	SUT1733.1
YPL038W	0.00534539	0.0303857	-0.223319	0.0801736	5.194	0.09066	0.00609532	0.0164922	0.0319106	0.0319106	MET31
CUT032	0.698126	0.841619	-0.223312	0.575766	1.47707	1.5438	0.144723	1.81539	0.397533	1.81539	CUT032
mRNA_CMR237WTs1	0.220321	0.431	-0.22328	0.182169	2.94643	0.120658	0.0560787	0.00654034	0.14014	0.14014	mRNA_CMR237WTs1
YIL047C-A	4.77526e-05	0.000715069	-0.223205	0.0548907	6.84514	0.0816416	0.00137706	0.00928622	0.016438	0.016438	YIL047C-A
pre-mRNA_CDL083CD3-C	0.0939415	0.245334	-0.223161	0.133233	3.70505	0.128603	0.0230726	0.0502443	0.0818854	0.0818854	pre-mRNA_CDL083CD3-C
YOR164C	0.00522452	0.0297668	-0.222991	0.0798435	6.83406	0.101773	0.00443102	0.0332626	0.0164568	0.0332626	GET4
YDR390C	0.0068279	0.0365448	-0.222919	0.0824062	7.26504	0.103569	0.000760395	0.0393918	0.0162467	0.0393918	UBA2
possible_antisense_to_genes_DGR1	0.00578225	0.0322119	-0.222865	0.0807516	5.58728	0.0896678	0.0132401	0.00842445	0.0253158	0.0253158	possible_antisense_to_genes_DGR1
XUT_2F-190	0.130823	0.307058	-0.222786	0.147456	4.97867	0.134887	0.0919693	-0.00994328	0.0365923	0.0365923	XUT_2F-190
YPL139C	0.00803344	0.0411957	-0.222766	0.0840418	6.43889	0.104676	0.00133649	0.0404254	0.0178822	0.0404254	UME1
YOR143C	0.0318397	0.114651	-0.22275	0.103778	6.46966	0.121103	0.00149997	0.0621791	0.0177241	0.0621791	THI80
YDR245W	0.00494796	0.0284475	-0.222627	0.0792152	8.07824	0.10109	0.000316412	0.0367863	0.0172387	0.0367863	MNN10
YKL212W	0.000134702	0.00166276	-0.221873	0.0581168	9.01558	0.0841919	0.000123172	0.0151096	0.0198475	0.0198475	SAC1
YIL104C	6.2126e-05	0.000892678	-0.22186	0.0554014	6.66045	0.0762513	0.00123635	0.00342026	0.0169117	0.0169117	SHQ1
YJL157C	0.0598493	0.180195	-0.2218	0.117859	7.88209	0.134319	0.000386109	0.0817467	0.0167834	0.0817467	FAR1
YPR169W	3.7144e-05	0.000585408	-0.221745	0.0537621	7.74943	0.080185	0.000553779	0.00944793	0.0165362	0.0165362	JIP5
mRNA_CNL061WC1	0.385343	0.605205	-0.22164	0.255318	2.17074	0.160507	0.138495	-0.0213051	0.24694	0.24694	mRNA_CNL061WC1
YOR260W	0.000112523	0.00143636	-0.221617	0.0573859	8.83832	0.085757	0.000175682	0.0173674	0.0192958	0.0192958	GCD1
ncRNA_COR236WTs2	0.20773	0.414669	-0.221572	0.175874	5.44608	0.209739	0.00497636	0.177915	0.0273901	0.177915	ncRNA_COR236WTs2
CUT437	0.60412	0.781796	-0.22151	0.427226	0.678952	0.640072	0.422314	0.334409	0.656891	0.656891	CUT437
possible_antisense_to_genes_PML1	0.0813271	0.222218	-0.221399	0.127019	5.75658	0.144004	0.0119302	0.0834655	0.023256	0.0834655	possible_antisense_to_genes_PML1
YML060W	0.0343816	0.120952	-0.22116	0.104539	6.1755	0.120763	0.0025626	0.0620546	0.0195362	0.0620546	OGG1
YHR216W	0.000298018	0.00308549	-0.221107	0.0611296	9.62307	0.0860802	6.14438e-05	0.0183578	0.0220334	0.0220334	IMD2
YOR078W	0.00264982	0.0175011	-0.220924	0.0735021	6.81691	0.0961044	0.00130377	0.0306401	0.0164881	0.0306401	BUD21
YER091C	0.138979	0.319671	-0.22079	0.149222	13.223	0.170804	1.76867e-06	0.131659	0.0530732	0.131659	MET6
YDL061C	0.0224994	0.0886238	-0.220761	0.0967472	8.94166	0.113547	0.000121329	0.055222	0.0196131	0.055222	RPS29B
YDL061C	0.0224994	0.0886238	-0.220761	0.0967472	8.94166	0.113547	0.000121329	0.055222	0.0196131	0.055222	RPS29B
YDL061C	0.0224994	0.0886238	-0.220761	0.0967472	8.94166	0.113547	0.000121329	0.055222	0.0196131	0.055222	RPS29B
YMR080C	0.00861614	0.0435193	-0.220755	0.0840356	9.07423	0.103353	0.000117158	0.0416385	0.020038	0.0416385	NAM7
CUT533	0.347936	0.567416	-0.220705	0.235143	2.35548	0.27954	0.110759	0.165956	0.216169	0.216169	CUT533
YMR079W	0.000180004	0.0020698	-0.220702	0.0589238	9.18594	0.0789034	0.000116821	0.00908609	0.0204123	0.0204123	SEC14
YMR079W	0.000180004	0.0020698	-0.220702	0.0589238	9.18594	0.0789034	0.000116821	0.00908609	0.0204123	0.0204123	SEC14
YKR008W	0.0010795	0.00880338	-0.220541	0.0674654	7.04363	0.0920804	0.000931573	0.0259808	0.0162521	0.0259808	RSC4
CUT401	0.764813	0.88039	-0.220485	0.736996	1.02852	2.48055	0.418885	2.7927	0.529385	2.7927	CUT401
YIR018W	0.229552	0.440634	-0.220374	0.183413	4.7969	0.220968	0.125415	0.0734923	0.0410972	0.0734923	YAP5
YJR056C	0.000180593	0.00207294	-0.220374	0.0588491	6.30277	0.0746813	0.00180703	0.00205159	0.0186701	0.0186701	YJR056C
YPR080W	0.0170199	0.071837	-0.220365	0.0923467	13.0525	0.0867768	7.60047e-06	0.0199859	0.0504157	0.0504157	TEF1
SUT436	0.521773	0.723982	-0.220337	0.343947	1.49597	0.280223	0.30682	-0.0288749	0.392652	0.392652	SUT436
YBR017C	0.00929928	0.0461861	-0.220331	0.0847151	8.54804	0.103585	0.000229175	0.0422045	0.0184655	0.0422045	KAP104
YDR346C	0.00384504	0.0233682	-0.220311	0.0762163	8.82704	0.0975065	0.000137921	0.0342087	0.0192619	0.0342087	SVF1
possible_antisense_to_genes_YLR149C	0.125283	0.299421	-0.220292	0.143703	3.58	0.0950095	0.0329451	-0.00191142	0.0891555	0.0891555	possible_antisense_to_genes_YLR149C
mRNA_CER118CC1	0.000335579	0.00339913	-0.220287	0.061427	6.09415	0.0843228	0.00215582	0.0146333	0.0201545	0.0201545	mRNA_CER118CC1
YIR031C	0.170321	0.36467	-0.2202	0.160592	8.49267	0.186041	0.000210678	0.152278	0.0183167	0.152278	DAL7
XUT_16F-113	0.451434	0.663946	-0.220034	0.2922	3.6386	0.450191	0.0359957	0.468837	0.0856557	0.468837	XUT_16F-113
chrXII-0302-C	0.30706	0.526195	-0.22003	0.215418	2.60121	0.150987	0.0937269	0.0121703	0.180654	0.180654	chrXII-0302-C
CUT173	0.437452	0.652839	-0.219731	0.282976	2.2108	0.14492	0.233507	-0.13544	0.239957	0.239957	CUT173
CUT641	0.169994	0.364209	-0.219592	0.160026	4.19836	0.184841	0.0251542	0.126262	0.0593973	0.126262	CUT641
possible_antisense_to_genes_SYM1	0.369848	0.590144	-0.219552	0.244828	1.97717	0.162154	0.0711969	0.0500049	0.283218	0.283218	possible_antisense_to_genes_SYM1
chrV-0120-W	0.687961	0.835194	-0.219544	0.546641	1.34609	1.39637	0.125968	1.64086	0.432731	1.64086	chrV-0120-W
YJL134W	0.00782571	0.0403835	-0.21954	0.0825494	7.39907	0.101464	0.00066635	0.0396254	0.0162591	0.0396254	LCB3
YDR047W	4.72272e-05	0.00071096	-0.219396	0.0539197	7.43976	0.0766463	0.000932459	0.00639354	0.0162578	0.0162578	HEM12
YLR441C	0.00148872	0.011338	-0.219339	0.0690426	10.8321	0.080098	1.90465e-05	0.0119581	0.0281662	0.0281662	RPS1A
YBR115C	0.119997	0.290605	-0.218984	0.140845	10.7505	0.158855	1.86449e-05	0.117274	0.027659	0.117274	LYS2
YDR113C	0.030339	0.111085	-0.218948	0.101101	5.81729	0.116189	0.00356191	0.0568746	0.0226288	0.0568746	PDS1
YJL061W	0.00064479	0.00579206	-0.218928	0.0641635	7.90067	0.0891056	0.000512162	0.0238303	0.0168226	0.0238303	NUP82
SUT036	0.129733	0.305926	-0.218852	0.144442	5.22982	0.16332	0.00682682	0.116534	0.0312044	0.116534	SUT036
YJL156C_3UTR	0.0240907	0.0931826	-0.218804	0.0970012	4.6689	0.080255	0.0110937	0.00155558	0.0445406	0.0445406	YJL156C_3UTR
YJR010W	0.146375	0.330121	-0.218762	0.150616	9.73616	0.17134	5.99098e-05	0.134071	0.0224971	0.134071	MET3
YOL052C	4.52229e-05	0.000686309	-0.218725	0.0536218	7.29696	0.0725984	0.000749573	0.00175851	0.0162513	0.0162513	SPE2
YNL282W	0.0025123	0.0168454	-0.218567	0.0723286	5.48056	0.0789008	0.00407858	0.00696922	0.0268535	0.0268535	POP3
YNL018C	0.355317	0.574872	-0.218417	0.236299	2.40088	0.198633	0.120995	0.0498241	0.209155	0.209155	YNL018C
YMR320W	0.0128626	0.0584329	-0.218349	0.0877765	6.83079	0.104641	0.00104267	0.0445133	0.0164626	0.0445133	YMR320W
YCR008W	0.000114153	0.00144871	-0.218254	0.0565665	8.28032	0.0846023	0.000274409	0.018645	0.0177638	0.018645	SAT4
XUT_6R-28	0.294449	0.512799	-0.218126	0.208054	4.03723	0.108836	0.190144	-0.138803	0.0657969	0.0657969	XUT_6R-28
YML125C	0.000109571	0.00141106	-0.218059	0.05637	8.59034	0.0767343	0.000207047	0.00838872	0.0185811	0.0185811	PGA3
YLR285W	0.00325597	0.0207208	-0.217833	0.0740305	6.99394	0.0944454	0.00583543	0.0265694	0.0162758	0.0265694	NNT1
YKL143W	0.0205593	0.082622	-0.217818	0.0940501	7.36018	0.109358	0.00083888	0.0514617	0.0162581	0.0514617	LTV1
YDR044W	0.00409579	0.0246406	-0.217707	0.0758378	7.79413	0.0955652	0.000503247	0.0335032	0.0166126	0.0335032	HEM13
YMR091C	0.00274758	0.0180921	-0.217698	0.0726955	7.13979	0.0934895	0.00102152	0.0302251	0.0162354	0.0302251	NPL6
YPL029W	0.000126235	0.00157457	-0.217678	0.0567803	6.47813	0.0822904	0.00138078	0.0149504	0.0176819	0.0176819	SUV3
SUT590	0.794154	0.896563	-0.217524	0.833677	1.21432	3.15204	1.36064	2.74882	0.470804	2.74882	SUT590
YNL016W	0.000290691	0.00302879	-0.217504	0.0600268	9.40896	0.0831917	9.7979e-05	0.017584	0.0212069	0.0212069	PUB1
XUT_13R-422	0.145691	0.329099	-0.217447	0.149456	3.91948	0.168949	0.02215	0.109924	0.0710164	0.109924	XUT_13R-422
YOL111C	8.33567e-05	0.00112549	-0.2174	0.0552542	6.79989	0.0789212	0.00152988	0.0105478	0.0165219	0.0165219	MDY2
YGR054W	0.00776626	0.0401241	-0.217287	0.0816233	9.3978	0.0993348	0.000108563	0.0392842	0.0211655	0.0392842	YGR054W
YEL042W	0.000242859	0.00261788	-0.217263	0.059205	9.24976	0.0802758	9.24217e-05	0.0139086	0.0206331	0.0206331	GDA1
YER107C	5.17571e-05	0.000763358	-0.217123	0.053643	7.30837	0.0814229	0.000761507	0.0148891	0.0162528	0.0162528	GLE2
chrXVI-0436-W	0.284011	0.501152	-0.217052	0.202596	2.84731	0.206047	0.0919548	0.0899224	0.150735	0.150735	chrXVI-0436-W
SUT2310.1	0.56911	0.758023	-0.216992	0.381114	2.68798	0.211334	0.68932	-0.500342	0.169492	0.169492	SUT2310.1
YOL142W	4.94369e-05	0.000734099	-0.216889	0.0534437	7.49591	0.0719566	0.000617741	0.00261076	0.0162704	0.0162704	RRP40
YNL299W	0.000107319	0.00139027	-0.216664	0.0559361	6.5833	0.0739553	0.00129486	0.00479123	0.0172052	0.0172052	TRF5
YDL153C	0.279796	0.496588	-0.21666	0.200467	6.79227	0.247599	0.0012435	0.236371	0.0165379	0.236371	SAS10
YKL205W	0.0091625	0.0456279	-0.216493	0.0830771	8.20556	0.0998878	0.00027737	0.0405311	0.0175671	0.0405311	LOS1
YNL197C	0.00304124	0.0196406	-0.216457	0.07304	8.58996	0.0929158	0.000207822	0.0313357	0.0185801	0.0313357	WHI3
CUT252	0.132816	0.310002	-0.216445	0.144	3.80345	0.136555	0.0459432	0.0437961	0.0766636	0.0766636	CUT252
YNL031C	0.000529771	0.00495247	-0.216427	0.0624567	9.71021	0.0865377	8.34086e-05	0.0229812	0.022389	0.0229812	HHT2
YBR261C	6.05695e-05	0.000872693	-0.21641	0.0539597	7.07789	0.0765475	0.000973482	0.00878595	0.0162423	0.0162423	TAE1
YDL081C	0.00108359	0.00883124	-0.21636	0.0662081	10.4428	0.0882183	3.75052e-05	0.0253255	0.025881	0.025881	RPP1A
YPL279C	0.00736958	0.0386541	-0.215951	0.0805888	7.16428	0.0977353	0.00137701	0.0370236	0.0162357	0.0370236	YPL279C
possible_antisense_to_genes_YOR008C-A	0.566777	0.755761	-0.215943	0.376992	3.66747	0.699183	0.119102	0.721236	0.0839926	0.721236	possible_antisense_to_genes_YOR008C-A
YPL112C	7.10328e-05	0.000997004	-0.215917	0.0543489	7.47004	0.0820122	0.000649427	0.0168156	0.0162622	0.0168156	PEX25
YJR055W	0.0248209	0.095331	-0.215895	0.096202	4.74384	0.0938204	0.012222	0.0210067	0.0424994	0.0424994	HIT1
possible_antisense_to_genes_EDS1	0.436231	0.651685	-0.215879	0.277275	3.2834	0.409823	0.0889486	0.365631	0.10972	0.365631	possible_antisense_to_genes_EDS1
YCR047C	0.00236485	0.0161063	-0.215878	0.0710096	6.55776	0.0912487	0.00140282	0.0284114	0.0173129	0.0284114	BUD23
XUT_14R-72	0.317192	0.536519	-0.215766	0.215713	2.5391	0.129046	0.086058	-0.00575158	0.189074	0.189074	XUT_14R-72
YFR028C	0.000308051	0.00317181	-0.215744	0.0597888	7.55317	0.084655	0.000636707	0.0204996	0.0163022	0.0204996	CDC14
YPL068C	0.0015754	0.0117903	-0.215588	0.0682148	5.70507	0.0754584	0.00367973	0.00532722	0.0238338	0.0238338	YPL068C
YKL024C%2CYKL023C-A	0.00241893	0.0163471	-0.215148	0.0709286	7.73376	0.0907327	0.00529375	0.0244524	0.0165112	0.0244524	YKL024C%2CYKL023C-A
YDR345C	0.00129427	0.0101443	-0.215	0.0668275	10.5321	0.0867347	3.01399e-05	0.0245103	0.0263756	0.0263756	HXT3
YJR031C	0.0161109	0.0688882	-0.214889	0.0892993	7.93016	0.103621	0.000473765	0.0466766	0.0168867	0.0466766	GEA1
SUT344	0.155064	0.342907	-0.214655	0.150967	4.88666	0.160563	0.0959444	0.0273255	0.0388128	0.0388128	SUT344
pre-mRNA_CDR500CD3-C	0.049047	0.155839	-0.214434	0.10895	4.36122	0.112655	0.0164889	0.043092	0.053696	0.053696	pre-mRNA_CDR500CD3-C
YOR253W	0.000109146	0.00140763	-0.214398	0.05541	6.65299	0.0687484	0.00121573	-0.000147478	0.016938	0.016938	NAT5
YJR042W	0.0632397	0.187658	-0.214398	0.115423	7.59114	0.127026	0.000486997	0.0782849	0.016333	0.0782849	NUP85
YOR243C	0.00812313	0.0414932	-0.214379	0.0809923	8.67855	0.0970246	0.000179542	0.0386065	0.0188281	0.0386065	PUS7
YNL010W	0.000137989	0.00169059	-0.214324	0.0562272	8.56271	0.0786712	0.000187727	0.0141738	0.0185054	0.0185054	YNL010W
YOL011W	9.16795e-05	0.00121285	-0.214255	0.054774	7.89418	0.0726363	0.000930551	0.00544261	0.0168088	0.0168088	PLB3
YML043C	0.00470425	0.0274075	-0.214119	0.0757511	6.29635	0.0932169	0.002139	0.0317896	0.0187108	0.0317896	RRN11
cluster_CDR524W-CD3	0.57487	0.762361	-0.214104	0.38172	2.40716	0.71392	0.416198	0.445348	0.208201	0.445348	cluster_CDR524W-CD3
chrXV-0394-W	0.428932	0.645023	-0.213848	0.270344	2.27476	0.391702	0.200839	0.231299	0.229166	0.231299	chrXV-0394-W
YDL189W	0.00555471	0.0312098	-0.213805	0.0771032	7.05099	0.0939345	0.000906483	0.0342441	0.0162495	0.0342441	RBS1
YDL189W	0.00555471	0.0312098	-0.213805	0.0771032	7.05099	0.0939345	0.000906483	0.0342441	0.0162495	0.0342441	RBS1
YDL189W	0.00555471	0.0312098	-0.213805	0.0771032	7.05099	0.0939345	0.000906483	0.0342441	0.0162495	0.0342441	RBS1
YKR069W	0.181501	0.37955	-0.213799	0.160012	7.38385	0.181109	0.000639652	0.150749	0.0162591	0.150749	MET1
YML115C	8.44245e-05	0.00113522	-0.21377	0.0543738	8.01654	0.0760095	0.000394324	0.0108861	0.0170867	0.0170867	VAN1
YMR153W	0.000723744	0.00634888	-0.213748	0.0632311	6.95626	0.0852657	0.00112892	0.0225113	0.0163027	0.0225113	NUP53
YDL129W	0.000875616	0.00743706	-0.213683	0.0642132	5.94571	0.0817827	0.00296926	0.0160816	0.0214109	0.0214109	YDL129W
YDL163W	0.63002	0.797004	-0.213667	0.44357	0.213273	0.685386	0.295425	0.528444	0.867931	0.867931	YDL163W
CUT334	0.381603	0.601209	-0.213589	0.244116	2.26118	0.114146	0.120935	-0.058654	0.231421	0.231421	CUT334
YDR127W	0.0986635	0.25367	-0.213451	0.129257	10.7275	0.141439	2.63045e-05	0.0987606	0.027519	0.0987606	ARO1
YPL198W	0.00439194	0.0260062	-0.213428	0.0749253	8.67198	0.0922285	0.000262103	0.0329309	0.0188094	0.0329309	RPL7B
YPL198W	0.00439194	0.0260062	-0.213428	0.0749253	8.67198	0.0922285	0.000262103	0.0329309	0.0188094	0.0329309	RPL7B
YPL198W	0.00439194	0.0260062	-0.213428	0.0749253	8.67198	0.0922285	0.000262103	0.0329309	0.0188094	0.0329309	RPL7B
YCR016W	0.0120156	0.0556266	-0.213311	0.0849274	6.67392	0.0992446	0.00127966	0.0413669	0.0168654	0.0413669	YCR016W
YNL035C	6.68054e-05	0.000951033	-0.213099	0.0534432	7.37853	0.0709268	0.000628868	0.00443884	0.016259	0.016259	YNL035C
SUT300	0.583836	0.768645	-0.213063	0.38895	4.69432	0.737974	0.195164	0.69933	0.0438407	0.69933	SUT300
XUT_6F-22	0.283106	0.500249	-0.213033	0.198472	2.89071	0.17864	0.0869115	0.0618294	0.145998	0.145998	XUT_6F-22
possible_antisense_to_genes_RAD17	0.403205	0.621752	-0.213033	0.254851	3.77907	0.243447	0.306108	-0.0709578	0.077919	0.077919	possible_antisense_to_genes_RAD17
YNL153C	8.82686e-05	0.00117366	-0.212963	0.0543166	6.90447	0.0767077	0.00108998	0.0117999	0.0163544	0.0163544	GIM3
XUT_15R-344	0.0193423	0.0790749	-0.212873	0.0910153	4.83093	0.0925116	0.0087619	0.0252754	0.040218	0.040218	XUT_15R-344
YCL057C-A	0.00295758	0.0192177	-0.212867	0.0716213	6.49745	0.0869291	0.0127423	0.0138568	0.0175878	0.0175878	YCL057C-A
YDR304C	9.27092e-05	0.00122154	-0.212819	0.0544444	8.03708	0.0800217	0.000389875	0.0170395	0.0171366	0.0171366	CPR5
YPR022C	6.98322e-05	0.000984971	-0.212771	0.0535022	7.52798	0.0773014	0.000639221	0.0132033	0.0162859	0.0162859	YPR022C
XUT_15R-34	0.14122	0.322557	-0.212719	0.144583	5.376	0.159588	0.0224855	0.101115	0.0285417	0.101115	XUT_15R-34
YMR016C	0.000454767	0.00436663	-0.212719	0.0606715	7.40262	0.0832104	0.000638822	0.0211261	0.016259	0.0211261	SOK2
[truncated: 16,742 more rows]

## Sheet: raw_TPM_complex_annotation_
	LogPhase_RSeq_S3	MS10_hrs_Rseq_S5	MS14_hrs_Rseq_S6	MS20_hrs_Rseq_S7	MS30_hrs_Rseq_S8	MS44_hrs_Rseq_S9	MS55_hrs_Rseq_S10
CEN1	2	2	2	2	2	2	2
CEN10	Sleuth_dense_TC_complex_annot	2	2	2	2	2	2
CEN11	raw_TPM_complex_annotation_	2	2	2	2	2	2
CEN12	raw_TPM_complex_annotation_	2	2	2	2	2	2
CEN13	GO_terms_enriched_in_sig_DOWN	2	2	2	2	2	2
CEN14	2	2	2	2	2	2	2
CEN15	2	2	2	2	2	2	2
CEN16	2	2	2	2	2	2	2
CEN2	2	2	2	2	2	2	2
CEN3	2	2	2	2	2	2	2
CEN4	2	2	2	2	2	2	2
CEN5	2	2	2	2	2	2	2
CEN6	2	2	2	2	2	2	2
CEN7	2	2	2	2	2	2	2
CEN8	2	2	2	2	2	2	2
CEN9	2	2	2	2	2	2	2
ETS1-1	1237.59	1198.52	1618.08	1335.71	2234.28	1556.71	1673.42
ETS1-2	1237.62	1198.54	1618.09	1335.9	2234.3	1556.67	1673.13
ETS2-1	2	2	2	2	2	2	2
ETS2-2	2	2	2	2	2	2	2
HML	2	2	2	2	2	2	2
HMR	2	2	2	2	2	2	2
HRA1	2	2	2	2	2	2	2
ICR1	2	3.2236	3.33666	2.0323	2	2	2
IRT1	2	2	2	2	2	2	2
ITS1-1	15.2664	22.5606	58.0681	14.7091	13.5308	2	13.4964
ITS1-2	15.2663	22.5603	58.0674	14.7091	13.5306	2	13.4963
ITS2-1	30.5738	31.0552	39.3042	19.2048	25.5337	17.9839	22.2823
ITS2-2	30.5738	31.055	39.3042	19.2036	25.5369	17.9839	22.2818
LSR1	6.36243	6.96149	8.32795	17.3783	13.6002	24.7868	25.377
MATALPHA	2	2	2	2	2	2	2
NME1	783.737	1121.67	1063.94	978.947	1356.33	1077.97	1205.38
NTS1-2	2	2	4.68254	6.38961	30.3204	45.4285	70.0516
NTS2-1	2	2	4.79045	7.2358	55.604	108.934	97.194
NTS2-2	2	2	4.79044	7.23578	55.6039	108.934	97.1942
PWR1	2	2	2	2	2	2	2
Q0010	2	2	2	2	2	2	2
Q0017	2	2	2	2	2	2	5.76137
15S_RRNA	4.00682	5.70713	6.21887	4.6159	5.50204	5.46122	4.7079
Q0032	2	2	2	2	2	2	2
COX1	271.945	234.097	355.419	394.756	530.259	802.735	947.481
AI1	145.751	208.997	233.785	245.301	305.826	411.779	390.616
AI2	117.013	148.661	179.618	191.958	270.329	348.918	343.705
AI3	5.01151	9.25325	11.9784	7.83226	16.7002	28.1874	22.84
AI4	25.2232	37.7304	36.0916	43.8615	59.5871	75.8089	75.5446
AI5_ALPHA	2	2.4239	2.96565	2.83951	4.60114	6.65493	6.15115
AI5_BETA	17.9082	30.4659	28.4919	35.4401	45.9189	49.6403	62.9477
ATP8	2	2	2	2	2	2	2
ATP6	61.5838	57.0555	80.6581	107.148	126.65	184.436	159.815
Q0092	2	2	2	2	2	2	2
COB	148.08	140.028	204.502	235.191	300.605	459.894	446.052
BI2	2	4.76022	5.21639	5.03015	8.2395	13.0698	9.44559
BI3	2	2.16978	2	2.51381	2.6421	3.45744	3.92575
BI4	2	2.52399	4.10129	4.77254	5.65465	12.4597	6.85451
OLI1	1309.09	1570.77	1507.23	1646.82	1767.09	2232.86	2138.19
VAR1	2	2.69206	2	3.37067	2.75117	2.74561	4.13833
Q0142	2	2	4.50955	2	2	2	4.68494
Q0143	2	2	3.84732	2	2	2	2
Q0144	2	2	2	2	2	2	2
21S_RRNA	2.20379	5.72992	7.43261	5.06763	7.03072	5.76251	3.89914
SCEI	2	2	2	2	2	2	2
Q0182	22.3358	22.3793	25.2884	33.2715	33.0371	36.5229	36.9138
COX2	278.862	301.837	326.906	386.5	460.754	697.837	793.576
Q0255	4.41698	5.18124	5.00879	6.84646	8.31707	8.38714	10.5138
COX3	149.244	208.878	207.993	275.124	349.785	527.981	644.206
RPM1	14.6513	26.1668	20.2873	26.0341	35.0058	34.7501	37.7475
Q0297	83.9045	120.379	96.4288	87.8042	204.768	135.26	163.772
RDN18-1	374.531	510.386	302.935	338.172	244.541	377.534	1347.67
RDN18-2	374.533	510.32	302.936	338.171	244.542	377.536	1347.72
RDN25-1	123.239	149.643	104.736	138.537	100.363	164.223	805.429
RDN25-2	123.227	149.654	104.739	138.516	100.367	164.23	805.417
RDN37-1	13.2761	14.5369	10.4011	10.5502	13.9898	19.2366	22.289
RDN37-2	13.2767	14.5366	10.4014	10.55	13.989	19.2366	22.2928
RDN5-1	76.0379	159.377	93.7172	83.6279	54.6854	82.6316	53.5061
RDN5-2	414.932	709.44	463.12	290.987	420.268	382.568	434.355
RDN5-3	414.931	709.45	463.118	290.984	420.267	382.567	434.355
RDN5-4	414.969	709.448	463.117	290.979	420.266	382.635	434.353
RDN5-5	414.968	709.447	463.114	290.976	420.266	382.634	434.35
RDN5-6	76.0777	159.385	93.7019	83.5979	54.6832	82.6573	53.4778
RDN58-1	6115.17	8525.04	5439.71	4587.93	4274.7	4641.58	3646.48
RDN58-2	6115.26	8525.02	5440.07	4587.95	4274.17	4641.61	3646.3
RME2	13.0184	17.4852	16.0316	17.8016	16.6468	20.2017	26.6445
RME3	2	2	2	2	2	2	2
RNA170	2.83194	19.6914	11.5366	8.4371	22.1456	31.5728	21.5914
RPR1	844.857	1144.59	978.872	1077.54	1635.39	1038.21	971.087
RUF20	2	2	2	2	2	2	2
RUF21	2	2	2	2	2	2	2
RUF22	2	2	2	2	2	2	2
RUF23	2	2	2	2	2	2	2
RUF5-1	2.85215	5.08872	4.75173	5.25032	7.78077	11.7982	18.7858
RUF5-2	2.85215	5.08871	4.75173	5.25029	7.78077	11.7982	18.7858
SCR1	44509.6	60243.9	58513.7	67188.6	95780.9	63748.2	80929.4
SNR10	1393.66	1741.69	1664.4	1864.95	2333.7	1888.22	2040.65
SNR11	18.949	17.6145	12.3197	27.5257	43.5496	28.6873	33.4374
SNR128	5548.84	6917.7	7204.74	5937.35	8396.41	5389.48	7055.03
SNR13	153.633	89.7387	87.7703	68.2199	100.811	71.9086	56.7038
SNR14	74.8315	97.5718	126.465	124.97	116.971	54.5934	109.473
SNR161	111.271	181.904	206.246	199.562	300.164	237.331	254.781
SNR17A	81.8559	63.9356	108.537	116.934	112.499	95.9848	115.008
SNR17B	19.0895	5.87645	23.8135	29.2758	37.7031	32.1996	45.1142
SNR18	686.804	761	944.48	721.571	830.513	618.869	708.362
SNR189	5.26647	9.00339	7.10945	13.4636	14.845	15.1127	17.5486
SNR19	9065.41	10862.1	10832	12431.6	13609.1	12241.3	13183.4
SNR190	897.741	1003.25	1265.01	2702.73	1013.43	1192.08	1457.14
SNR191	469.173	607.614	595.943	677.01	912.875	701.072	766.881
SNR24	381.597	320.927	534.138	496.948	333.812	308.447	367.972
SNR3	20.7114	17.064	22.739	39.0251	42.8103	51.9804	48.8559
SNR30	61.5728	36.0428	53.7036	75.6293	62.4746	72.3595	86.9255
SNR31	44.5058	40.1759	48.1171	51.96	46.6537	53.4439	61.8613
SNR32	971.034	1320.53	1326.13	1473.37	1741.93	1359.61	1510.42
SNR33	23.6609	17.2288	23.664	22.6606	27.3783	17.8172	16.5374
SNR34	4.95723	6.46724	6.9443	11.4179	14.8212	27.0262	34.5296
SNR35	7.72131	5.25634	9.11909	6.53881	8.07347	8.35763	8.07809
SNR36	5.24306	3.71236	4.03897	2.24742	4.15355	4.71111	5.4523
SNR37	61.6056	41.5631	51.9535	75.997	58.8868	50.968	60.1506
SNR38	5.63808	9.07887	2	3.37109	5.78468	2	5.2099
SNR39	54.95	66.1303	90.7416	52.4945	61.4378	59.3513	27.4606
SNR39B	67.3938	96.509	68.1505	26.9468	115.265	55.567	98.3712
SNR4	1492.21	1570.72	1485.44	2110.89	2459.57	2698.52	3451.37
SNR40	741.048	1063.6	783.39	479.129	1087.51	808.757	1094.32
SNR41	139.649	149.964	186.969	196.838	253.526	222.606	244.459
SNR42	8.95476	11.5249	13.4902	17.8877	23.7152	29.6877	36.4329
SNR43	20.7527	22.0917	28.7125	20.9958	25.741	15.3932	25.7924
SNR44	238.843	269.57	333.333	362.047	330.831	298.527	335.197
SNR45	19.5958	13.625	21.2288	27.6927	24.5187	25.0808	31.6173
SNR46	2	2	2	2	2	2	2
SNR47	417.394	203.578	358.179	270.682	322.572	268.633	380.22
SNR48	7.90936	2	2	2.53635	2	3.18266	2
SNR49	18.8367	15.9083	19.7026	31.6286	36.9558	42.9119	35.9593
SNR5	2	2	10.766	10.1514	7.68943	3.29561	3.90406
SNR50	2.66874	2	2	3.23561	12.7993	2	16.1219
SNR51	2	2	2	2	2	2	2
SNR52	2	2	2	2	4.11825	2	2
SNR53	14.925	11.4544	18.1849	6.95771	18.1267	34.5928	40.6912
SNR54	269.997	177.181	252.625	341.191	382.166	293.248	388.563
SNR55	87.8005	60.248	115.131	84.7506	106.905	95.4057	102.804
SNR56	3.48695	2	3.70402	3.21152	3.56617	3.42847	2
SNR57	2	2	2	2	2	2	2
SNR58	5.54364	8.95342	2	3.33936	2	2.54461	2.57582
SNR59	2	2	2	2	2	2	2
SNR6	149.62	196.526	257.404	152.549	237.993	135.144	247.809
SNR60	2	2	2	2	2	2	2
SNR61	6.03756	9.64112	30.6295	20.9565	28.4482	42.8647	30.029
SNR62	2	2	2	2	2	2	2
SNR63	35.8968	19.3721	37.1652	34.5597	35.9958	33.1281	36.6257
SNR64	495.211	502.336	497.861	381.892	614.886	467.858	745.707
SNR65	6.30563	2.28715	3.25829	2	4.1984	4.40038	3.63251
SNR66	2	2	2	2	16.8313	2	13.2499
SNR67	535.66	411.849	542.082	594.929	516.666	306.817	335.107
SNR68	20.3971	16.3534	20.4415	22.062	30.687	16.7239	23.5466
SNR69	171.808	343.704	212.117	197.207	333.947	227.585	320.968
SNR7-L	191.52	318.263	283.332	332.637	319.123	155.354	203.609
SNR7-S	1197.16	1368.52	1511.78	2080.99	1959.4	976.859	1269.75
SNR70	129.118	139.407	161.877	210.378	238.435	181.899	227.667
SNR71	8.23109	4.00827	6.71877	2	2	2	2
SNR72	2	2	2	2	2	2	2
SNR73	27.4618	2	18.7368	2	2	9.20925	14.3475
SNR74	206.704	166.645	326.53	342.877	300.891	213.704	251.171
SNR75	14.5443	2	35.5568	58.3842	25.6745	32.32	23.9874
SNR76	141.115	103.451	162.308	176.7	159.673	142.964	162.012
SNR77	130.749	118.312	168.63	178.487	244.078	94.5282	101.281
SNR78	2.72394	2	2	2	2	2	2
SNR79	2	2	2	2	2	2	2
SNR8	43.5988	34.7056	27.1964	36.9627	42.8799	17.6447	24.71
SNR80	8.94797	5.94096	22.4935	26.5898	39.792	74.3478	31.8981
SNR81	51.4729	47.3038	55.5858	65.2981	64.6863	49.8562	72.6767
SNR82	703.47	1015.82	895.587	1038.24	1372.05	1167.74	1201.91
SNR83	2	2	2	2	2	2	2
SNR84	34.2511	20.8474	27.0994	32.9556	32.8112	25.5345	41.2142
SNR85	18.3615	23.2227	25.3161	36.0651	36.9869	28.6997	32.8295
SNR86	18.534	21.8132	23.7634	31.424	20.8974	29.558	25.0735
SNR87	13.4802	13.0999	17.8839	19.9972	18.054	24.3472	23.7391
SNR9	36.8722	32.5521	39.9893	44.3872	62.7132	51.3377	62.3767
SRG1	12.2231	14.0677	11.696	13.2398	15.8751	21.3548	29.0558
tA(AGC)D	2	2	2	2	2	2	2
tA(AGC)F	2	2	2	2	2	2	2
tA(AGC)G	2	2	2	2	2	2	2
tA(AGC)H	2	2	2	2	2	2	2
tA(AGC)J	2	2	2	2	2	2	2
tA(AGC)K1	2	2	2	2	2	2	2
tA(AGC)K2	2	2	2	2	2	2	2
tA(AGC)L	2	2	2	2	2	2	2
tA(AGC)M1	2	2	2	2	2	2	2
tA(AGC)M2	2	2	2	2	2	2	2
tA(AGC)P	2	2	2	2	2	2	2
TGA1	3.97994	4.15255	4.74163	11.4117	3.89365	2.5927	28.7546
tA(UGC)E	3.97994	4.15255	4.74163	2	3.89365	2.5927	2
tA(UGC)G	3.97994	4.15255	4.74163	2	3.89365	2.5927	2
tA(UGC)L	3.97994	4.15255	4.74163	11.4117	3.89365	2.5927	2
tA(UGC)O	3.97994	4.15255	4.74163	2	3.89365	2.5927	2
tA(UGC)Q	2	2	2	2	2	2	2.86646
tC(GCA)B	2.47949	2	5.3641	2.43268	2.17179	2.15415	3.59953
tC(GCA)G	2.47949	2	5.3641	2.43268	2.17179	2.15415	3.59953
tC(GCA)P1	2.47949	2	5.3641	2.43268	2.17179	2.15415	3.59953
tC(GCA)P2	2.47949	2	5.3641	2.43268	2.17179	2.15415	3.59953
tC(GCA)Q	3.29615	2	2	2	2	2	2
tD(GUC)B	2	2	2	2	2	2	2
tD(GUC)D	2	2	2	2	2	2	2
tD(GUC)G1	2	2	2	2	2	2	2
tD(GUC)G2	2	2	2	2	2	2	2
tD(GUC)I1	2	2	2	2	2	2	2
tD(GUC)I2	2	2	2	2	2	2	2
tD(GUC)J1	2	2	2	5.46564	3.24332	3.14192	3.96547
tD(GUC)J2	2	2	2	2	2	2	2
tD(GUC)J3	2	2	2	2	2	2	2
tD(GUC)J4	2	2	2	2	2	2	2
tD(GUC)K	2	2	2	2	2	2	2
tD(GUC)L1	2	2	2	2	2	2	2
tD(GUC)L2	2	2	2	2	2	2	2
tD(GUC)M	2	2	2	2	2	2	2
tD(GUC)N	22.59	64.2956	46.523	2	56.1586	26.4283	2
tD(GUC)O	10.6033	17.4105	16.2003	30.2382	15.5344	16.5813	30.2679
tD(GUC)Q	2	2	2	2	2	4.37672	2
tE(CUC)D	8.26238	2	7.48573	8.09346	13.0285	3.44538	15.7956
tE(CUC)I	8.26238	2	7.48573	8.09346	13.0285	3.44538	15.7956
tE(UUC)B	2	4.40414	5.60354	2	9.76525	2.53656	8.79965
tE(UUC)C	2	4.40414	5.60354	2	9.76525	2.53656	8.79965
tE(UUC)E1	2	4.40414	5.60354	2	9.76525	2.53656	8.79965
tE(UUC)E2	2	4.40414	5.60354	2	9.76525	2.53656	8.79965
tE(UUC)E3	2	4.40414	5.60354	2	9.76525	2.53656	8.79965
SOE1	33.3015	14.1686	23.6722	35.9644	15.4761	17.6023	11.8733
tE(UUC)G2	2	4.40414	5.60354	2	9.76525	2.53656	8.79965
tE(UUC)G3	2	4.40414	5.60354	2	9.76525	2.53656	8.79965
tE(UUC)I	2	4.40414	5.60354	2	9.76525	2.53656	8.79965
tE(UUC)J	2	4.40414	5.60354	2	9.76525	2.53656	8.79965
tE(UUC)K	2	2	2	2.46192	2	2	2.65845
tE(UUC)L	2	4.40414	5.60354	2	9.76525	2.53656	8.79965
tE(UUC)M	13.029	7.51528	18.7506	12.9258	28.4953	9.83021	26.6076
tE(UUC)P	2	4.40414	5.60354	2	9.76525	2.53656	8.79965
tE(UUC)Q	6.61199	2	2.14564	2	4.34357	2	2
tF(GAA)B	2	5.93563	6.32946	2	10.4758	2	5.71549
tF(GAA)D	14.7455	26.2454	31.9772	110.419	131.065	78.125	73.1164
tF(GAA)F	5.4067	7.78444	2	2.57668	8.12915	6.25424	8.02747
tF(GAA)G	5.4067	7.78444	2	2.57668	8.12915	6.25424	8.02747
tF(GAA)H1	5.4067	7.78444	2	2.57668	8.12915	6.25424	8.02747
tF(GAA)H2	5.4067	7.78444	74.8706	2.57668	8.12915	6.25424	8.02747
tF(GAA)M	2	4.10059	8.9014	22.722	4.44848	9.191	2
tF(GAA)N	2	2	2	3.77417	2.47523	2	3.10688
tF(GAA)P1	5.4067	7.78444	2	2.57668	8.12915	6.25424	8.02747
tF(GAA)P2	5.4067	7.78444	2	2.57668	8.12915	6.25424	8.02747
tF(GAA)Q	2	2	2	2	2	2	2
SUF3	3.30599	2.06734	2.14564	6.48714	4.34357	2.58498	2.87963
SUF5	2	6.20201	2.14564	2	4.34357	5.16995	2.87963
tG(GCC)B	2	12.9914	2	2	36.0026	19.7576	2
SUF16	2	12.9914	2	2	35.932	19.7576	2
tG(GCC)D1	2	12.9914	2	2	35.8369	19.7576	2
tG(GCC)D2	2	12.9914	2	2	35.8307	19.7576	2
tG(GCC)E	2	12.9914	2	2	35.8241	19.7576	2
SUF20	2	12.9914	2	2	35.7978	19.7576	2
tG(GCC)F2	2	12.9914	2	2	35.7321	19.7576	2
tG(GCC)G1	2	12.9914	2	2	35.7255	19.7576	2
tG(GCC)G2	2	12.9914	2	2	35.7255	19.7576	2
tG(GCC)J1	202.416	12.9914	359.241	96.382	36.2715	19.7576	360.807
SUF23	84.7012	12.9914	69.6744	96.382	36.2074	19.7576	2
tG(GCC)M	2	12.9914	2	96.382	36.1417	19.7576	2
tG(GCC)O1	2	12.9914	2	96.382	36.1289	19.7576	2
SUF17	2	12.9914	2	89.7224	36.0666	19.7576	2
tG(GCC)P1	2	12.9914	2	63.1405	36.0355	19.7576	2
tG(GCC)P2	2	12.9914	2	2	36.0355	19.7576	2
SUF4	4.40799	7.58023	21.4564	12.9743	26.7854	7.18049	27.8364
SUF6	4.40799	7.58023	21.4564	12.9743	26.7854	7.18049	27.8364
SUF1	4.40799	7.58023	21.4564	12.9743	26.7854	7.18049	27.8364
tG(UCC)Q	2	2	2	2	2	2	2.87297
tH(GUG)E1	66.6174	58.7711	59.4174	2	48.71	34.1032	69.7185
tH(GUG)E2	66.4406	58.7601	58.7524	2	48.71	34.1032	2
tH(GUG)G1	66.4406	58.7601	58.5862	2	48.71	34.1032	2
tH(GUG)G2	66.4053	58.7601	58.5862	2	48.71	34.0857	2
tH(GUG)H	66.2639	58.7601	58.5862	2	48.71	34.0777	2
tH(GUG)K	67.0063	58.7952	61.2462	145.986	48.71	34.1032	77.4461
tH(GUG)M	66.9709	58.793	61.0799	94.0378	48.71	34.1032	77.4461
tH(GUG)Q	2	16.6477	12.9722	16.4657	4.30902	2	5.74594
tI(AAU)B	2	2	2	2	2	2	2
tI(AAU)D	2	2	2	2	2	2	2
tI(AAU)E1	2	2	2	2	2	2	2
tI(AAU)E2	2	2	2	2	2	2	2
tI(AAU)G	2	2	2	2	2	2	2
tI(AAU)I1	2	2	2	2	2	2	2
tI(AAU)I2	2	2	2	2	2	2	2
tI(AAU)L1	2	2	2	2	2	2	2
tI(AAU)L2	2	2	2	2	2	2	2
tI(AAU)N1	2	2	2	2	2	2	2
tI(AAU)N2	2	2	2	2	2	2	2
tI(AAU)P1	2	2	2	2	2	2	2
tI(AAU)P2	2	2	2	2	2	2	2
tI(GAU)Q	2	2	2	2	2	2	2
tI(UAU)D	134.093	121.103	152.333	148.051	134.485	112.514	127.842
tI(UAU)L	117.071	134.969	170.736	176.418	142.604	92.2145	89.0648
tK(CUU)C	2	2	2	2	2	2	2
tK(CUU)D1	2	2	2	2	2	2	2
tK(CUU)D2	2	2	2	2	2	2	2
tK(CUU)E1	2	2	2	2	2	2	2
tK(CUU)E2	2	2	2	2	2	2	2
tK(CUU)F	2	2	2	2	2	2	2
tK(CUU)G1	2	2	2	2	2	2	2
tK(CUU)G2	2	2	2	2	2	2	2
tK(CUU)G3	2	2	2	2	2	2	2
tK(CUU)I	2	2	2	2	2	2	2
tK(CUU)J	2	2	2	2	2	2	2
tK(CUU)K	5.72997	8.63356	7.65923	6.50795	7.84687	7.95379	9.33119
tK(CUU)M	2	2	2	2	2	2	2
tK(CUU)P	2	2	2	2	2	2	2
tK(UUU)D	3.64382	7.40466	8.9047	5.04258	5.31445	2	3.14524
tK(UUU)G1	3.64382	7.40466	8.9047	5.04258	5.31445	2	3.14524
tK(UUU)G2	5.54364	2	2	6.67873	12.0497	2	5.96562
tK(UUU)K	3.64382	7.40466	8.9047	5.04258	5.31445	2	3.14524
tK(UUU)L	3.64382	7.40466	8.9047	5.04258	5.31445	2	3.14524
tK(UUU)O	2.6524	3.69748	4.32994	4.0607	4.93413	5.22244	5.61229
tK(UUU)P	3.64382	7.40466	8.9047	5.04258	5.31445	2	3.14524
tK(UUU)Q	33.2109	58.258	45.3887	52.3994	47.4396	64.2433	60.3648
SUP56	2	3.91496	2.92757	12.8442	3.85739	3.34488	4.26967
SUP53	3.67732	2	5.75291	8.36983	8.27493	5.03153	4.57313
tL(CAA)D	3.78334	2	2.76622	5.00702	5.718	2	2
tL(CAA)G1	5.01031	4.50263	5.17666	6.18887	2	2.60742	13.4101
SUP54	3.67732	2	5.75291	8.36983	8.27493	5.03153	4.57313
tL(CAA)G3	3.67732	2	5.75291	8.36983	8.27493	5.03153	4.57313
tL(CAA)K	3.67732	16.0762	5.75291	8.36983	8.27493	5.03153	4.57313
tL(CAA)L	7.56667	5.10699	20.9304	10.0503	6.78354	10.994	12.7545
tL(CAA)M	3.67732	16.0762	5.75291	8.36983	8.27493	5.03153	4.57313
tL(CAA)N	3.67732	2	5.75291	8.36983	8.27493	5.03153	4.57313
tL(GAG)G	6.10556	13.6151	20.6231	34.9963	16.3834	21.5823	24.7146
tL(UAA)B1	2.72151	2	2	2	3.58043	2.87151	2
tL(UAA)B2	2.72151	2	2	2	3.58043	2.87151	2
tL(UAA)D	2.72151	2	2	2	3.58043	2.87151	2
SUP51	2.72151	2	2	18.9791	3.58043	2.87151	2
tL(UAA)K	2.72151	2	2	18.9791	3.58043	2.87151	2
tL(UAA)L	2.72151	2	2	2	3.58043	2.87151	2
tL(UAA)N	2.72151	2	2	2	3.58043	2.87151	2
tL(UAA)Q	3.16043	2	2	2	2	2	2
tL(UAG)J	2	2.47863	2	2	2	2	2
tL(UAG)L1	15.1595	2	31.5546	12.5211	7.06766	4.75787	16.893
tL(UAG)L2	2	2.47863	2	2	2	2	2
TLC1	267.486	287.355	325.225	392.228	333.734	373.741	380.23
tM(CAU)C	2	2	3.86215	2	6.081	3.44663	2.3037
EMT1	2	2.90679	2	3.91259	2	2	2
IMT4	2	2	3.86215	2	6.081	3.44663	2.3037
EMT5	2	2.90679	25.8634	3.91259	2	2	2
EMT3	2	2.90679	2	3.91259	2	2	2
IMT3	2	2	3.86215	2	6.081	3.44663	2.3037
EMT4	2	2.90679	2	3.91259	2	2	2
IMT1	2	2	3.86215	2	6.081	3.44663	2.3037
EMT2	2	2.90679	2	3.91259	2	2	2
IMT2	2	2	3.86215	2	6.081	3.44663	2.3037
tM(CAU)Q1	2	2	4.31618	2	10.778	8.82518	5.73291
tM(CAU)Q2	2	2.07313	2	2	2	2	2
tN(GUU)C	2	2	2	2	2	2	2
tN(GUU)F	2	2	2	2	2	2	2
tN(GUU)G	2	2	2	2	2	2	2
tN(GUU)K	2	2	2	2	2	2	2
tN(GUU)L	2	2	2	2	2	2	2
tN(GUU)N1	2	2	2	2	2	2	2
tN(GUU)N2	2	2	2	2	2	2	2
tN(GUU)O1	2	2	2	2	2	2	2
tN(GUU)O2	2	2	2	2	2	2	2
tN(GUU)P	2	2	2	2	2	2	2
tN(GUU)Q	2	2	2	2	2	2	2
SUF2	2	2	2	11.5004	2	2	2
SUF10	2	2	2	11.5004	2	2	2
TRN1	4.93558	3.25223	7.03004	3.11797	7.0598	7.16523	4.86894
SUF9	9.8909	11.4326	3.49875	15.8309	10.6051	5.56974	4.86894
SUF8	18.9095	14.2609	27.1055	13.9833	28.1403	21.1074	20.0512
tP(UGG)L	2	2	3.49875	3.11797	2	3.20288	2.41058
SUF7	4.93558	3.25223	7.03004	3.11797	7.0598	7.16523	4.86894
tP(UGG)N1	18.9095	14.2609	27.1055	13.9833	28.1403	21.1074	20.0512
tP(UGG)N2	18.9095	14.2609	27.1055	13.9833	28.1403	21.1074	20.0512
tP(UGG)O1	2	2	2	5.7399	4.4944	2	2
SUF11	2	2	14.0808	2	3.37955	4.05458	2.45333
tP(UGG)O3	9.36187	2	8.19825	2.95184	11.5789	5.20579	9.08236
tP(UGG)Q	9.91798	14.4713	12.8738	12.9743	13.0307	17.2332	11.5185
CDC65	33.0599	26.8754	27.8933	22.705	15.2025	7.75493	20.1574
tQ(UUG)B	3.30599	2	2	6.48714	4.57742	4.30829	8.63888
tQ(UUG)C	3.30599	2.36267	5.82388	4.63367	5.24093	2.70807	23.037
tQ(UUG)D1	3.30599	2.36267	5.82388	4.63367	5.24093	2.70807	23.037
tQ(UUG)D2	3.30599	2.36267	5.82388	4.63367	5.24093	2.70807	2
tQ(UUG)D3	3.30599	2.36267	5.82388	4.63367	5.24093	2.70807	2
tQ(UUG)E1	3.30599	2.36267	5.82388	4.63367	5.24093	2.70807	2
tQ(UUG)E2	2	2	2	2	2	2	2
tQ(UUG)H	3.30599	2.36267	5.82388	4.63367	5.24093	2.70807	2
tQ(UUG)L	3.30599	2.36267	5.82388	4.63367	5.24093	2.70807	23.037
tQ(UUG)Q	3.29615	2	2.15809	3.32184	2	2.64755	2
tR(ACG)D	3.97994	2.07628	5.17268	2	3.46102	2.41986	2.87546
tR(ACG)E	3.97994	2.07628	5.17268	2	3.46102	2.41986	2.87546
tR(ACG)J	2	4.15255	2	2	2	2	2
tR(ACG)K	3.97994	2.07628	5.17268	2	3.46102	2.41986	2.87546
tR(ACG)L	3.97994	2.07628	5.17268	2	3.46102	2.41986	2.87546
tR(ACG)O	3.97994	2.07628	5.17268	2	3.46102	2.41986	2.87546
tR(ACG)Q2	2	2	2	2	2	2	2
TRR4	13.224	6.20201	17.1651	16.2178	26.0614	13.7865	20.1574
HSX1	2	2	2	2	2	2	2
tR(UCU)B	2	2	2	2	2	2	2
tR(UCU)D	2	2	2	2	2	2	2
tR(UCU)E	2	2	2	2	2	2	2
tR(UCU)G1	2	2	2	2	2	2	2
tR(UCU)G2	17.2603	18.7636	22.9264	14.1784	14.3112	12.9195	11.559
tR(UCU)G3	2	2	2	2	2	2	2
tR(UCU)J1	2	2	2	2	2	2	2
tR(UCU)J2	2	2	2	2	2	2	2
tR(UCU)K	2	2	2	2	2	2	2
tR(UCU)M1	2	2	2	2	2	2	2
tR(UCU)M2	2	2	2	2	2	2	2
tR(UCU)Q1	3.31662	2	4.31057	2	2.16314	2	2.87546
tS(AGA)A	2	2	2	2	2	2	2
tS(AGA)B	2	2	2	2	2	2	2
tS(AGA)D1	2	2	2	2	2	2	2
tS(AGA)D2	2	2	2	2	2	2	2
tS(AGA)D3	2	2	2	2	2	2	2
tS(AGA)E	2	2	2	2	2	2	2
tS(AGA)G	2	2	2	2	2	2	2
tS(AGA)H	2	2	2	2	2	2	2
tS(AGA)J	2	2	2	2	2	2	2
tS(AGA)L	2	2	2	2	2	2	2
tS(AGA)M	2	2	2	2	2	2	2
SUP61	2	3.30484	2	2	2	2	4.82658
tS(GCU)F	5.05317	6.57045	12.2474	7.82566	12.3684	7.5333	9.65316
tS(GCU)O	5.05317	6.57045	12.2474	7.82566	12.3684	7.5333	9.65316
tS(GCU)Q1	2	2	2	2	2	2	2
SUP19	2	3.52827	2	2	2	2	2
SUP17	2	3.52827	2	2	2	2	2
SUP16	2	3.52827	2	2	2	2	2
tS(UGA)Q2	3.01878	32.7798	12.2518	13.971	6.09605	17.8603	2
tT(AGU)B	2	2	2	2	2	2	2
tT(AGU)C	2	2	2	2	2	2	2
tT(AGU)D	2	2	2	2	2	2	2
tT(AGU)H	2	2	2	2	2	2	2
tT(AGU)I1	2	2	2	2	2	2	2
tT(AGU)I2	2	2	2	2	2	2	2
tT(AGU)J	2	2	19.3976	2	2	3.45694	2
tT(AGU)N1	2	2	2	2	2	3.45694	2
tT(AGU)N2	2	2	2	2	2	3.45694	2
tT(AGU)O1	2	2	2	2	2	2	2
tT(AGU)O2	2	2	2	2	2	2	2
TRT2	2	2	2	2	6.51536	2	2.87963
tT(UAG)Q2	2	2	2	2	2	2	2
tT(UGU)G1	2.18095	3.43562	4.25751	2	4.31312	2	3.65703
tT(UGU)G2	2.18095	3.43562	4.25751	2	4.31312	2	3.65703
tT(UGU)H	2	2	2	2	2	2	2
tT(UGU)P	2.18095	3.43562	4.25751	2	4.31312	2	3.65703
tT(UGU)Q1	2	2	2.15809	2	2	2	2
tV(AAC)E1	3.24932	2	5.04118	2	2	2	2
tV(AAC)E2	3.24932	2	5.04118	2	2	2	2
tV(AAC)G1	3.24932	2	5.04118	2	2	2	2
tV(AAC)G2	3.24932	2	5.04118	2	2	2	2
tV(AAC)G3	6.36178	7.0351	5.89519	6.0909	7.29991	6.54168	13.903
tV(AAC)H	3.24932	2	5.04118	2	2	2	2
tV(AAC)J	3.24932	2	5.04118	2	2	2	2
tV(AAC)K1	3.24932	2	5.04118	2	2	2	2
tV(AAC)K2	3.24932	2	5.04118	2	2	2	2
tV(AAC)L	3.24932	2	5.04118	2	2	2	2
tV(AAC)M1	3.24932	2	5.04118	2	2	2	2
tV(AAC)M2	3.24932	2	5.04118	2	2	2	2
tV(AAC)M3	3.24932	2	5.04118	2	2	2	2
tV(AAC)O	28.3261	22.6568	28.8364	3.27496	23.7148	11.286	24.7996
tV(CAC)D	2	2	2	2	2	2	2
tV(CAC)H	2	2	2	2	2	2	2
tV(UAC)B	2	5.20161	3.0293	11.4624	3.23452	2.60446	2.87452
tV(UAC)D	2	5.20161	3.0293	11.4624	3.23452	2.60446	2.87452
tV(UAC)Q	2	2	4.31618	2	2	2.64755	2.86646
tW(CCA)G1	25.824	23.2622	40.5924	43.1698	40.3612	27.2519	42.2193
tW(CCA)G2	25.824	23.2622	39.9923	43.1698	40.3563	27.2489	42.2193
tW(CCA)J	25.824	23.2622	47.1967	43.1698	40.3719	27.2839	42.7367
tW(CCA)K	25.824	23.2622	41.1925	43.1698	40.3719	27.2772	42.7367
tW(CCA)M	25.824	23.2622	40.5924	43.1698	40.3709	27.267	42.575
tW(CCA)P	25.824	23.2622	40.5924	43.1698	40.367	27.2597	42.2517
tW(UCA)Q	2	2	2	2	2	2	2
tX(XXX)D	2	2	2	2	2	2	2
tX(XXX)L	2	2	2	2	2	2	2
SUP2	2	2	4.12462	5.83272	4.7785	2	2
SUP11	3.05278	2.72301	2.88723	4.89948	3.27668	3.55801	9.88583
SUP6	3.05278	2.72301	2.88723	4.89948	3.27668	3.55801	9.88583
SUP7	3.05278	2.72301	2.88723	4.89948	3.27668	3.55801	9.88583
SUP4	18.3167	2	4.12462	5.83272	4.7785	2	2
SUP5	3.05278	2.72301	2.88723	4.89948	3.27668	3.55801	9.88583
SUP8	3.05278	2.72301	2.88723	4.89948	3.27668	3.55801	9.88583
SUP3	2	2	4.12462	5.83272	4.7785	2	2
tY(GUA)Q	6.35018	12.0777	12.726	6.90148	2.08858	10.0503	2.78785
TFC3	8.61752	21.7627	14.2109	10.4877	10.268	11.013	9.42214
VPS8	12.032	19.9766	18.8502	17.4542	15.6046	20.3682	18.9006
EFB1	1736.49	1182.13	1300.67	1236.85	1199.73	1251.28	1270.15
YAL004W	2	2	2	2	2	2	2
SSA1	111.394	666.315	347.843	298.264	333.019	651.817	535.566
ERP2	110.199	129.189	111.915	95.1902	89.64	113.056	84.1813
FUN14	11.0034	30.5704	27.6518	22.7095	22.0173	27.2257	27.8748
SPO7	16.6192	22.0003	24.4578	21.4302	20.2453	23.5773	26.1988
MDM10	7.63659	8.54033	9.66515	6.81013	7.26297	10.0198	9.90203
SWC3	4.30591	4.47595	5.18036	4.31005	4.18822	3.92614	4.50303
CYS3	614.182	1477.35	708.121	1039.5	687.368	798.543	836.753
DEP1	6.28956	7.11065	7.54018	5.33175	7.0075	7.46886	7.51036
SYN8	28.3633	43.5708	39.6372	35.2684	36.9693	47.084	45.3452
NTG1	6.63535	11.0796	11.1177	10.4338	11.7158	14.0949	13.8668
YAL016C-A	2	2	2	2	2	3.9921	6.48213
YAL016C-B	2	2	2	2	2	2	2
TPD3	75.2471	118.189	120.907	102.294	85.6353	101.222	79.5083
PSK1	13.8542	50.689	34.2073	30.9967	27.0703	40.6934	29.8083
LDS1	2	2	2	2	2	2	2
FUN30	14.0626	9.43981	10.3624	6.48599	10.2878	7.00974	13.1655
YAL019W-A	2	2	2	2	2	2	2
ATS1	7.84755	8.14388	11.4547	11.4314	14.5559	13.6641	18.7951
CCR4	54.743	45.8007	53.1219	37.4878	37.2169	40.8838	39.7262
FUN26	51.1712	66.7308	69.9442	65.9813	62.289	60.8033	64.0451
PMT2	195.732	176.667	212.308	157.095	151.064	156.492	144.168
LTE1	8.34005	9.82332	10.0507	6.6734	7.08263	8.29342	8.85443
MAK16	19.1937	5.1982	15.9536	12.9904	12.6157	8.62619	11.4759
DRS2	26.181	23.3554	35.3613	22.7352	23.5673	23.6081	24.0086
YAL026C-A	2.57383	3.28388	3.10094	4.74081	3.22131	3.49753	5.82653
SAW1	5.60546	12.9824	8.63842	7.49513	7.44864	7.31907	6.02097
FRT2	2	11.2509	6.7875	5.71132	6.20963	10.7674	9.43114
MYO4	10.7406	11.0003	15.3674	11.9459	11.2354	10.6938	9.45701
SNC1	29.1627	100.03	80.0779	60.3255	72.3194	80.5301	61.3886
GIP4	10.416	16.5502	17.9192	14.7274	14.0254	17.9968	15.3549
YAL031W-A	2	2	2	2	2	2.64359	3.24749
PRP45	9.51855	10.6237	10.6613	9.71531	10.5603	12.6927	13.2236
POP5	53.5994	40.8922	43.2933	38.083	34.2454	33.1504	33.7307
FUN19	16.7976	25.9046	24.2208	19.5639	17.8766	34.7392	37.4169
YAL034C-B	2	2	2	2	2	2	2
MTW1	4.07008	4.93868	4.46929	2.80134	3.91923	3.3343	4.46753
FUN12	169.203	101.265	197.388	120.244	113.241	110.087	105.441
RBG1	108.242	29.4591	92.9802	65.0581	59.0168	56.4342	61.9206
YAL037C-A	2	2	2	3.12809	5.12641	2	3.66365
YAL037C-B	2	2	2	2	2	2	2
YAL037W	5.13109	9.7744	3.97659	4.14697	4.82693	5.55704	5.40795
CDC19	7927.09	5933.32	5704.7	4235.53	2836.56	3049.96	2467.73
CYC3	18.0754	31.2744	34.7775	26.4096	32.9243	42.6066	52.5028
CLN3	49.0539	74.9577	91.9953	59.9767	58.1693	86.183	85.6716
CDC24	25.747	22.6999	31.4	26.4302	24.1931	25.8001	27.0446
YAL042C-A	2	2	2	2	2	2.85139	5.78576
ERV46	153.889	149.9	164.523	164.702	159.833	164.901	155.718
PTA1	31.9946	27.529	39.8805	29.9281	27.6011	32.5277	34.6433
GCV3	415.812	480.135	204.342	207.808	188.443	170.326	181.734
YAL044W-A	47.2514	69.514	65.5177	68.5597	71.9675	74.3665	76.7645
YAL045C	2	2	2	2	2	2	2
AIM1	38.5175	47.7283	47.1935	40.9866	50.6596	43.8757	50.2281
SPC72	4.6274	5.52414	6.49515	5.07922	5.37856	5.66686	6.83776
YAL047W-A	2	2	2	2	2	2	2.30907
GEM1	10.8681	11.612	14.305	11.5951	13.403	12.1504	13.4108
AIM2	39.9416	96.0633	69.8752	72.1405	78.7083	95.5567	89.7459
OAF1	9.41155	13.2693	13.2581	10.0828	10.6073	14.0588	14.3379
FLC2	70.4834	119.226	116.391	116.023	116.43	154.311	162.316
ACS1	3.00103	10.5116	9.08384	42.6476	33.3949	50.6487	45.7551
PEX22	2.24121	5.85715	4.96671	4.83111	5.5653	6.56396	5.26075
YAL056C-A	2	2	2	2	2	2	2
GPB2	23.5625	29.0647	30.2085	23.8105	23.7085	23.7027	23.2919
CNE1	16.1512	12.7106	15.2253	12.4131	15.2669	14.2881	16.4138
YAL059C-A	2	2	2	2	2	2	2
ECM1	78.5402	14.0114	65.0524	49.5075	43.4375	39.257	66.1399
BDH1	137.645	250.422	142.166	177.139	134.949	152.176	131.094
BDH2	3.95233	30.233	14.4054	17.5536	16.0492	44.1858	21.6887
GDH3	2.95103	5.89621	7.09056	6.96847	9.11728	13.9022	39.0978
FLO9	2	2	2	2	2.297	4.44042	6.56351
YAL063C-A	2	2	2	2	2	2.34716	3.38335
TDA8	2	2	2	2	2	2	2
YAL064W	2	2	2	2	2	2	2
YAL064W-B	2	2.18795	2.75311	2	3.4074	4.8138	3.52694
YAL065C	2	2	2	2	2	2	2
YAL066W	2	2	2	2	2	2	2
SEO1	2.38848	72.8338	8.95707	16.1435	19.1395	15.6076	14.6788
YAL067W-A	2	2	2	2	2	2	2
PAU8	2	2	2	2	2	2	2
YAL068W-A	2	2	2	2	2	2	2
YAL069W	2	2	2	2	2	2	2
ERP1	255.884	253.547	212.021	245.757	219.315	240.997	232.138
NUP60	30.3535	25.8143	29.9949	19.3343	19.5237	21.1443	22.9484
SWD1	22.1569	29.2708	25.8196	21.6132	21.4997	25.6221	25.4045
RFA1	21.323	47.4337	43.3427	25.177	37.2886	45.2092	39.228
SEN34	6.67449	5.95126	8.66799	4.70631	7.11872	6.66046	6.77492
YAR009C	46.3109	58.9028	79.4662	78.8776	78.0804	76.6654	102.943
YAR010C	401.569	362.486	664.129	1204.86	1011.11	956.616	1352.23
BUD14	25.5122	22.4563	30.5484	20.6865	22.1257	22.0536	26.7295
ADE1	256.971	263.767	131.972	148.892	109.761	107.408	110.859
KIN3	7.84094	13.0179	21.0947	14.0888	12.9949	14.5608	11.4082
CDC15	8.00975	9.48509	12.5778	10.9941	10.9845	12.8126	11.3035
YAR019W-A	2.60988	3.3752	3.61786	3.23546	3.20109	4.97105	5.03831
PAU7	2	3.81293	2.04072	2.87166	2	4.30611	7.55816
YAR023C	5.81455	11.9586	10.3098	8.55842	9.84584	12.232	12.0533
UIP3	20.9207	71.2607	34.9036	42.8367	35.6234	50.9265	41.6812
YAR028W	23.2862	32.8142	13.2768	22.1474	15.0073	16.7169	16.1031
YAR029W	13.8833	10.5076	6.13149	10.2672	8.53167	13.045	17.1392
YAR030C	2.26793	2.77137	4.03327	2.86783	4.27053	4.21144	6.41106
PRM9	2.27438	3.45042	2.71745	2.02839	2	2	2.12924
MST28	10.1175	14.75	7.70805	9.5062	9.39885	10.2198	6.86526
YAR035C-A	2	2	2	2	2	2	2.81423
YAT1	2	2	2.9181	47.2302	49.0336	20.1983	23.7642
SWH1	12.368	17.8877	16.0682	11.5487	12.2242	16.6438	16.3654
YAR047C	2	2	2	2	2	2	2
FLO1	3.2893	5.39954	5.44416	5.13462	8.38892	15.639	25.0831
YAR053W	2	2	2.79199	3.33453	3.84055	4.30135	4.6546
YAR060C	2	2	2	2	2.49792	2.12726	3.54195
YAR061W	2	2	2	2	2	2	2
YAR064W	2	2	2	2	2	2	2
YAR066W	2	2	2	2	2	2	2
YAR068W	2	2	2	2	2	2	2
YAR069C	2	2	2	2	2.03827	2	3.43806
YAR070C	2	2	2	2	2	2	2
PHO11	13.0762	12.7994	12.0205	6.57242	5.36328	5.76102	7.23383
IMD1	2	2	2	2	2.47423	4.8017	5.04289
YAR075W	2	2	2	2.01141	3.01792	5.19443	5.41182
ECM15	115.156	264.981	169.168	174.415	204.823	179.242	127.673
HTB2	829.22	435.254	630.635	448.312	389.605	448.454	426.782
HTA2	466.182	274.931	360.151	253.152	177.427	185.026	145.526
UTP20	113.701	34.9394	119.713	67.2068	63.3573	58.514	71.1546
PDR3	5.09417	4.94627	6.33479	6.73081	7.49331	6.38818	6.49057
YBL005W-A	37.3008	14.5898	27.11	50.2125	70.7917	109.561	194.657
YBL005W-B	120.351	139.086	281.025	313.05	354.057	375.319	538.415
LDB7	57.7225	70.1185	69.5824	61.3776	54.9078	59.4757	65.1019
YBL006W-A	2	2	2	2.34461	2	2.54381	2.34489
SLA1	62.1837	113.178	102.521	78.273	58.923	72.6369	55.8252
HIR1	2	2	2	2	2	2	2
YBL008W-A	2	2	2	2	2	2	2
ALK2	17.0894	10.7853	17.4103	8.86832	10.5975	11.492	12.4128
YBL010C	5.30717	8.12257	7.63863	6.07008	6.124	7.25494	6.82273
SCT1	43.2219	43.0467	64.3288	43.9545	46.8455	57.7651	59.6208
YBL012C	2	2	2	2	2	2	2
FMT1	8.02694	7.69397	9.61266	10.3008	9.78784	11.3509	10.4785
RRN6	16.2148	7.52892	15.0715	12.8437	12.2281	12.196	15.0376
ACH1	23.9627	81.7205	91.159	156.485	106.638	104.693	74.4436
FUS3	30.8487	20.9678	28.1131	24.1549	20.4853	23.386	28.1506
PEP1	52.6623	67.1655	80.4549	62.262	53.3924	61.7404	55.9149
POP8	45.6231	22.1635	56.0528	46.2412	54.2257	43.1685	54.7933
APN2	4.06412	8.02825	6.2025	4.53176	4.9261	6.54819	6.55308
RFT1	42.185	29.7555	39.2513	34.7842	33.9462	37.4736	39.6195
HAP3	9.02149	11.8085	10.2012	11.2173	9.65666	9.0581	9.01105
PIM1	29.8173	58.0251	75.6567	55.4754	56.7171	66.7799	53.9625
MCM2	14.1579	15.9363	19.6095	12.5418	12.8911	13.4581	16.2021
NCL1	104.855	51.9502	105.562	65.6313	55.4253	52.6891	65.9312
RRN10	7.63466	9.69493	10.07	7.9059	7.76204	9.40457	9.87476
LSM2	92.2075	123.297	107.107	114.306	99.7897	100.44	99.0343
RPL19B	2227.99	1845.32	1575.86	1681.18	1568.5	1469.64	1286.09
YBL028C	111.775	39.0735	104.762	100.838	72.6088	63.6131	99.2774
YBL029C-A	13.2487	56.4716	21.4762	22.014	20.1935	36.7864	22.9614
YBL029W	8.86572	13.0344	5.41124	2.25748	2.62309	4.06263	4.25508
PET9	304.2	409.271	429.213	440.022	469.207	454.598	389.039
SHE1	4.20617	6.36185	5.93668	4.01623	4.00206	5.72986	5.57858
HEK2	76.2062	81.849	85.8215	47.3251	45.2627	54.2175	46.0741
RIB1	17.1498	19.5158	20.1695	18.3185	22.0756	26.022	32.2365
STU1	7.35091	7.21497	10.3057	6.0717	6.84088	8.30235	8.38716
POL12	10.4076	12.077	13.7525	5.31695	9.49066	10.6773	13.4967
YBL036C	25.4409	26.4448	35.4121	32.1824	32.6351	32.2715	30.364
APL3	14.5887	17.3485	18.6966	12.6912	12.826	14.5025	11.8974
MRPL16	21.9853	37.6599	28.0585	29.9633	26.1275	33.5528	30.1684
URA7	281.868	62.0807	219.427	152.208	148.588	137.104	186.172
YBL039C-A	2	2	2	2	2	2	2
YBL039W-B	7.59208	20.1663	15.4845	18.1448	18.7905	22.7891	16.3942
ERD2	65.0441	104.606	87.1541	91.8685	79.3176	92.3863	82.602
PRE7	50.4387	103.686	99.8621	99.2015	97.9946	121.089	94.2073
FUI1	20.9599	12.0261	21.2933	13.6099	15.7728	15.5061	33.8099
ECM13	2.10282	4.53771	2.17156	2.93085	4.46977	5.32364	7.11293
YBL044W	2	2	2	2	2	2	2
COR1	85.0371	147.352	121.433	92.1022	103.214	129.469	102.436
PSY4	3.0649	3.84707	4.48877	3.25486	3.62122	4.00009	4.28919
EDE1	62.7673	140.008	140.746	101.727	76.2806	96.9445	76.729
RRT1	2	2	2	2	2	2	2
MOH1	2	24.5992	7.68437	16.3264	17.94	30.1398	39.8247
SEC17	37.9006	79.4615	55.295	54.9431	48.9109	49.5615	35.9932
PIN4	27.5267	33.0662	28.7061	17.0499	17.3508	23.2196	21.4185
SAS3	8.50051	11.0653	10.5673	7.04304	7.03351	6.20281	4.87157
YBL053W	2	2	2	2	2	2	2
TOD6	2	2	2	2	2	2	2
YBL055C	31.7937	18.7256	34.696	31.3047	22.1665	26.8967	31.0703
PTC3	77.5103	121.094	106.719	97.2411	80.482	95.939	76.7158
PTH2	60.8592	62.6263	78.1617	73.0968	66.1982	74.0861	77.2722
SHP1	38.4229	83.1096	86.0445	72.6645	68.4626	89.8557	64.9384
CMC2	16.1154	31.9983	21.735	23.1684	19.7695	24.3422	22.4518
YBL059W	5.17035	11.7351	8.9016	9.0946	10.2584	12.3424	9.06796
YEL1	3.37309	3.21989	5.17628	4.57043	5.09312	5.48481	5.72278
SKT5	18.0791	13.8198	21.1599	19.8403	19.2334	21.5189	24.085
YBL062W	2	2	2	2	2	2	2
KIP1	4.69393	6.64158	7.51927	4.74134	5.06251	6.43259	5.21171
PRX1	23.0631	166.778	87.146	77.7684	80.2431	139.085	114.049
YBL065W	2	2	2	2.31415	2	3.61568	2.49219
SEF1	10.0968	8.13374	11.6924	11.6338	10.9307	11.7645	12.4171
UBP13	27.3176	24.4735	34.6895	24.955	22.4722	26.0383	28.2416
PRS4	42.2482	21.339	44.5489	41.2576	38.6165	34.4043	43.0012
YBL068W-A	2	2	2	2	2	2	2
AST1	23.1097	18.9904	14.4798	11.5279	10.0049	11.1689	10.8459
YBL070C	2	2	2	2	2	2	2
YBL071C	2	2	2	2	2	2	2
YBL071C-B	2.62512	2	2	6.44481	3.64488	2	2
KTI11	36.2353	13.4288	45.7356	42.1971	37.8778	39.3625	76.4835
RPS8A	2	2	2	2	2	2	2
YBL073W	2	2	2	2	2	2	2
AAR2	5.33116	5.44293	8.96222	6.64496	7.25289	8.65138	8.90724
SSA3	5.35005	7.04372	8.29858	9.05381	10.3337	18.471	25.7134
ILS1	502.897	333.198	501.647	455.62	348.103	316.854	267.482
YBL077W	2	2	2	2	2	2	2
ATG8	4.27994	41.2103	15.5217	23.9212	25.8828	47.3563	38.4375
NUP170	42.8897	22.7068	48.3741	29.3625	29.0497	30.3711	34.3574
PET112	2.71368	5.01793	3.6485	2.6237	3.00877	3.62626	2.72976
YBL081W	44.2886	16.6375	36.0924	29.5756	25.6325	21.9416	37.1511
ALG3	53.0914	43.0477	53.1263	62.648	53.1611	54.0082	49.7392
YBL083C	37.1955	38.1499	44.7039	47.2865	36.4549	41.5045	45.724
CDC27	9.26167	10.0788	12.7715	10.0371	8.75939	11.7737	11.6884
BOI1	14.2329	19.4857	21.6692	14.5264	13.5048	15.863	13.4016
YBL086C	6.65457	17.7307	15.2109	12.9734	9.79607	16.4116	7.92045
RPL23A	1595.36	1064.58	1039.61	994.051	1013.19	906.545	951.351
TEL1	7.27732	10.024	11.2578	8.45311	8.96343	10.9534	11.7212
AVT5	19.8135	28.4963	25.5645	25.8068	24.5602	23.4961	22.2623
MRP21	15.4411	28.8662	24.8205	23.9577	21.3816	23.1562	23.4732
MAP2	30.5849	45.7377	44.6212	33.333	28.3533	32.4985	26.33
SCS22	10.1525	35.3748	18.9427	19.1207	12.2219	19.2094	14.0685
RPL32	1925.82	1484.8	1564.48	1383.59	1413.65	1199.25	1150.78
ROX3	31.659	28.6197	42.4644	39.7149	31.0855	34.9329	52.7225
YBL094C	2	2	2	2	2	3.07931	3.03017
YBL095W	26.1525	41.8724	55.4804	74.7216	70.8544	71.0153	86.1745
YBL096C	2	2	2	2	2	4.67711	3.24749
BRN1	2.21697	2.04578	3.28047	2	2.15475	2	2
BNA4	37.7158	39.667	29.0381	22.9703	21.3103	24.3143	27.0609
ATP1	319.354	451.633	415.083	333.843	330.967	373.717	275.889
YBL100C	2	2	2	2	2	2	2
YBL100W-A	2	2	2	2	2	2	2
YBL100W-B	8.97543	11.6483	15.6228	10.4873	14.0969	21.3077	32.3562
YBL100W-C	2	2	2	2	2	2	2
ECM21	6.71944	22.4367	12.3263	10.3697	11.9831	18.6553	17.6749
SFT2	67.9178	122.963	127.421	146.982	145.237	121.583	105.906
RTG3	14.2503	13.5209	18.6461	15.3211	15.1453	14.1013	13.7592
SEA4	10.8964	9.30542	12.516	8.58707	8.51345	8.46992	8.62791
PKC1	17.9376	23.8649	25.923	17.0275	18.3724	19.9574	17.4051
SRO77	11.1213	6.59277	12.4356	8.08928	9.9979	10.7761	11.4024
MIX23	7.85055	13.5251	14.2713	16.6224	14.9425	15.3613	12.275
YBL107W-A	2	3.06261	2	2.9307	6.58308	6.94446	2
PAU9	5.18111	2	2	9.12243	14.2431	2	27.7167
YBL108W	2	2	2	2	2	2	2
YBL109W	2	2	2	2	2	2	2
YBL111C	4.46379	7.4118	10.0207	8.55807	10.1923	9.83982	9.68314
YBL112C	2	2	2	2.03796	2	2	2.21913
YBL113C	2.91012	5.64833	5.16706	2.99479	5.69824	7.98012	7.1973
YBL113W-A	2	2	3.26292	2	2	2.77557	4.62557
NTH2	6.08471	12.2467	10.887	9.30217	10.885	16.2538	13.477
RER2	29.7573	16.97	21.136	20.0814	17.1347	15.9286	19.0144
COQ1	22.9939	44.042	41.4856	32.9534	30.2202	36.3039	29.8693
GPI18	24.6166	23.5044	24.4093	26.41	27.3969	36.3091	51.9278
RCR1	13.2496	29.0827	26.7589	37.0406	42.7701	57.2244	64.5314
UGA2	9.74665	49.7676	43.4911	70.17	52.1818	47.5301	51.6282
DSF2	9.6107	10.8399	9.32352	6.51636	7.83513	10.5895	11.6069
FLR1	9.33888	13.1822	11.9161	10.4736	11.667	14.857	17.0058
HHF1	821.146	531.589	724.298	444.676	352.3	483.278	409.113
HHT1	721.597	487.043	529.558	399.234	370.081	393.811	374.206
IPP1	1512.54	1283.6	1407.25	1056.86	912.899	1143.23	1021.9
YBR012C	9.15276	15.0674	37.5262	40.2684	28.7176	21.7532	26.0603
YBR012W-A	46.6828	73.1566	158.905	351.211	392.963	338.875	403.584
YBR012W-B	21.6573	39.7703	93.0029	116.137	125.024	99.553	125.829
YBR013C	12.981	32.077	19.1346	17.9507	21.2833	34.8257	32.1434
GRX7	30.5807	71.3713	50.4537	59.4359	46.9876	69.1593	59.6498
MNN2	93.6905	102.666	113.614	95.1436	96.3984	113.65	112.482
YBR016W	53.5867	99.152	98.4501	113.829	97.537	120.51	112.547
KAP104	47.8493	38.5424	57.2551	38.1563	32.4116	34.3285	36.4792
GAL7	2	2.59202	2.50141	2.95559	2.52551	4.05548	3.13947
GAL10	2	2	2	2	2	2	2
GAL1	2	2	2	2	2.44406	2.92194	2.70421
FUR4	17.0977	10.9901	22.8961	20.5801	20.7689	17.5959	23.1898
POA1	13.512	20.0248	16.4802	15.8802	15.1543	15.3227	17.8902
CHS3	56.2295	61.3599	78.2236	65.0823	69.0111	78.3257	81.9071
SCO2	5.01196	15.4898	10.5367	9.10864	7.03279	10.0736	8.91288
OLA1	481.479	328.411	425.856	323.459	283.796	311.873	280.691
ETR1	2	2	7.01254	2	3.98715	2	3.84437
YBR027C	2	2	2	2	2	2	2
YPK3	2.49728	4.48319	4.15954	5.68788	5.58969	2	2
CDS1	99.0237	85.9827	109.304	92.7611	83.2205	80.1327	80.2959
RKM3	21.9073	14.1363	20.0809	18.7695	17.3942	17.4364	22.3659
RPL4A	2796.56	1671.71	1985.14	2205.55	1911.25	1768.83	1759.54
YBR032W	2	2	2	2	2	2	2
EDS1	2	2	2	2	2	2	2
HMT1	191.487	50.6648	160.402	121.198	93.9143	77.0101	125.493
PDX3	101.041	206.325	172.32	186.456	150.118	148.955	118.921
CSG2	110.901	171.424	149.28	185.36	154.377	183.511	161.092
SCO1	12.0972	28.2759	19.9483	17.5428	16.7888	21.3346	17.3957
CHS2	28.3822	33.5214	57.2465	41.3849	32.4523	29.3838	17.8729
ATP3	107.438	140.109	132.887	116.282	117.563	136.111	109.269
FIG1	2	2	2	2	2	2.17121	2.49808
FAT1	30.4991	67.2591	48.2667	42.1431	39.5826	49.3096	38.1267
CST26	27.3672	25.635	33.6551	25.4755	24.9307	26.2314	30.5783
QDR3	26.7638	16.8357	23.5492	18.4043	20.0099	18.8568	20.5225
TCM62	7.40101	11.2606	11.389	8.83215	8.2904	10.6817	10.5939
GIP1	2	2.62302	2.29562	2.6564	2.63156	3.49461	3.84633
ZTA1	2	25.1777	15.8316	22.9516	26.2779	28.986	20.0584
FMP23	2	9.72941	14.0386	30.0133	28.1184	17.616	12.6657
RPS11B	1566.91	942.454	1069.27	853.637	903.999	898.411	855.427
REB1	19.2478	17.4545	24.3298	18.5834	16.4221	18.6196	16.2782
REG2	2	2.51644	2	2	2	4.4977	4.6272
YBR051W	2	2	2	2	2	2	2.41879
RFS1	46.2196	204.983	140.337	139.192	105.078	151.828	91.4541
YBR053C	6.17304	57.8692	35.3723	32.9786	25.1904	38.1369	26.4512
YRO2	29.4702	158.407	17.8673	21.3318	20.9769	39.3787	72.2951
PRP6	12.7475	12.3726	16.0395	12.4429	12.2768	12.9068	15.3066
YBR056C-B	2	2	2	2	2	2	2
YBR056W	8.89984	82.0517	52.9996	50.0576	37.8074	64.0226	43.2135
YBR056W-A	4.67596	28.7725	23.8208	37.247	39.2572	69.6262	89.2409
MUM2	14.84	22.2189	20.6868	18.568	12.9727	17.5547	15.3967
UBP14	27.1151	25.0688	31.8503	23.4588	19.8018	23.3404	22.9564
TSC3	64.1341	92.6778	74.2852	76.3953	70.3977	74.5154	61.4066
AKL1	15.7784	38.3603	40.1653	29.8594	26.4171	35.2139	26.3968
ORC2	14.7268	13.0836	15.7488	10.1799	10.2597	10.0112	9.86467
TRM7	48.8427	20.6844	44.0203	30.6879	27.1774	27.168	37.6298
YBR062C	9.49521	20.2594	16.9065	18.5789	17.9852	24.9729	18.8642
YBR063C	4.85711	3.69476	6.15603	5.26764	5.40818	5.67735	6.25961
YBR064W	2	2	2	2	2	2	2
ECM2	2.88328	2.6508	4.006	2.63237	5.00366	4.47273	5.25714
NRG2	12.9716	7.44994	11.2194	9.27057	9.48112	18.5141	18.35
TIP1	709.989	93.2713	665.756	1140.51	604.178	555.791	571.687
BAP2	2.70865	14.8848	7.35843	14.0689	17.9826	22.1756	25.4025
TAT1	7.81192	6.20369	10.1063	10.3904	9.09242	8.44278	7.9753
ALG14	21.3275	35.3385	29.2825	25.4017	33.3979	40.707	37.0883
YBR071W	21.7529	69.741	47.5995	34.0243	38.1715	65.8606	89.8598
YBR072C-A	4.02698	3.05128	3.2461	2	5.71422	3.77145	5.72354
HSP26	4.47248	98.9047	25.1506	62.6848	81.5401	186.566	477.556
RDH54	18.1001	29.2656	24.7465	14.879	21.5733	27.65	30.3226
PFF1	48.6192	45.566	57.0559	46.4155	42.3764	45.9183	47.9489
YBR076C-A	2	2	2	2	2	2	2
ECM8	2	2	2	2	2	2	2
SLM4	8.61505	8.40589	5.1784	8.46131	6.74339	19.0681	8.98025
ECM33	910.989	810.275	1016.47	643.675	537.945	638.201	573.228
RPG1	186.931	105.286	224.107	125.302	106.075	102.605	110.611
SEC18	41.5762	64.7881	63.8323	47.4907	45.1146	49.1733	43.749
SPT7	7.08497	9.2386	10.9467	7.33749	7.89707	7.77912	7.41715
UBC4	164.277	276.943	234.903	192.273	167.086	247.057	222.991
TEC1	9.3095	13.4518	13.705	10.1586	10.871	17.5886	15.8023
RPL19A	1221.46	982.221	931.607	966.304	928.066	883.404	778.961
MIS1	125.094	44.3245	105.722	62.6127	66.5656	68.2867	74.981
YBR085C-A	74.9737	429.249	381.16	642.347	493.86	828.094	897.761
AAC3	5.66512	2	4.05981	3.45731	2.74901	3.2072	3.98642
IST2	98.2661	166.207	161.849	134.077	98.8454	108.594	80.5522
RFC5	32.827	42.9387	32.9921	25.6494	25.7403	31.8012	27.4448
POL30	80.9327	129.831	82.1546	40.2523	57.172	71.0759	72.8637
NHP6B	26.7258	57.563	53.8823	57.9268	62.2474	63.602	58.4126
YBR089W	2	2	2	2	2	2	2
YBR090C	25.9262	50.4943	46.0755	49.5371	70.9803	49.3646	50.0427
TIM12	23.3901	11.9445	27.3855	19.3771	16.9281	24.8652	26.4187
PHO3	27.3291	14.1183	24.0788	18.7965	12.9578	13.8305	16.6849
PHO5	14.3457	14.7345	14.3125	13.4392	9.72702	13.5078	18.6897
PBY1	19.9726	17.9795	26.4911	17.1088	16.719	19.7149	18.2052
RXT2	10.9141	12.4734	14.447	13.9365	12.2479	13.819	16.4395
YBR096W	65.6339	129.362	92.0246	119.656	96.8337	117.473	106.671
VPS15	7.37787	10.9076	9.84584	8.10031	7.40505	8.61854	6.91409
MMS4	3.06896	3.84691	4.51496	2.78005	3.61575	4.48081	4.1527
YBR099C	2	2	2	2	2	2	2
FES1	41.4723	66.8538	52.315	45.7486	45.666	62.6357	70.0867
EXO84	10.7566	13.3849	16.9167	12.0603	13.4491	13.644	13.4123
YBR103C-A	2	2	2	2	2	3.48454	4.3943
SIF2	10.5104	11.1246	14.6613	10.5459	11.9731	11.6591	11.0175
YMC2	60.4158	26.6596	77.4447	62.5765	52.2816	28.6592	33.122
VID24	34.5993	44.6695	50.1793	67.4115	66.491	68.0644	86.2197
PHO88	532.548	384.121	570.298	629.13	606.141	659.784	744.771
IML3	6.11089	9.91432	7.08935	6.1811	5.52332	7.41125	6.03499
AIM3	4.67828	13.8326	10.2256	7.1094	8.47188	13.345	13.7822
CMD1	249.316	371.922	344.642	383.391	316.753	395.548	349.041
YBR109W-A	2	2	2	2	2.36933	2.23255	6.38204
ALG1	13.2325	13.6147	10.1925	11.2421	8.90418	11.8272	6.88703
YSA1	51.9728	125.243	85.8199	80.696	71.5085	86.8013	68.8438
SUS1	26.4662	77.0943	55.4442	79.794	53.29	59.6671	50.1065
CYC8	25.0838	25.307	31.0414	14.7848	14.686	17.4405	15.5873
YBR113W	2	2	2	2	2	2	2
RAD16	5.54494	7.88134	9.38753	7.40008	8.58079	13.4411	15.0829
LYS2	271.573	174.281	346.776	251.772	233.798	150.333	123.947
YBR116C	2	4.76208	2	2.76531	2.756	5.47941	5.92675
TKL2	2	10.9445	2.59393	3.66545	4.55252	10.3228	11.0452
TEF2	12661.8	7981.51	10201	8714.27	7835.47	8747.27	7631.31
MUD1	7.48554	12.7981	12.3855	9.47985	11.8757	15.9713	12.4004
CBP6	11.6048	22.5372	20.2666	15.6279	13.3037	16.1394	15.0923
GRS1	369.621	216.509	335.82	251.739	226.559	228.281	217.398
YBR121C-A	2	2	2	2	2	2	2
MRPL36	51.1404	73.3996	58.4337	58.959	52.0631	57.7873	58.712
TFC1	9.03646	10.3137	12.3457	7.20964	7.05351	9.09671	8.75897
YBR124W	2	2	2	2	2	2	2
PTC4	22.9649	23.1797	22.7918	20.5302	21.648	25.7047	23.4915
TPS1	54.8845	448.692	231.693	233.764	172.759	325.676	178.369
YBR126W-A	2	24.3568	2	2	2	2	2
YBR126W-B	103.483	221.39	166.269	142.188	134.029	140.048	105.361
VMA2	608.738	544.372	718.949	519.223	441.277	501.144	414.53
ATG14	2	5.60363	3.70525	3.4736	2.48628	4.45558	2.35948
OPY1	15.1659	21.9016	21.8032	21.6782	18.126	17.2177	15.2439
SHE3	22.3411	26.3511	26.9249	19.3524	16.4202	18.6912	17.0897
YBR131C-A	2	2	2	2	2	2	2
CCZ1	6.20066	3.87622	6.08804	5.31868	5.90114	5.30323	5.47029
AGP2	9.23997	32.6319	26.0581	49.2272	38.2431	50.0686	37.6777
HSL7	34.3921	35.292	45.9519	37.6279	32.7946	35.3237	36.1106
YBR134W	2	2	2	2	2	2	2
CKS1	52.8967	40.5585	56.386	38.8451	52.3104	67.35	77.1846
MEC1	9.95233	8.43877	11.2981	8.28796	7.86463	9.46571	9.34993
YBR137W	18.1669	43.8055	37.3394	42.7866	33.5618	38.7224	34.0793
YBR138C	3.4385	8.70398	9.48952	5.82792	5.22161	6.68102	5.84483
YBR139W	29.6417	232.183	123.023	133.18	88.3135	111.631	64.9608
IRA1	30.9445	37.8979	49.9397	38.9039	34.1477	37.2213	35.149
BMT2	12.2083	2.37281	7.81379	6.34077	6.25994	6.00764	9.24953
YBR141W-A	2.67029	10.1284	7.0522	8.89445	8.49222	11.883	13.3644
MAK5	46.821	12.2586	50.9125	28.5529	24.3228	21.1512	30.5163
SUP45	290.354	205.208	294.634	255.629	201.173	191.873	192.962
YBR144C	2	2	2	2.73354	2	2	2
ADH5	62.2812	137.092	128.496	263.886	202.183	79.6839	50.5168
MRPS9	36.9256	46.0333	44.2776	36.714	30.4271	32.7575	31.4264
RTC2	21.6721	82.983	109.709	143.641	167.775	93.8186	47.8906
YSW1	2	2.732	3.36277	3.66181	4.15224	3.85704	2.62758
ARA1	60.2532	392.964	198.572	207.797	194.889	278.768	230.12
TBS1	7.36286	10.6964	8.90257	6.91709	8.27766	11.1154	12.3644
APD1	33.4687	64.0832	50.4475	48.1146	43.3189	56.5263	47.0535
SPP381	6.20638	6.53418	7.41343	4.74259	5.91728	7.70804	8.03521
RIB7	14.6265	16.4973	20.3454	23.2828	18.9622	14.9983	15.2609
RPB5	102.241	60.2424	108.374	99.2626	72.3637	74.8881	86.6822
CNS1	18.8142	6.60939	22.7751	15.8014	13.2854	11.1241	14.1107
SLI15	5.3531	6.35758	5.9109	4.26014	4.56595	6.08911	6.42097
ICS2	12.5673	15.1618	17.6724	13.5174	16.2885	26.0968	26.9209
AMN1	99.4539	76.5215	95.2192	111.809	79.6478	75.4253	61.8649
IFA38	71.2513	84.6815	82.6841	64.2092	56.9497	60.7066	48.6264
CDC28	29.5041	55.3656	42.9671	33.9271	30.2447	45.4503	47.4439
CSH1	15.1768	19.9709	19.0654	14.0976	13.4448	20.0822	17.028
TOS1	398.099	275.542	471.319	404.097	326.397	334.012	260.932
YSY6	87.8312	118.535	132.035	101.682	119.896	105.831	114.307
EXO5	19.4162	18.6069	22.6091	18.4597	17.6717	20.7818	22.8187
ARL1	44.1504	62.9632	60.8293	54.5809	48.4306	47.7049	43.6893
UBS1	22.0648	22.6146	21.9689	22.3554	20.0559	22.4698	24.9443
TYR1	19.7442	21.2848	26.9506	21.2937	22.4244	21.9651	18.5206
POP7	10.1145	17.6959	18.593	20.4757	16.5786	16.6123	19.498
PEX32	12.4916	21.0791	17.675	17.006	16.4824	19.9707	19.1971
SSE2	8.23575	69.1008	20.5714	18.7605	17.8791	41.586	42.3391
NPL4	13.8433	30.0321	38.2088	32.2526	33.9351	41.8039	36.4155
SEC66	64.5525	79.2657	72.5538	65.3578	68.341	76.2306	72.8884
SMY2	34.2073	20.4469	29.6843	25.0438	19.8622	22.3127	29.682
UMP1	99.6504	140.552	122.194	134.103	132.558	181.667	151.244
YBR174C	2	2	2	2	2	2	2
SWD3	33.5182	37.3513	43.6648	52.8246	43.7852	41.6081	41.8975
ECM31	13.6017	12.2016	19.1444	17.0172	16.283	17.3102	17.0707
EHT1	152.267	279.478	181.322	188.535	180.04	168.588	126.697
YBR178W	2	2	2	2	2	2	2
FZO1	8.94564	13.2109	14.9149	11.674	11.2039	12.7029	12.1479
DTR1	2	2	2	2	2	2	2
RPS6B	2158.33	1258.51	1537.18	1350.12	1343.31	1247.03	1177.71
SMP1	4.16726	5.78318	5.00904	4.20387	5.85111	12.9481	22.7857
YBR182C-A	2	2	2	2	2.61534	3.91495	2.69593
YPC1	9.89554	169.212	40.6998	68.7441	60.1494	106.592	67.4556
YBR184W	2	2	2	2	2	2	2
MBA1	19.98	26.2407	24.028	18.5925	19.8936	22.6463	23.5947
PCH2	2	2	2	2	2	2	2
GDT1	137.924	106.853	130.13	110.659	97.6434	92.2414	88.8827
NTC20	8.00489	15.5862	16.8717	15.9915	13.1137	16.6512	13.7863
RPS9B	2986.16	1885.8	1965.83	1906.02	1771.65	1652.97	1557.17
YBR190W	2	2	2	2	2	2	2.12741
RPL21A	2281.24	1568.86	1367.82	1470.53	1445.71	1339.58	1193.66
YBR191W-A	2	2	2	2	2	2	2
RIM2	6.95468	7.51067	9.6966	5.25067	6.83512	7.23669	6.12484
MED8	14.1908	18.3284	18.1622	14.6843	14.1771	19.6216	18.2731
AIM4	10.1706	18.404	14.9762	14.8586	17.2258	20.8728	20.7585
MSI1	18.0415	10.6845	16.2206	9.31505	10.6902	11.3205	15.3986
PGI1	1354.43	1212.88	818.064	789.994	524.955	578.891	484.296
YBR196C-A	11.1986	9.0234	7.77419	7.54533	5.89883	6.68813	9.97965
YBR196C-B	2.34047	2	2	2	2	2	2
YBR197C	25.8426	24.7015	26.8166	19.4224	20.249	22.8816	25.1911
TAF5	17.6945	16.5274	24.5818	12.2215	12.6957	13.4451	12.7245
KTR4	44.029	96.7218	74.2203	78.5084	67.1715	86.1456	74.4452
BEM1	17.618	20.981	23.0244	20.4854	18.8424	19.9959	21.3704
YBR200W-A	2	2	2	2	2	2	2
YBR201C-A	7.62908	8.32227	7.44531	15.0054	16.6424	14.5808	30.0222
DER1	7.91855	16.9302	14.3964	13.8463	13.2775	13.8529	14.2387
MCM7	35.8061	30.32	43.46	28.0541	28.5073	25.446	28.0335
COS111	2.60998	8.39163	7.87945	7.06952	9.17605	24.2352	23.8955
LDH1	7.97941	31.8271	20.9664	21.2934	16.9369	26.0328	18.075
KTR3	76.4826	64.5732	84.5581	61.9548	62.2017	66.8472	56.1915
YBR206W	60.7059	54.8823	69.4952	42.9135	44.4776	56.1794	44.6049
FTH1	28.5896	47.1796	53.7797	53.4974	43.995	48.8717	44.6346
DUR1,2	68.1378	87.2933	88.196	37.3787	38.735	36.2914	31.8983
YBR209W	2	2	2	2	2	2	2
ERV15	29.4564	40.0172	34.329	37.0387	38.6685	41.0787	33.428
AME1	13.2139	12.8077	13.11	11.5202	10.5363	11.6618	11.5637
NGR1	30.9476	49.2367	47.5602	50.5669	52.3478	68.6697	51.4098
MET8	21.1794	29.9514	16.5785	21.2187	24.6286	19.552	22.4978
SDS24	6.01756	74.4229	31.5356	41.854	33.7864	69.039	56.9423
HPC2	5.56127	6.674	7.73761	5.00215	5.46252	6.92722	7.5111
YBP1	15.219	21.0467	18.8188	15.1786	15.1068	18.1173	15.588
ATG12	5.56883	9.65812	8.75513	10.0682	7.52577	8.39896	8.75487
PYC2	245.421	157.718	309.702	285.582	203.356	161.501	124.601
YBR219C	2	2	2	2	2	2	2
YBR220C	37.5495	30.2758	41.1286	36.0453	32.0665	29.2872	30.3782
PDB1	343.02	455.596	490.208	574.251	505.172	473.806	379.456
YBR221W-A	2	2	2	2	3.08707	2	2.66581
PCS60	36.2373	80.4272	41.5401	52.3215	54.1813	80.2389	93.646
TDP1	2	3.77026	2.87848	2.43443	2.11947	3.57487	4.31082
YBR223W-A	2	2	2	2	2	2	2
YBR224W	2	2	2	2	2	2	2
YBR225W	8.53173	13.4185	11.2824	10.6339	10.0486	14.6517	12.7134
YBR226C	2	2	2	2	2	2	2
MCX1	8.33324	5.52048	8.47897	4.51244	5.73065	4.54982	3.12777
SLX1	8.05257	9.66805	12.3798	10.242	10.1279	11.1588	12.2774
ROT2	29.5557	47.333	48.7237	45.2134	42.1233	46.5181	39.1249
OM14	52.0468	278.712	142.751	290.667	258.999	388.785	354.46
YBR230W-A	6.12625	17.8837	14.3078	13.8309	16.9901	18.4051	16.2319
SWC5	4.95302	5.64624	7.47323	4.95305	7.61914	7.25735	7.45161
YBR232C	2	2	2	2	2	2	2
PBP2	8.22651	13.0575	13.117	7.53407	9.65168	12.0793	10.74
DAD3	16.0096	18.8048	20.0207	21.0656	16.1765	13.4914	13.282
ARC40	99.6312	219.886	176.347	201.935	163.016	191.397	156.503
VHC1	18.5079	24.5639	31.6697	22.2782	20.612	19.1364	15.5677
ABD1	16.5277	22.8835	22.9177	19.8471	21.3797	23.8114	24.5079
PRP5	4.92133	7.75943	7.29163	6.78208	7.69061	7.7291	6.91792
YBR238C	79.8448	31.7936	47.6698	34.4802	39.9242	47.268	55.0727
ERT1	11.3483	8.92256	11.4758	10.2839	10.837	12.3174	16.5377
THI2	2.13189	3.22168	2.19919	2.12798	3.79121	4.77787	6.01349
YBR241C	11.7798	57.2858	31.7936	41.9765	43.4252	56.5192	57.5327
YBR242W	42.4466	31.0743	45.9743	42.2246	41.4563	52.8897	70.0832
ALG7	36.7811	48.1445	40.6098	38.4107	38.9805	37.4888	34.3499
GPX2	55.0891	51.2776	82.0052	101.18	127.178	135.495	133.795
ISW1	23.8712	25.712	32.7861	16.7634	17.8192	18.6533	17.7566
RRT2	38.7309	41.865	46.6016	35.5156	32.3725	36.7115	40.2361
ENP1	60.3796	11.7839	61.0375	32.1816	32.2123	28.719	47.7861
HIS7	69.69	54.5473	67.6016	55.4132	53.8179	38.5458	29.9893
ARO4	580.717	398.274	543.272	612.247	480.97	393.4	344.132
SPO23	2	2	2	2	2	2.61589	3.58508
MRPS5	13.0337	19.392	17.0148	15.2784	12.5991	16.2373	15.3233
DUT1	118.515	74.6492	86.8359	61.0451	62.8351	59.2548	66.9945
SRB6	24.2264	37.6964	32.1257	33.0173	31.5553	30.7661	34.8314
TRS20	26.7135	27.1632	26.5094	26.3305	22.2597	21.5024	21.9273
YBR255C-A	16.1081	31.1375	20.1396	23.2132	29.8459	25.2354	21.0663
MTC4	2.48417	3.42769	4.7235	4.09392	3.80718	4.44414	4.35126
RIB5	98.2737	151.64	173.078	212.123	221.466	194.267	169.957
POP4	10.1041	6.23648	11.4874	11.8896	12.1409	11.1699	15.3777
SHG1	3.71525	3.37892	2.3477	2.01002	5.44218	4.4073	2.34417
YBR259W	10.0408	8.79824	10.2298	8.30869	9.15442	10.3976	11.336
RGD1	14.7729	17.9102	19.6865	14.4105	15.3695	17.9316	19.048
TAE1	47.3034	34.2369	45.814	31.74	34.8619	38.0266	45.0272
MIC12	46.9984	62.4286	48.6235	44.3975	46.7433	42.8526	38.1069
SHM1	227.638	128.346	211.298	173.048	183.379	203.821	204.867
YPT10	10.051	12.199	14.9577	13.3013	11.4737	13.3215	11.5159
TSC10	61.2923	72.7191	80.0832	67.2652	51.4384	48.5305	44.8522
SLM6	2	2	2	2	2	2	2
REI1	39.6846	7.06543	27.7523	26.2559	24.0363	20.5157	38.3183
MRPL37	27.8674	44.9507	39.4859	35.3568	31.9336	26.9076	27.6207
SDH8	26.2999	87.2589	51.7266	65.7853	62.8536	82.8126	68.5487
BIT2	2.72698	5.61372	4.8568	3.84207	3.81295	5.30012	5.82386
EFM2	20.8913	5.59549	19.9774	11.4453	11.9405	10.1318	13.5282
HSM3	10.3855	15.0581	15.5703	10.9963	11.6448	12.0873	9.24028
UBX7	12.9342	27.9963	21.1075	19.66	17.7283	24.7399	23.3378
CHK1	17.8971	19.1866	22.7201	21.9294	20.9736	22.4058	25.1954
RIF1	6.94321	5.72979	9.44014	3.58961	6.33386	7.16717	6.60692
PPS1	23.2358	25.8764	29.6258	22.9666	26.7494	30.7588	28.9823
YBR277C	2	2	2	2	2	2	2
DPB3	12.4405	20.2066	16.1021	16.9497	13.8506	19.213	20.1692
PAF1	17.8442	21.4922	24.7166	21.7314	17.3537	19.8082	18.0931
SAF1	3.97727	17.0114	9.65658	8.62056	9.09054	13.3315	10.3095
DUG2	15.5964	24.0228	13.6482	11.5213	11.4124	13.004	11.8711
MRPL27	16.3101	31.4061	23.881	19.8163	21.5144	24.0759	25.1204
SSH1	248.652	221.351	260.506	247.143	229.234	238.02	195.568
YBR284W	2	5.71709	4.7218	4.15395	5.73492	11.2615	13.1061
YBR285W	2	7.99921	3.31423	13.2912	7.65251	14.3836	11.2394
APE3	396.538	573.177	469.85	585.406	451.294	476.438	373.629
YBR287W	160.545	330.882	290.012	307.015	223.7	287.827	285.838
APM3	23.734	25.6591	27.6314	19.8957	18.6624	20.6893	19.8799
SNF5	7.74635	8.86274	11.1049	6.51355	7.80229	9.85149	9.45944
BSD2	12.6347	20.2585	18.4295	16.6462	16.1288	20.4029	19.6921
CTP1	210.747	93.8878	99.4551	96.9325	66.5107	50.139	60.9232
YBR292C	2.97321	2	2.88148	2.17381	2.79027	2.54884	4.25651
VBA2	19.1295	20.8501	20.2394	24.4525	26.0097	24.3804	26.9307
SUL1	197.138	165.671	183.133	308.83	147.678	90.0637	85.3571
PCA1	8.62419	13.5294	12.2431	13.2861	14.5362	21.8453	30.2847
PHO89	21.6673	2.77385	16.9066	25.4225	13.9766	27.9444	68.393
YBR296C-A	2	2	2	2	2	2	2
MAL33	3.54343	10.6494	10.0135	26.9384	26.1823	30.77	27.247
MAL31	2.24416	9.14693	8.6305	4.04482	6.6405	12.7481	12.6599
YBR298C-A	2	2	2	2	2	5.17249	5.54905
MAL32	2	2	2	2	2	4.60316	4.38222
YBR300C	2	2	2	2	2	2	2
PAU24	2	2	2	2	2	16.2573	45.3069
COS2	40.269	112.066	72.855	100.687	80.4445	97.7208	99.5094
RER1	76.6467	105.329	80.5273	63.3848	63.4396	66.1397	65.8354
YCL001W-A	2	2	2	2	2	2	2
YCL001W-B	2	2	2	2	2	2	2
YCL002C	38.7308	36.2438	39.2892	42.5313	43.4064	40.9196	53.0842
PGS1	8.07644	9.82568	10.7516	11.3505	9.42909	12.9124	12.055
LDB16	30.2944	31.7309	32.0856	40.7692	35.4279	40.5658	46.5553
VMA9	389.062	428.783	464.905	341.322	335.667	313.447	312.214
YCL007C	2	2	2	2.52816	2.51466	6.99119	9.14746
STP22	30.3039	34.3335	34.9654	34.3122	34.8966	43.258	42.1117
ILV6	794.416	554.729	909.178	1334.35	983.635	834.321	720.283
SGF29	20.5228	22.5938	25.1543	15.4294	21.9572	25.1822	24.3903
GBP2	63.8238	52.1185	65.5254	45.5024	48.1514	50.1885	46.4096
YCL012C	18.1448	39.2577	32.7503	35.4797	40.2012	51.0835	50.6962
BUD3	15.5612	14.3967	23.0825	12.3783	12.8877	14.7862	14.5489
DCC1	9.01781	8.33603	11.2223	7.65718	8.16334	10.5552	11.2479
NFS1	88.3338	85.4888	118.818	105.405	102.266	100.994	95.7017
LEU2	379.516	450.019	351.712	331.59	256.017	226.844	159.467
YCL019W	183.897	258.482	351.02	210.579	234.192	281.21	344.318
YCL020W	97.4403	106.998	153.062	133.618	149.76	183.928	260.771
YCL021W-A	54.3906	64.9076	106.769	99.2491	119.679	117.098	111.618
YCL022C	2	2	2	2	2	2	2
YCL023C	2	2	2	2	2	2	2
KCC4	4.53385	10.4326	7.02287	3.343	5.2104	6.39693	7.45162
AGP1	230.809	13.5442	8.11097	14.2007	16.6163	25.8637	20.2985
FRM2	2	2	2	5.40273	6.06913	5.47212	4.34022
HBN1	5.53813	48.7379	19.384	11.9963	17.3542	41.4747	44.9077
FUS1	5.04042	5.23695	5.7043	8.18661	5.70914	6.68614	6.34086
RNQ1	61.1892	66.6248	77.4113	51.4935	54.3076	60.3933	52.4331
BIK1	10.6347	9.28637	14.3718	11.1209	10.1206	11.3258	13.4876
HIS4	449.365	432.22	491.906	445.147	405.071	308.566	250.595
RRP7	60.4197	41.9178	55.6046	50.1474	41.3153	43.1832	53.1619
STE50	7.2402	11.4619	11.0342	9.17235	9.6099	11.4008	9.65246
MXR2	20.4581	44.1037	31.7626	31.9943	35.9358	43.762	43.2341
LSB5	23.8788	38.437	40.4474	25.9517	27.388	35.4743	30.441
GRX1	45.7735	176.37	88.437	97.302	83.1664	121.97	92.4851
GFD2	15.1921	2.59808	17.1889	15.665	13.7611	15.086	25.8299
SRO9	144.786	59.2211	148.742	82.252	92.6857	107.837	125.336
ATG22	14.7874	41.0369	29.5912	36.5674	32.3375	42.9691	47.78
GID7	8.88395	22.2923	19.4521	19.1417	19.6576	22.9838	17.7545
GLK1	38.9922	939.787	310.765	503.996	253.541	544.136	386.554
YCL041C	7.50841	8.93403	9.03989	11.7991	13.6067	11.4624	13.8768
YCL042W	7.93751	127.511	45.4308	70.3342	52.1707	96.6345	66.8735
PDI1	551.965	775.08	853.196	1036.38	932.95	1063.96	988.564
MGR1	21.2422	21.6016	34.1436	36.0966	35.1842	40.2771	38.6055
EMC1	107.138	111.524	129.275	106.617	93.5405	104.307	100.241
YCL046W	2	2	2	2	2	2	2
POF1	15.9306	24.0615	19.4721	20.1332	17.2332	19.7914	17.743
SPS22	2	2	2	2	2	2	2
YCL048W-A	2	7.46168	2	3.83547	4.10267	4.73016	4.54744
YCL049C	23.85	80.231	37.3474	42.4992	48.0385	63.431	53.1112
APA1	81.9006	88.7322	93.597	62.116	51.0978	52.9204	49.1412
LRE1	18.2032	29.5457	23.5062	19.0653	16.9705	23.4104	17.5268
PBN1	21.5585	50.5001	33.0012	28.8899	26.7862	36.0162	28.6228
SPB1	36.7961	8.29826	41.5489	24.132	22.6758	18.4421	28.8724
KAR4	9.65942	16.5608	13.4534	20.1582	17.6441	18.841	19.0398
PEX34	6.78027	7.97987	8.88445	10.8644	7.56333	7.66686	7.24465
MIC10	70.92	67.2902	53.7908	56.5172	62.8521	50.7424	60.5719
PRD1	53.8014	97.2727	93.115	84.7106	94.8958	121.054	91.5426
FYV5	2	2	2	2	2	2	2.22478
ADF1	4.1377	2	4.6569	4.08823	3.68825	3.05189	5.63119
KRR1	70.7356	32.3152	76.1047	65.3743	50.9	50.1326	58.5431
MRC1	4.30661	7.93134	7.15077	3.80241	4.78772	6.00328	6.17357
VAC17	21.7222	21.1134	27.4476	23.1783	19.8418	17.644	17.194
CHA1	2	2	2	2	2.90561	2.46148	3.87914
YCL065W	2	2	2	2	2	2	2
HMLALPHA1	2	2	2	2	2	2	2
HMLALPHA2	7.3173	12.2116	9.78001	9.23119	9.03665	11.6193	13.123
YCL068C	2	2	2	2	2	2	2
VBA3	2	2	2	2	2	2	2
GEX1	2	2	2	2	2	2	2
YCL074W	2	2	2	2	2	2	2
YCL075W	2	2	2	2	2	2	2
YCL076W	2	2	2	2	2	2	2
YCR001W	2	2	2	2	2	2	2
CDC10	62.0448	87.0601	73.0533	72.2551	66.3615	75.0076	60.8661
MRPL32	18.3671	32.9002	24.6122	23.9538	22.2525	23.8216	22.8139
YCP4	76.5185	211.01	147.339	178.543	191.197	221.216	188.728
CIT2	317.11	563.579	775.781	957.845	746.918	667.751	637.444
YCR006C	2	2	3.01497	6.01873	6.58386	4.66085	12.6448
YCR007C	2.62428	16.169	14.6983	15.3155	14.1252	16.7603	18.5368
SAT4	51.4379	35.6396	51.384	33.24	33.4301	44.4997	51.6012
RVS161	69.5167	146.616	107.322	109.275	80.9892	103.642	82.1907
ADY2	2	2	2	4.48726	2	5.98387	5.15285
ADP1	27.3171	59.4387	45.4988	44.5254	39.3428	48.6244	38.7297
PGK1	5887.54	5528.25	3880.54	3157.4	2059.17	2532.74	1974.4
YCR013C	2	2	2	2	2	2	2
POL4	4.52188	4.41803	5.05357	4.66739	4.68753	6.06113	6.83627
YCR015C	6.80492	9.58351	10.9049	9.74063	10.7184	12.7485	13.9373
YCR016W	24.6392	8.40326	29.6175	20.2386	17.8714	17.637	23.776
CWH43	74.7171	95.1207	79.115	81.505	65.0475	65.6521	58.4273
SRD1	23.4496	20.2828	32.1188	32.2121	26.2383	25.4177	32.3422
YCR018C-A	7.05517	8.05663	11.262	6.34108	8.09402	11.9466	13.3038
MAK32	10.1889	10.4693	11.3419	7.40887	8.48903	10.0796	10.4912
PET18	4.46518	6.91973	12.4133	9.33787	8.98436	11.7482	14.8621
MAK31	57.3071	85.628	83.6944	86.4022	90.3533	87.398	81.1418
HTL1	11.1059	10.977	17.4208	19.7423	15.5348	16.8726	18.0835
HSP30	19.7417	41.9424	14.4215	37.3939	38.9327	86.1763	253.583
YCR022C	2.66397	3.91196	3.08599	5.4698	3.05784	5.67384	5.1624
YCR023C	17.7208	26.6777	28.8182	29.9401	35.9959	29.7215	24.1237
SLM5	4.72375	10.8924	8.31628	6.92638	7.10676	10.808	9.0769
PMP1	356.653	301.305	348.215	178.769	191.133	97.2613	121.864
YCR024C-B	2	2	2	2	2	2	2
YCR025C	2	2	2	2	2	2	2
NPP1	13.9904	21.2011	17.6797	11.79	14.2527	18.4963	15.4119
RHB1	25.8046	24.4308	26.9844	21.8815	21.126	20.5988	22.1127
FEN2	27.7464	21.1223	30.6702	34.5001	32.7541	32.4879	36.6284
RIM1	109.095	126.836	91.5195	98.8149	96.65	97.0261	74.304
SYP1	18.4605	46.5821	36.7287	32.547	25.961	35.9912	24.1632
RPS14A	4237.37	2920.15	2644.17	2639.29	2683.69	2385.96	2146.91
BPH1	7.26797	9.21504	11.292	9.01737	8.63969	10.0572	9.25205
SNT1	17.9986	16.9667	21.2431	12.9939	13.4771	15.4032	17.1728
ELO2	187.561	123.281	160.479	147.015	129.816	124.39	116.764
RRP43	25.8459	16.3427	25.5584	19.7224	17.5278	17.2694	21.6263
RBK1	20.3233	45.1513	36.792	35.0547	35.3857	48.3561	42.1768
PHO87	29.6291	23.5577	35.2097	28.5163	23.6576	24.3403	25.3817
BUD5	5.43112	5.82724	6.91087	4.35153	5.4218	7.69458	7.20283
YCR038W-A	2	2	2	2	2	2	2
MATALPHA2	7.31722	12.2116	9.77995	9.23114	9.03664	11.6193	13.123
MATALPHA1	2	2	2	2	2	2	2
YCR041W	4.70711	6.29439	4.09429	5.19647	7.12926	6.53327	4.03795
TAF2	8.05581	7.3904	12.4672	8.99847	8.14403	8.64427	7.30712
YCR043C	123.807	96.4585	119.74	93.219	81.3641	86.7298	98.7548
PER1	46.642	80.8815	53.1234	69.0941	56.4266	54.0015	42.5374
RRT12	2	2	2	2	2	2	2.67128
YCR045W-A	11.8613	14.9507	14.4809	14.6494	10.6022	15.5699	16.4715
IMG1	36.5138	45.1805	50.6127	32.7517	38.9102	43.6617	45.8153
BUD23	20.546	4.11651	20.7482	13.6901	17.6331	14.5704	18.4397
YCR047W-A	2	2	2	2	2	2	2
ARE1	25.7337	18.3444	21.0587	26.2439	21.4752	23.1151	33.7905
YCR049C	2	2	2	2	2	2	2
YCR050C	2	2	2	2	2	2	2
YCR051W	51.8386	26.4297	50.0756	42.4489	56.6719	52.0433	59.8425
RSC6	24.9664	26.0813	32.7235	19.5111	23.0266	25.7137	27.8065
THR4	377.057	292.346	399.138	376.822	319.956	288.225	251.49
CTR86	11.5989	5.09766	11.0189	10.9929	10.0202	10.1223	12.1933
PWP2	95.7541	19.4318	89.8589	53.0018	45.8015	37.418	62.17
YIH1	55.0621	45.3907	53.6179	61.2684	64.3685	67.0883	74.7318
TAH1	35.3365	41.9362	32.3	59.5238	77.5799	71.6792	66.166
YCR061W	10.5822	44.3605	33.4463	48.4134	41.9841	46.165	29.2886
BUD31	27.3539	13.4015	22.0036	19.8253	21.24	22.7345	30.1838
YCR064C	4.58404	2.83592	3.186	4.65974	5.1933	5.90652	6.35871
HCM1	39.8144	48.4679	50.9577	37.1957	37.6672	45.2587	48.5747
RAD18	4.56441	4.77639	5.75742	4.32002	4.82832	6.41786	6.06612
SED4	37.3659	43.6649	50.0581	49.4344	41.5893	49.3418	42.3883
ATG15	12.4903	29.3646	26.9701	33.8337	29.7135	39.2753	43.0378
CPR4	49.3475	95.1138	66.5156	70.518	64.9184	76.3498	78.6487
IMG2	17.1132	28.875	24.7506	21.5594	20.4091	21.6323	23.4418
RSA4	57.6885	11.2545	39.4913	26.3639	28.4376	26.1696	47.5
SSK22	5.12522	2.88046	4.16832	4.13834	4.55335	6.77004	9.01606
SOL2	22.0618	41.0822	39.0506	36.3158	33.5077	41.1727	33.3452
ERS1	10.6681	28.5242	19.97	21.896	19.5369	20.8488	15.6332
YCR075W-A	19.1753	53.7409	38.4873	34.2265	34.7196	32.5946	27.3325
FUB1	12.1268	24.2499	15.4808	15.6641	14.0436	18.9108	18.3836
PAT1	66.4647	74.3422	78.4148	60.4229	53.5509	60.6033	54.9899
PTC6	13.4486	27.6771	18.5148	23.4989	20.2139	24.5814	24.3
YCR081C-A	2	2	2	2	2	3.27217	2.86989
SRB8	7.62947	8.49865	12.9269	12.7689	11.3895	11.9426	11.6786
AHC2	78.4733	113.196	113.806	145.408	157.663	172.87	171.742
TRX3	25.8146	59.6125	41.8438	57.9296	63.685	76.1048	66.0479
TUP1	114.311	109.912	140.781	101.9	87.7704	89.2282	85.1228
YCR085W	2	2	2	2	2	2	2
CSM1	11.3184	16.8873	18.0392	17.3209	15.3216	19.3578	22.4364
YCR087C-A	2	2	2	2	2	2	2
YCR087W	2	2	2	2	2	2.76731	3.14952
ABP1	63.9205	150.094	128.268	68.9235	63.9164	87.9955	68.1082
FIG2	8.9957	5.57255	13.274	14.0202	12.2412	13.4418	14.6079
YCR090C	41.1286	52.3315	47.8504	43.8815	39.2511	43.7924	42.7024
KIN82	2	6.37816	4.2735	4.74907	4.61814	8.71668	6.2825
MSH3	5.75907	4.82317	8.0058	4.63912	5.35489	5.81205	6.44305
CDC39	60.0994	53.397	90.1308	55.8225	53.7185	63.89	55.9963
CDC50	21.485	25.419	23.9155	23.1182	22.1334	25.1322	25.31
OCA4	10.719	11.0678	10.1761	10.5968	10.2983	9.5044	11.3949
YCR095W-A	13.1179	9.78583	19.23	16.4331	13.1688	13.083	16.3663
HMRA2	2.45495	11.7479	6.97069	10.4445	3.34572	4.3187	3.64211
HMRA1	10.0447	17.0785	14.9862	9.89031	10.879	12.2289	7.47929
YCR097W-A	2	2	2	2	2	2	2
GIT1	2	2.93469	2	2.30169	2.61558	4.56234	5.24773
YCR099C	7.35207	10.6059	8.15182	9.2985	12.1656	16.6909	21.0992
YCR100C	6.63369	8.93071	8.49065	8.54994	11.1636	16.8941	17.6421
YCR101C	10.9319	13.0245	11.4948	10.8988	15.0708	24.5312	20.4295
YCR102C	2	2.20729	2.68496	3.0092	6.09879	8.30955	12.7025
YCR102W-A	2	2	3.85284	6.4955	8.67118	9.3805	10.4305
PAU3	2	2	2	2	2	2.94392	3.29304
ADH7	2	2	2	2.01261	2	2	2
RDS1	11.923	11.3151	16.6533	17.6876	19.6505	15.133	16.0954
AAD3	17.398	14.0829	20.1773	17.8169	23.0595	17.9825	20.7394
YCR108C	2	2	2.18544	2.78855	7.67164	9.67889	10.5489
YCRCdelta6	24.5279	30.0156	51.2657	39.2235	59.6191	56.4362	65.8802
RMD1	8.81374	8.22036	10.8636	8.19036	8.27849	7.87747	7.44606
NHP10	20.4292	25.051	21.9201	19.7443	15.9763	19.2502	17.6449
MCD1	10.7879	22.7936	14.4431	6.80749	6.8556	8.45006	9.28874
ATP16	110.027	161.553	136.857	124.447	117.424	148.982	119.334
MED2	6.72856	8.46492	12.2121	9.2812	7.98912	9.66949	9.3218
PTC1	16.554	17.2147	15.5837	11.7959	13.1201	14.7911	15.6179
YDL007C-A	2	2	2	2	2	2	2
RPT2	36.5093	63.2996	67.5371	55.0773	57.4892	66.2488	42.7691
APC11	21.3049	28.1513	25.764	26.4384	23.9643	22.2304	21.7163
YDL009C	2	2	2	2	2	2	2
GRX6	11.2558	33.901	23.5369	28.6413	24.2889	32.6936	31.0019
YDL011C	2	2	2	2	2	2	2
YDL012C	67.6015	79.4644	83.2337	71.4901	72.9381	98.2625	116.324
SLX5	6.45772	6.65637	8.95838	7.141	8.4823	9.39024	10.7319
NOP1	404.845	174.82	405.871	307.168	331.927	252.96	212.996
TSC13	126.92	145.628	97.7282	113.397	95.2084	116.719	110.697
YDL016C	2	2	2	2	2	2	2
CDC7	3.49194	4.06815	3.77325	2.83555	3.84406	4.96291	4.63022
ERP3	13.4572	31.824	24.0164	18.1285	23.9264	30.2712	25.3201
OSH2	12.8172	34.2691	29.3406	18.8931	16.8529	22.2968	14.475
RPN4	23.1291	26.9431	35.3112	24.0135	27.6698	46.2077	59.7698
GPM2	2	6.92237	2	2	2	2.50702	2.09241
YDL022C-A	2	2	2	2	2	2	2.60239
GPD1	260.77	625.956	342.471	455.896	223.463	495.987	266.829
YDL023C	2	2	2	2	2	2	2
DIA3	2	4.21269	2.29495	4.02111	5.6705	8.33741	13.0648
RTK1	18.0012	33.4331	26.6209	21.2025	24.1766	31.5492	24.8412
YDL025W-A	2	2	2	2	2	2	2
YDL026W	2	2	2	2	2	2	2
YDL027C	9.97264	34.8019	21.6268	20.586	18.7777	29.2617	23.7966
MPS1	8.00965	9.17267	11.4693	8.04435	7.93637	9.4268	10.0461
ARP2	85.9702	176.526	147.719	138.273	101.971	130.157	96.1308
PRP9	7.11611	3.81918	8.02517	5.78106	5.12046	5.20096	5.65993
DBP10	48.0996	13.399	56.1633	28.118	28.4182	24.6385	35.9416
YDL032W	2	2	2	2	2	2	2
SLM3	15.8523	12.5619	13.3536	12.1293	13.1994	16.7489	19.2847
YDL034W	2	2	2	2	2	2	2
GPR1	13.8829	20.1987	17.7168	18.4246	16.1464	20.1534	18.6669
PUS9	14.0083	8.74402	11.2263	9.09161	9.30528	9.82119	11.8064
BSC1	45.1134	2.98891	14.809	9.87769	8.37487	15.481	39.3931
PRM7	26.0411	3.83885	7.17932	6.96829	5.85027	8.91513	26.5233
NAT1	59.1286	60.1846	70.6768	47.4996	40.7898	44.5628	39.7247
YDL041W	2	2	2	2	2	2	2
SIR2	11.6793	5.03133	15.0782	10.9801	11.6989	14.2251	16.9742
PRP11	7.88753	5.51494	10.4399	9.42668	9.20431	8.73114	7.91028
MTF2	3.95478	4.61501	6.11279	5.42579	4.95369	5.98833	5.43545
FAD1	14.7675	27.0206	23.5753	23.8475	19.875	23.0244	20.6572
MRP10	34.0717	58.5135	50.6505	45.5209	45.664	42.0663	43.1936
NPC2	175.258	330.782	296.601	470.406	380.761	405.344	323.727
SIT4	61.6621	48.1406	62.2742	45.5377	45.7355	51.1624	53.1967
STP4	51.265	44.4995	8.64852	7.7496	12.0261	18.5901	24.138
KNH1	50.6423	21.4755	17.4753	12.2309	10.3324	12.9453	11.566
YDL050C	2	2	2	2	2	2	2
LHP1	157.589	63.1244	148.796	112.367	109.348	110.098	134.325
SLC1	83.8829	90.508	87.145	81.6176	68.4418	77.881	71.4762
PBP4	39.0887	51.6814	44.4621	40.8071	42.4795	50.7772	55.9981
MCH1	43.6732	52.0509	48.2952	66.7934	72.3957	64.421	65.5137
PSA1	914.61	1049.04	925.042	737.869	537.393	570.581	521.049
MBP1	10.7747	11.9362	13.2661	9.70323	8.72505	11.2228	11.7372
YDL057W	5.25652	11.7702	7.80339	6.14771	7.17819	10.3669	10.9727
USO1	15.224	15.9479	19.8599	13.7495	12.7713	15.2235	14.8359
RAD59	8.26869	25.8216	6.21174	9.59291	8.83489	9.41499	9.21983
TSR1	40.5925	12.2571	44.5	27.3389	22.2741	19.6478	28.4454
RPS29B	203.915	176.112	188.962	158.018	192.09	123.749	100.124
YDL062W	2	2	2	2	2	2	2
SYO1	52.5995	8.62505	45.112	29.9585	25.0069	19.3702	37.0485
UBC9	75.6933	65.7771	69.5544	45.1856	44.455	51.7459	50.5681
PEX19	4.2011	8.43392	8.21565	5.21992	5.94199	7.93938	6.13093
IDP1	398.057	376.666	870.945	1022.49	762.16	553.103	413.369
COX9	105.97	181.796	182.811	191.921	240.7	159.206	144.091
YDL068W	2	2	2	2	2	2.05571	2.43496
CBS1	4.99864	10.7566	9.8983	10.2539	10.5356	8.66605	8.63219
BDF2	41.7403	43.6075	52.8366	36.3073	32.9834	40.8909	42.3358
YDL071C	2.30848	2	2.26462	2.90514	3.28725	2.98666	4.78381
YET3	74.4606	307.448	193.498	293.401	228.204	325.209	254.473
YDL073W	14.645	11.6986	20.0007	17.3364	16.4613	16.6527	16.5993
BRE1	23.7288	21.8146	28.653	23.4751	19.7543	19.2659	21.5069
RPL31A	2017.53	1850.24	1538.22	1685.88	1695.33	1345.5	1135.13
RXT3	14.7941	30.2342	27.23	27.2337	21.5585	26.7775	23.7385
VAM6	7.64209	10.9899	11.8898	7.54488	7.96631	10.1699	11.1009
MDH3	60.4036	119.982	96.2463	81.5636	70.1656	87.5067	70.8163
MRK1	2	2.27786	2.10764	3.35803	3.25602	9.45003	6.3293
THI3	15.5801	18.4001	14.8581	11.4271	11.9128	13.4082	14.9822
RPP1A	3283.45	2327.71	2422.34	2735.88	2779.31	2339.84	2383.89
RPL13A	900.419	669.816	668.034	606.93	551.183	520.561	520.184
RPS16B	2238.9	1573.09	1603.07	1401.62	1442.47	1168.04	1117.56
SUB2	448.772	345.912	433.173	355.595	311.741	325.534	280.883
YDL085C-A	32.0051	43.1735	35.3225	41.8397	38.7236	37.3174	33.6813
NDE2	2	3.51317	4.75773	14.722	13.2151	12.1557	12.9298
YDL086C-A	2	2	2	2	2	2	2
YDL086W	94.2237	221.168	155.557	179.423	164.819	217.313	192.237
LUC7	10.0327	15.1267	12.5599	12.1046	12.0134	15.6327	17.1746
ASM4	21.0229	19.8986	23.8627	17.2877	16.8157	19.1304	22.6945
NUR1	8.23789	16.5132	13.8572	11.3842	11.5353	15.7152	13.0709
RAM1	11.4136	17.4832	14.2544	15.3299	13.9952	14.6869	12.7306
UBX3	9.10558	21.8134	11.9789	13.0132	9.73416	13.4881	10.2642
SRP14	63.0113	80.8178	80.7208	78.5908	68.8642	69.8007	70.2516
PMT5	17.3876	13.5977	16.3311	12.3949	13.2008	14.3025	13.753
YDL094C	2	2	2	2	2	2	2
PMT1	153.139	140.972	173.801	114.859	117.044	133.196	112.49
OPI6	2	2	2	2	2	2	2
RPN6	57.1124	104.226	112.656	95.7851	89.8487	106.535	76.5594
SNU23	5.59822	7.66854	9.66123	9.03056	9.42839	11.7847	13.5858
BUG1	8.80165	12.2273	15.9533	12.978	12.0415	14.7918	11.8644
GET3	147.96	150.583	177.697	177.047	167.022	195.723	168.738
DUN1	7.45155	19.5663	13.8914	7.72057	10.361	13.513	12.2679
POL3	15.5063	12.204	23.2561	11.2485	13.6905	13.6419	15.135
QRI1	24.7508	46.6863	39.0903	30.1247	28.9965	37.7935	31.1158
QRI7	2.52816	2.44497	2.97286	2	3.11683	2.50719	2.66383
NSE4	4.65923	6.3121	5.58942	4.40659	4.7005	7.43347	8.20878
PHO2	6.50703	10.8122	11.2881	7.38279	6.53703	8.95231	7.55317
MSS2	2.42973	5.59277	4.10762	4.27687	4.14193	4.53832	4.3054
KIN28	12.5962	13.9514	15.4773	13.3838	12.9957	13.942	15.6074
YDL109C	4.42219	4.74359	6.23648	4.17192	5.3884	6.96361	8.57463
TMA17	11.016	134.862	44.5176	76.8155	80.2117	152.74	126.271
RRP42	107.084	54.9544	111.624	76.5451	72.1578	78.9104	100.66
TRM3	51.8647	20.1255	59.3444	28.9031	29.1654	24.5202	27.1316
ATG20	5.07783	16.3244	13.3177	13.463	12.1946	17.1544	14.7539
YDL114W	2	2	2	2	2	2	2
YDL114W-A	7.73549	2	8.18234	17.4178	2.76974	7.48154	7.75431
IWR1	3.76171	8.53402	7.70142	6.58776	5.73078	7.10776	6.33413
NUP84	33.7559	28.667	38.7672	28.8316	24.0502	26.3636	26.7725
CYK3	17.4048	19.9805	23.4077	15.9915	15.1452	17.6534	16.6597
YDL118W	2	2	2	2	2	2	2
YDL119C	2	3.16389	2.61583	2.59076	2	3.3518	4.15397
YFH1	45.0882	75.2539	61.5641	54.4347	54.6365	63.6792	54.6923
YDL121C	81.4152	54.7841	79.0958	85.4922	78.7836	81.1887	86.2675
UBP1	47.0177	26.7607	47.9892	34.9281	30.925	34.0158	44.8872
SNA4	29.079	37.7952	49.4706	66.0345	63.5623	75.2262	83.1056
YDL124W	48.0798	595.551	295.178	279.612	218.612	368.158	284.269
HNT1	159.761	279.859	196.901	226.47	201.293	218.394	194.562
CDC48	201.777	332.714	409.994	323.938	333.159	366.268	259.49
PCL2	9.52179	14.6922	13.5111	8.6366	9.86738	11.8532	15.12
VCX1	160.949	227.106	167.596	200.705	156.572	155.738	125.984
YDL129W	9.01824	3.42893	7.54427	7.45533	7.48117	6.25051	8.73724
RPP1B	3058.33	1922.94	2037.01	1928.18	2171.86	1681.98	1619.19
STF1	6.53146	228.348	68.1054	99.0333	77.1237	153.466	93.1266
LYS21	376.053	422.463	627.684	511.588	544.668	401.431	340.3
CDC53	22.1668	43.9272	38.6822	33.4369	31.9959	42.788	28.5879
RPL41B	884.058	1020.34	959.728	801.89	1116.27	592.912	533.767
SRF1	11.2357	17.6766	22.4476	18.6551	20.0896	25.7617	26.2579
PPH21	67.5061	117.152	102.358	89.2998	75.518	98.6068	92.2782
RDI1	30.5359	65.8528	60.5523	59.7551	50.1666	60.7055	50.9048
RPL35B	995.167	800.203	754.113	824.322	714.878	660.531	630.753
ARF2	63.1342	103.992	93.6438	89.3002	76.0347	84.3146	73.569
RGT2	23.9028	23.4244	29.066	27.7052	25.1439	26.4956	27.5975
SCM3	3.39882	5.98236	7.69072	7.70112	6.11481	7.70471	7.14058
RPO21	114.883	113.331	194.507	143.954	134.84	148.793	122.235
BPL1	37.5417	41.1888	64.4202	72.9551	58.1276	46.0554	38.6293
CRD1	10.1326	18.8183	14.654	14.7525	14.0479	16.74	13.7523
CCT4	119.725	95.1211	153.738	106.561	101.598	106.228	93.1267
YDL144C	24.6953	31.7659	40.4329	38.3451	42.6869	43.629	34.7649
COP1	158.302	183.564	199.71	140.656	125.041	146.948	121.058
LDB17	10.9639	32.2997	22.8176	22.806	17.8387	22.4969	17.7978
RPN5	54.2366	120.112	126.268	130.661	110.465	136.958	111.847
NOP14	32.4753	10.6581	42.3505	24.8052	22.7106	21.3911	28.8016
ATG9	3.20236	11.3779	5.96016	5.2693	5.75464	7.69325	6.19453
RPC53	25.2283	15.022	31.8374	19.0904	18.3644	19.5519	24.8475
BUD30	2	2	2	2	2	2	2
YDL152W	2	2	2	2	2	2	2
SAS10	11.4495	3.08066	21.8195	10.0801	9.00347	6.4843	6.70018
MSH5	2	2.6619	2.9405	2	2.3757	2.75273	3.59412
CLB3	19.8768	18.334	22.103	15.4979	14.3849	16.6651	17.9692
CMR1	4.55507	6.62539	6.28338	4.2044	5.43594	6.19024	6.72289
YDL157C	36.8308	29.468	32.5733	26.4903	37.5986	43.3115	41.1036
YDL158C	2	2	2	2	2	2	2
YDL159C-B	2	2	2	2	2	2	2
STE7	10.5746	9.15433	13.4127	10.9223	10.9346	12.062	11.6318
YDL159W-A	2	2	2	2	2	2	2
DHH1	70.3385	114.949	98.7324	82.1278	70.2702	78.0846	69.7044
MHF2	21.7489	29.8516	28.0912	25.0741	28.4894	27.5039	31.6564
ENT1	11.154	19.257	18.9001	14.5005	13.7067	15.018	9.90404
YDL162C	2	2	2	2	2	2	2.01347
YDL163W	2	2	2	2	2	2	2
CDC9	13.8279	17.8162	19.5263	8.04795	12.4096	15.1959	14.0318
CDC36	51.3623	63.0707	53.3539	50.3272	42.5167	52.2198	53.0365
FAP7	20.22	13.9059	26.2987	19.9989	19.2471	16.9591	18.1534
NRP1	37.6735	7.89119	31.432	21.944	18.7205	14.4923	20.6941
SFA1	38.534	38.2125	61.5622	51.2936	51.668	56.5424	49.6053
UGX2	2	17.1267	7.08174	10.1204	8.26342	10.6662	9.15826
UGA3	28.4476	22.491	33.5048	23.8673	25.236	17.595	21.0772
GLT1	342.609	221.797	433.542	344.239	245.055	184.55	149.633
YDL172C	2	2	2	2	2.35462	3.64015	4.86427
PAR32	27.9	53.5374	47.3431	53.3236	53.7446	60.1162	60.5473
DLD1	81.4642	167.712	146.169	116.188	117.313	166.835	148.373
AIR2	11.9438	11.9465	14.3497	10.2226	12.053	13.6343	14.17
YDL176W	7.90726	7.77517	9.50166	8.41786	7.889	7.73638	8.67435
YDL177C	10.6041	10.9087	12.1887	14.2463	13.1009	11.5351	17.6282
DLD2	45.8491	52.9897	47.8188	38.1612	38.4184	40.9166	39.0697
PCL9	16.7596	25.3372	28.604	22.4023	19.2378	21.6131	21.6765
YDL180W	14.9461	25.5929	23.8858	24.0447	20.9646	23.0271	22.3192
INH1	37.6905	119.483	54.554	52.0002	69.2964	101.328	95.4562
LYS20	806.027	528.542	1264.77	1083.18	1109.78	683.805	646.305
YDL183C	10.8852	7.7099	19.3425	15.5936	17.2177	16.5747	21.0478
RPL41A	2022.87	2118.51	1848.64	1434.11	1735.73	1276.96	974.476
YDL185C-A	2	2	2	2	2	2	2
VMA1	598.629	595.528	838.146	660.508	499.346	504.481	401.385
YDL186W	2	2	2	2	2	2	2
YDL187C	5.35286	10.2629	6.11636	8.86628	7.24704	8.60563	7.07805
PPH22	67.385	101.069	87.5448	76.6573	64.6784	80.7335	64.5992
RBS1	10.6376	9.29226	12.5668	7.98692	7.87497	7.69393	8.15978
UFD2	33.4137	54.0762	53.0686	43.0815	38.2928	46.3247	36.8975
RPL35A	1916.28	1646.68	1543.09	1602.74	1462.8	1289.73	1167.45
ARF1	640.953	620.556	625.072	591.001	564.858	579.889	553.381
NUS1	15.8823	26.2483	25.7508	20.5208	18.9858	24.5847	21.7166
SNF3	2	2.50217	2.51274	2.16075	3.05005	4.5362	3.67713
SEC31	112.396	121.238	163.32	102.766	92.2939	102.084	81.1976
YDL196W	3.06089	6.28068	4.87531	5.2449	4.09937	6.61977	5.19541
ASF2	6.02966	13.6458	12.9635	6.97723	9.64728	14.531	14.661
GGC1	108.17	126.931	271.934	373.714	307.786	149.75	94.1836
YDL199C	5.45338	16.2063	11.0236	17.9768	17.2443	20.0717	14.2663
MGT1	7.28131	14.1469	18.0928	16.9147	18.0632	17.51	16.9643
TRM8	56.0117	26.0056	62.4035	48.8438	40.6522	40.6528	53.5373
MRPL11	16.4183	21.8387	22.4684	19.1275	16.9243	19.1014	18.4811
ACK1	14.4278	9.66375	16.9423	12.3599	12.351	12.7485	14.4606
RTN2	3.49578	62.802	14.784	13.1527	13.4262	42.736	26.4414
HEM3	75.3698	51.3998	55.0291	36.1713	30.7923	29.7033	28.4766
YDL206W	8.28501	22.2601	17.9875	17.1488	15.8335	23.0658	19.9848
GLE1	12.8604	13.6137	16.6049	13.4608	11.8171	11.288	10.4415
NHP2	258.277	133.307	238.346	205.016	171.427	175.882	215.125
CWC2	6.8951	4.92047	11.4705	8.90396	10.4804	9.20991	11.9909
UGA4	4.59873	23.49	12.6343	6.83406	8.92816	8.04254	12.4669
YDL211C	7.51636	8.2335	9.90731	5.55684	6.85951	7.82888	9.03909
SHR3	272.154	294.558	295.115	321.85	292.904	304.82	285.151
NOP6	34.6111	19.3522	43.4146	33.3241	32.0129	34.2072	33.8149
PRR2	2	2	2	2	2	3.52157	2.68806
GDH2	17.8252	55.7154	53.4163	118.812	75.9346	77.6985	60.607
RRI1	2.15405	5.51858	5.55895	4.35834	3.73501	4.3757	3.08225
TIM22	18.4633	13.044	22.8447	18.09	17.6925	18.8982	18.1852
YDL218W	2.35459	2.11448	3.26788	5.13758	3.58542	4.04259	5.5786
DTD1	32.3401	37.5417	36.3002	29.8985	23.9625	27.2028	24.4786
CDC13	6.02565	6.15283	9.14874	5.52435	6.6081	8.11866	8.16488
YDL221W	2	2	2	2	2	2.31874	2
FMP45	2.93919	45.2052	16.6874	36.7	24.1942	50.8435	32.38
HBT1	3.57062	34.7692	11.6551	14.3376	13.0495	26.9798	27.8438
WHI4	42.4183	45.1663	53.4788	53.4599	44.6122	47.0053	41.9911
SHS1	18.7754	27.0374	29.8948	22.9562	20.2171	23.241	23.095
GCS1	67.137	65.7972	76.9513	53.5123	51.6874	56.5024	55.1432
HO	34.6642	47.7729	45.5262	9.13603	8.6468	7.81792	8.43388
YDL228C	2	2	2	2	2	2	2
SSB1	3156.81	1719.36	2324.21	2598.76	2227.24	1783.48	1625.88
PTP1	7.83587	15.5665	13.8309	13.6956	13.1229	18.2288	18.9012
BRE4	31.4461	36.1504	40.0921	39.5284	37.0855	38.8221	40.5606
OST4	96.5337	138.764	121.659	106.491	114.448	98.1668	95.1222
MFG1	6.99471	8.11105	9.83977	7.31962	10.3142	14.1377	14.7718
GYP7	7.13637	21.8801	20.5099	17.5722	22.2135	39.6461	44.6897
YPD1	57.6998	67.3134	61.44	55.6344	49.9446	56.4628	56.5813
PHO13	100.442	126.733	106.905	106.479	85.8112	82.1613	70.2129
AIM6	57.5655	109.054	90.1036	79.837	70.0246	75.3712	59.8688
GUD1	9.48349	32.5425	20.4259	19.9089	16.1943	20.1747	17.1165
ADY3	3.05451	13.6882	7.52944	6.51324	6.32972	8.60008	6.12633
YDL240C-A	2	2	2	2	2	2	2
LRG1	14.2232	15.0582	18.9975	13.6503	12.4198	9.96065	9.10918
YDL241W	17.3502	7.8456	7.72312	10.0771	10.7566	12.5911	13.2473
YDL242W	2	2	2	2.41085	2	2	2.04285
AAD4	3.18209	9.89029	7.59856	14.1225	11.7365	18.5422	17.2483
THI13	2	2.64246	3.0836	2.45096	4.04052	6.91685	9.58467
HXT15	2	2	2	2	2	2	2
SOR2	2	2	3.18285	5.40542	5.17508	4.34892	4.77953
MPH2	2	2.80983	2.51166	2.49728	3.70844	6.4957	9.98265
YDL247W-A	2	2	2	2	2	2	2
COS7	18.7339	57.958	46.7638	43.1295	44.0015	64.9355	73.405
NTH1	17.1535	88.898	62.7538	44.3656	41.7013	72.028	57.5798
YRB1	225.086	236.573	278.622	259.941	218.258	263.305	276.735
RCR2	7.68374	6.68101	6.33129	2	4.13741	4.25848	2.23634
YDR003W-A	11.5192	31.0535	19.4568	24.2641	20.7865	27.342	20.0088
RAD57	4.63488	7.54047	7.479	6.31832	7.7253	8.63618	9.53739
MAF1	20.3496	30.6868	26.3306	22.2002	19.4818	26.0024	23.123
SOK1	24.4589	13.6222	23.3447	19.4443	20.9153	22.8657	30.4234
TRP1	41.4779	46.8373	49.8667	46.0907	43.1153	52.7271	59.617
YDR008C	2	2	2	2	2	2	2.24061
GAL3	2	2	2	2	2	2.35671	2.26688
YDR010C	2	2.25875	2	2.6916	2.60261	2.84244	2.27263
SNQ2	34.6176	28.9105	53.004	46.6918	56.408	46.0212	41.2631
RPL4B	1602.78	1064.26	1218.6	1290.68	1128.31	972.334	939.413
PSF1	14.5256	14.9198	17.4404	12.9113	14.8493	16.1608	19.3977
RAD61	3.42544	4.77531	4.48035	3.92768	4.24682	5.0222	5.48832
HED1	2	2	2	2	2	3.22395	3.31843
YDR015C	2	2	2	2	2	2	2
DAD1	32.9768	60.6434	51.0752	47.8081	46.876	35.6682	31.7546
KCS1	17.6107	13.0403	19.6056	13.892	12.9873	16.1357	18.4104
YDR018C	2	3.68237	2	2	2.47214	4.05899	4.63292
GCV1	100.73	202.463	27.2828	56.7044	25.4728	31.1075	40.3074
DAS2	4.448	2	4.84549	3.79005	2	2	3.46528
FAL1	13.9514	2.71649	11.3007	9.56752	9.24709	7.69394	14.7964
ATG31	5.6437	16.8058	8.61437	9.23871	7.88476	11.1183	11.5433
SES1	22.4062	23.148	42.0046	44.0541	12.0889	29.2586	29.2342
FYV1	2	2	2	2	2	2	2
RPS11A	2150.1	1518.81	1448.67	1260.5	1275.2	1161.35	1156.61
NSI1	9.60106	10.2288	11.9839	9.67007	9.65324	9.78507	10.4082
VPS54	9.83434	15.9677	15.1806	11.2	9.71131	11.1259	8.8487
REG1	18.6649	40.9912	31.7052	25.4534	22.2707	32.6798	28.5109
YDR029W	2	2	2	2	2	2	2
RAD28	2	2	2.39504	2	2.19813	2.10542	2
MIX14	8.25525	36.738	17.786	21.7827	19.5743	26.8717	16.9971
PST2	88.3547	294.421	193.086	239.454	203.789	231.116	187.199
MRH1	777.51	1061.66	510.833	274.278	158.411	217.515	183.155
LYS14	28.0761	39.2466	46.5774	51.1796	49.243	45.5717	40.3006
YDR034C-A	2	2	2	2	2	2	2
YDR034C-C	2	2	2	2	2	2	2
YDR034C-D	18.6987	32.8118	37.8084	22.3842	24.4725	34.2938	43.1084
YDR034W-B	2	52.616	22.6352	57.5213	65.2777	109.387	190.433
ARO3	195.223	224.489	324.287	331.825	271.303	204.824	180.202
EHD3	21.5683	19.7702	30.7189	16.9765	19.8336	25.8054	28.1293
KRS1	541.355	308.721	584.638	503.741	436.733	382.073	374.318
ENA5	44.3473	34.9663	50.7595	42.3489	44.5452	41.3456	40.4073
ENA2	89.4577	70.686	114.279	105.529	94.8911	89.7881	103.759
ENA1	60.4186	50.0072	90.5274	318.046	183.644	188.676	176.766
RSM10	26.9137	40.7508	39.0638	42.3412	38.2231	42.8296	40.983
YDR042C	2.2538	4.96277	3.23879	6.47952	16.2554	29.9484	38.2436
NRG1	18.1161	19.2271	20.5055	10.3043	13.2815	36.0281	49.0124
HEM13	63.7055	42.7084	38.8236	44.9806	44.2955	56.887	67.8141
RPC11	47.0307	36.1293	51.2781	45.6622	40.4077	40.9768	50.7172
BAP3	2	9.13529	3.02076	3.9256	4.07791	5.00654	6.17995
HEM12	37.4352	32.4968	36.5801	27.7529	26.043	28.9556	21.1706
YDR048C	2	2	2	2	2	2	2
VMS1	9.83954	8.54856	11.8663	9.03263	9.01658	9.45547	11.3178
TPI1	3749.58	3218.42	2052.47	1766.37	1080.17	1029.29	989.678
DET1	16.4052	25.356	21.6603	23.9709	19.7056	21.651	17.2021
DBF4	10.1853	12.2853	12.6641	8.09112	8.74444	11.2073	11.8823
YDR053W	2	2	2	2	2	2	2
CDC34	33.2322	40.7704	40.3338	33.814	34.4212	40.8366	45.2494
PST1	67.9303	258.523	119.003	138.777	112.266	222.946	289.93
YDR056C	55.4139	72.592	64.9176	70.7893	62.0988	69.5856	62.896
YOS9	10.243	13.3844	14.3621	13.1675	13.1206	14.561	13.5597
TGL2	3.86497	9.38581	7.38988	7.32235	6.72204	8.99869	8.76099
UBC5	30.1399	99.2945	65.5429	116.332	114.784	140.028	135.181
MAK21	73.1322	21.3902	84.6144	42.9227	38.3854	33.5982	47.6418
YDR061W	14.4239	21.8435	19.0294	13.3176	13.3734	17.4378	16.0879
LCB2	114.618	110.566	127.636	101.864	93.721	105.323	95.8523
AIM7	28.6702	67.5339	36.0161	41.7984	30.6504	39.194	22.2621
RPS13	3835.78	2626.04	2511.56	2454.05	2411.97	2028.56	2022.74
RRG1	2.0316	2.94242	3.5271	3.06055	5.10595	4.27466	4.25497
RTR2	2	3.76889	2.95888	2.25759	3.02855	2.66888	2.96462
OCA6	17.2552	30.6248	21.1249	24.1615	20.9359	21.8131	21.0755
DOS2	7.82529	15.0269	11.5467	11.6543	8.88459	11.332	8.85449
DOA4	8.88731	15.6749	16.4226	14.1218	12.3301	17.0815	16.1197
FMP16	2.54274	135.901	15.7667	12.8012	16.065	50.5859	60.719
PAA1	120.822	173.076	128.461	163.442	127.095	143.385	110.757
IPT1	51.0925	46.9685	45.1932	45.0466	42.5889	57.1582	60.4093
SNF11	9.62522	12.4767	11.546	10.0778	9.246	13.3196	12.4483
TPS2	23.3843	171.497	86.8738	70.6441	47.8389	161.568	62.0477
PPH3	20.2798	8.54494	16.0452	14.1892	12.0933	8.37701	12.5218
RAD55	5.05771	3.89736	6.917	4.28669	5.77152	4.39889	4.01224
SED1	359.899	2230	1959.26	1722.73	1658.58	3071.16	3140.37
SHU2	4.81753	7.37906	8.50129	8.82077	7.3353	7.73809	8.1248
TFB5	11.402	21.2949	14.8284	18.9071	16.8784	17.8979	16.1594
PET100	13.4546	24.6078	18.6876	20.6579	20.7465	24.0418	23.1943
VPS41	5.76873	6.23446	9.0202	7.06939	7.52875	7.34747	6.67929
PDC2	15.9371	12.831	16.4616	11.914	12.0721	13.4169	15.0148
STN1	6.49122	5.54045	6.05818	5.57363	6.38483	6.97759	8.68539
RRP8	24.8123	9.03649	33.5179	22.5011	18.002	15.1548	20.4566
TVP23	34.9983	72.5237	47.4998	65.1829	52.4539	58.7531	44.0538
AFR1	2.52558	14.2382	5.81984	4.53578	6.74071	13.5489	10.5421
SSS1	183.903	253.49	210.854	219.374	218.312	214.122	169.64
RRP1	54.5622	17.0617	59.4484	45.3531	38.6614	33.7005	44.3755
SLU7	4.45429	5.49699	5.66761	5.8904	5.34431	6.09204	5.57307
YDR089W	28.7652	36.886	18.7642	11.8769	11.8759	15.4706	16.3191
YDR090C	30.3529	34.7105	49.3254	78.9982	58.121	39.9634	39.1186
RLI1	250.192	130.317	224.412	207.171	145.841	128.519	158.101
UBC13	54.8302	89.0181	61.1802	63.7779	76.1366	90.6906	81.898
DNF2	32.1328	35.6655	34.2746	27.6226	25.8928	27.794	27.502
YDR094W	27.53	24.9733	25.4538	26.8648	31.5985	23.1532	29.6211
YDR095C	2	2	2	2	2	2	2
GIS1	7.87793	26.1117	23.1912	16.742	17.5346	35.8679	23.6119
MSH6	12.3345	14.4076	19.0897	7.74522	12.9542	14.2205	13.2569
GRX3	71.7961	102.629	93.5408	97.2229	96.9591	94.2957	85.8292
YDR098C-A	283.038	329.022	630.132	1120.47	1282.21	1208.31	1499.5
YDR098C-B	38.044	75.0842	147.071	407.826	514.665	414.335	514.105
BMH2	86.1097	190.245	157.523	145.64	139.315	175.536	140.972
TVP15	60.2842	214.024	111.12	192.219	150.114	148.626	88.0436
ARX1	181.951	29.3203	163.159	106.845	95.3988	76.9645	121.003
YDR102C	2.30343	2.85316	2.39906	2.0187	2.86287	3.7307	3.40894
STE5	17.8355	16.0682	19.305	16.3301	15.0096	21.7081	23.8647
SPO71	4.4469	6.09122	6.43914	5.68912	6.12969	7.23797	7.70939
TMS1	31.9449	55.5024	33.4508	36.1052	34.0807	37.1221	29.1923
ARP10	2.00235	3.04308	2	2.02079	2.08717	2.89291	2.65637
TMN2	16.4559	27.2221	27.2789	30.5091	29.2802	29.1351	28.4194
TRS85	12.1935	9.76562	14.4906	12.2899	12.1362	12.3027	13.6686
YDR109C	6.59712	6.85755	8.26355	5.99389	6.26384	7.41626	7.01287
FOB1	14.5513	7.53864	13.6145	10.8793	9.81504	8.5045	10.4589
ALT2	35.1611	24.5583	15.8867	13.228	15.9068	16.4323	18.8796
IRC2	2	2	2	2	2	2	2
PDS1	7.94464	11.8006	9.39145	4.78574	4.90828	7.11355	6.24489
YDR114C	2	2	2	2	2	2	2
YDR115W	2	2	2	2	2	2	2
MRPL1	17.6014	28.5957	24.1579	21.1717	20.7603	21.3929	21.8475
TMA64	15.6151	20.611	22.4786	16.4084	13.638	15.6957	17.5293
APC4	5.4605	7.05553	7.49297	5.27558	5.2942	6.32746	5.63352
YDR118W-A	14.4938	5.97037	14.0803	4.69607	14.3315	18.1271	7.31811
VBA4	89.3092	71.6955	77.7809	67.2721	57.9977	53.7174	47.1934
COX26	3.2075	173.482	28.3067	58.8804	78.6916	77.1072	41.3644
TRM1	49.0772	11.1709	55.2074	32.6598	27.543	22.155	29.8549
DPB4	16.0257	12.4966	20.6865	17.9749	17.9272	17.0103	19.8721
KIN1	8.54657	35.6492	29.903	24.1496	23.7255	34.3228	28.5562
INO2	22.4841	8.87065	23.5894	18.3831	19.1007	18.0557	24.3956
YDR124W	2	2	2	2	2	2	2
ECM18	2	2	2	2	2	2	2
SWF1	13.4793	11.5568	13.7692	15.1606	14.038	15.507	19.6856
ARO1	226.763	139.812	278.354	233.035	175.982	135.427	105.143
MTC5	13.7481	16.7243	25.7051	20.4929	22.8539	24.6819	23.4405
SAC6	117.453	173.669	193.592	147.168	131.172	152.951	119.127
FIN1	10.2136	17.0275	14.9309	14.291	12.5286	16.1464	13.4904
YDR131C	6.42611	8.08914	7.99141	5.79756	6.699	8.91673	10.0065
YDR132C	6.19786	5.12259	6.91867	5.16933	6.4063	6.38751	8.00388
YDR133C	303.776	638.959	625.87	811.46	525.282	859.72	487.309
YDR134C	275.403	460.741	568.095	559.865	348.449	576.017	298.997
YCF1	74.3328	75.0612	105.727	89.2171	85.908	91.0482	80.0666
VPS61	2	2	2	2	2	2.21936	2
RGP1	9.77287	14.932	11.229	9.67406	10.1421	11.0702	10.577
HPR1	14.6188	13.8347	17.4454	13.5425	13.7997	12.9166	13.7047
RUB1	79.2796	102.041	92.9008	103.689	102.867	92.8908	85.822
MTQ2	13.648	13.5227	20.3894	17.6822	18.0807	22.6261	21.9514
DOP1	14.1169	19.163	23.5714	17.0179	14.9632	17.4456	15.6186
PEX7	19.2757	22.8548	16.856	19.1317	17.9532	19.7349	19.9872
SAN1	33.0013	24.9675	25.5534	18.3128	17.2492	21.1244	25.2964
MKC7	60.0596	41.7807	66.9033	56.7802	53.2822	52.4647	49.3142
TAF12	15.9895	24.4008	24.4459	20.5574	19.8116	22.9056	22.1109
SWI5	15.804	24.0953	28.2738	15.2591	13.5951	15.918	11.962
EKI1	17.1848	14.9162	17.451	12.9117	10.6732	10.9219	13.0127
KGD2	44.8725	99.6699	66.0813	56.2539	55.8494	69.7103	55.3524
YDR149C	2	2	2	2	2	2	2
NUM1	17.1905	24.3887	38.6253	25.687	24.9961	25.4837	22.0557
CTH1	19.1636	29.6334	28.383	24.5172	21.7567	34.0333	36.2932
GIR2	41.0346	29.8587	45.927	36.0436	33.7451	34.6256	36.7174
ENT5	21.6569	25.9641	28.6408	25.0946	23.6669	28	30.5983
YDR154C	345.582	540.647	476.295	587.624	456.432	528.871	453.342
CPR1	2194.31	3587.38	2873.13	3890.27	3270.85	3892.11	3519.2
RPA14	117.989	71.3464	128.197	114.873	118.296	102.303	132.457
YDR157W	4.01104	3.07603	4.21754	5.20078	4.79285	4.89089	4.84268
HOM2	351.308	250.171	390.268	359.433	287.399	211.223	140.314
SAC3	9.98055	11.8182	13.584	9.9484	9.00469	9.9696	9.53509
SSY1	7.69653	11.0313	12.3146	10.5081	10.8183	12.785	13.9073
YDR161W	48.3164	21.0062	53.1623	43.2558	37.2418	34.4357	39.853
NBP2	5.94451	9.22363	8.83423	8.77429	8.37008	10.8245	8.72357
CWC15	7.13052	10.4381	9.57504	10.311	11.1322	14.3102	15.0314
SEC1	10.3421	11.5651	12.7409	10.2761	9.6666	10.5287	10.8169
TRM82	60.3574	17.6899	55.6713	37.1661	30.8883	29.8333	40.9887
SEC5	11.4458	14.2012	15.9002	10.651	10.325	11.7949	11.8324
TAF10	22.2465	27.8005	31.0784	25.3813	24.201	26.0591	23.6332
CDC37	22.0576	45.6026	35.279	34.2619	29.7923	39.2274	30.6639
STB3	13.8115	18.2079	19.0915	12.7012	13.6906	19.1102	19.5878
YDR169C-A	2	2	2	2	2	2	2
SEC7	63.0998	57.4778	104.714	55.8556	48.1364	47.8083	39.0215
YDR170W-A	4.77883	6.12012	19.2847	22.3311	21.5191	17.7369	18.2422
HSP42	4.18356	154.116	43.373	36.2869	37.5848	112.53	90.0738
SUP35	126.63	98.6553	161.724	108.423	96.6557	107.273	110.845
ARG82	5.41046	11.1299	9.30095	7.4901	7.22197	10.7576	7.73975
HMO1	191.283	226.384	270.505	198.827	174.474	179.827	165.401
RSM24	11.8965	15.1004	16.6946	12.0511	12.6436	14.8749	13.5849
NGG1	6.77016	9.25808	10.4907	8.03078	6.85707	7.78802	6.35551
UBC1	47.0451	71.3589	76.855	77.1549	72.7254	92.7602	73.5157
SDH4	24.9643	93.5551	60.9673	87.7627	72.549	89.5649	70.6655
CSN9	2.95149	3.41749	5.22642	3.02756	4.40014	4.13764	5.41209
YDR179W-A	9.56981	5.59437	11.3113	8.30535	9.26962	7.05194	9.01382
SCC2	10.958	8.94788	14.772	8.53048	10.2506	11.15	12.3973
SAS4	5.24984	10.2521	9.66151	9.0596	7.58706	9.60589	8.46375
CDC1	2	2	2	2	2	2	2
YDR182W-A	2.55571	3.11041	2.64481	2.07817	2.38772	2.95277	3.47057
YDR183C-A	2	2	2	2	2	2	2
PLP1	5.60073	9.48144	7.57332	9.15008	8.44964	9.66074	7.29696
ATC1	26.9198	7.22294	21.758	17.3989	15.1837	18.3784	35.4672
UPS3	20.5049	45.5657	27.657	30.831	25.9904	36.3056	25.4401
YDR186C	27.1125	21.5294	25.0025	22.7137	22.993	26.6118	31.6007
YDR187C	2	2	2	2	2	2	2
CCT6	132.255	79.1196	152.393	100.448	107.569	92.962	88.7129
SLY1	28.5967	31.6373	39.471	25.3717	24.7556	30.311	28.8171
RVB1	49.9703	40.6347	67.3118	43.3349	41.0026	44.8417	42.0512
HST4	3.75436	7.02006	7.44197	8.63359	7.26473	7.37636	7.86932
NUP42	12.9009	12.0981	14.3988	12.1727	12.8528	13.5878	15.0619
YDR193W	2	2	2	2	2	2	2
MSS116	49.4704	46.9953	66.5394	44.9575	39.7501	41.6942	43.7168
YDR194W-A	2	2	2	2	2	2	2
REF2	10.3488	6.68792	11.9602	9.25161	8.32517	9.36713	10.6738
CAB5	12.9917	26.8803	21.0872	21.8606	18.5667	21.9952	17.0653
CBS2	11.6136	15.1166	14.1398	11.0467	10.7551	12.8065	12.5466
RKM2	11.7836	6.63631	14.0398	12.1786	11.5341	11.3709	14.3965
YDR199W	2	2	2	2	2	2	2
VPS64	6.67187	11.7417	11.597	8.74422	7.89367	11.1068	9.01847
SPC19	9.09476	14.3756	14.7378	12.8846	10.7338	11.0212	8.51879
RAV2	12.9051	25.3568	19.2543	19.52	16.1721	21.9603	18.7438
YDR203W	2	2	2	2	2	2	2
COQ4	12.7077	40.2613	22.5843	19.2036	20.3421	30.2152	26.8685
MSC2	18.1354	20.6922	22.9293	23.8699	21.9617	22.5823	21.5563
EBS1	29.8326	20.1207	32.5827	23.2071	25.5326	28.1077	32.874
UME6	9.4017	7.94662	12.4901	9.29695	8.50107	11.1627	12.4
MSS4	28.5786	28.7101	38.3698	29.9125	26.1549	30.7795	29.8184
YDR209C	2	2	2	2	2	2	2
YDR210C-C	11.5749	11.8159	26.1176	262.38	321.099	290.098	431.814
YDR210C-D	43.2693	77.3038	155.401	362.391	483.185	394.104	510.857
YDR210W	63.7623	66.584	85.958	73.7187	72.9271	78.0197	87.7972
YDR210W-A	2	4.75191	3.31042	2.71539	3.26088	6.85953	12.7915
YDR210W-B	7.67107	11.1053	17.6022	9.85674	10.1819	13.4284	15.6409
GCD6	62.8938	46.4154	70.7064	56.685	55.335	63.056	70.161
TCP1	190.661	153.559	221.642	203.821	191.258	188.138	165.92
UPC2	9.15819	4.45874	5.84403	4.13691	5.69	8.46885	15.5635
AHA1	39.0317	76.4087	71.507	43.9878	63.3905	102.309	107.358
YDR215C	2	2	2	2	2	2	2.35633
ADR1	3.48282	9.42965	10.1631	15.73	20.1907	42.9155	42.7454
RAD9	7.98705	5.84238	11.8493	7.35715	7.66829	8.243	8.68968
SPR28	2	2	2	2	2	2	2
MFB1	2.34811	6.10635	5.82224	4.50383	3.3872	5.27178	3.40437
YDR220C	2	2	2	2	2	2	2
GTB1	17.9359	24.5311	26.124	23.0167	19.9241	23.6837	20.2646
YDR222W	51.761	30.2731	17.6793	16.5867	16.8891	23.045	33.2487
CRF1	2	2	2	2	2	3.52425	6.33633
HTB1	886.676	609.997	726.541	442.215	374.999	453.96	371.49
HTA1	825.289	478.326	577.836	440.26	363.567	376.524	338.829
ADK1	755.192	496.724	497.832	378.32	309.386	338.818	301.595
SIR4	7.0728	6.74906	9.8712	6.6055	6.9871	8.24001	9.10773
PCF11	13.3674	11.2669	15.692	9.43905	10.8455	13.484	13.5949
IVY1	7.27932	9.47685	11.6268	8.30429	7.30249	10.8011	7.43897
YDR230W	2	2	2	2	2	2	2
COX20	13.8927	45.4681	25.8535	24.4785	25.6749	37.7074	29.9571
HEM1	182.152	117.998	146.893	189.489	138.525	128.732	162.69
RTN1	597.382	676.298	583.372	797.002	611.195	696.311	752.608
LYS4	260.317	123.198	275.334	215.593	217.249	150.649	152.363
PRP42	12.7749	15.9026	14.1773	12.9708	10.2925	12.7735	12.2039
FMN1	20.0658	40.4249	31.6942	36.2928	31.6193	34.0793	31.1599
MRPL7	21.1551	22.0564	24.2357	17.2332	18.4414	20.5009	20.708
SEC26	97.2067	112.752	137.739	84.6229	76.4263	88.8713	77.428
YDR239C	9.63646	6.50177	12.3942	8.3025	8.4781	8.57517	9.40386
SNU56	10.228	7.15127	10.7558	9.82496	8.33683	8.52469	11.1396
BUD26	8.9751	11.0653	10.1552	11.3389	10.8431	10.9825	11.1097
AMD2	5.80022	9.93093	8.56712	6.90767	11.3755	8.96033	9.50511
PRP28	4.36464	3.07653	5.08554	2.89382	3.29407	3.776	3.92073
PEX5	9.63821	15.9952	17.7605	15.0452	14.2011	16.3719	16.36
MNN10	67.6227	60.3722	73.2375	59.0033	47.8597	45.7105	50.7949
TRS23	8.88112	14.7333	14.8703	16.0647	12.1434	18.3814	16.5756
YDR246W-A	3.33621	2	3.72831	2	2.09794	4.77855	2
VHS1	16.573	27.7037	15.478	12.3955	13.3973	23.6359	25.9753
YDR248C	14.9779	57.8301	20.6552	21.9413	18.0671	25.7523	21.1008
YDR249C	10.1794	3.91273	10.5657	12.2465	11.9748	14.3794	20.8436
YDR250C	2	2	2	2	2	2	2.66782
PAM1	23.9734	54.5138	44.1862	33.9683	28.4888	41.488	31.2165
BTT1	5.03346	4.73216	5.82467	4.24983	3.85496	4.11538	2.04081
MET32	2	9.44523	2	2.82209	4.69721	3.98839	4.07779
CHL4	2	2.80527	2	2	2	2	2
RMD5	2.2308	12.3153	9.4666	6.99285	8.66193	14.9436	15.3695
CTA1	3.03307	2.03266	3.33785	3.04588	3.29889	5.09439	7.8791
RKM4	17.6009	17.6063	28.2851	22.3867	21.271	20.5144	21.2734
HSP78	5.04274	68.8533	26.3045	18.1331	18.3377	37.1331	35.5696
YAP6	2	4.00926	4.02459	2.7518	4.47702	5.84615	6.09667
SWM1	20.4748	20.13	23.9839	18.0982	17.5811	20.1877	18.0609
EXG2	29.4878	38.6034	35.3383	23.8161	28.036	39.3473	39.2383
YDR261C-C	2	2	2	2	2	2	2
YDR261C-D	821.275	865.206	1469.54	1530.23	1655.17	1503.15	1869.31
YDR261W-A	13.4527	5.99924	14.3401	13.668	14.2739	24.9568	40.8941
YDR261W-B	38.0583	45.7056	61.8772	33.3181	40.7897	56.4639	78.7024
YDR262W	55.1436	86.3433	93.9099	119.527	107.458	113.439	121.445
DIN7	2.78459	4.30237	4.48203	3.26726	3.45285	5.09744	5.31108
AKR1	47.9118	78.3542	80.4802	84.0051	66.647	78.4907	72.0253
PEX10	7.82188	12.4208	12.4788	12.2323	11.2247	13.17	13.928
HEL2	30.1864	20.025	30.3387	19.3254	17.6585	21.0146	23.9748
CIA1	19.166	17.4023	23.6214	21.2	18.4323	15.4911	11.7188
MSW1	9.69485	15.1696	16.2853	14.404	11.6237	11.4618	12.0939
YDR269C	2	2	2	2	2	2	2
CCC2	4.33169	11.5199	18.7142	21.8464	16.0412	19.3629	15.0486
YDR271C	2	2	2	2	2	2	3.44089
GLO2	19.0387	40.1499	32.4861	30.7666	25.4822	29.4101	27.1984
DON1	2	2	2.55179	2	2.28017	2.36683	2.24446
YDR274C	2	2	2	2	2	2	2
BSC2	20.8826	16.7282	23.9005	23.2255	23.2256	24.3739	31.024
PMP3	614.122	1460.75	839.818	1278.29	999.875	945.268	723.994
MTH1	2	4.63754	3.55982	2.75565	4.78124	20.8778	13.2359
YDR278C	2	2	2	2	2	2	2
RNH202	14.0822	15.7416	19.9869	16.5756	14.9275	15.7712	17.9358
RRP45	28.6739	16.5753	28.0902	23.3566	18.5998	17.3358	19.1087
PHM6	5.8804	3.21643	3.04986	3.66898	2.53894	2	3.03433
YDR282C	3.47495	6.86112	6.43918	5.0714	5.24477	7.19832	6.17758
GCN2	11.8632	16.6557	21.4247	13.8027	14.1064	16.4256	16.3261
DPP1	70.2444	156.172	115.253	128.125	111.276	114.194	85.5017
ZIP1	2	2.67577	2.17517	2	2	2.85529	3.64995
YDR286C	14.7559	27.1735	22.2186	20.2869	21.959	21.8795	18.2395
INM2	9.37862	20.1625	14.9594	11.8773	13.1784	17.604	15.2399
NSE3	13.7462	16.8059	17.1285	15.9464	13.7726	15.3597	16.6372
RTT103	5.3506	8.22308	7.22332	6.0174	4.95779	8.20259	6.46333
YDR290W	2	2	2	2	2	2	2
HRQ1	8.62845	9.10684	10.9422	8.86912	9.09504	10.5499	11.5488
SRP101	34.4581	28.1474	41.0479	26.0694	23.7617	23.4497	22.8636
SSD1	48.5188	92.6604	91.9855	77.1545	72.6199	104.384	100.03
DPL1	46.8045	85.0445	67.0679	65.2568	62.563	80.364	75.5887
HDA2	6.37037	9.08438	8.95619	7.55562	7.48485	9.86601	8.8585
MHR1	17.9879	32.9287	29.9044	20.184	24.7902	31.0995	31.6866
SUR2	78.3813	46.9962	52.7305	40.6071	39.0604	43.8868	59.338
ATP5	170.849	251.917	207.029	217.347	207.605	223.107	180.616
BFR2	20.4327	4.77099	21.3649	15.1991	14.1121	11.7809	20.9595
PRO1	34.4795	21.567	35.5816	24.5661	23.2953	21.5841	27.5317
CFT1	16.5099	16.4981	20.8153	14.8186	14.8388	14.7189	13.5482
GPI11	18.1217	22.0229	22.0705	16.6541	18.142	18.9674	18.3824
RSC3	23.576	20.6093	30.9119	22.2001	20.7991	20.9293	22.6308
CPR5	133.027	142.65	129.144	118.84	93.2275	99.8276	87.5437
HNT2	14.3407	27.2432	22.0459	21.0374	19.2247	22.9932	16.8265
YDR306C	11.5974	19.3344	20.467	21.3986	20.3073	26.7496	25.396
PMT7	13.6117	27.0794	21.9227	19.8224	20.3266	23.3337	19.213
SRB7	30.2102	34.113	31.515	34.162	22.6495	24.6131	24.1806
GIC2	49.4186	74.2419	75.6368	63.2029	70.1334	89.5574	95.4088
SUM1	15.6582	12.9012	19.0271	11.5185	12.4377	14.2129	13.8776
TFB1	11.4763	13.1582	11.4829	11.7643	9.85299	10.8693	11.303
SSF2	17.2242	6.49597	20.9055	16.2294	13.9483	13.2622	17.6941
PIB1	14.5915	20.4962	15.6692	14.943	16.365	20.3444	19.8726
RAD34	4.65866	5.76003	7.40081	5.28087	5.70553	6.56137	5.60336
IPK1	3.24371	10.0442	7.49221	9.0697	6.88592	8.98374	9.26289
OMS1	4.04968	5.11682	5.80842	4.20936	5.11164	5.53451	4.19212
YDR316W-A	186.876	203.609	326.64	662.285	739.787	558.187	855.593
YDR316W-B	2	5.5623	2	2.43864	3.11926	2	2
HIM1	2	2	2	2	2	2.00125	2.82524
MCM21	3.59394	6.21602	5.33471	4.56578	4.71517	6.15251	4.75344
YFT2	9.36576	23.4099	15.5632	19.2875	17.7882	20.0473	16.1589
SWA2	10.2583	9.93507	14.1958	8.50706	9.69607	10.9131	9.83075
DAD4	52.8665	63.5404	67.9502	59.616	64.4686	45.1058	38.1354
YDR320W-B	2	2	2	2	2	2	2
ASP1	203.958	102.307	167.816	184.738	154.62	147.378	160.435
TIM11	32.3474	72.6687	59.9878	49.7235	51.2131	61.104	56.7255
MRPL35	20.5312	30.4859	26.3961	20.444	18.6062	20.6808	22.5575
PEP7	4.17316	5.64465	4.41407	4.21737	3.67954	4.44627	4.38723
UTP4	51.5567	13.156	50.6468	29.0334	23.8613	19.6879	30.055
YCG1	8.86987	8.44006	12.7315	7.47567	8.66548	9.06179	10.9616
YSP2	30.1161	29.424	43.8403	41.006	32.6733	29.5776	32.9769
YDR327W	2	2	2	2	2	2	2
SKP1	66.0322	110.671	88.9729	78.736	69.6456	86.2061	77.9237
PEX3	16.1474	20.9592	24.603	22.638	21.2954	27.5485	23.2435
UBX5	10.0814	26.5713	23.8096	21.7288	23.3044	33.0325	26.878
GPI8	49.5268	44.924	45.3184	34.9433	31.1788	35.0571	39.6016
IRC3	5.55175	6.43444	6.19314	4.95695	5.61232	7.09755	7.61111
RQC1	24.8393	22.131	28.1612	20.6907	20.4818	23.1699	25.9052
SWR1	9.57078	11.6431	17.5765	13.9153	12.829	15.8829	14.0039
MSN5	17.7643	20.8026	32.6498	21.1372	20.1775	22.767	18.7495
YDR336W	10.2491	13.242	12.1092	12.2206	10.6639	11.6882	12.7954
MRPS28	19.2214	30.3604	25.7637	23.0556	21.2657	22.514	21.1874
YDR338C	12.6812	15.3293	14.1706	12.8028	10.8622	12.8808	15.1592
FCF1	61.4224	39.0705	53.8844	59.0811	51.6743	47.0352	61.0133
YDR340W	2	2	2	2	2	2	2
YDR341C	185.472	103.103	206.118	189.029	160.2	133.921	114.889
HXT7	10.8859	135.976	60.5918	98.9418	89.8213	445.706	200.565
HXT6	3.74722	4.27731	5.32618	19.4899	27.2443	47.4479	212.301
YDR344C	5.36072	3.39338	5.40058	3.55559	6.03978	8.63435	7.48597
HXT3	595.506	518.104	389.012	396.588	456.805	505.474	440.898
SVF1	102.39	49.0486	114.24	84.3669	74.0609	70.2632	72.2627
MRP1	47.975	47.3122	52.0421	39.1574	37.6199	41.1719	49.3208
PAL1	35.6516	33.6868	34.7387	25.0384	24.8663	33.0645	35.5635
YPS7	56.696	50.8447	69.3079	77.8616	76.9395	95.969	96.929
ATP22	17.7171	25.13	22.4373	21.1123	21.5168	29.5551	29.8241
SBE2	17.6168	15.4435	16.1239	16.3103	14.8435	17.9995	18.7362
YPQ2	50.4027	47.9884	57.2281	54.3239	47.3255	41.0905	41.8437
TRR1	290.063	284.723	405.31	378.146	493.996	567.669	518.842
YDR354C-A	2	2	2	2	2	2	3.29573
TRP4	86.5526	80.3586	149.577	155.672	156.997	97.3288	85.8262
YDR355C	2	2	2	2	2	2	2
SPC110	5.94619	8.67505	8.15672	4.26945	5.36861	6.86445	6.60452
CNL1	23.5804	38.2181	37.6594	35.02	34.2453	41.8334	39.8974
GGA1	3.77646	26.5601	13.601	13.8737	10.1194	19.5639	10.8685
EAF1	9.51847	12.7636	14.8097	8.59659	8.90545	10.705	9.37745
OPI7	2	2	2	2	2	2	2
BCP1	68.4291	24.0964	63.1809	52.732	46.8032	40.6623	52.4394
TFC6	8.9864	8.83853	11.5225	8.84178	9.02764	8.36444	8.25307
ESC2	6.0415	7.66485	8.23836	7.14457	6.87573	8.45691	7.94848
SEM1	53.0836	122.97	101.329	154.262	123.145	148.606	98.3084
CDC40	7.33219	4.37156	7.20301	5.68027	6.0226	5.43617	6.48649
ESF1	47.1769	26.8884	60.0918	47.9095	40.7759	38.7137	45.386
YDR365W-A	49.2595	13.5989	41.5086	574.879	426.93	410.042	568.35
YDR365W-B	947.465	1015.05	1701.48	1333.81	1416.48	1348.51	1590.24
YDR366C	2	3.1544	2.89999	2	2.30971	2.3145	3.92766
KEI1	57.722	68.9392	45.5206	40.5354	38.7854	42.8193	37.2231
YPR1	43.5842	112.938	73.6392	61.9112	45.2323	59.547	49.68
XRS2	2.49786	4.49151	3.61124	3.49097	3.67385	4.41322	4.38363
DXO1	14.174	13.2151	16.2131	17.2634	15.326	16.0428	18.8635
YDR371C-A	2	2	2	2	2	2	2
CTS2	4.07232	7.02224	6.39253	5.9951	6.5124	7.67345	4.99035
VPS74	69.1546	94.0237	98.6335	84.1838	73.4783	83.1799	86.6515
FRQ1	28.1791	37.4961	41.2656	42.2635	37.1115	41.1	33.5815
PHO92	2	2	2	2	2	2	2.49506
WIP1	11.9313	33.612	28.9407	27.9189	29.8967	35.9794	39.3994
BCS1	13.8432	18.6566	19.4123	15.7034	15.942	17.0562	16.3045
ARH1	18.211	23.4266	28.451	19.8699	19.9987	23.9291	22.4314
ATP17	85.7643	138.466	100.389	123.211	118.69	129.416	109.01
LSM6	83.7477	103.109	79.9202	87.0616	79.6803	74.683	67.7639
SDH6	2	19.7321	8.12554	6.53611	7.3998	10.1353	8.16605
RGA2	6.55326	11.9212	10.4272	9.93538	9.32814	12.2256	11.8027
ARO10	2	2	2.27945	4.25189	11.02	11.4689	12.5824
YDR381C-A	8.83877	17.8689	14.0416	12.8991	11.7026	15.0708	11.5361
YRA1	217.271	240.889	211.767	187.212	183.757	220.337	196.276
RPP2B	2951.58	2022.23	2027.42	2086.5	2308.26	2125.88	2052.61
NKP1	5.39121	14.1693	8.97463	11.453	8.45965	9.94166	7.89199
ATO3	103.113	41.3985	76.1188	100.416	76.8856	42.2942	38.0391
EFT2	3793.81	2321.73	2784.43	2863.12	2378.01	2202	2002.96
MUS81	3.01178	6.60719	5.99318	5.88518	5.7895	6.42052	6.5873
YDR387C	13.3521	29.2924	22.9865	24.4622	21.3621	27.2818	25.9757
RVS167	42.78	96.6225	91.0654	57.1594	56.2473	71.6826	58.0799
SAC7	25.9481	19.1929	30.1833	20.9646	22.0585	27.3436	30.5401
UBA2	20.1904	17.7901	24.0974	14.1007	14.0189	14.9212	14.6073
YDR391C	15.99	60.7024	37.5222	35.3644	28.5095	44.8548	37.036
SPT3	7.23927	12.3718	11.6235	9.04378	8.46538	11.4153	9.72421
SHE9	4.96842	6.9859	7.36813	5.87854	4.93458	6.22892	6.28325
RPT3	74.8988	112.5	119.398	102.047	96.474	121.85	93.6076
SXM1	95.7983	48.9534	109.441	64.977	57.7899	62.2992	68.5686
YDR396W	2	2	2	2	2	2	2
NCB2	32.4661	37.9082	39.879	41.5518	32.5653	37.3593	42.0187
UTP5	50.8095	11.1899	39.3232	27.1496	27.8592	24.0855	37.2724
HPT1	465.281	209.601	257.266	177.697	192.643	214.747	325.245
URH1	24.5292	28.6283	27.9499	24.5339	25.2189	27.4994	34.1617
YDR401W	2	2	2	2	2.07863	2.97811	5.03039
DIT2	2	2	2	2	2	2	2
DIT1	2	2.265	2	2	3.24477	4.38873	5.77518
RPB7	106.618	115.675	114.2	135.371	100.191	105.072	108.757
MRP20	9.54209	12.9094	12.6612	9.65602	10.8003	14.5153	16.2013
PDR15	5.56403	17.3327	10.1184	12.2021	13.0019	21.2821	17.7097
YDR406W-A	2	2	2	2	2	2	2
TRS120	17.0915	24.0828	26.3569	21.8952	22.3555	23.7522	22.0044
ADE8	143.205	120.364	93.1701	89.3521	81.5937	86.6194	94.201
SIZ1	8.09643	8.55832	11.1533	7.76951	7.23536	8.75746	9.06872
STE14	46.7276	63.4646	55.7877	64.2176	60.0536	52.0391	59.9618
DFM1	40.1326	87.2153	65.889	66.0149	53.6261	62.6362	53.3514
RRP17	29.1789	15.2081	31.9905	25.6217	21.738	18.3672	24.3793
YDR413C	2	2	2	2	2	2	2
ERD1	13.1463	15.1849	18.4687	10.9201	7.70687	12.3006	14.0352
YDR415C	16.8588	23.1973	21.8054	18.1674	17.2538	19.1874	18.2352
SYF1	10.9667	8.97036	12.9641	9.55581	8.88006	9.1863	10.7666
YDR417C	2.19383	2.16267	2	2	2	2	2
RPL12B	1838.64	1327.12	1298.72	1216.62	1281.43	1148.84	1107.56
RAD30	8.2282	9.53162	9.89342	8.22114	8.19279	8.29728	9.33078
HKR1	20.4883	16.7058	26.7982	19.016	17.749	19.7499	23.4002
ARO80	3.45768	7.72317	5.37114	5.40846	5.99923	8.75092	8.09264
SIP1	23.7277	19.319	25.2404	19.1396	19.0967	22.2127	22.4288
CAD1	11.6548	19.2655	19.5532	11.7745	12.8026	17.358	14.552
DYN2	47.2889	69.7893	59.0481	42.2439	49.7183	44.1159	35.9686
SNX41	7.40221	11.1282	14.7545	11.8115	9.64896	13.9119	12.6546
YDR426C	2	2	2	2	2	2	2
RPN9	55.9806	103.279	107.704	111.04	97.2228	121.534	97.7014
BNA7	9.23137	8.15352	10.3019	7.2989	6.80632	7.85135	8.39836
TIF35	179.44	140.592	197.239	185.518	154.297	154.866	154.86
CYM1	14.228	17.0771	26.1543	15.6273	15.4193	18.0822	15.5671
YDR431W	2	2	2	2	2	2	2
NPL3	197.842	228.511	275.231	229.06	252.517	276.058	252.047
YDR433W	88.2415	107.332	136.103	102.416	118.206	134.25	123.494
GPI17	37.1385	40.8601	51.2704	43.7929	41.2948	46.1125	43.5569
PPM1	12.4833	35.012	25.4299	25.5912	20.44	24.6618	18.1963
PPZ2	6.38286	13.5168	13.8774	13.2537	13.4245	17.054	13.6052
GPI19	8.73438	10.7141	7.37279	10.1888	8.82691	9.7782	10.1629
THI74	9.09407	12.6267	8.80662	8.14156	9.05793	10.9499	12.4831
LRS4	2	2	2.53933	2	2	2	2
DOT1	7.31214	7.44133	9.00396	5.82658	5.65454	5.47176	4.99037
APT2	59.4997	36.9001	64.7776	54.3367	61.0145	72.2964	123.321
YDR442W	2	2	2	2	2	2	2
SSN2	6.03828	10.6533	10.5813	7.95772	9.16693	11.635	11.3513
YDR444W	11.8599	11.4347	10.6834	7.20579	7.82156	9.00098	8.86777
YDR445C	2	2	2	2	2	2	2
ECM11	2	2	2	2	2	2	2
RPS17B	1243.06	774.601	934.214	975.632	833.005	736.548	749.923
ADA2	13.3492	13.4157	16.5591	12.8314	9.95691	12.1808	12.3027
UTP6	23.3909	6.63655	19.1528	16.938	14.497	11.9187	21.2002
RPS18A	2111.54	1477.07	1495.83	1351.06	1415.52	1265.55	1124.88
YHP1	27.6398	30.4943	23.5876	20.8645	15.0013	14.2555	13.2278
PPN1	34.8086	75.3064	57.7743	47.2196	40.3352	46.6116	34.7427
TSA2	7.3933	48.2807	34.8702	35.0921	75.877	111.42	96.7262
[truncated: 16,223 more rows]

## Sheet: GO_terms_enriched_in_sig_UP
	Term	Count	%	PValue	Genes	List Total	Pop Hits	Pop Total	Fold Enrichment	Bonferroni	Benjamini	FDR
GOTERM_BP_DIRECT	GO:0055114~oxidation-reduction process	95	14.5929	9.50095e-22	YGR183C, YCR004C, YKL148C, YKL107W, YML131W, YJL166W, YGR256W, YLR205C, YOR065W, YNL009W, YJL052W, YKL070W, YKL026C, YJR048W, YMR170C, YNL052W, YJR096W, YMR169C, YPL017C, YOL126C, YKL195W, YHR008C, YPL061W, YMR152W, YGL001C, YFR033C, YMR041C, YMR256C, YNL331C, YLR070C, YIL111W, YNL202W, YGL160W, YBR052C, YGR088W, YDL085W, YJR154W, YMR110C, YBR046C, YBL064C, YKR049C, YMR020W, YGL205W, YNL274C, YML…	548	347	5557	2.77622	7.67677e-19	7.67677e-19	1.46031e-18
GOTERM_MF_DIRECT	Sleuth_dense_TC_complex_annot	76	11.6743	6.67247e-17	YCR004C, YKL148C, YML131W, YKL107W, YGR256W, YNL009W, YJL052W, YKL070W, YKL026C, YMR170C, YNL052W, YJR096W, YMR169C, YPL017C, YOL126C, YHR008C, YKL195W, YPL061W, YMR152W, YGL001C, YMR041C, YMR256C, YNL331C, YIL111W, YLR070C, YNL202W, YGL160W, YGR088W, YDL085W, YJR154W, YMR110C, YBR046C, YBL064C, YKR049C, YMR020W, YGL205W, YNL274C, YML120C, YHR190W, YLL041C, YDR032C, YDL243C, YOR374W, YML054C, YJR…	468	292	4885	2.71675	6.4504e-14	6.4504e-14	1.66533e-13
KEGG_PATHWAY	raw_TPM_complex_annotation_	107	16.4363	6.63935e-14	YBR183W, YMR323W, YGR043C, YER062C, YKR067W, YGR256W, YJL166W, YOR065W, YJL052W, YOR347C, YGR292W, YJL153C, YJR048W, YAL054C, YNR058W, YCL064C, YMR169C, YOL126C, YPR184W, YPL061W, YGL001C, YFR033C, YPR026W, YIL111W, YLR070C, YMR271C, YPL028W, YGR019W, YIL160C, Q0120, YOR221C, YIL099W, YFR053C, YJR156C, YHR190W, YGR286C, YLL041C, YML100W, YNR057C, YHR001W-A, Q0110, YEL024W, YFL030W, YGR087C, YGR28…	189	685	2194	1.81329	5.70965e-12	5.70965e-12	7.15872e-11
UP_KEYWORDS	raw_TPM_complex_annotation_	69	10.5991	1.29983e-12	YKL148C, YML131W, YKL107W, YGR256W, YNL009W, YJL052W, YKL026C, YMR170C, YNL052W, YJR096W, YMR169C, YOL126C, YHR008C, YKL195W, YPL061W, YGL001C, YMR041C, YMR256C, YIL111W, YLR070C, YNL331C, YNL202W, YGL160W, YGR088W, YDL085W, YMR110C, YBR046C, YBL064C, YKR049C, YMR020W, YGL205W, YNL274C, YML120C, YHR190W, YLL041C, YDL243C, YOR374W, YML054C, YJR155W, YLR395C, YKL150W, YKL086W, YBR006W, YBR149W, YEL…	651	258	5914	2.42957	3.10664e-10	3.10664e-10	1.67667e-09
GOTERM_MF_DIRECT	GO_terms_enriched_in_sig_DOWN	76	11.6743	4.54741e-12	YOR173W, YLR307W, YDL200C, YPR158W-B, YGR043C, YMR050C, YBL015W, YDR403W, YGL156W, YOR347C, YGR292W, YBR117C, YER160C, YGL037C, YDR001C, YAL054C, YNR058W, YNL117W, YOL126C, YBR012W-B, YPR184W, YEL011W, YDR098C-B, YPR026W, YLR258W, YMR196W, YBL005W-B, YPL028W, YGR019W, YIL160C, YOR317W, YIL099W, YDR210C-D, YFR053C, YLR035C-A, YHR190W, YGR286C, YHR210C, YPR191W, YNL284C-B, YBR126C, YGR038C-B, YML10…	468	353	4885	2.24728	2.64202e-09	1.32101e-09	6.68653e-09
GOTERM_BP_DIRECT	GO:0008152~metabolic process	65	9.98464	6.45868e-11	YPR158W-B, YMR050C, YER062C, YKR067W, YEL041W, YGL156W, YGR292W, YBR117C, YKL035W, YER160C, YGL037C, YDR001C, YAL054C, YMR008C, YMR170C, YMR169C, YBR012W-B, YPL061W, YPR184W, YDR098C-B, YPR026W, YLR258W, YBL005W-B, YPL028W, YIL160C, YMR110C, YOR317W, YHR209W, YOR221C, YGL205W, YIL099W, YDR210C-D, YNL274C, YLR189C, YFR053C, YLR035C-A, YHR190W, YIR007W, YOR374W, YNL284C-B, YGR038C-B, YJL113W, YKR08…	548	284	5557	2.32089	5.21861e-08	2.60931e-08	9.92705e-08
KEGG_PATHWAY	sce01200:Carbon metabolism	33	5.06912	2.63452e-10	YFR053C, YNR001C, YMR323W, YGR248W, YKL148C, YGR043C, YPR001W, YLR164W, YLL041C, YGR256W, YNL009W, YJL052W, YOR347C, YBR117C, YDR178W, YAL054C, YNL117W, YCL064C, YLR174W, YOL126C, YFL030W, YPL017C, YDL021W, YER065C, YDR516C, YLR377C, YFL053W, YGL062W, YMR118C, YGR088W, YCL040W, YPL028W, YGR244C	189	114	2194	3.36035	2.26569e-08	1.13285e-08	2.84089e-07
GOTERM_CC_DIRECT	GO:0005739~mitochondrion	176	27.0353	4.39152e-09	YIL055C, YPR098C, YGL104C, YCR004C, YPL154C, YOL038W, YBL015W, YJL166W, YOR065W, YDR119W-A, YJL052W, YDL248W, YOR347C, YKL070W, YDR379C-A, YJR048W, YAL054C, YFL011W, YNR058W, YCL064C, YPR151C, YHR008C, YKL195W, YKL162C, YPL061W, YPR184W, YMR152W, YOR215C, YML042W, YFR033C, YPL186C, YDR342C, YDR096W, YDR258C, YIL111W, YPL033C, YGR088W, YGR019W, YML007C-A, YNL318C, YPR002W, YNL063W, YKR049C, Q0120,…	588	1189	5861	1.47545	8.82696e-07	8.82696e-07	5.50881e-06
KEGG_PATHWAY	sce00500:Starch and sucrose metabolism	18	2.76498	5.48927e-09	YPR184W, YFR053C, YEL011W, YGR287C, YGR032W, YDR516C, YPR026W, YLR258W, YBR126C, YML100W, YPR160W, YGR292W, YCL040W, YKL035W, YFR015C, YDR001C, YMR105C, YIL099W	189	40	2194	5.22381	4.72077e-07	1.57359e-07	5.91925e-06
GOTERM_MF_DIRECT	GO:0004190~aspartic-type endopeptidase activity	22	3.37942	9.61982e-09	YDR210C-D, YPR158W-B, YJR027W, YER143W, YIR039C, YLR035C-A, YPL154C, YMR050C, YDR098C-B, YHL009W-B, YNL284C-B, YGR038C-B, YJL113W, YGR161C-D, YOR142W-B, YBL005W-B, YER160C, YLR120C, YMR045C, YGL259W, YML045W, YBR012W-B	468	55	4885	4.17521	5.5891e-06	1.86304e-06	1.41452e-05
GOTERM_BP_DIRECT	GO:0005978~glycogen biosynthetic process	11	1.68971	1.71977e-08	YLR273C, YMR311C, YOR178C, YPR184W, YKR058W, YEL011W, YKL035W, YFR015C, YMR105C, YLR258W, YFR017C	548	13	5557	8.58043	1.38957e-05	4.63191e-06	2.64331e-05
INTERPRO	IPR001969:Peptidase aspartic, active site	18	2.76498	2.59587e-08	YDR210C-D, YPR158W-B, YJR027W, YIR039C, YLR035C-A, YPL154C, YMR050C, YDR098C-B, YNL284C-B, YGR038C-B, YGR161C-D, YBL005W-B, YOR142W-B, YER160C, YLR120C, YMR045C, YML045W, YBR012W-B	536	36	5053	4.71362	2.19089e-05	2.19089e-05	4.01269e-05
KEGG_PATHWAY	sce01110:Biosynthesis of secondary metabolites	52	7.98771	1.42937e-07	YMR323W, YGR043C, YKL148C, YKR067W, YGR256W, YNL009W, YJL052W, YOR347C, YPR160W, YBR117C, YAL054C, YMR170C, YNL117W, YCL064C, YNR043W, YMR169C, YOL126C, YPL017C, YPL061W, YEL011W, YDR516C, YMR118C, YCL040W, YGR088W, YPL028W, YIL160C, YMR110C, YGL205W, YFR053C, YNR001C, YHR190W, YGR248W, YLR164W, YPR001W, YLL041C, YER141W, YOR374W, YKR089C, YDR178W, YMR250W, YMR105C, YFL030W, YLR174W, YDL021W, YGR…	189	296	2194	2.03933	1.22925e-05	3.07314e-06	0.000154133
KEGG_PATHWAY	sce00190:Oxidative phosphorylation	22	3.37942	2.08269e-07	YGR183C, YFR033C, YLR038C, YKL148C, YLR164W, YLL041C, YJL166W, YER141W, YOR065W, YMR256C, YPR191W, YIL111W, YGL191W, YMR118C, YHR001W-A, YDR178W, YLR395C, Q0120, YNL052W, Q0110, YEL024W, YDR529C	189	72	2194	3.54703	1.79109e-05	3.58221e-06	0.000224582
UP_KEYWORDS	Electron transport	20	3.0722	2.4634e-07	YCR083W, YGR183C, YEL039C, YFR033C, YKL148C, YLL041C, YCL035C, YOR356W, YJL166W, YOR065W, YPR191W, YML054C, YGL160W, YDR513W, YHR001W-A, YDR178W, YJR048W, YNL111C, YEL024W, YDR529C	651	48	5914	3.7852	5.88736e-05	2.94373e-05	0.000317753
KEGG_PATHWAY	sce01130:Biosynthesis of antibiotics	42	6.45161	3.35707e-07	YFR053C, YNR001C, YMR323W, YHR190W, YGR248W, YKL148C, YGR043C, YLL041C, YPR001W, YLR164W, YGR256W, YNL009W, YJL052W, YOR374W, YOR347C, YJL153C, YBR117C, YDR178W, YKL035W, YAL054C, YCL064C, YMR105C, YNR043W, YLR174W, YPL017C, YOL126C, YFL030W, YDL021W, YGR087C, YPL061W, YGL001C, YDR516C, YLR377C, YMR118C, YLR438W, YGR088W, YCL040W, YPL028W, YIL160C, YMR110C, YML126C, YGR244C	189	219	2194	2.22628	2.88704e-05	4.8118e-06	0.000362003
GOTERM_BP_DIRECT	GO:0006122~mitochondrial electron transport, ubiquinol to cytochrome c	10	1.5361	4.05765e-07	YGR183C, YEL039C, YHR001W-A, YJR048W, YFR033C, YJL166W, YOR065W, YEL024W, YPR191W, YDR529C	548	13	5557	7.80039	0.000327805	8.19612e-05	0.000623663
GOTERM_CC_DIRECT	GO:0070469~respiratory chain	11	1.68971	4.3225e-07	YML054C, YGR183C, YEL039C, YHR001W-A, YJR048W, YFR033C, YJL166W, YOR065W, YEL024W, YPR191W, YDR529C	588	16	5861	6.85278	8.68786e-05	4.34402e-05	0.000542222
UP_KEYWORDS	Aspartyl protease	20	3.0722	7.51076e-07	YDR210C-D, YPR158W-B, YJR027W, YIR039C, YLR035C-A, YPL154C, YMR050C, YDR098C-B, YHL009W-B, YNL284C-B, YGR038C-B, YJL113W, YGR161C-D, YOR142W-B, YBL005W-B, YER160C, YLR120C, YMR045C, YML045W, YBR012W-B	651	51	5914	3.56254	0.000179491	5.9834e-05	0.000968805
UP_KEYWORDS	Respiratory chain	11	1.68971	1.04028e-06	YML054C, YGR183C, YEL039C, YHR001W-A, YJR048W, YFR033C, YJL166W, YOR065W, YEL024W, YPR191W, YDR529C	651	16	5914	6.24558	0.000248596	6.21548e-05	0.00134184
KEGG_PATHWAY	sce00650:Butanoate metabolism	9	1.38249	2.22888e-06	YJR155W, YPL028W, YGR019W, YBR006W, YMR250W, YML126C, YDL243C, YAL061W, YNL331C	189	13	2194	8.03663	0.000191666	2.73831e-05	0.00240345
GOTERM_BP_DIRECT	GO:0019076~viral release from host cell	17	2.61137	2.67548e-06	YDR210C-D, YPR158W-B, YJR027W, YLR035C-A, YMR050C, YDR098C-B, YHL009W-B, YNL284C-B, YGR038C-B, YJL113W, YGR161C-D, YOR142W-B, YBL005W-B, YER160C, YMR045C, YML045W, YBR012W-B	548	45	5557	3.83086	0.00215945	0.000432264	0.00411216
GOTERM_BP_DIRECT	GO:0006099~tricarboxylic acid cycle	14	2.15054	2.74776e-06	YNR001C, YER065C, YKL148C, YLR164W, YLL041C, YPR001W, YNL009W, YMR118C, YOL071W, YDR178W, YNL117W, YGR244C, YLR174W, YOL126C	548	31	5557	4.57959	0.00221773	0.000369963	0.00422325
INTERPRO	IPR013103:Reverse transcriptase, RNA-dependent DNA polymerase	17	2.61137	3.4669e-06	YDR210C-D, YPR158W-B, YJR027W, YLR035C-A, YMR050C, YDR098C-B, YHL009W-B, YNL284C-B, YGR038C-B, YJL113W, YGR161C-D, YOR142W-B, YBL005W-B, YER160C, YMR045C, YML045W, YBR012W-B	536	43	5053	3.72705	0.00292179	0.00146196	0.005359
GOTERM_BP_DIRECT	GO:0005975~carbohydrate metabolic process	27	4.14747	3.52889e-06	YLR307W, YLR189C, YFR053C, YGR248W, YGR043C, YHR210C, YIR007W, YGL156W, YMR280C, YPR160W, YGR292W, YBR056W, YMR105C, YOL126C, YPR184W, YEL011W, YGR287C, YDR516C, YLR377C, YPR026W, YLR070C, YGR194C, YMR085W, YMR311C, YCL040W, YBR018C, YIL099W	548	102	5557	2.68425	0.00284729	0.000407252	0.0054238
GOTERM_BP_DIRECT	GO:0015074~DNA integration	17	2.61137	3.73488e-06	YDR210C-D, YPR158W-B, YJR027W, YLR035C-A, YMR050C, YDR098C-B, YHL009W-B, YNL284C-B, YGR038C-B, YJL113W, YGR161C-D, YOR142W-B, YBL005W-B, YER160C, YMR045C, YML045W, YBR012W-B	548	46	5557	3.74758	0.00301324	0.000377153	0.0057404
GOTERM_BP_DIRECT	GO:0032196~transposition	17	2.61137	3.73488e-06	YDR210C-D, YPR158W-B, YJR027W, YLR035C-A, YMR050C, YDR098C-B, YHL009W-B, YNL284C-B, YGR038C-B, YJL113W, YGR161C-D, YOR142W-B, YBL005W-B, YER160C, YMR045C, YML045W, YBR012W-B	548	46	5557	3.74758	0.00301324	0.000377153	0.0057404
UP_SEQ_FEATURE	chain:Ty1 protease	14	2.15054	4.11361e-06	YDR210C-D, YPR158W-B, YJR027W, YMR050C, YDR098C-B, YNL284C-B, YGR038C-B, YGR161C-D, YBL005W-B, YOR142W-B, YER160C, YMR045C, YML045W, YBR012W-B	650	29	5872	4.36117	0.00462123	0.00462123	0.00659746
GOTERM_BP_DIRECT	GO:0006508~proteolysis	38	5.83717	5.08715e-06	YDR210C-D, YOR391C, YPR158W-B, YBR139W, YER143W, YOR003W, YLR035C-A, YPL154C, YMR050C, YOL038W, YPR191W, YNL284C-B, YMR322C, YGR038C-B, YJL113W, YOR142W-B, YER160C, YMR045C, YCR045C, YEL059C-A, YPL280W, YBL041W, YER098W, YBR012W-B, YJR027W, YIR039C, YDR098C-B, YHL009W-B, YKR098C, YMR139W, YBL005W-B, YGR161C-D, YMR304W, YLR120C, YGL259W, YML045W, YEL060C, YMR114C	548	176	5557	2.18943	0.00410199	0.00045661	0.00781872
GOTERM_BP_DIRECT	GO:0034599~cellular response to oxidative stress	23	3.53303	5.27457e-06	YCR083W, YGR043C, YNL036W, YCL035C, YCL026C-B, YIL101C, YBR126C, YGR023W, YKL026C, YDR513W, YDL124W, YFL014W, YKL150W, YKL086W, YDR453C, YMR250W, YBR046C, YBR006W, YBL064C, YJR096W, YLR109W, YOR120W, YDL010W	548	80	5557	2.9154	0.00425279	0.000426095	0.00810676
KEGG_PATHWAY	sce00020:Citrate cycle (TCA cycle)	13	1.99693	5.42916e-06	YMR118C, YNR001C, YDR178W, YKL148C, YLL041C, YPR001W, YLR164W, YGL062W, YGR244C, YNL009W, YLR174W, YOL126C, YPL017C	189	32	2194	4.71594	0.0004668	5.83619e-05	0.00585428
UP_KEYWORDS	Glycogen biosynthesis	8	1.22888	5.5478e-06	YLR273C, YOR178C, YPR184W, YKR058W, YEL011W, YFR015C, YLR258W, YFR017C	651	9	5914	8.0751	0.00132505	0.00026515	0.00715585
KEGG_PATHWAY	sce04146:Peroxisome	14	2.15054	7.11719e-06	YML042W, YER024W, YLR251W, YNL009W, YNL202W, YGR088W, YKL188C, YIL160C, YOR317W, YAR035W, YLR174W, YFL030W, YHR008C, YGL205W	189	38	2194	4.2768	0.000611893	6.80066e-05	0.00767441
GOTERM_BP_DIRECT	GO:0098869~cellular oxidant detoxification	13	1.99693	7.92914e-06	YCR083W, YCL035C, YGR154C, YKL026C, YDR513W, YGR088W, YKL086W, YKR076W, YDR453C, YIR038C, YBL064C, YLR109W, YDL010W	548	29	5557	4.54575	0.00638629	0.000582264	0.0121865
GOTERM_MF_DIRECT	GO:0004523~RNA-DNA hybrid ribonuclease activity	17	2.61137	8.60303e-06	YDR210C-D, YPR158W-B, YJR027W, YLR035C-A, YMR050C, YDR098C-B, YHL009W-B, YNL284C-B, YGR038C-B, YJL113W, YGR161C-D, YOR142W-B, YBL005W-B, YER160C, YMR045C, YML045W, YBR012W-B	468	50	4885	3.54893	0.00498591	0.00124882	0.0126493
COG_ONTOLOGY	Carbohydrate transport and metabolism	13	1.99693	8.82893e-06	YLR307W, YFR053C, YCL040W, YEL011W, YKL035W, YDR001C, YBR056W, YDR516C, YMR105C, YPR026W, YGL156W, YBR053C, YGR194C	91	32	977	4.36161	0.000229527	0.000229527	0.00724018
INTERPRO	IPR001584:Integrase, catalytic core	17	2.61137	9.56695e-06	YDR210C-D, YPR158W-B, YJR027W, YLR035C-A, YMR050C, YDR098C-B, YHL009W-B, YNL284C-B, YGR038C-B, YJL113W, YGR161C-D, YOR142W-B, YBL005W-B, YER160C, YMR045C, YML045W, YBR012W-B	536	46	5053	3.48398	0.00804203	0.00268789	0.0147876
GOTERM_MF_DIRECT	GO:0009055~electron carrier activity	15	2.30415	9.84009e-06	YEL039C, YCR004C, YKL148C, YLL041C, YCL035C, YOR356W, YOR065W, Q0070, YMR118C, YDR513W, YJR048W, YNL111C, Q0110, YGL205W, YDL010W	468	40	4885	3.91426	0.00570081	0.00114277	0.0144681
UP_SEQ_FEATURE	domain:RNase H Ty1/copia-type	16	2.45776	1.0874e-05	YDR210C-D, YPR158W-B, YJR027W, YMR050C, YDR098C-B, YHL009W-B, YNL284C-B, YGR038C-B, YJL113W, YGR161C-D, YBL005W-B, YOR142W-B, YER160C, YMR045C, YML045W, YBR012W-B	650	40	5872	3.61354	0.0121695	0.00610339	0.017439
UP_KEYWORDS	Virus exit from host cell	17	2.61137	1.14108e-05	YDR210C-D, YPR158W-B, YJR027W, YLR035C-A, YMR050C, YDR098C-B, YHL009W-B, YNL284C-B, YGR038C-B, YJL113W, YGR161C-D, YOR142W-B, YBL005W-B, YER160C, YMR045C, YML045W, YBR012W-B	651	45	5914	3.43192	0.00272348	0.00045443	0.0147177
UP_KEYWORDS	Virion maturation	17	2.61137	1.14108e-05	YDR210C-D, YPR158W-B, YJR027W, YLR035C-A, YMR050C, YDR098C-B, YHL009W-B, YNL284C-B, YGR038C-B, YJL113W, YGR161C-D, YOR142W-B, YBL005W-B, YER160C, YMR045C, YML045W, YBR012W-B	651	45	5914	3.43192	0.00272348	0.00045443	0.0147177
GOTERM_MF_DIRECT	GO:0003964~RNA-directed DNA polymerase activity	17	2.61137	1.14506e-05	YDR210C-D, YPR158W-B, YJR027W, YLR035C-A, YMR050C, YDR098C-B, YHL009W-B, YNL284C-B, YGR038C-B, YJL113W, YGR161C-D, YOR142W-B, YBL005W-B, YER160C, YMR045C, YML045W, YBR012W-B	468	51	4885	3.47934	0.00663074	0.00110819	0.0168358
GOTERM_BP_DIRECT	GO:1902600~hydrogen ion transmembrane transport	15	2.30415	1.4014e-05	YGR183C, YLR038C, YFR033C, YJL166W, YER141W, YMR256C, YPR191W, YIL111W, YGL191W, Q0070, YHR001W-A, YLR395C, YNL052W, YEL024W, YDR529C	548	40	5557	3.80269	0.0112595	0.00094317	0.0215375
KEGG_PATHWAY	sce00010:Glycolysis / Gluconeogenesis	17	2.61137	1.43246e-05	YGR087C, YFR053C, YPL061W, YMR323W, YDR516C, YLR377C, YJL052W, YOR347C, YOR374W, YCL040W, YAL054C, YMR110C, YMR105C, YMR170C, YMR169C, YPL017C, YDL021W	189	58	2194	3.40248	0.00123117	0.000123185	0.0154456
UP_SEQ_FEATURE	metal ion-binding site:Magnesium; catalytic; for RNase H activity	16	2.45776	1.54229e-05	YDR210C-D, YPR158W-B, YJR027W, YMR050C, YDR098C-B, YHL009W-B, YNL284C-B, YGR038C-B, YJL113W, YGR161C-D, YBL005W-B, YOR142W-B, YER160C, YMR045C, YML045W, YBR012W-B	650	41	5872	3.5254	0.0172164	0.00577206	0.0247333
UP_SEQ_FEATURE	domain:Reverse transcriptase Ty1/copia-type	16	2.45776	1.54229e-05	YDR210C-D, YPR158W-B, YJR027W, YMR050C, YDR098C-B, YHL009W-B, YNL284C-B, YGR038C-B, YJL113W, YGR161C-D, YBL005W-B, YOR142W-B, YER160C, YMR045C, YML045W, YBR012W-B	650	41	5872	3.5254	0.0172164	0.00577206	0.0247333
UP_KEYWORDS	DNA integration	17	2.61137	1.57422e-05	YDR210C-D, YPR158W-B, YJR027W, YLR035C-A, YMR050C, YDR098C-B, YHL009W-B, YNL284C-B, YGR038C-B, YJL113W, YGR161C-D, YOR142W-B, YBL005W-B, YER160C, YMR045C, YML045W, YBR012W-B	651	46	5914	3.35731	0.00375534	0.000537342	0.0203038
UP_KEYWORDS	Transposition	17	2.61137	1.57422e-05	YDR210C-D, YPR158W-B, YJR027W, YLR035C-A, YMR050C, YDR098C-B, YHL009W-B, YNL284C-B, YGR038C-B, YJL113W, YGR161C-D, YOR142W-B, YBL005W-B, YER160C, YMR045C, YML045W, YBR012W-B	651	46	5914	3.35731	0.00375534	0.000537342	0.0203038
UP_KEYWORDS	RNA-directed DNA polymerase	17	2.61137	2.14749e-05	YDR210C-D, YPR158W-B, YJR027W, YLR035C-A, YMR050C, YDR098C-B, YHL009W-B, YNL284C-B, YGR038C-B, YJL113W, YGR161C-D, YOR142W-B, YBL005W-B, YER160C, YMR045C, YML045W, YBR012W-B	651	47	5914	3.28588	0.00511941	0.000641364	0.0276969
GOTERM_CC_DIRECT	GO:0005750~mitochondrial respiratory chain complex III	8	1.22888	2.24878e-05	YGR183C, YHR001W-A, YFR033C, YJL166W, YOR065W, YEL024W, YPR191W, YDR529C	588	11	5861	7.24923	0.00450991	0.00150557	0.0282055
UP_SEQ_FEATURE	metal ion-binding site:Magnesium; catalytic; for reverse transcriptase activity	16	2.45776	2.981e-05	YDR210C-D, YPR158W-B, YJR027W, YMR050C, YDR098C-B, YHL009W-B, YNL284C-B, YGR038C-B, YJL113W, YGR161C-D, YBL005W-B, YOR142W-B, YER160C, YMR045C, YML045W, YBR012W-B	650	43	5872	3.36143	0.0330095	0.00835653	0.0478004
UP_SEQ_FEATURE	region of interest:Integrase-type zinc finger-like	16	2.45776	2.981e-05	YDR210C-D, YPR158W-B, YJR027W, YMR050C, YDR098C-B, YHL009W-B, YNL284C-B, YGR038C-B, YJL113W, YGR161C-D, YBL005W-B, YOR142W-B, YER160C, YMR045C, YML045W, YBR012W-B	650	43	5872	3.36143	0.0330095	0.00835653	0.0478004
UP_SEQ_FEATURE	domain:Integrase catalytic	16	2.45776	2.981e-05	YDR210C-D, YPR158W-B, YJR027W, YMR050C, YDR098C-B, YHL009W-B, YNL284C-B, YGR038C-B, YJL113W, YGR161C-D, YBL005W-B, YOR142W-B, YER160C, YMR045C, YML045W, YBR012W-B	650	43	5872	3.36143	0.0330095	0.00835653	0.0478004
UP_SEQ_FEATURE	active site:For protease activity; shared with dimeric partner	16	2.45776	2.981e-05	YDR210C-D, YPR158W-B, YJR027W, YMR050C, YDR098C-B, YHL009W-B, YNL284C-B, YGR038C-B, YJL113W, YGR161C-D, YBL005W-B, YOR142W-B, YER160C, YMR045C, YML045W, YBR012W-B	650	43	5872	3.36143	0.0330095	0.00835653	0.0478004
UP_SEQ_FEATURE	metal ion-binding site:Magnesium; catalytic; for integrase activity	16	2.45776	2.981e-05	YDR210C-D, YPR158W-B, YJR027W, YMR050C, YDR098C-B, YHL009W-B, YNL284C-B, YGR038C-B, YJL113W, YGR161C-D, YBL005W-B, YOR142W-B, YER160C, YMR045C, YML045W, YBR012W-B	650	43	5872	3.36143	0.0330095	0.00835653	0.0478004
KEGG_PATHWAY	sce00280:Valine, leucine and isoleucine degradation	8	1.22888	3.34659e-05	YPL061W, YPL028W, YGR019W, YIL160C, YMR110C, YML126C, YPL017C, YOR374W	189	13	2194	7.14367	0.00287398	0.000261613	0.0360814
KEGG_PATHWAY	sce00410:beta-Alanine metabolism	8	1.22888	3.34659e-05	YPL061W, YGR019W, YMR110C, YMR250W, YMR170C, YMR169C, YMR020W, YOR374W	189	13	2194	7.14367	0.00287398	0.000261613	0.0360814
GOTERM_BP_DIRECT	GO:0006278~RNA-dependent DNA biosynthetic process	17	2.61137	3.75464e-05	YDR210C-D, YPR158W-B, YJR027W, YLR035C-A, YMR050C, YDR098C-B, YHL009W-B, YNL284C-B, YGR038C-B, YJL113W, YGR161C-D, YOR142W-B, YBL005W-B, YER160C, YMR045C, YML045W, YBR012W-B	548	54	5557	3.19238	0.0298825	0.00233098	0.0576936
GOTERM_MF_DIRECT	GO:0022857~transmembrane transporter activity	15	2.30415	4.51197e-05	YDL199C, YGR065C, YAL067C, YGR289C, YDL245C, YGL104C, YOL163W, YBR241C, YFL011W, YNL318C, YJL219W, YDR342C, YKL217W, YNR056C, YHR096C	468	45	4885	3.47934	0.0258745	0.00373801	0.0663243
GOTERM_MF_DIRECT	GO:0004519~endonuclease activity	22	3.37942	4.65841e-05	YDR210C-D, YPR158W-B, YJR027W, YLR035C-A, YMR050C, YPL123C, YDR098C-B, YML118W, YHL009W-B, YNL284C-B, YGR038C-B, Q0070, YJL113W, YGR161C-D, YOR142W-B, YBL005W-B, YER160C, YMR045C, Q0120, Q0110, YML045W, YBR012W-B	468	87	4885	2.6395	0.026703	0.00337754	0.0684764
GOTERM_MF_DIRECT	GO:0008121~ubiquinol-cytochrome-c reductase activity	7	1.07527	4.8359e-05	YGR183C, YHR001W-A, YFR033C, YJL166W, YEL024W, YPR191W, YDR529C	468	9	4885	8.11847	0.0277062	0.00311705	0.0710844
GOTERM_BP_DIRECT	GO:0006914~autophagy	19	2.91859	5.33383e-05	YCL038C, YHR171W, YOR152C, YPL154C, YLR312C, YPR049C, YDL113C, YHR195W, YOL082W, YBR128C, YGL180W, YNL242W, YNR007C, YKL037W, YOL083W, YCR068W, YBL078C, YJL185C, YLR356W	548	67	5557	2.87567	0.0421829	0.00307373	0.0819501
GOTERM_BP_DIRECT	GO:0030435~sporulation resulting in formation of a cellular spore	26	3.99386	6.30811e-05	YJL103C, YLR307W, YLR054C, YOL048C, YDR403W, YDR255C, YER046W, YKR089C, YJL048C, YDL222C, YCR045C, YAL018C, YGR032W, YDR516C, YHR139C, YCL048W, YNL202W, YPR036W-A, YHL024W, YOL047C, YMR148W, YDL239C, YHR185C, YEL060C, YMR017W, YIL099W	548	112	5557	2.35405	0.0496939	0.00339231	0.0969124
UP_SEQ_FEATURE	site:Cleavage; by Ty1 protease	19	2.91859	6.39881e-05	YDR210C-D, YPR158W-B, YJR027W, YMR050C, YDR098C-B, YNL284C-A, YNL284C-B, YGR038C-B, YGR038C-A, YGR161C-D, YOR142W-B, YBL005W-B, YDR098C-A, YER160C, YMR045C, YBR012W-A, YDR170W-A, YML045W, YBR012W-B	650	61	5872	2.81382	0.0695183	0.0143072	0.102579
GOTERM_BP_DIRECT	GO:0043161~proteasome-mediated ubiquitin-dependent protein catabolic process	16	2.45776	7.20952e-05	YDL147W, YDR330W, YNL155W, YEL012W, YOL038W, YGL227W, YCL039W, YBR170C, YAL005C, YGR048W, YDR255C, YIL017C, YDR363W-A, YGR066C, YIL097W, YBL041W	548	51	5557	3.18134	0.0565907	0.00363432	0.110754
UP_KEYWORDS	NAD	25	3.84025	7.55509e-05	YNL274C, YML120C, YKL151C, YJL052W, YEL041W, YOR374W, YJL153C, YKL150W, YMR170C, YMR169C, YBR149W, YOL126C, YPL017C, YAL061W, YPL015C, YKR009C, YGL001C, YMR041C, YLR070C, YDL215C, YIL124W, YDL085W, YNL200C, YMR110C, YPL113C	651	96	5914	2.36575	0.0178953	0.00200436	0.097409
GOTERM_BP_DIRECT	GO:0071897~DNA biosynthetic process	17	2.61137	7.78444e-05	YDR210C-D, YPR158W-B, YJR027W, YLR035C-A, YMR050C, YDR098C-B, YHL009W-B, YNL284C-B, YGR038C-B, YJL113W, YGR161C-D, YOR142W-B, YBL005W-B, YER160C, YMR045C, YML045W, YBR012W-B	548	57	5557	3.02436	0.0609633	0.00369321	0.119581
GOTERM_MF_DIRECT	GO:0004540~ribonuclease activity	16	2.45776	8.27759e-05	YDR210C-D, YPR158W-B, YJR027W, YMR050C, YDR098C-B, YHL009W-B, YNL284C-B, YGR038C-B, YJL113W, YGR161C-D, YBL005W-B, YOR142W-B, YER160C, YMR045C, YML045W, YBR012W-B	468	53	4885	3.1511	0.0469565	0.00479793	0.121646
UP_KEYWORDS	Stress response	25	3.84025	9.02181e-05	YOL052C-A, YOR391C, YDR059C, YPL223C, YDR171W, YMR251W-A, YOR027W, YNL155W, YER062C, YDL243C, YAL005C, YDR258C, YBR072W, YBR169C, YPL240C, YMR322C, YIL101C, YBR126C, YGR023W, YOR052C, YLL026W, YFL014W, YDL222C, YFL016C, YPL280W	651	97	5914	2.34136	0.0213323	0.00215399	0.116309
GOTERM_BP_DIRECT	GO:0000422~mitophagy	13	1.99693	0.000100218	YOR019W, YHR171W, YGR223C, YAL008W, YJL036W, YDL113C, YPR049C, YGL180W, YNL242W, YNR007C, YKL037W, YLR356W, YBL078C	548	36	5557	3.66185	0.0777879	0.00448879	0.153925
GOTERM_CC_DIRECT	GO:0016020~membrane	215	33.0261	0.000107592	YGR223C, YBR183W, YPR098C, YJL166W, YLR312C, YOR065W, YLR205C, YOL163W, YMR008C, YKL195W, YGR289C, YDR406W, YER119C, YPL186C, YGR032W, YHL047C, YDR342C, YOR348C, YIL111W, YDL072C, YKL133C, YLR189C, YHR190W, YLL041C, YNL336W, YNL093W, YOR382W, YHR001W-A, YKL037W, YGR174C, YNL111C, YDR034W-B, YPL087W, YMR302C, YHL035C, YOR152C, YKL183C-A, YJL066C, Q0070, YNL237W, YKR053C, YMR017W, YMR034C, YJR150C,…	588	1738	5861	1.23306	0.021395	0.00539222	0.134882
UP_SEQ_FEATURE	site:Lowers pKa of active site Tyr	7	1.07527	0.000111634	YDL124W, YDL243C, YMR041C, YBR149W, YJR096W, YNL331C, YOR120W	650	9	5872	7.02632	0.118127	0.0207332	0.178896
KEGG_PATHWAY	sce00561:Glycerolipid metabolism	10	1.5361	0.000125572	YKR089C, YPL061W, YER062C, YKR067W, YMR110C, YFL053W, YCR068W, YOR245C, YOR374W, YOR120W	189	25	2194	4.64339	0.0107418	0.000899585	0.135325
GOTERM_BP_DIRECT	GO:0045721~negative regulation of gluconeogenesis	7	1.07527	0.000131584	YIL017C, YEL012W, YCL039W, YGL227W, YGR066C, YIL097W, YDR255C	548	10	5557	7.09836	0.100869	0.00558052	0.202055
UP_KEYWORDS	Autophagy	18	2.76498	0.000131819	YCL038C, YHR171W, YOR152C, YLR312C, YPR049C, YDL113C, YHR195W, YOL082W, YBR128C, YGL180W, YNL242W, YNR007C, YKL037W, YOL083W, YCR068W, YBL078C, YJL185C, YLR356W	651	59	5914	2.77154	0.0310156	0.00286015	0.169899
GOTERM_MF_DIRECT	GO:0016740~transferase activity	95	14.5929	0.000139683	YDL200C, YPR158W-B, YGR043C, YER024W, YEL012W, YMR050C, YKR067W, YJL057C, YEL041W, YOR347C, YOR285W, YPR160W, YBR117C, YKL035W, YER160C, YNR058W, YAR035W, YNL117W, YBR012W-B, YKL162C, YMR084W, YPR184W, YJR036C, YEL011W, YDR490C, YML042W, YGR032W, YDR516C, YER163C, YDR098C-B, YFL053W, YNL192W, YLR258W, YOR245C, YGR194C, YMR271C, YCL040W, YBL005W-B, YJL218W, YKR058W, YPL028W, YOL016C, YGR019W, YIL1…	468	694	4885	1.42884	0.0779551	0.00735116	0.205196
GOTERM_CC_DIRECT	GO:0016021~integral component of membrane	170	26.1137	0.000144063	YBR183W, YPR098C, YGL104C, YOR328W, YKR067W, YJL166W, YLR312C, YOR065W, YDR119W-A, YLR205C, YPR201W, YDL248W, YJR161C, YOL163W, YAL054C, YFL011W, YKL195W, YGR289C, YDR406W, YFR033C, YER119C, YGR032W, YHL047C, YDR342C, YOR348C, YDR525W-A, YIL111W, YOR292C, YER185W, YDL072C, YMR040W, YNL318C, YKL133C, YKL217W, YHR190W, YDR270W, YNL336W, YHR001W-A, YDL222C, YNL194C, YKL037W, YGR174C, YNL111C, YDR034…	588	1326	5861	1.27791	0.0285435	0.00577502	0.180566
UP_KEYWORDS	Tricarboxylic acid cycle	11	1.68971	0.000168286	YNR001C, YDR178W, YER065C, YKL148C, YLL041C, YPR001W, YNL117W, YGR244C, YNL009W, YLR174W, YOL126C	651	25	5914	3.99717	0.0394256	0.00334637	0.216854
UP_SEQ_FEATURE	chain:Integrase	14	2.15054	0.000172138	YDR210C-D, YPR158W-B, YJR027W, YMR050C, YDR098C-B, YNL284C-B, YGR038C-B, YGR161C-D, YBL005W-B, YOR142W-B, YER160C, YMR045C, YML045W, YBR012W-B	650	39	5872	3.24292	0.176214	0.0273121	0.275728
UP_KEYWORDS	Multifunctional enzyme	22	3.37942	0.000175315	YDR210C-D, YKR009C, YPR158W-B, YPR184W, YJR027W, YLR035C-A, YHR190W, YMR050C, YLR345W, YDR098C-B, YGL062W, YHL009W-B, YNL284C-B, YGR038C-B, YJL113W, YGR161C-D, YOR142W-B, YBL005W-B, YER160C, YMR045C, YML045W, YBR012W-B	651	83	5914	2.40794	0.0410382	0.00321819	0.225903
GOTERM_BP_DIRECT	GO:0032197~transposition, RNA-mediated	22	3.37942	0.00020333	YDR210C-D, YPR158W-B, YJR027W, YLR035C-A, YMR050C, YDR098C-B, YNL284C-A, YHL009W-B, YNL284C-B, YGR038C-B, YJL113W, YGR038C-A, YGR161C-D, YOR142W-B, YBL005W-B, YDR098C-A, YER160C, YMR045C, YBR012W-A, YDR170W-A, YML045W, YBR012W-B	548	93	5557	2.39883	0.151519	0.0081817	0.312063
GOTERM_CC_DIRECT	GO:0005743~mitochondrial inner membrane	42	6.45161	0.000220535	YGR183C, YGR102C, YML120C, YKL148C, YLR164W, YLL041C, YER141W, YJL166W, YOR065W, YDR119W-A, YPR191W, YBL095W, YFR045W, YML054C, YHR001W-A, YDR178W, YLR395C, YAR035W, YGR174C, YOR100C, YEL059C-A, YEL024W, YNL052W, Q0110, YDR529C, YKL195W, YMR302C, YFR033C, YML042W, YOR356W, YIL155C, YNR041C, YLR251W, YMR256C, YGR110W, YIL111W, YGL191W, YMR118C, YLR218C, YJR095W, YPL189C-A, YDR231C	588	234	5861	1.78907	0.043364	0.00736149	0.276291
GOTERM_CC_DIRECT	GO:0000943~retrotransposon nucleocapsid	22	3.37942	0.0002223	YDR210C-D, YPR158W-B, YJR027W, YLR035C-A, YMR050C, YDR098C-B, YNL284C-A, YHL009W-B, YNL284C-B, YGR038C-B, YJL113W, YGR038C-A, YGR161C-D, YOR142W-B, YBL005W-B, YDR098C-A, YER160C, YMR045C, YBR012W-A, YDR170W-A, YML045W, YBR012W-B	588	92	5861	2.38358	0.0437034	0.00636355	0.2785
GOTERM_MF_DIRECT	GO:0004364~glutathione transferase activity	7	1.07527	0.000224873	YDR513W, YKR076W, YCL035C, YIR038C, YMR251W, YGR154C, YLL060C	468	11	4885	6.64239	0.122489	0.0108297	0.330148
INTERPRO	IPR012336:Thioredoxin-like fold	15	2.30415	0.000233693	YCR083W, YDR330W, YCL035C, YGR154C, YKL026C, YDR513W, YKR076W, YDR453C, YMR251W, YIR038C, YBL064C, YKR049C, YLL060C, YLR109W, YDL010W	536	47	5053	3.00869	0.179023	0.0481187	0.360632
UP_KEYWORDS	Mitochondrion	115	17.6651	0.000254651	YPR098C, YGL104C, YCR004C, YJL166W, YOR065W, YDR379C-A, YJR048W, YAL054C, YCL064C, YPR151C, YKL195W, YKL162C, YHR008C, YPR184W, YMR152W, YOR215C, YFR033C, YML042W, YPL186C, YDR258C, YIL111W, YML007C-A, Q0120, YNL063W, YKR049C, YOR221C, YGR102C, YGR286C, YLL041C, YBL095W, YHR001W-A, YKL037W, YGR174C, YLR327C, Q0110, YEL024W, YBR269C, YCR083W, YMR302C, YGR287C, YHL021C, YLR251W, YNL305C, YGR110W, Y…	651	768	5914	1.36031	0.0590538	0.00433837	0.327976
KEGG_PATHWAY	sce00620:Pyruvate metabolism	12	1.84332	0.00027003	YML054C, YPL061W, YPL028W, YAL054C, YMR110C, YBL015W, YNL117W, YGL062W, YOL126C, YPL017C, YOR347C, YOR374W	189	39	2194	3.57184	0.0229581	0.001785	0.290797
INTERPRO	IPR016040:NAD(P)-binding domain	25	3.84025	0.000289753	YNL274C, YHR171W, YKL107W, YML131W, YGR256W, YPL003W, YJL052W, YMR090W, YJL153C, YOL126C, YAL061W, YKR009C, YAL062W, YMR152W, YGL001C, YLR070C, YDL215C, YNL202W, YIL124W, YLR290C, YPL033C, YER004W, YBR046C, YPL113C, YKL071W	536	108	5053	2.18223	0.216972	0.0477402	0.446963
GOTERM_MF_DIRECT	GO:0003887~DNA-directed DNA polymerase activity	17	2.61137	0.000292024	YDR210C-D, YPR158W-B, YJR027W, YLR035C-A, YMR050C, YDR098C-B, YHL009W-B, YNL284C-B, YGR038C-B, YJL113W, YGR161C-D, YOR142W-B, YBL005W-B, YER160C, YMR045C, YML045W, YBR012W-B	468	65	4885	2.72995	0.156074	0.0129683	0.428539
UP_SEQ_FEATURE	chain:Reverse transcriptase/ribonuclease H	14	2.15054	0.000302891	YDR210C-D, YPR158W-B, YJR027W, YMR050C, YDR098C-B, YNL284C-B, YGR038C-B, YGR161C-D, YBL005W-B, YOR142W-B, YER160C, YMR045C, YML045W, YBR012W-B	650	41	5872	3.08473	0.289017	0.0417421	0.48469
UP_SEQ_FEATURE	metal ion-binding site:Iron (heme axial ligand)	9	1.38249	0.000339405	YML054C, YMR118C, YEL039C, YGR088W, YJR048W, YDR178W, YLR164W, YNL111C, YOR065W	650	18	5872	4.51692	0.317666	0.0415814	0.542972
UP_SEQ_FEATURE	short sequence motif:Bipartite nuclear localization signal	15	2.30415	0.00037118	YDR210C-D, YPR158W-B, YJR027W, YMR050C, YDR098C-B, YDR096W, YNL284C-B, YGR038C-B, YGR161C-D, YBL005W-B, YOR142W-B, YER160C, YMR045C, YML045W, YBR012W-B	650	47	5872	2.88314	0.341655	0.040941	0.593663
GOTERM_CC_DIRECT	GO:0034657~GID complex	6	0.921659	0.000429037	YIL017C, YCL039W, YGL227W, YGR066C, YIL097W, YDR255C	588	8	5861	7.47577	0.0826396	0.0107239	0.536861
INTERPRO	IPR001395:Aldo/keto reductase	8	1.22888	0.000431586	YJR155W, YDL124W, YDL243C, YMR041C, YBR149W, YJR096W, YNL331C, YOR120W	536	15	5053	5.02786	0.305343	0.0589159	0.665067
INTERPRO	IPR023210:NADP-dependent oxidoreductase domain	8	1.22888	0.000431586	YJR155W, YDL124W, YDL243C, YMR041C, YBR149W, YJR096W, YNL331C, YOR120W	536	15	5053	5.02786	0.305343	0.0589159	0.665067
UP_KEYWORDS	DNA-directed DNA polymerase	17	2.61137	0.000442987	YDR210C-D, YPR158W-B, YJR027W, YLR035C-A, YMR050C, YDR098C-B, YHL009W-B, YNL284C-B, YGR038C-B, YJL113W, YGR161C-D, YOR142W-B, YBL005W-B, YER160C, YMR045C, YML045W, YBR012W-B	651	59	5914	2.61756	0.100483	0.00703497	0.569904
GOTERM_CC_DIRECT	GO:0034045~pre-autophagosomal structure membrane	10	1.5361	0.000446559	YGR223C, YOR152C, YOL082W, YBR128C, YNL242W, YGL180W, YOL083W, YLR312C, YPR049C, YDL113C	588	25	5861	3.98707	0.0858662	0.00992579	0.558731
UP_KEYWORDS	Lipid droplet	11	1.68971	0.000497194	YIL124W, YKR089C, YMR152W, YBR204C, YOL047C, YOR059C, YOL048C, YKR046C, YAL018C, YDR525W-A, YOR245C	651	28	5914	3.5689	0.112067	0.00740116	0.639435
GOTERM_MF_DIRECT	GO:0008233~peptidase activity	30	4.60829	0.000525677	YDR210C-D, YPR158W-B, YBR139W, YOR003W, YLR035C-A, YPL154C, YMR050C, YOL038W, YNL284C-B, YGR038C-B, YJL113W, YOR142W-B, YER160C, YMR045C, YCR045C, YBL041W, YER098W, YBR012W-B, YJR027W, YIR039C, YDR098C-B, YHL009W-B, YKR098C, YBL005W-B, YGR161C-D, YMR304W, YLR120C, YML045W, YEL060C, YMR114C	468	161	4885	1.94498	0.263244	0.021585	0.770187
UP_SEQ_FEATURE	binding site:Substrate	26	3.99386	0.000536223	YFR053C, YMR323W, YKL148C, YHR210C, YDL243C, YNL009W, YOR347C, YML054C, YLR270W, YJR096W, YBR149W, YOL126C, YFL030W, YLR174W, YKR009C, YGR087C, YLR377C, YIL066C, YGL062W, YMR041C, YNL331C, YIL124W, YDL124W, YKL071W, YIL099W, YOR120W	650	114	5872	2.06035	0.453351	0.0534244	0.856568
INTERPRO	IPR010259:Proteinase inhibitor I9	5	0.768049	0.00056971	YHR138C, YOR003W, YCR045C, YNL015W, YEL060C	536	5	5053	9.42724	0.381818	0.0664029	0.877039
INTERPRO	IPR009020:Proteinase inhibitor, propeptide	5	0.768049	0.00056971	YHR138C, YOR003W, YCR045C, YNL015W, YEL060C	536	5	5053	9.42724	0.381818	0.0664029	0.877039
GOTERM_CC_DIRECT	GO:0005758~mitochondrial intermembrane space	20	3.0722	0.000579831	YEL039C, YNR001C, YFR033C, YLR038C, YNL036W, YNR041C, YOR065W, YDR031W, YJL066C, YML054C, YMR194C-B, YLR218C, YJR048W, YBR056W, YKL150W, YIL160C, YDL085W, YNL052W, YKL195W, YMR002W	588	85	5861	2.34534	0.110041	0.0115903	0.724922
GOTERM_BP_DIRECT	GO:0090305~nucleic acid phosphodiester bond hydrolysis	23	3.53303	0.00058864	YDR210C-D, YPR158W-B, YJR027W, YLR035C-A, YMR050C, YPL123C, YDR098C-B, YML118W, YHL009W-B, YNL284C-B, YGR038C-B, Q0070, YJL113W, YGR161C-D, YOR142W-B, YBL005W-B, YER160C, YMR045C, Q0120, Q0110, YML045W, YMR262W, YBR012W-B	548	107	5557	2.17974	0.378588	0.0224006	0.900929
GOTERM_CC_DIRECT	GO:0005811~lipid particle	15	2.30415	0.000639246	YMR152W, YOR059C, YKR067W, YOL048C, YKR046C, YDR525W-A, YJL052W, YOR245C, YIL124W, YKR089C, YBR204C, YOL047C, YMR110C, YOR317W, YAL018C	588	54	5861	2.7688	0.120612	0.0116165	0.79893
GOTERM_CC_DIRECT	GO:0005886~plasma membrane	71	10.9063	0.000664248	YDL245C, YGL053W, YER143W, YMR251W-A, YCR004C, YOR328W, YER020W, YGR256W, YPR201W, YJL052W, YNL173C, YLL055W, YGR292W, YAL030W, YKL035W, YFL011W, YMR008C, YDR406W, YHL047C, YCL048W, YDR342C, YOR348C, YNL192W, YNR056C, YHR161C, YJR151C, YHR096C, YER185W, YBR052C, YCL040W, YDL223C, YML128C, YPL004C, YFL014W, YNL318C, YGR213C, YOR317W, YKL217W, YDR032C, YDR046C, YER067W, YLR194C, YNL093W, YCR091W, Y…	588	482	5861	1.46827	0.125023	0.0110681	0.830059
UP_KEYWORDS	Transposable element	22	3.37942	0.000675014	YDR210C-D, YPR158W-B, YJR027W, YLR035C-A, YMR050C, YDR098C-B, YNL284C-A, YHL009W-B, YNL284C-B, YGR038C-B, YJL113W, YGR038C-A, YGR161C-D, YOR142W-B, YBL005W-B, YDR098C-A, YER160C, YMR045C, YBR012W-A, YDR170W-A, YML045W, YBR012W-B	651	91	5914	2.19625	0.149034	0.00944819	0.86721
INTERPRO	IPR015820:Retrotransposon Ty1 A, N-terminal	20	3.0722	0.000709555	YDR210C-D, YPR158W-B, YJR027W, YLR035C-A, YMR050C, YDR098C-B, YNL284C-A, YNL284C-B, YGR038C-B, YGR038C-A, YGR161C-D, YOR142W-B, YBL005W-B, YDR098C-A, YER160C, YMR045C, YBR012W-A, YDR170W-A, YML045W, YBR012W-B	536	82	5053	2.29933	0.450682	0.0721495	1.09122
GOTERM_MF_DIRECT	GO:0020037~heme binding	10	1.5361	0.000812348	Q0070, YML054C, YEL039C, YGR088W, YJR048W, YDR178W, YLR164W, YNL111C, YLR205C, YOR065W	468	28	4885	3.72787	0.37635	0.0309875	1.18787
GOTERM_BP_DIRECT	GO:0009060~aerobic respiration	14	2.15054	0.000814594	YGR183C, YFR033C, YJL166W, YKR046C, YDR031W, YPR191W, YGL191W, Q0070, YMR081C, YHR001W-A, YDR231C, YEL024W, YDR529C, YMR002W	548	50	5557	2.83934	0.482352	0.0294865	1.24474
GOTERM_BP_DIRECT	GO:0030476~ascospore wall assembly	14	2.15054	0.000814594	YLR307W, YLR054C, YGR032W, YOL048C, YHR139C, YCL048W, YDR403W, YER046W, YOL047C, YBR045C, YCR045C, YAL018C, YDL239C, YHR185C	548	50	5557	2.83934	0.482352	0.0294865	1.24474
GOTERM_BP_DIRECT	GO:0061709~reticulophagy	6	0.921659	0.000816728	YOR152C, YNL242W, YGL180W, YLR312C, YBL078C, YPR049C	548	9	5557	6.76034	0.483245	0.0282957	1.24798
GOTERM_BP_DIRECT	GO:0044262~cellular carbohydrate metabolic process	6	0.921659	0.000816728	YBR126C, YBR297W, YER062C, YBR149W, YGL156W, YGR288W	548	9	5557	6.76034	0.483245	0.0282957	1.24798
KEGG_PATHWAY	sce00630:Glyoxylate and dicarboxylate metabolism	9	1.38249	0.00101481	YGR088W, YNR001C, YER065C, YPL028W, YPR001W, YNL117W, YOL126C, YPL017C, YFL030W	189	26	2194	4.01832	0.0836144	0.0062176	1.08889
UP_KEYWORDS	Disulfide bond	21	3.22581	0.00110272	YCR083W, YLR080W, YFR033C, YLR038C, YPL154C, YCL035C, YIL113W, YIL066C, YPL123C, YDR031W, YMR194C-B, YDR513W, YLR218C, YKL086W, YLR120C, YDR453C, YEL024W, YEL060C, YKL195W, YLR109W, YMR002W	651	88	5914	2.16789	0.231792	0.0145429	1.41309
GOTERM_CC_DIRECT	GO:0005777~peroxisome	18	2.76498	0.00128885	YKR009C, YML042W, YNL009W, YGR154C, YHR160C, YNL202W, YLR151C, YGR088W, YMR304W, YGL037C, YKL188C, YIL160C, YBL039W-B, YNL117W, YIL065C, YJL185C, YLR324W, YGL205W	588	77	5861	2.33011	0.228351	0.019743	1.60479
INTERPRO	IPR012337:Ribonuclease H-like domain	17	2.61137	0.00130697	YDR210C-D, YPR158W-B, YJR027W, YLR035C-A, YMR050C, YDR098C-B, YHL009W-B, YNL284C-B, YGR038C-B, YJL113W, YGR161C-D, YOR142W-B, YBL005W-B, YER160C, YMR045C, YML045W, YBR012W-B	536	67	5053	2.39199	0.668392	0.115422	2.00133
GOTERM_BP_DIRECT	GO:0006123~mitochondrial electron transport, cytochrome c to oxygen	7	1.07527	0.00133225	YEL039C, YJR048W, YLR395C, YMR256C, YNL052W, YIL111W, YGL191W	548	14	5557	5.07026	0.659444	0.04389	2.0282
UP_KEYWORDS	Endonuclease	19	2.91859	0.00136792	YDR210C-D, YPR158W-B, YJR027W, YLR035C-A, YMR050C, YPL123C, YDR098C-B, YHL009W-B, YNL284C-B, YGR038C-B, Q0070, YJL113W, YGR161C-D, YOR142W-B, YBL005W-B, YER160C, YMR045C, YML045W, YBR012W-B	651	77	5914	2.24163	0.279028	0.0170713	1.75018
GOTERM_MF_DIRECT	GO:0004518~nuclease activity	22	3.37942	0.00142985	YDR210C-D, YPR158W-B, YJR027W, YLR035C-A, YMR050C, YPL123C, YDR098C-B, YML118W, YHL009W-B, YNL284C-B, YGR038C-B, Q0070, YJL113W, YGR161C-D, YOR142W-B, YBL005W-B, YER160C, YMR045C, Q0110, YML045W, YMR262W, YBR012W-B	468	110	4885	2.08761	0.564534	0.0506319	2.08201
GOTERM_CC_DIRECT	GO:0005751~mitochondrial respiratory chain complex IV	7	1.07527	0.00146148	YLR395C, YLR038C, YDR119W-A, YMR256C, YNL052W, YIL111W, YGL191W	588	14	5861	4.98384	0.254702	0.0207791	1.81792
UP_KEYWORDS	Sporulation	23	3.53303	0.00152176	YJL103C, YLR307W, YGR032W, YLR054C, YDR516C, YOL048C, YHR139C, YCL048W, YDR403W, YNL202W, YDR255C, YER046W, YKR089C, YHL024W, YOL047C, YDL222C, YMR148W, YCR045C, YAL018C, YDL239C, YHR185C, YMR017W, YIL099W	651	103	5914	2.02857	0.305093	0.0180342	1.94523
GOTERM_CC_DIRECT	GO:0045121~membrane raft	9	1.38249	0.00165717	YBR052C, YGR130C, YLR414C, YCR004C, YDL222C, YDR032C, YMR031C, YNL194C, YNL173C	588	24	5861	3.73788	0.283493	0.0219794	2.05902
UP_KEYWORDS	Ribosomal frameshifting	21	3.22581	0.00170723	YDR210C-D, YPR158W-B, YJR027W, YLR035C-A, YMR050C, YDR098C-B, YNL284C-A, YHL009W-B, YNL284C-B, YGR038C-B, YJL113W, YGR038C-A, YGR161C-D, YOR142W-B, YBL005W-B, YDR098C-A, YER160C, YMR045C, YBR012W-A, YML045W, YBR012W-B	651	91	5914	2.09642	0.335271	0.0192586	2.17991
GOTERM_MF_DIRECT	GO:0016620~oxidoreductase activity, acting on the aldehyde or oxo group of donors, NAD or NADP as acceptor	7	1.07527	0.00174471	YPL061W, YBR006W, YMR110C, YMR170C, YMR169C, YJL052W, YOR374W	468	15	4885	4.87108	0.637439	0.0579342	2.53501
GOTERM_BP_DIRECT	GO:0046323~glucose import	10	1.5361	0.00174969	YDL199C, YGR289C, YFR053C, YCL040W, YDL245C, YFL011W, YNL318C, YJL219W, YDR342C, YHR096C	548	30	5557	3.38017	0.757071	0.0550276	2.65574
GOTERM_BP_DIRECT	GO:0090501~RNA phosphodiester bond hydrolysis	16	2.45776	0.00176905	YDR210C-D, YPR158W-B, YJR027W, YMR050C, YDR098C-B, YHL009W-B, YNL284C-B, YGR038C-B, YJL113W, YGR161C-D, YBL005W-B, YOR142W-B, YER160C, YMR045C, YML045W, YBR012W-B	548	67	5557	2.42161	0.760849	0.0535388	2.68476
GOTERM_MF_DIRECT	GO:0004129~cytochrome-c oxidase activity	8	1.22888	0.00178933	Q0070, YLR395C, YLR038C, YER141W, YMR256C, YNL052W, YIL111W, YGL191W	468	20	4885	4.17521	0.646734	0.0561683	2.59905
UP_KEYWORDS	Mitochondrion inner membrane	38	5.83717	0.00189336	YGR183C, YGR102C, YML120C, YKL148C, YLR164W, YLL041C, YER141W, YJL166W, YOR065W, YPR191W, YFR045W, YHR001W-A, YDR178W, YLR395C, YAR035W, YGR174C, YOR100C, YEL059C-A, YEL024W, YNL052W, Q0110, YDR529C, YKL195W, YMR302C, YFR033C, YML042W, YOR356W, YIL155C, YNR041C, YLR251W, YMR256C, YIL111W, YGL191W, YMR118C, YLR218C, YJR095W, YPL189C-A, YDR231C	651	208	5914	1.65967	0.364244	0.0203777	2.41491
UP_KEYWORDS	Protease	30	4.60829	0.00195136	YDR210C-D, YPR158W-B, YBR139W, YOR003W, YLR035C-A, YPL154C, YMR050C, YOL038W, YNL284C-B, YGR038C-B, YJL113W, YOR142W-B, YER160C, YMR045C, YCR045C, YBL041W, YER098W, YBR012W-B, YJR027W, YIR039C, YDR098C-B, YHL009W-B, YKR098C, YBL005W-B, YGR161C-D, YMR304W, YLR120C, YML045W, YEL060C, YMR114C	651	152	5914	1.79299	0.373014	0.0200924	2.48804
UP_KEYWORDS	Magnesium	39	5.99078	0.00203101	YDR210C-D, YPR158W-B, YMR323W, YGL006W, YLR035C-A, YHR190W, YDR270W, YER062C, YMR050C, YER020W, YNL009W, YEL041W, YOR347C, YNL284C-B, YGR038C-B, YLR151C, YJL113W, YBR117C, YNR057C, YOR142W-B, YKL035W, YER160C, YKL086W, YMR045C, YMR105C, YLR174W, YBR012W-B, YGR087C, YPL061W, YJR027W, YER065C, YLR377C, YDR098C-B, YHL009W-B, YBL005W-B, YGR161C-D, YOR317W, YDR380W, YML045W	651	216	5914	1.64025	0.38486	0.0200425	2.58837
INTERPRO	IPR015590:Aldehyde dehydrogenase domain	6	0.921659	0.0020913	YPL061W, YBR006W, YMR110C, YMR170C, YMR169C, YOR374W	536	10	5053	5.65634	0.829139	0.161961	3.18431
INTERPRO	IPR016163:Aldehyde dehydrogenase, C-terminal	6	0.921659	0.0020913	YPL061W, YBR006W, YMR110C, YMR170C, YMR169C, YOR374W	536	10	5053	5.65634	0.829139	0.161961	3.18431
INTERPRO	IPR016162:Aldehyde dehydrogenase, N-terminal	6	0.921659	0.0020913	YPL061W, YBR006W, YMR110C, YMR170C, YMR169C, YOR374W	536	10	5053	5.65634	0.829139	0.161961	3.18431
GOTERM_BP_DIRECT	GO:0090502~RNA phosphodiester bond hydrolysis, endonucleolytic	18	2.76498	0.00219312	YDR210C-D, YPR158W-B, YJR027W, YLR035C-A, YMR050C, YPL123C, YDR098C-B, YHL009W-B, YNL284C-B, YGR038C-B, YJL113W, YGR161C-D, YOR142W-B, YBL005W-B, YER160C, YMR045C, YML045W, YBR012W-B	548	82	5557	2.22597	0.830345	0.0635913	3.31825
GOTERM_MF_DIRECT	GO:0004029~aldehyde dehydrogenase (NAD) activity	6	0.921659	0.00221627	YPL061W, YBR006W, YMR110C, YMR170C, YMR169C, YOR374W	468	11	4885	5.69347	0.724477	0.0655961	3.20982
GOTERM_MF_DIRECT	GO:0016779~nucleotidyltransferase activity	20	3.0722	0.0025163	YDR210C-D, YPR158W-B, YJR027W, YLR035C-A, YMR050C, YDR098C-B, YHL009W-B, YDR530C, YNL284C-B, YGR038C-B, YJL113W, YGR161C-D, YOR142W-B, YBL005W-B, YKL035W, YER160C, YMR045C, YBR018C, YML045W, YBR012W-B	468	100	4885	2.08761	0.768648	0.0705764	3.6369
GOTERM_BP_DIRECT	GO:0006000~fructose metabolic process	5	0.768049	0.00255034	YFR053C, YIL107C, YLR345W, YLR377C, YJL155C	548	7	5557	7.24322	0.872967	0.07104	3.84888
UP_SEQ_FEATURE	active site:Proton acceptor	36	5.52995	0.00255247	YMR323W, YKL148C, YHR210C, YJL057C, YAL017W, YOR374W, YCR091W, YML054C, YGL180W, YAR035W, YBR006W, YNL117W, YMR170C, YMR169C, YOL126C, YER142C, YPL015C, YKR009C, YDR122W, YPL061W, YDR490C, YGL001C, YML042W, YOL113W, YPL203W, YIL066C, YJL164C, YIL124W, YMR139W, YPL028W, YOL016C, YIL160C, YLL019C, YKL161C, YKL071W, YIL099W	650	196	5872	1.65928	0.943739	0.213225	4.01617
INTERPRO	IPR005828:General substrate transporter	11	1.68971	0.0025731	YDL199C, YGR289C, YGL104C, YDL245C, YBR241C, YFL011W, YNL318C, YJL219W, YDR342C, YKL217W, YHR096C	536	35	5053	2.96285	0.886335	0.179369	3.90436
KEGG_PATHWAY	sce00052:Galactose metabolism	8	1.22888	0.00297889	YGR292W, YFR053C, YCL040W, YGR287C, YKL035W, YDR516C, YBR018C, YMR105C	189	24	2194	3.86949	0.226297	0.016959	3.16582
GOTERM_MF_DIRECT	GO:0004033~aldo-keto reductase (NADP) activity	4	0.614439	0.0032268	YKR009C, YDL124W, YJR096W, YOR120W	468	4	4885	10.438	0.847074	0.0855379	4.64127
INTERPRO	IPR016161:Aldehyde/histidinol dehydrogenase	6	0.921659	0.00350309	YPL061W, YBR006W, YMR110C, YMR170C, YMR169C, YOR374W	536	11	5053	5.14213	0.948274	0.218716	5.28007
GOTERM_BP_DIRECT	GO:0071465~cellular response to desiccation	4	0.614439	0.00351733	YBR126C, YGR008C, YDR001C, YPR026W	548	4	5557	10.1405	0.941983	0.0935079	5.27167
UP_SEQ_FEATURE	region of interest:RNA-binding	19	2.91859	0.00353514	YDR210C-D, YPR158W-B, YJR027W, YMR050C, YDR098C-B, YNL284C-A, YNL284C-B, YGR038C-B, YGR038C-A, YGR161C-D, YOR142W-B, YBL005W-B, YDR098C-A, YER160C, YMR045C, YBR012W-A, YDR170W-A, YML045W, YBR012W-B	650	83	5872	2.06799	0.981456	0.264158	5.52162
GOTERM_MF_DIRECT	GO:0022891~substrate-specific transmembrane transporter activity	10	1.5361	0.00367057	YDL199C, YGR289C, YGL104C, YDL245C, YBR241C, YFL011W, YNL318C, YJL219W, YDR342C, YHR096C	468	34	4885	3.07001	0.881935	0.092548	5.26361
UP_SEQ_FEATURE	short sequence motif:Microbody targeting signal	7	1.07527	0.00370657	YKR009C, YBR204C, YML042W, YAL054C, YPR001W, YNL117W, YNL202W	650	15	5872	4.21579	0.984722	0.258194	5.78198
INTERPRO	IPR003663:Sugar/inositol transporter	10	1.5361	0.00371615	YDL199C, YGR289C, YGL104C, YDL245C, YBR241C, YFL011W, YNL318C, YJL219W, YDR342C, YHR096C	536	31	5053	3.04104	0.956815	0.214719	5.59265
KEGG_PATHWAY	sce00071:Fatty acid degradation	7	1.07527	0.00384383	YPL061W, YPL028W, YIL160C, YOR317W, YMR110C, YGL205W, YOR374W	189	19	2194	4.2768	0.281943	0.0204876	4.06785
UP_KEYWORDS	DNA recombination	18	2.76498	0.00404857	YDR210C-D, YPR158W-B, YJR027W, YLR035C-A, YMR050C, YDR098C-B, YHL009W-B, YNL284C-B, YER095W, YGR038C-B, YJL113W, YGR161C-D, YOR142W-B, YBL005W-B, YER160C, YMR045C, YML045W, YBR012W-B	651	78	5914	2.09642	0.620755	0.0380405	5.09828
UP_SEQ_FEATURE	chain:Capsid protein	19	2.91859	0.00404905	YDR210C-D, YPR158W-B, YJR027W, YMR050C, YDR098C-B, YNL284C-A, YNL284C-B, YGR038C-B, YGR038C-A, YGR161C-D, YOR142W-B, YBL005W-B, YDR098C-A, YER160C, YMR045C, YBR012W-A, YDR170W-A, YML045W, YBR012W-B	650	84	5872	2.04337	0.989626	0.262557	6.30009
KEGG_PATHWAY	sce00520:Amino sugar and nucleotide sugar metabolism	9	1.38249	0.00436116	YLR307W, YFR053C, YCL040W, YKL035W, YKL150W, YDR516C, YBR018C, YMR105C, YNL192W	189	32	2194	3.26488	0.313315	0.021868	4.60372
GOTERM_CC_DIRECT	GO:0005628~prospore membrane	16	2.45776	0.00440548	YLR307W, YJR036C, YGR032W, YLR054C, YOL048C, YPR036W-A, YHR161C, YGR266W, YBR148W, YER046W, YOL047C, YBR045C, YAL018C, YDL239C, YMR017W, YIL099W	588	72	5861	2.21504	0.588299	0.0539559	5.38794
UP_SEQ_FEATURE	nucleotide phosphate-binding region:NAD	13	1.99693	0.00490989	YNL274C, YKR009C, YAL062W, YML120C, YPL061W, YDL085W, YPL113C, YMR041C, YJL052W, YOL126C, YLR070C, YOR374W, YPL015C	650	48	5872	2.44667	0.996082	0.29276	7.59063
GOTERM_CC_DIRECT	GO:0005749~mitochondrial respiratory chain complex II, succinate dehydrogenase complex (ubiquinone)	5	0.768049	0.00501648	YMR118C, YDR178W, YKL148C, YLL041C, YLR164W	588	8	5861	6.2298	0.63609	0.0577284	6.11374
GOTERM_BP_DIRECT	GO:0034727~piecemeal microautophagy of nucleus	11	1.68971	0.00528793	YHR171W, YGR223C, YHR195W, YBR128C, YNL242W, YJL036W, YGL180W, YNR007C, YCR068W, YBL078C, YPR049C	548	41	5557	2.72062	0.986212	0.133072	7.82596
UP_SEQ_FEATURE	active site:Proton donor	22	3.37942	0.00531457	YNL274C, YMR323W, YGR287C, YHR210C, YLR345W, YDR436W, YDL243C, YMR041C, YIR007W, YNL331C, YGR292W, YDL124W, YBR056W, YIL107C, YNL117W, YPL113C, YBR149W, YJR096W, YJL155C, YDL024C, YIL099W, YOR120W	650	106	5872	1.87495	0.997522	0.297388	8.19153
INTERPRO	IPR020846:Major facilitator superfamily domain	19	2.91859	0.00546238	YCL038C, YGR289C, YDL245C, YGL104C, YHL047C, YDR342C, YHR096C, YLL055W, YDL199C, YGR065C, YJL163C, YAL067C, YOL163W, YKR105C, YBR241C, YFL011W, YNL318C, YJL219W, YKL217W	536	90	5053	1.99019	0.990176	0.281224	8.11835
INTERPRO	IPR021109:Aspartic peptidase	6	0.921659	0.00548841	YGL258W-A, YER143W, YIR039C, YPL154C, YLR120C, YGL259W	536	12	5053	4.71362	0.99039	0.266308	8.15552
GOTERM_MF_DIRECT	GO:0016616~oxidoreductase activity, acting on the CH-OH group of donors, NAD or NADP as acceptor	8	1.22888	0.00570278	YNL274C, YKR009C, YGL001C, YPL113C, YNL009W, YLR174W, YOL126C, YAL061W	468	24	4885	3.47934	0.963948	0.134519	8.06558
UP_KEYWORDS	Nucleotidyltransferase	20	3.0722	0.00589268	YDR210C-D, YPR158W-B, YJR027W, YLR035C-A, YMR050C, YDR098C-B, YHL009W-B, YDR530C, YNL284C-B, YGR038C-B, YJL113W, YGR161C-D, YOR142W-B, YBL005W-B, YKL035W, YER160C, YMR045C, YBR018C, YML045W, YBR012W-B	651	94	5914	1.93287	0.75647	0.0528781	7.34008
GOTERM_MF_DIRECT	GO:0016787~hydrolase activity	83	12.7496	0.00630833	YOR173W, YLR307W, YBR183W, YPR158W-B, YPL154C, YER062C, YMR050C, YOL038W, YDR436W, YJL213W, YBL015W, YGL156W, YMR095C, YPL119C, YGR292W, YHR075C, YER160C, YGL037C, YDR001C, YLL066C, YMR008C, YBL041W, YBR012W-B, YMR262W, YOR208W, YPR184W, YDR098C-B, YPR026W, YML118W, YBL005W-B, YMR304W, YOL164W, YDL024C, YMR114C, YIL099W, YDR210C-D, YBR139W, YAL049C, YGL006W, YOR003W, YLR035C-A, YDR270W, YGR248W, …	468	664	4885	1.30475	0.974695	0.14204	8.88545
GOTERM_CC_DIRECT	GO:0000164~protein phosphatase type 1 complex	6	0.921659	0.00643645	YLR273C, YMR311C, YOR178C, YBR045C, YFR003C, YKL193C	588	13	5861	4.60047	0.726897	0.0695677	7.78073
KEGG_PATHWAY	sce00040:Pentose and glucuronate interconversions	6	0.921659	0.00645579	YPL061W, YKL035W, YMR110C, YLR070C, YGR194C, YOR374W	189	15	2194	4.64339	0.427073	0.0304704	6.74574
KEGG_PATHWAY	sce00051:Fructose and mannose metabolism	7	1.07527	0.00664941	YFR053C, YCL040W, YIL107C, YLR345W, YDR516C, YLR377C, YJL155C	189	21	2194	3.86949	0.436596	0.0297464	6.94152
GOTERM_BP_DIRECT	GO:0032258~CVT pathway	12	1.84332	0.00687829	YHR171W, YOL082W, YBR128C, YPL154C, YOR036W, YNL242W, YJL036W, YGL180W, YNR007C, YBL078C, YPR049C, YDL113C	548	49	5557	2.48339	0.996216	0.164645	10.0652
UP_KEYWORDS	Iron	23	3.53303	0.00703355	YEL039C, YJR156C, YGR286C, YLR164W, YLL041C, YHL047C, YHL021C, YOR356W, YLR205C, YOR065W, YML054C, YDL244W, YMR118C, YGR088W, YOR382W, YJR048W, YDR178W, YER145C, YBR018C, YNL111C, YLL057C, YEL024W, YDL010W	651	116	5914	1.80123	0.814919	0.0605681	8.70244
UP_SEQ_FEATURE	transmembrane region	154	23.6559	0.00709134	YBR183W, YPR098C, YGL104C, YOR328W, YKR067W, YLR312C, YDR119W-A, YLR205C, YOR065W, YPR201W, YDL248W, YJR161C, YOL163W, YFL011W, YKL195W, YGR289C, YMR152W, YDR406W, YER119C, YGR032W, YHL047C, YDR342C, YOR348C, YDR525W-A, YOR292C, YER185W, YDL072C, YMR040W, YNL318C, YKL133C, YKL217W, YHR190W, YDR270W, YNL336W, YBL095W, YHR001W-A, YDL222C, YNL194C, YKL037W, YGR174C, YNL111C, Q0110, YPL087W, YCL038C,…	650	1164	5872	1.1952	0.999669	0.359293	10.7867
GOTERM_MF_DIRECT	GO:0003955~NAD(P)H dehydrogenase (quinone) activity	4	0.614439	0.00749482	YBR052C, YCR004C, YDR032C, YNR074C	468	5	4885	8.35043	0.98736	0.160405	10.4721
GOTERM_BP_DIRECT	GO:0006121~mitochondrial electron transport, succinate to ubiquinone	5	0.768049	0.00781706	YOL071W, YMR118C, YDR178W, YKL148C, YLR164W	548	9	5557	5.63362	0.998237	0.179758	11.363
GOTERM_BP_DIRECT	GO:0010951~negative regulation of endopeptidase activity	4	0.614439	0.0081507	YHR138C, YMR174C, YNL015W, YLR178C	548	5	5557	8.11241	0.998657	0.181585	11.82
GOTERM_BP_DIRECT	GO:0006635~fatty acid beta-oxidation	6	0.921659	0.00854679	YKR009C, YPL028W, YKL188C, YIL160C, YNL009W, YGL205W	548	14	5557	4.34593	0.999027	0.184525	12.3597
GOTERM_BP_DIRECT	GO:0046835~carbohydrate phosphorylation	6	0.921659	0.00854679	YFR053C, YCL040W, YIL107C, YLR345W, YDR516C, YGR194C	548	14	5557	4.34593	0.999027	0.184525	12.3597
UP_SEQ_FEATURE	lipid moiety-binding region:GPI-anchor amidated asparagine	9	1.38249	0.00886249	YJR150C, YIR039C, YLR120C, YCL048W, YMR008C, YLR194C, YER150W, YJR151C, YDR077W	650	28	5872	2.90374	0.999956	0.409957	13.3051
GOTERM_CC_DIRECT	GO:0005737~cytoplasm	263	40.3994	0.00900446	YGR223C, YHL010C, YPR030W, YER024W, YER062C, YOL038W, YGR237C, YJL052W, YOR347C, YIL101C, YPL240C, YJL153C, YIL154C, YMR174C, YOR208W, YMR152W, YNR034W-A, YOR027W, YKL142W, YOR289W, YOR385W, YOR220W, YMR271C, YGR088W, YMR304W, YPL028W, YGR019W, YJR154W, YNR007C, YPR002W, YMR114C, YLR189C, YDR216W, YFR053C, YER033C, YGL121C, YNL284C-A, YJR008W, YNL284C-B, YOR142W-B, YFR015C, YBR056W, YDR034W-B, YL…	588	2344	5861	1.11839	0.837665	0.0912535	10.7265
UP_KEYWORDS	Nuclease	21	3.22581	0.00944785	YDR210C-D, YPR158W-B, YJR027W, YLR035C-A, YMR050C, YPL123C, YDR098C-B, YML118W, YHL009W-B, YNL284C-B, YGR038C-B, Q0070, YJL113W, YGR161C-D, YOR142W-B, YBL005W-B, YER160C, YMR045C, YML045W, YMR262W, YBR012W-B	651	105	5914	1.8169	0.896561	0.0778317	11.5247
GOTERM_CC_DIRECT	GO:0000324~fungal-type vacuole	42	6.45161	0.00959283	YGR223C, YBR139W, YMR251W-A, YPL154C, YOR328W, YLR037C, YLR250W, YNL336W, YLR194C, YPL123C, YDL248W, YNL115C, YOR382W, YJR161C, YHR138C, YFL011W, YJL219W, YNL015W, YOL052C-A, YCR007C, YJL132W, YLR406C-A, YNR002C, YER119C, YHL047C, YPR026W, YNL305C, YGR295C, YOR292C, YHR202W, YER185W, YCL021W-A, YNL318C, YGR213C, YOL084W, YIR014W, YKL217W, YEL060C, YFL062W, YDL010W, YIL099W, YKR013W	588	284	5861	1.47409	0.855932	0.092329	11.3891
GOTERM_CC_DIRECT	GO:0005887~integral component of plasma membrane	22	3.37942	0.00990575	YFL055W, YBR132C, YGR289C, YDL245C, YBR068C, YGL006W, YDR270W, YKL065C, YDR046C, YDR342C, YPR201W, YOR348C, YNR056C, YHR096C, YFL054C, YGR023W, YDL199C, YMR040W, YDL072C, YFL011W, YNL318C, YJL219W	588	123	5861	1.78284	0.864798	0.0908861	11.7397
INTERPRO	IPR004045:Glutathione S-transferase, N-terminal	5	0.768049	0.0101361	YKR076W, YIR038C, YMR251W, YGR154C, YLL060C	536	9	5053	5.23735	0.999816	0.41574	14.5709
INTERPRO	IPR008928:Six-hairpin glycosidase-like	5	0.768049	0.0101361	YMR196W, YPR184W, YDR001C, YPR026W, YIL099W	536	9	5053	5.23735	0.999816	0.41574	14.5709
KEGG_PATHWAY	sce00640:Propanoate metabolism	5	0.768049	0.0106585	YPL028W, YGR019W, YAL054C, YPR002W, YGR244C	189	11	2194	5.27658	0.602098	0.045032	10.9124
GOTERM_BP_DIRECT	GO:0055085~transmembrane transport	36	5.52995	0.0106646	YDL245C, YGL104C, YGL006W, YDR270W, YDR046C, YPR201W, YFR045W, YLL055W, YDL199C, YGR065C, YJL163C, YOL163W, YKL188C, YBR241C, YFL011W, YJL219W, YOR100C, YFL055W, YDL206W, YBR132C, YGR289C, YCR010C, YHL035C, YBR068C, YDR406W, YER119C, YHL047C, YDR342C, YOR348C, YHR096C, YFL054C, YAL067C, YJR095W, YKR105C, YNL318C, YKL217W	548	240	5557	1.52108	0.999827	0.219267	15.1934
UP_KEYWORDS	Transmembrane helix	153	23.5023	0.0111558	YBR183W, YPR098C, YGL104C, YOR328W, YKR067W, YLR312C, YDR119W-A, YLR205C, YOR065W, YPR201W, YDL248W, YJR161C, YOL163W, YFL011W, YKL195W, YGR289C, YDR406W, YER119C, YGR032W, YHL047C, YDR342C, YOR348C, YDR525W-A, YOR292C, YER185W, YDL072C, YMR040W, YNL318C, YKL133C, YKL217W, YHR190W, YDR270W, YNL336W, YHR001W-A, YDL222C, YNL194C, YKL037W, YGR174C, YNL111C, YDR034W-B, YEL024W, Q0110, YPL087W, YCL038…	651	1176	5914	1.18191	0.931521	0.0883108	13.4724
UP_KEYWORDS	Heme	10	1.5361	0.0112887	YML054C, YMR118C, YEL039C, YGR088W, YJR048W, YDR178W, YLR164W, YNL111C, YLR205C, YOR065W	651	35	5914	2.59557	0.933685	0.0864752	13.6223
KEGG_PATHWAY	sce04140:Regulation of autophagy	6	0.921659	0.0115488	YHR171W, YBR128C, YGL180W, YNR007C, YBL078C, YPR049C	189	17	2194	4.09711	0.631745	0.0464567	11.7732
GOTERM_BP_DIRECT	GO:0006081~cellular aldehyde metabolic process	5	0.768049	0.0120272	YJR155W, YMR110C, YMR170C, YDL243C, YNL331C	548	10	5557	5.07026	0.999943	0.237826	16.971
UP_KEYWORDS	Transferase	95	14.5929	0.0124635	YDL200C, YPR158W-B, YGR043C, YER024W, YEL012W, YMR050C, YKR067W, YJL057C, YEL041W, YOR347C, YOR285W, YPR160W, YBR117C, YKL035W, YER160C, YNR058W, YAR035W, YNL117W, YBR012W-B, YKL162C, YMR084W, YPR184W, YJR036C, YEL011W, YDR490C, YML042W, YGR032W, YDR516C, YER163C, YDR098C-B, YFL053W, YNL192W, YLR258W, YOR245C, YGR194C, YMR271C, YCL040W, YBL005W-B, YJL218W, YKR058W, YPL028W, YOL016C, YGR019W, YIL1…	651	690	5914	1.25076	0.950088	0.0921659	14.9369
[truncated: 173 more rows]

## Sheet: GO_terms_enriched_in_sig_DOWN
	Term	Count	%	PValue	Genes	List Total	Pop Hits	Pop Total	Fold Enrichment	Bonferroni	Benjamini	FDR
[truncated: 393 more rows]

[truncated: 1 more sheets: red clusters figure 2]
