# Supplementary material for: A new experimental platform facilitates assessment of the transcriptional and chromatin landscapes of aging yeast
Source: eLife. 2018 Oct 19;7:e39911. doi: 10.7554/eLife.39911 (PMC6261268; doi:10.7554/eLife.39911)
Supplement: Source data 2. [file elife-39911-data2.xlsx]

## Sheet: README
	Sheets:
		Sleuth_mutant_TC_ORFs
			columns:	sys_name	target_id transcript name
				pval	- pval - pvalue
				qval	- qval - FDR adjusted pvalue using benjamini-hochberg
				b	b the 'beta' value or "aging slope" (analogous to rate of change, though technically a bias estimator which has to do with the transformation)
				se_b	- se_b - the standard error of beta
				mean_obs	- mean_obs - the mean of the observations. this is used for the smoothing
				var_obs	- var_obs - the variance of the observations
				tech_var	- tech_var - the technical variance from the bootstraps
				sigma_sq	- sigma_sq - the raw estimator of the variance once the tech_var has been removed
				smooth_sigma_sq	- smooth_sigma_sq - the smooth regression fit for the shrinkage estimation
				final_sigma_sq	- final_sigma_sq - max(sigma_sq, smooth_sigma_sq). this is the one used for covariance estimation of beta (in addition to tech_var)
				gene_id	target_id transcript name or gene symbol
		Sleuth_sir2∆_specific_ORFs
				see first sheet but for mutant vs WT
		Sleuth_ubr2∆_specific_ORFs
				see first sheet but for mutant vs WT
		Sleuth_fob1∆_specific_ORFs
				see first sheet but for mutant vs WT
		raw_TPM_mutant_TC_ORFs
				Salmon estimated TPMs from complex annotion for timecourses
		GO_terms_UP_mutant_TC
				Enriched GO terms for significantly increasing (with age) genes across all genotypes
		GO_terms_DOWN_mutant_TC
				Enriched GO terms for significantly increasing (with age) genes across all genotypes
		Gene_ids_figure3
				SRP client list
		GO_terms_UP_GSR.ESR_removed
				Enriched GO terms for significantly increasing (with age) genes across all genotypes with ESR realated genes removed
		GO_terms_Down_GSR.ESR_removed
				Enriched GO terms for significantly decreasing (with age) genes across all genotypes with ESR realated genes removed

## Sheet: Sleuth_mutant_TC_ORFs
target_id	pval	qval	b	se_b	mean_obs	var_obs	tech_var	sigma_sq	smooth_sigma_sq	final_sigma_sq	gene_id
YGR192C	NA	NA	-0.0697528	NA	11.9643	0.049193	6.929e-06	0.0181829	NA	NA	TDH3
YLR044C	NA	NA	-0.0455729	NA	12.0787	0.0478087	6.12762e-06	0.0178478	NA	NA	PDC1
YAL018C	NA	NA	NA	NA	NA	NA	NA	NA	NA	NA	YAL018C
YAL037C-A	NA	NA	NA	NA	NA	NA	NA	NA	NA	NA	NA
YAL064C-A	NA	NA	NA	NA	NA	NA	NA	NA	NA	NA	YAL064C-A
YAL065C	NA	NA	NA	NA	NA	NA	NA	NA	NA	NA	YAL065C
YAL067W-A	NA	NA	NA	NA	NA	NA	NA	NA	NA	NA	NA
YAL068C	NA	NA	NA	NA	NA	NA	NA	NA	NA	NA	PAU8
YAR020C	NA	NA	NA	NA	NA	NA	NA	NA	NA	NA	PAU7
YAR035C-A	NA	NA	NA	NA	NA	NA	NA	NA	NA	NA	NA
YAR064W	NA	NA	NA	NA	NA	NA	NA	NA	NA	NA	YAR064W
YAR066W	NA	NA	NA	NA	NA	NA	NA	NA	NA	NA	YAR066W
YBL008W-A	NA	NA	NA	NA	NA	NA	NA	NA	NA	NA	NA
YBL044W	NA	NA	NA	NA	NA	NA	NA	NA	NA	NA	YBL044W
YBL071C-B	NA	NA	NA	NA	NA	NA	NA	NA	NA	NA	NA
YBL100W-C	NA	NA	NA	NA	NA	NA	NA	NA	NA	NA	NA
YBL108C-A	NA	NA	NA	NA	NA	NA	NA	NA	NA	NA	PAU9
YBR072C-A	NA	NA	NA	NA	NA	NA	NA	NA	NA	NA	NA
YBR200W-A	NA	NA	NA	NA	NA	NA	NA	NA	NA	NA	NA
YBR219C	NA	NA	NA	NA	NA	NA	NA	NA	NA	NA	YBR219C
YBR221W-A	NA	NA	NA	NA	NA	NA	NA	NA	NA	NA	NA
YBR296C-A	NA	NA	NA	NA	NA	NA	NA	NA	NA	NA	NA
YBR298C-A	NA	NA	NA	NA	NA	NA	NA	NA	NA	NA	YBR298C-A
YBR301W	NA	NA	NA	NA	NA	NA	NA	NA	NA	NA	PAU24
YCL001W-A	NA	NA	NA	NA	NA	NA	NA	NA	NA	NA	YCL001W-A
YCL001W-B	NA	NA	NA	NA	NA	NA	NA	NA	NA	NA	YCL001W-B
YCL066W	NA	NA	NA	NA	NA	NA	NA	NA	NA	NA	HMLALPHA1
YCL073C	NA	NA	NA	NA	NA	NA	NA	NA	NA	NA	YCL073C
YCR040W	NA	NA	NA	NA	NA	NA	NA	NA	NA	NA	MATALPHA1
YCR050C	NA	NA	NA	NA	NA	NA	NA	NA	NA	NA	YCR050C
YCR104W	NA	NA	NA	NA	NA	NA	NA	NA	NA	NA	PAU3
YDL007C-A	NA	NA	NA	NA	NA	NA	NA	NA	NA	NA	NA
YDL022C-A	NA	NA	NA	NA	NA	NA	NA	NA	NA	NA	NA
YDL159W-A	NA	NA	NA	NA	NA	NA	NA	NA	NA	NA	YDL159W-A
YDL186W	NA	NA	NA	NA	NA	NA	NA	NA	NA	NA	YDL186W
YDR114C	NA	NA	NA	NA	NA	NA	NA	NA	NA	NA	YDR114C
YDR194W-A	NA	NA	NA	NA	NA	NA	NA	NA	NA	NA	NA
YDR446W	NA	NA	NA	NA	NA	NA	NA	NA	NA	NA	ECM11
YDR522C	NA	NA	NA	NA	NA	NA	NA	NA	NA	NA	SPS2
YDR542W	NA	NA	NA	NA	NA	NA	NA	NA	NA	NA	PAU10
YEL076C-A	NA	NA	NA	NA	NA	NA	NA	NA	NA	NA	YEL076C-A
YER014C-A	NA	NA	NA	NA	NA	NA	NA	NA	NA	NA	BUD25
YER078W-A	NA	NA	NA	NA	NA	NA	NA	NA	NA	NA	NA
YER085C	NA	NA	NA	NA	NA	NA	NA	NA	NA	NA	YER085C
YER175W-A	NA	NA	NA	NA	NA	NA	NA	NA	NA	NA	NA
YER188C-A	NA	NA	NA	NA	NA	NA	NA	NA	NA	NA	NA
YFL012W	NA	NA	NA	NA	NA	NA	NA	NA	NA	NA	YFL012W
YFR012W-A	NA	NA	NA	NA	NA	NA	NA	NA	NA	NA	YFR012W-A
YGL015C	NA	NA	NA	NA	NA	NA	NA	NA	NA	NA	YGL015C
YGL033W	NA	NA	NA	NA	NA	NA	NA	NA	NA	NA	HOP2
YGL041C-B	NA	NA	NA	NA	NA	NA	NA	NA	NA	NA	NA
YGL089C	NA	NA	NA	NA	NA	NA	NA	NA	NA	NA	MF(ALPHA)2
YGL138C	NA	NA	NA	NA	NA	NA	NA	NA	NA	NA	YGL138C
YGL230C	NA	NA	NA	NA	NA	NA	NA	NA	NA	NA	YGL230C
YGL260W	NA	NA	NA	NA	NA	NA	NA	NA	NA	NA	YGL260W
YGL261C	NA	NA	NA	NA	NA	NA	NA	NA	NA	NA	PAU11
YGR035W-A	NA	NA	NA	NA	NA	NA	NA	NA	NA	NA	NA
YGR121W-A	NA	NA	NA	NA	NA	NA	NA	NA	NA	NA	NA
YGR204C-A	NA	NA	NA	NA	NA	NA	NA	NA	NA	NA	NA
YGR240C-A	NA	NA	NA	NA	NA	NA	NA	NA	NA	NA	NA
YGR273C	NA	NA	NA	NA	NA	NA	NA	NA	NA	NA	YGR273C
YHL015W-A	NA	NA	NA	NA	NA	NA	NA	NA	NA	NA	NA
YHL043W	NA	NA	NA	NA	NA	NA	NA	NA	NA	NA	ECM34
YHL046C	NA	NA	NA	NA	NA	NA	NA	NA	NA	NA	PAU13
YHR022C-A	NA	NA	NA	NA	NA	NA	NA	NA	NA	NA	NA
YHR079C-A	NA	NA	NA	NA	NA	NA	NA	NA	NA	NA	NA
YHR086W-A	NA	NA	NA	NA	NA	NA	NA	NA	NA	NA	NA
YHR185C	NA	NA	NA	NA	NA	NA	NA	NA	NA	NA	PFS1
YHR213W-A	NA	NA	NA	NA	NA	NA	NA	NA	NA	NA	NA
YHR213W-B	NA	NA	NA	NA	NA	NA	NA	NA	NA	NA	NA
YHR214C-D	NA	NA	NA	NA	NA	NA	NA	NA	NA	NA	YHR214C-D
YHR214C-E	NA	NA	NA	NA	NA	NA	NA	NA	NA	NA	YHR214C-E
YIL046W-A	NA	NA	NA	NA	NA	NA	NA	NA	NA	NA	NA
YIL054W	NA	NA	NA	NA	NA	NA	NA	NA	NA	NA	NA
YIL057C	NA	NA	NA	NA	NA	NA	NA	NA	NA	NA	YIL057C
YIL102C	NA	NA	NA	NA	NA	NA	NA	NA	NA	NA	YIL102C
YIL105W-A	NA	NA	NA	NA	NA	NA	NA	NA	NA	NA	NA
YIL176C	NA	NA	NA	NA	NA	NA	NA	NA	NA	NA	PAU14
YIR018C-A	NA	NA	NA	NA	NA	NA	NA	NA	NA	NA	NA
YIR021W-A	NA	NA	NA	NA	NA	NA	NA	NA	NA	NA	NA
YIR041W	NA	NA	NA	NA	NA	NA	NA	NA	NA	NA	PAU15
YJL028W	NA	NA	NA	NA	NA	NA	NA	NA	NA	NA	YJL028W
YJL038C	NA	NA	NA	NA	NA	NA	NA	NA	NA	NA	LOH1
YJL052C-A	NA	NA	NA	NA	NA	NA	NA	NA	NA	NA	YJL052C-A
YJL077W-A	NA	NA	NA	NA	NA	NA	NA	NA	NA	NA	NA
YJL136W-A	NA	NA	NA	NA	NA	NA	NA	NA	NA	NA	NA
YJL223C	NA	NA	NA	NA	NA	NA	NA	NA	NA	NA	PAU1
YJR005C-A	NA	NA	NA	NA	NA	NA	NA	NA	NA	NA	NA
YJR079W	NA	NA	NA	NA	NA	NA	NA	NA	NA	NA	YJR079W
YJR151W-A	NA	NA	NA	NA	NA	NA	NA	NA	NA	NA	NA
YJR158W	NA	NA	NA	NA	NA	NA	NA	NA	NA	NA	HXT16
YKL096C-B	NA	NA	NA	NA	NA	NA	NA	NA	NA	NA	NA
YKL106C-A	NA	NA	NA	NA	NA	NA	NA	NA	NA	NA	YKL106C-A
YKL224C	NA	NA	NA	NA	NA	NA	NA	NA	NA	NA	PAU16
YLL006W-A	NA	NA	NA	NA	NA	NA	NA	NA	NA	NA	NA
YLR012C	NA	NA	NA	NA	NA	NA	NA	NA	NA	NA	YLR012C
YLR013W	NA	NA	NA	NA	NA	NA	NA	NA	NA	NA	GAT3
YLR157W-E	NA	NA	NA	NA	NA	NA	NA	NA	NA	NA	NA
YLR308W	NA	NA	NA	NA	NA	NA	NA	NA	NA	NA	CDA2
YLR406C-A	NA	NA	NA	NA	NA	NA	NA	NA	NA	NA	NA
YLR412C-A	NA	NA	NA	NA	NA	NA	NA	NA	NA	NA	NA
YLR445W	NA	NA	NA	NA	NA	NA	NA	NA	NA	NA	YLR445W
YLR464W	NA	NA	NA	NA	NA	NA	NA	NA	NA	NA	YLR464W
YML047C	NA	NA	NA	NA	NA	NA	NA	NA	NA	NA	PRM6
YML054C-A	NA	NA	NA	NA	NA	NA	NA	NA	NA	NA	NA
YML066C	NA	NA	NA	NA	NA	NA	NA	NA	NA	NA	SMA2
YML083C	NA	NA	NA	NA	NA	NA	NA	NA	NA	NA	YML083C
YMR030W-A	NA	NA	NA	NA	NA	NA	NA	NA	NA	NA	NA
YMR105W-A	NA	NA	NA	NA	NA	NA	NA	NA	NA	NA	NA
YMR242W-A	NA	NA	NA	NA	NA	NA	NA	NA	NA	NA	NA
YMR247W-A	NA	NA	NA	NA	NA	NA	NA	NA	NA	NA	NA
YMR272W-B	NA	NA	NA	NA	NA	NA	NA	NA	NA	NA	NA
YNL067W-B	NA	NA	NA	NA	NA	NA	NA	NA	NA	NA	NA
YNL130C-A	NA	NA	NA	NA	NA	NA	NA	NA	NA	NA	NA
YNL196C	NA	NA	NA	NA	NA	NA	NA	NA	NA	NA	SLZ1
YNL210W	NA	NA	NA	NA	NA	NA	NA	NA	NA	NA	MER1
YNL277W-A	NA	NA	NA	NA	NA	NA	NA	NA	NA	NA	NA
YNL318C	NA	NA	NA	NA	NA	NA	NA	NA	NA	NA	HXT14
YNR075C-A	NA	NA	NA	NA	NA	NA	NA	NA	NA	NA	NA
YOL019W-A	NA	NA	NA	NA	NA	NA	NA	NA	NA	NA	NA
YOL131W	NA	NA	NA	NA	NA	NA	NA	NA	NA	NA	YOL131W
YOL155W-A	NA	NA	NA	NA	NA	NA	NA	NA	NA	NA	NA
YOL161C	NA	NA	NA	NA	NA	NA	NA	NA	NA	NA	PAU20
YOL164W-A	NA	NA	NA	NA	NA	NA	NA	NA	NA	NA	NA
YOL166W-A	NA	NA	NA	NA	NA	NA	NA	NA	NA	NA	NA
YOR008C-A	NA	NA	NA	NA	NA	NA	NA	NA	NA	NA	YOR008C-A
YOR011W-A	NA	NA	NA	NA	NA	NA	NA	NA	NA	NA	NA
YOR068C	NA	NA	NA	NA	NA	NA	NA	NA	NA	NA	VAM10
YOR072W-B	NA	NA	NA	NA	NA	NA	NA	NA	NA	NA	NA
YOR183W	NA	NA	NA	NA	NA	NA	NA	NA	NA	NA	FYV12
YOR255W	NA	NA	NA	NA	NA	NA	NA	NA	NA	NA	OSW1
YOR268C	NA	NA	NA	NA	NA	NA	NA	NA	NA	NA	YOR268C
YOR293C-A	NA	NA	NA	NA	NA	NA	NA	NA	NA	NA	NA
YOR381W-A	NA	NA	NA	NA	NA	NA	NA	NA	NA	NA	NA
YOR387C	NA	NA	NA	NA	NA	NA	NA	NA	NA	NA	YOR387C
YPL021W	NA	NA	NA	NA	NA	NA	NA	NA	NA	NA	ECM23
YPL038W-A	NA	NA	NA	NA	NA	NA	NA	NA	NA	NA	NA
YPL121C	NA	NA	NA	NA	NA	NA	NA	NA	NA	NA	MEI5
YPL152W-A	NA	NA	NA	NA	NA	NA	NA	NA	NA	NA	NA
YPL187W	NA	NA	NA	NA	NA	NA	NA	NA	NA	NA	MF(ALPHA)1
YPL192C	NA	NA	NA	NA	NA	NA	NA	NA	NA	NA	PRM3
YPL200W	NA	NA	NA	NA	NA	NA	NA	NA	NA	NA	CSM4
YPR027C	NA	NA	NA	NA	NA	NA	NA	NA	NA	NA	YPR027C
YPR159C-A	NA	NA	NA	NA	NA	NA	NA	NA	NA	NA	NA
YJL095W	0.999875	0.999875	-4.43378e-06	0.0282771	6.33287	0.00948906	0.0018631	0.00699485	0.00777032	0.00777032	BCK1
YJR093C	0.999432	0.999608	2.32842e-05	0.032716	5.30607	0.00927259	0.00508533	0.00106058	0.00780997	0.00780997	FIP1
YHR163W	0.998633	0.998985	5.16516e-05	0.0301427	7.20613	0.0159491	0.000719586	0.0102269	0.00856282	0.0102269	SOL3
Q0055	0.998295	0.998823	-9.39906e-05	0.0439894	9.16096	0.0811589	0.000111173	0.0232023	0.00974004	0.0232023	AI2
YML005W	0.997806	0.998511	-9.89282e-05	0.0359692	5.07796	0.0218085	0.00722556	0.00478377	0.0083618	0.0083618	TRM12
YBR260C	0.997462	0.998511	-9.3125e-05	0.0292764	5.90904	0.00642949	0.00279279	0.00304708	0.00753359	0.00753359	RGD1
YNL264C	0.997647	0.998511	9.30506e-05	0.0315469	5.4788	0.0165912	0.00438928	0.000789096	0.00760085	0.00760085	PDR17
YJL172W	0.997808	0.998511	0.000133852	0.0487246	9.6517	0.302974	6.76032e-05	0.0285352	0.00995705	0.0285352	CPS1
YOR326W	0.996906	0.998313	0.000108705	0.0280364	7.82947	0.0125121	0.000454804	0.00707433	0.00901532	0.00901532	MYO2
YDR305C	0.996371	0.997953	0.000187696	0.0412685	4.57097	0.0132802	0.00969283	0.0030534	0.0108258	0.0108258	HNT2
YMR070W	0.995987	0.997744	-0.000302831	0.0602155	5.64767	0.0467875	0.00400233	0.0396823	0.00754415	0.0396823	MOT3
YIL001W	0.99495	0.996881	-0.00021928	0.0346459	5.10454	0.008508	0.00617708	0.000426882	0.00828447	0.00828447	YIL001W
YKL059C	0.994511	0.996617	0.000246878	0.0358885	5.02982	0.0179627	0.00700508	0.000826243	0.00851243	0.00851243	MPE1
YMR313C	0.994292	0.996574	0.000204389	0.0285718	6.26678	0.00678513	0.00211632	0.00493299	0.00771894	0.00771894	TGL3
YCR086W	0.994113	0.996569	0.00037831	0.0512689	4.14775	0.0321685	0.0170572	0.00634	0.0146108	0.0146108	CSM1
YOL089C	0.993265	0.995895	-0.000244765	0.0289948	5.94012	0.00770213	0.00257951	0.00500538	0.00754913	0.00754913	HAL9
YLR065C	0.992512	0.995448	-0.000304488	0.0324423	5.39588	0.0139629	0.00500994	0.00596711	0.00767052	0.00767052	YLR065C
YDR232W	0.992643	0.995448	0.00026587	0.028835	7.71673	0.0169406	0.000454674	0.00956261	0.00894559	0.00956261	HEM1
YHR051W	0.992077	0.995232	-0.000282075	0.0284067	6.47424	0.0176558	0.00181849	0.00486907	0.00790346	0.00790346	COX6
YNR013C	0.991872	0.995201	0.000283846	0.0278628	7.55157	0.00539189	0.000511961	0.0018177	0.00884128	0.00884128	PHO91
YLR010C	0.991623	0.995127	-0.00079177	0.0754105	3.4161	0.055312	0.037607	0.0309063	0.0264329	0.0309063	TEN1
YPR162C	0.990736	0.994413	0.000379683	0.0326992	5.24956	0.00742872	0.0049566	0.000262591	0.00792549	0.00792549	ORC4
YHR131C	0.989936	0.993786	-0.000363458	0.0288151	6.12309	0.0121915	0.0023542	0.00309528	0.00764929	0.00764929	YHR131C
YGL110C	0.989423	0.993506	-0.000444645	0.0335411	5.28808	0.00938168	0.00570853	0.00188505	0.00784546	0.00784546	CUE3
YLL029W	0.989482	0.993506	-0.00036767	0.0278913	6.72096	0.00987921	0.00125242	0.00521638	0.00811992	0.00811992	FRA1
YMR123W	0.989108	0.993481	-0.000433406	0.0317469	5.49552	0.016518	0.00455101	0.00529698	0.0075917	0.0075917	PKR1
YJR049C	0.989035	0.993481	0.000425597	0.0309695	5.64839	0.0133893	0.00401127	0.00375973	0.00754397	0.00754397	UTR1
YML113W	0.988639	0.993362	0.000736071	0.0516942	4.6137	0.0564971	0.0107196	0.021476	0.0105377	0.021476	DAT1
YKL094W	0.988236	0.993132	-0.000436438	0.0295996	6.43832	0.0142158	0.00166528	0.00889032	0.00786799	0.00889032	YJU3
YFR028C	0.9876	0.992715	-0.000452329	0.0291034	6.05534	0.00830298	0.00258925	0.00369052	0.00761546	0.00761546	CDC14
YBR077C	0.987645	0.992715	0.000572858	0.0369945	4.94767	0.0253248	0.0076843	0.00313567	0.00880436	0.00880436	SLM4
YHR127W	0.986991	0.992408	0.000602734	0.0369664	4.91578	0.0146695	0.00753277	0.00729912	0.00893087	0.00893087	YHR127W
YML056C	0.986334	0.992041	-0.000807418	0.0471393	8.36651	0.0594897	0.000250033	0.0265217	0.00933027	0.0265217	IMD4
YMR243C	0.986451	0.992041	0.000475962	0.0280267	7.90865	0.0186283	0.000400012	0.00512017	0.00906357	0.00906357	ZRC1
YKL189W	0.986054	0.992035	-0.000688592	0.0393927	4.98207	0.0182625	0.00679541	0.0119003	0.00867643	0.0119003	HYM1
YDR105C	0.985894	0.992035	-0.000504205	0.0285189	6.22284	0.0222891	0.00210779	0.0054057	0.00769112	0.00769112	TMS1
YJL183W	0.985861	0.992035	-0.000492594	0.0277962	7.07153	0.0103823	0.000876349	0.00362109	0.00843219	0.00843219	MNN11
YDR539W	0.986095	0.992035	-0.00048889	0.0280524	6.52694	0.0122693	0.0015254	0.00550397	0.00795558	0.00795558	YDR539W
YAL010C	0.984827	0.991461	0.000719259	0.0378198	4.84759	0.0168388	0.00800346	0.00896091	0.00922909	0.00922909	MDM10
YDR532C	0.983613	0.990519	-0.00116133	0.0565428	3.89146	0.0313851	0.020674	0.00494841	0.0178442	0.0178442	YDR532C
YLR449W	0.983716	0.990519	-0.00090808	0.0444922	6.60962	0.0344552	0.00148368	0.0223658	0.00803331	0.0223658	FPR4
YNR021W	0.983024	0.990173	0.000593591	0.0278975	7.4372	0.0136276	0.000612784	0.0037156	0.00876375	0.00876375	YNR021W
YBR258C	0.98268	0.990001	0.00243891	0.112342	2.53452	0.108419	0.0947681	0.00215259	0.0572853	0.0572853	SHG1
YBR063C	0.981827	0.989393	0.000858083	0.03767	4.93407	0.0198032	0.00823897	0.00822638	0.00885736	0.00885736	YBR063C
YLR460C	0.981902	0.989393	0.00170737	0.0752647	3.80986	0.143368	0.0288678	0.0393809	0.0190542	0.0393809	YLR460C
YIL061C	0.981373	0.989211	-0.00125685	0.0538312	4.09775	0.0411362	0.0197324	0.00720198	0.01518	0.01518	SNP1
YDR065W	0.980483	0.98849	-0.00116115	0.0474661	4.29584	0.0399606	0.0140613	0.00189111	0.0130829	0.0130829	RRG1
YMR179W	0.980248	0.988429	-0.00137802	0.0556604	5.24289	0.0396835	0.00524891	0.0320764	0.00793992	0.0320764	SPT21
YBR261C	0.980106	0.988429	0.000938464	0.0376341	5.56371	0.0232525	0.00411944	0.0129443	0.00756538	0.0129443	TAE1
YGR157W	0.979009	0.98753	0.00126532	0.0480902	8.74182	0.102047	0.000173923	0.0276889	0.00953255	0.0276889	CHO2
YPR133W-A	0.978503	0.987195	-0.00165353	0.0613661	4.67279	0.0688739	0.0100694	0.0353006	0.0101649	0.0353006	TOM5
YGR267C	0.977465	0.986322	-0.000786802	0.0278536	6.74584	0.00372579	0.00120845	0.000976884	0.00813858	0.00813858	FOL2
YMR117C	0.976669	0.985695	0.00161084	0.0550806	3.99443	0.0408953	0.0201041	0.0125756	0.0164477	0.0164477	SPC24
YOL008W	0.974556	0.983737	-0.0013849	0.0434209	4.53894	0.0329555	0.0116624	0.0101772	0.0110524	0.0110524	COQ10
YIL005W	0.974226	0.983669	-0.000934436	0.0289228	6.37833	0.00937941	0.00181632	0.0082621	0.00781069	0.0082621	EPS1
YLR382C	0.97425	0.983669	0.000950696	0.0294529	5.92114	0.0151124	0.00284751	0.00760375	0.00753939	0.00760375	NAM2
YPL279C	0.974315	0.983669	0.00120328	0.0373726	5.74342	0.0236277	0.0062085	0.0106189	0.00751131	0.0106189	YPL279C
YDL139C	0.972365	0.982224	-0.0023947	0.0691269	3.44216	0.0572779	0.0317172	0.0108891	0.0258541	0.0258541	SCM3
YOR242C	0.972297	0.982224	0.00419437	0.120778	2.58002	0.195739	0.120744	-0.010741	0.0550023	0.0550023	SSP2
YMR198W	0.971888	0.982092	-0.00138915	0.0394198	4.81384	0.0273809	0.00850261	0.0102189	0.00939098	0.0102189	CIK1
YDR320C	0.971494	0.981867	-0.00113255	0.031693	5.48981	0.0156624	0.0045068	0.00249545	0.00759468	0.00759468	SWA2
YBR119W	0.971211	0.981867	0.00160306	0.0444184	4.46102	0.0305588	0.0117034	0.0120671	0.0116421	0.0120671	MUD1
YLR145W	0.971353	0.981867	0.00249969	0.0696075	3.49931	0.0398746	0.0337404	0.00326401	0.0246341	0.0246341	RMP1
YPR134W	0.970636	0.981525	0.00157123	0.0426848	4.60999	0.0308521	0.0104839	0.0114673	0.0105621	0.0114673	MSS18
YDL160C-A	0.969036	0.981042	-0.00319866	0.0824029	3.33222	0.52841	0.0534123	-0.00236776	0.028396	0.028396	NA
YLR036C	0.96948	0.981042	-0.00186219	0.0486707	4.20156	0.0238558	0.0145109	0.00982752	0.0140287	0.0140287	YLR036C
YOR060C	0.968488	0.981042	-0.00180478	0.0456857	4.4644	0.0184815	0.0135308	0.00566446	0.0116154	0.0116154	YOR060C
YJL074C	0.968602	0.981042	-0.00154994	0.0393771	6.08812	0.0437995	0.00244264	0.0162384	0.00763305	0.0162384	SMC3
YGL122C	0.969888	0.981042	-0.00130953	0.0346905	6.78341	0.052054	0.0012612	0.0132376	0.00816815	0.0132376	NAB2
YLR368W	0.969527	0.981042	-0.00130369	0.0341261	5.19929	0.0163207	0.00599198	0.000447979	0.0080389	0.0080389	MDM30
YLR043C	0.969049	0.981042	0.00130531	0.0336412	6.60727	0.0379813	0.0013801	0.0122549	0.00803122	0.0122549	TRX1
YLR079W	0.969866	0.981042	0.00137691	0.0364493	5.8526	0.0202595	0.0031495	0.0128568	0.00751223	0.0128568	SIC1
YOR367W	0.968712	0.981042	0.00143457	0.0365744	4.97933	0.0186632	0.00743002	0.00131442	0.0086863	0.0086863	SCP1
YHR168W	0.969986	0.981042	0.00153125	0.0406965	4.65875	0.0173842	0.009703	0.00525957	0.0102508	0.0102508	MTG2
YKR004C	0.969958	0.981042	0.00168615	0.0447719	4.80749	0.0410378	0.00927749	0.0148728	0.00942245	0.0148728	ECM9
YLR385C	0.968976	0.981042	0.00220173	0.056611	4.01392	0.0400549	0.019402	0.0192093	0.0161987	0.0192093	SWC7
YOR066W	0.967254	0.980374	0.00157251	0.0383048	5.7932	0.0427089	0.00338492	0.0142925	0.00750366	0.0142925	MSA1
YPL140C	0.967024	0.980316	0.00139802	0.0338171	5.20813	0.00815284	0.00575979	0.000226727	0.00801816	0.00801816	MKK2
YCL045C	0.966219	0.979675	-0.00118246	0.0279205	7.79727	0.0180965	0.000396446	0.00323632	0.00899553	0.00899553	EMC1
YER104W	0.965928	0.979603	-0.00270766	0.0633879	3.76703	0.0446054	0.0257033	0.0227054	0.0197285	0.0227054	RTT105
YLR283W	0.965835	0.979603	-0.00176462	0.0411983	4.68408	0.0257629	0.0103519	0.00412901	0.010097	0.010097	YLR283W
YMR027W	0.965465	0.979603	-0.0012161	0.0280878	6.71998	0.0102629	0.0013857	0.00674226	0.0081192	0.0081192	YMR027W
YPL048W	0.965976	0.979603	0.0013353	0.0313039	8.32808	0.0102199	0.000230321	0.0115759	0.00930871	0.0115759	CAM1
YNL310C	0.965469	0.979603	0.00184322	0.042577	4.52441	0.0340808	0.0106823	0.00733841	0.0111582	0.0111582	ZIM17
YGL207W	0.965077	0.979566	0.00122623	0.0280069	7.88503	0.0240123	0.000400986	0.00543492	0.00904924	0.00904924	SPT16
YLL007C	0.964298	0.97895	-0.00148447	0.0331645	5.25117	0.00913747	0.00532926	0.00165539	0.00792202	0.00792202	YLL007C
YPR093C	0.963355	0.978168	-0.00372504	0.0810791	3.67554	0.113179	0.0292459	0.0499549	0.0212652	0.0499549	ASR1
YLR142W	0.962743	0.977749	-0.00487053	0.104269	6.26742	0.4454	0.00254098	0.128444	0.00771939	0.128444	PUT1
YMR164C	0.96277	0.977749	0.00159421	0.0341533	5.18622	0.00950923	0.00598309	0.000549937	0.00807018	0.00807018	MSS11
YHR184W	0.961401	0.976708	0.00555968	0.114881	2.63624	0.123051	0.106695	0.0133394	0.0523098	0.0523098	SSP1
YMR293C	0.96104	0.976515	-0.00305742	0.0625889	3.96024	0.0482186	0.0213879	0.0258083	0.016896	0.0258083	HER2
YMR299C	0.960663	0.976308	-0.00205753	0.0417168	4.60744	0.0176879	0.0103879	-0.00092847	0.0105789	0.0105789	DYN3
YJR086W	0.960408	0.976223	0.0067438	0.135849	3.07877	2.40917	0.0910865	0.131258	0.035369	0.131258	STE18
YDR109C	0.96005	0.976033	0.00157184	0.0313793	5.5322	0.0938165	0.00428739	0.00248871	0.00757572	0.00757572	YDR109C
YER064C	0.959809	0.975963	-0.00338784	0.0672275	4.46322	0.0773455	0.0140729	0.040378	0.0116247	0.040378	YER064C
YPL027W	0.958673	0.975683	-0.011511	0.222139	0.763995	0.734677	0.318687	0.113306	0.275828	0.275828	SMA1
YDR131C	0.959078	0.975683	-0.00187142	0.0364725	5.01339	0.0188556	0.00745951	0.00402436	0.00856714	0.00856714	YDR131C
YDL061C	0.959194	0.975683	0.00180308	0.0352405	7.49158	0.0478803	0.000613809	0.0143484	0.00880251	0.0143484	RPS29B
YGR084C	0.958743	0.975683	0.00185799	0.0359159	5.09209	0.0196403	0.00643092	0.00911028	0.00832018	0.00911028	MRP13
YPR018W	0.95921	0.975683	0.00191717	0.0374851	4.89577	0.0334025	0.00791455	0.00757008	0.00901433	0.00901433	RLF2
YMR078C	0.959362	0.975683	0.0021006	0.0412249	5.48257	0.0299908	0.00398884	0.0164865	0.00759867	0.0164865	CTF18
YGL174W	0.956609	0.974998	-0.00355826	0.0653984	3.67933	0.0430858	0.0303294	0.0132037	0.0211989	0.0211989	BUD13
YDR103W	0.957038	0.974998	-0.00229126	0.0425327	5.8833	0.792313	0.00434556	0.0174495	0.00752256	0.0174495	STE5
YJL055W	0.957245	0.974998	-0.00156357	0.0291647	5.98679	0.0101246	0.00267232	0.00160073	0.00757542	0.00757542	YJL055W
YGL228W	0.957658	0.974998	0.00148363	0.0279439	6.728	0.00809502	0.00128261	0.0027415	0.00812512	0.00812512	SHE10
YDR409W	0.957261	0.974998	0.00162283	0.030282	5.70527	0.0289461	0.00352153	0.00386908	0.00752642	0.00752642	SIZ1
YMR073C	0.957607	0.974998	0.00181736	0.0341889	5.12265	0.0111542	0.00584855	0.00389238	0.00823402	0.00823402	IRC21
YPL097W	0.957281	0.974998	0.00211609	0.0395045	4.78525	0.0230461	0.00926703	0.00890424	0.00953504	0.00953504	MSY1
YOR352W	0.957367	0.974998	0.00228692	0.0427796	4.56827	0.0256498	0.0112042	0.00587822	0.0108446	0.0108446	YOR352W
YGR028W	0.956569	0.974998	0.00229468	0.0421359	5.24298	0.0199771	0.00547235	0.0159179	0.00793972	0.0159179	MSP1
YER173W	0.956119	0.974998	0.00240868	0.043775	4.9255	0.032813	0.00785803	0.0152288	0.00889147	0.0152288	RAD24
YCL069W	0.956022	0.974998	0.0117412	0.212911	0.519656	1.24483	0.20589	0.319772	0.340255	0.340255	VBA3
YGR058W	0.955533	0.974757	-0.00226288	0.0405823	4.67722	0.0244178	0.00970381	0.00127682	0.0101382	0.0101382	PEF1
YMR221C	0.955328	0.974723	-0.00156292	0.0279008	7.28788	0.0444319	0.000739781	0.00425167	0.00863898	0.00863898	YMR221C
YDR007W	0.954882	0.974443	-0.00166637	0.0294529	5.89515	0.00838085	0.00292381	0.00273464	0.0075274	0.0075274	TRP1
YOR034C-A	0.954209	0.973931	0.00397077	0.0691507	3.49696	0.0503514	0.0329281	0.00547429	0.0246829	0.0246829	NA
YPL096W	0.953939	0.973831	-0.00227393	0.0393683	4.78499	0.014235	0.00913619	0.00388039	0.00953637	0.00953637	PNG1
YKR095W-A	0.952204	0.972234	0.00351243	0.0585999	3.84372	0.0361992	0.0227442	0.0186276	0.0185406	0.0186276	NA
YFR027W	0.951906	0.972105	0.00577794	0.0957991	3.10997	0.111564	0.0761512	0.0154821	0.0344181	0.0344181	ECO1
YJL043W	0.951275	0.971635	-0.0121583	0.198972	1.42316	0.436997	0.305998	0.170974	0.154821	0.170974	YJL043W
YDR192C	0.950358	0.970994	-0.00213298	0.0342611	5.21416	0.0104521	0.00613785	0.00361221	0.00800423	0.00800423	NUP42
YOR039W	0.950476	0.970994	-0.00175478	0.0282534	6.34488	0.00326952	0.00183663	0.00126879	0.00778065	0.00778065	CKB2
YPR063C	0.949833	0.970686	-0.00176996	0.0281321	6.46251	0.0187639	0.00164303	0.00739294	0.00789184	0.00789184	YPR063C
YBL091C	0.949653	0.970678	-0.00188235	0.029811	6.64949	0.0175627	0.00142534	0.00928161	0.00806711	0.00928161	MAP2
YDL045C	0.949654	0.970678	0.00222657	0.0352635	5.06736	0.012074	0.00658795	0.00502898	0.00839377	0.00839377	FAD1
YHR156C	0.948922	0.970459	-0.00427395	0.0667171	3.55806	0.0554044	0.0301799	0.0195947	0.0234474	0.0234474	LIN1
YHR135C	0.948931	0.970459	0.00218879	0.0341737	6.7369	0.0122101	0.00134724	0.0127228	0.00813178	0.0127228	YCK1
YER003C	0.949098	0.970459	0.00219485	0.0343809	8.02146	0.0165965	0.000374124	0.0138671	0.00913124	0.0138671	PMI40
YBR220C	0.947572	0.969422	-0.00184624	0.0280771	6.58649	0.0207799	0.00148525	0.0072329	0.0080124	0.0080124	YBR220C
YPL138C	0.946717	0.968721	-0.00289708	0.0433495	4.62427	0.023651	0.0107326	0.0119076	0.0104688	0.0119076	SPP1
YNR016C	0.945935	0.968721	-0.00237898	0.0350821	10.8768	0.0252676	2.01078e-05	0.0148079	0.0103687	0.0148079	ACC1
YJL138C	0.946041	0.968721	-0.00195057	0.0288209	9.44535	0.027444	0.000138208	0.00432795	0.00986929	0.00986929	TIF2
YLR188W	0.946587	0.968721	-0.00188035	0.0280677	6.66365	0.00654433	0.00141296	0.00386773	0.00807831	0.00807831	MDL1
YGR185C	0.946479	0.968721	-0.00187738	0.027967	7.87225	0.0117069	0.00038186	0.00255326	0.00904146	0.00904146	TYS1
YHR121W	0.946463	0.968721	0.00226165	0.0336812	5.18462	0.0121198	0.00559338	0.00593636	0.00807406	0.00807406	LSM12
YDR415C	0.943349	0.96632	0.00233257	0.0328246	5.30524	0.024663	0.00516949	0.00451046	0.00781158	0.00781158	YDR415C
YOR329C	0.943001	0.966138	-0.00202527	0.0283261	6.13979	0.0157452	0.00201103	0.00759711	0.0076558	0.0076558	SCD5
YDR174W	0.942774	0.966079	-0.00199854	0.027841	7.2221	0.0132364	0.000760617	0.00692169	0.00857798	0.00857798	HMO1
YOL097W-A	0.941682	0.965816	-0.0110096	0.150496	2.10812	0.245444	0.188911	0.0576313	0.0839609	0.0839609	NA
YDL107W	0.942241	0.965816	-0.00449702	0.0620678	3.72372	0.040731	0.0259745	-0.00317339	0.0204391	0.0204391	MSS2
YNL213C	0.942346	0.965816	-0.00310758	0.0429691	4.5331	0.0141875	0.0111499	0.00295481	0.0110947	0.0110947	RRG9
YOR301W	0.941619	0.965816	-0.00220062	0.0300488	5.71296	0.0137316	0.00335501	0.00671004	0.0075234	0.0075234	RAX1
YLR295C	0.942084	0.965816	-0.00208979	0.0287648	6.075	0.0191648	0.00234235	0.00699363	0.00762623	0.00762623	ATP14
YNL147W	0.942058	0.965816	0.00273474	0.037625	4.92271	0.0264587	0.00815281	0.00848491	0.00890273	0.00890273	LSM7
YDL004W	0.941265	0.965753	0.00251181	0.0340908	6.32977	0.0170748	0.00188553	0.0121163	0.0077677	0.0121163	ATP16
YJR121W	0.94025	0.965114	-0.00215459	0.028745	9.4848	0.0180798	6.84251e-05	0.00948499	0.00988646	0.00988646	ATP2
YML049C	0.940451	0.965114	0.0020703	0.0277138	6.80526	0.0132852	0.00106737	0.00213748	0.00818607	0.00818607	RSE1
YFR055W	0.940472	0.965114	0.00662676	0.0887398	6.04959	0.0934226	0.0026333	0.092241	0.00761221	0.092241	IRC7
YGL161C	0.939689	0.964834	0.00213778	0.028255	6.27286	0.01304	0.00189517	0.00594555	0.00772322	0.00772322	YIP5
YAL048C	0.938856	0.964152	-0.00235907	0.0307538	5.64951	0.0205179	0.00385119	0.000780669	0.00754368	0.00754368	GEM1
YDR272W	0.938349	0.963806	-0.00245795	0.0317791	5.41963	0.0154524	0.00452153	0.00480792	0.00764576	0.00764576	GLO2
YJL029C	0.937545	0.963154	-0.00225614	0.0287935	6.15063	0.0183269	0.00232898	0.00292352	0.00765951	0.00765951	VPS53
YGR191W	0.937359	0.963138	-0.00219163	0.0278871	7.2717	0.0189698	0.000745298	0.00335369	0.00862423	0.00862423	HIP1
YNL027W	0.93645	0.962377	-0.00238002	0.02985	5.84982	0.0165766	0.00322347	0.00228412	0.00751148	0.00751148	CRZ1
YJL193W	0.93583	0.961915	0.00259285	0.0322047	5.41376	0.0400883	0.0048439	0.00492271	0.00765148	0.00765148	YJL193W
YPR168W	0.935478	0.961727	-0.00493879	0.0610069	4.23672	0.0623836	0.0155766	0.0292638	0.0136651	0.0292638	NUT2
YBL107C	0.935342	0.961727	0.00371013	0.0457335	4.38471	0.0476352	0.0129242	0.00595205	0.0122746	0.0122746	YBL107C
YPR043W	0.93508	0.961666	0.00258067	0.0316822	8.31966	0.038885	0.000257231	0.011836	0.00930397	0.011836	RPL43A
YIL159W	0.934743	0.961627	-0.00274683	0.0335472	5.51617	0.0160328	0.00422365	0.00933522	0.00758209	0.00933522	BNR1
YOR361C	0.934543	0.961627	0.00231853	0.0282297	8.43512	0.00816596	0.000232807	0.00320871	0.00936838	0.00936838	PRT1
YFL010W-A	0.934873	0.961627	0.0131928	0.161448	2.08889	0.593885	0.145661	0.168372	0.0854223	0.168372	AUA1
YDR363W-A	0.933386	0.960619	0.00305991	0.036608	5.08089	0.0435527	0.00646558	0.00968033	0.00835307	0.00968033	SEM1
YER146W	0.932977	0.960373	-0.00423325	0.0503361	5.11949	0.0408414	0.00649004	0.024036	0.00824268	0.024036	LSM5
YFR051C	0.932582	0.96014	-0.00236592	0.0279669	7.61282	0.00604754	0.000542989	0.0043988	0.00888026	0.00888026	RET2
YLR437C	0.932427	0.96014	0.0075868	0.0894757	3.99895	0.0937724	0.0207679	0.0756865	0.0163895	0.0756865	DIF1
YOR030W	0.932079	0.95997	-0.00245656	0.0288229	6.13217	0.0129692	0.00235597	0.00342104	0.00765294	0.00765294	DFG16
YOR371C	0.931581	0.959803	-0.00242103	0.0281989	6.40461	0.00555098	0.00174486	0.0018731	0.00783536	0.00783536	GPB1
YDR228C	0.931747	0.959803	0.00276141	0.0322418	5.39596	0.0113785	0.00485379	0.00425239	0.00767043	0.00767043	PCF11
YLL061W	0.931544	0.959803	0.00568217	0.0661472	7.18641	0.0753566	0.000805478	0.0519096	0.00854395	0.0519096	MMP1
YIL163C	0.931592	0.959803	0.0150595	0.175433	1.78338	0.270152	0.25847	0.0571899	0.112325	0.112325	NA
YNR008W	0.930513	0.959227	0.00255907	0.0293474	5.85313	0.0114167	0.0027815	0.00759496	0.00751238	0.00759496	LRO1
YGR167W	0.928888	0.957773	0.00256798	0.0287747	6.08346	0.0188705	0.0023448	0.00624736	0.00763067	0.00763067	CLC1
YLL067C	0.928933	0.957773	0.00866764	0.097185	4.70171	0.130666	0.0645871	0.0492045	0.00999316	0.0492045	YLL067C
YLR297W	0.928391	0.957562	-0.0128491	0.142975	3.824	0.472642	0.028395	0.217888	0.0188376	0.217888	YLR297W
YOR381W	0.927889	0.957511	-0.00493956	0.0545799	4.68104	0.0506789	0.0091324	0.0267579	0.0101152	0.0267579	FRE3
YBL056W	0.928145	0.957511	0.00252217	0.0279685	7.45599	0.00980436	0.000646718	0.00543414	0.00877762	0.00877762	PTC3
YJL063C	0.928173	0.957511	0.00445914	0.0494672	4.98513	0.033663	0.00718138	0.0222999	0.00866544	0.0222999	MRPL8
YML119W	0.927618	0.95746	-0.00372349	0.0409886	4.71172	0.0344177	0.010306	0.00740887	0.00993528	0.00993528	YML119W
YMR253C	0.927592	0.95746	0.00325851	0.0358572	5.39479	0.0312949	0.00480191	0.0106886	0.00767177	0.0106886	YMR253C
YGL066W	0.926756	0.956918	-0.00332226	0.0361401	5.12431	0.0118097	0.00750641	0.000944867	0.00822948	0.00822948	SGF73
YGL242C	0.926269	0.956658	0.00446906	0.0482934	5.12128	0.0316902	0.00603817	0.0220606	0.00823776	0.0220606	YGL242C
Q0160	0.926336	0.956658	0.00564886	0.0610981	6.15252	0.104487	0.00227501	0.0426995	0.00766011	0.0426995	SCEI
YDL225W	0.925527	0.95617	-0.00276461	0.0295762	5.85934	0.0117104	0.00302473	-3.64453e-05	0.0075142	0.0075142	SHS1
YMR069W	0.925457	0.95617	0.00957879	0.102378	3.52536	0.140067	0.0365685	0.0897096	0.0240997	0.0897096	NAT4
YDR335W	0.925134	0.956112	0.00262001	0.0278816	7.42294	0.0182254	0.000612927	0.00566715	0.00875291	0.00875291	MSN5
YLR266C	0.924186	0.955306	0.002847	0.0299174	5.76559	0.0354346	0.00327749	0.00421783	0.007506	0.007506	PDR8
YCR020C	0.923399	0.954667	0.00698283	0.0726222	3.81632	0.0762837	0.0236425	0.039898	0.0189549	0.039898	PET18
YDR265W	0.922569	0.954122	-0.00379669	0.0390612	4.76169	0.0158857	0.00872386	0.00735045	0.00965857	0.00965857	PEX10
YBR118W	0.922704	0.954122	-0.00287631	0.0296442	11.9484	0.0112942	1.95557e-05	0.00722914	0.0105679	0.0105679	TEF2
YLR016C	0.922174	0.953921	-0.00464408	0.0475362	4.35122	0.0217543	0.0146545	0.00264863	0.01257	0.01257	PML1
YLR024C	0.921957	0.953871	0.0101536	0.103641	5.11322	6.23817	0.10803	0.0213828	0.00826007	0.0213828	UBR2
YDR169C-A	0.921317	0.953431	-0.0192634	0.195022	1.64953	0.463918	0.256828	0.201398	0.126588	0.201398	NA
YGR100W	0.920837	0.953431	-0.00281883	0.0283643	6.28792	0.00743687	0.00195867	0.00657786	0.00773426	0.00773426	MDR1
YOL057W	0.921365	0.953431	0.00274264	0.0277834	7.14394	0.00584349	0.000797096	0.00430184	0.00850287	0.00850287	YOL057W
YDR145W	0.921223	0.953431	0.00295804	0.0299114	5.83844	0.0197002	0.00327043	0.00656825	0.0075087	0.0075087	TAF12
YGR188C	0.921078	0.953431	0.00404716	0.0408491	4.65915	0.0349608	0.00985533	0.00987915	0.0102484	0.0102484	BUB1
YJR136C	0.920341	0.95324	0.00380505	0.0380489	4.8566	0.0110392	0.00825459	0.00415556	0.0091874	0.0091874	TTI2
YIL132C	0.919923	0.952982	0.00794826	0.0790634	3.261	0.0508834	0.0451218	0.00694427	0.03019	0.03019	CSM2
YBL058W	0.918853	0.952145	-0.00284929	0.0279675	6.71917	0.0416246	0.00130506	0.00728355	0.00811861	0.00811861	SHP1
YCL009C	0.918949	0.952145	0.00396755	0.03899	8.72904	0.0211844	0.000169369	0.0181461	0.00952591	0.0181461	ILV6
YNL249C	0.918521	0.95205	-0.00379991	0.0371458	4.91341	0.0252497	0.00768329	0.00846216	0.00894058	0.00894058	MPA43
YLR176C	0.918335	0.95203	-0.00375105	0.0365842	4.93965	0.0134361	0.00728954	0.00655734	0.00883543	0.00883543	RFX1
YDR352W	0.918215	0.95203	0.0034527	0.033625	6.01752	0.0359083	0.00253031	0.0110916	0.00759355	0.0110916	YDR352W
YGL045W	0.917519	0.951837	-0.00806107	0.0778399	5.05023	0.130714	0.00700108	0.0659979	0.00844685	0.0659979	RIM8
YEL019C	0.9178	0.951837	-0.00805758	0.0780731	3.23419	0.0704601	0.0425397	0.00100693	0.0308972	0.0308972	MMS21
YOL034W	0.917497	0.951837	-0.0031785	0.0306842	5.62022	0.0364246	0.00379242	0.00740083	0.00755091	0.00755091	SMC5
YPL105C	0.917348	0.951837	-0.00289481	0.0278952	6.74875	0.012599	0.00123417	0.00480687	0.00814081	0.00814081	SYH1
YGR044C	0.917813	0.951837	0.00507424	0.0491744	5.32233	1.44226	0.0107473	0.018386	0.00777895	0.018386	RME1
YJR013W	0.916847	0.951704	0.00317924	0.0304505	5.66529	0.0687982	0.00363178	0.00574198	0.00753943	0.00753943	GPI14
YDR357C	0.916529	0.951548	-0.00487162	0.0464818	4.36235	0.0223272	0.0135596	0.012324	0.0124706	0.0124706	YDR357C
YLR031W	0.915882	0.95105	-0.0227908	0.215776	1.52202	0.777428	0.253511	0.307431	0.141812	0.307431	YLR031W
YDR422C	0.915731	0.95105	-0.00297585	0.0281238	6.39888	0.00422141	0.00169933	0.00181435	0.00782992	0.00782992	SIP1
YOR089C	0.915535	0.951038	0.00388979	0.0366756	5.1919	0.0254143	0.00569618	0.0105094	0.00805649	0.0105094	VPS21
YDR540C	0.914353	0.949984	0.011826	0.109959	2.63301	0.125188	0.0932092	0.0312041	0.0524609	0.0524609	IRC4
YCR020C-A	0.913951	0.949755	-0.00433732	0.0401397	4.72765	0.0219398	0.00956661	0.00502403	0.0098449	0.0098449	MAK31
YER168C	0.913965	0.949755	-0.0032176	0.0297821	5.83182	0.00960026	0.00317883	0.00490746	0.00750735	0.00750735	CCA1
YLR408C	0.913658	0.949755	0.012199	0.11251	2.8267	0.126641	0.0629414	0.0895682	0.0441597	0.0895682	YLR408C
YLR141W	0.913356	0.949642	-0.00700384	0.0643693	4.2756	0.0532069	0.0163325	0.0335869	0.0132782	0.0335869	RRN5
YPL099C	0.913273	0.949642	0.00528997	0.0485715	4.29918	0.016827	0.0153721	0.00177586	0.0130512	0.0130512	AIM43
YJL201W	0.912917	0.949538	-0.003219	0.0294349	5.9432	0.0152766	0.00288766	0.00740016	0.00755078	0.00755078	ECM25
YER083C	0.912921	0.949538	0.00325915	0.0298034	6.50891	0.0258889	0.00154749	0.00915396	0.00793783	0.00915396	GET2
YGR181W	0.912541	0.949491	-0.00370556	0.0337379	5.21363	0.0187421	0.00570805	0.00597634	0.00800545	0.00800545	TIM13
YDL212W	0.911441	0.94852	0.00309588	0.0278353	7.41399	0.029394	0.000588788	0.00812961	0.00874597	0.00874597	SHR3
YBR107C	0.910608	0.947954	-0.00554288	0.0493703	4.25993	0.0170722	0.0159336	-0.000869116	0.0134322	0.0134322	IML3
YMR213W	0.91073	0.947954	-0.00513778	0.0458248	4.44856	0.0322745	0.0135579	0.00797248	0.0117416	0.0117416	CEF1
YPL220W	0.9104	0.947954	0.00323497	0.0287467	9.35762	0.0238204	0.000125657	0.0094301	0.00983043	0.00983043	RPL1A
YDR381C-A	0.910179	0.947902	0.00636266	0.0564004	3.93449	0.0371207	0.0210809	0.00264301	0.0172436	0.0172436	YDR381C-A
YKR018C	0.908881	0.946723	0.00318402	0.0278201	7.43372	0.0161664	0.000563421	0.00471929	0.00876112	0.00876112	YKR018C
YPL277C	0.908027	0.946007	-0.00846686	0.0732884	4.76955	0.0700732	0.0107235	0.053988	0.0096169	0.053988	YPL277C
YGL164C	0.907349	0.945584	-0.00575995	0.0494911	4.22317	0.0256434	0.0157061	0.00800787	0.0138036	0.0138036	YRB30
YLL022C	0.907454	0.945584	-0.00472436	0.0406395	5.38711	0.0213591	0.00474342	0.0151546	0.00768081	0.0151546	HIF1
YOR045W	0.906529	0.945139	-0.0052447	0.0446671	4.89036	0.0365893	0.00795836	0.016079	0.00903748	0.016079	TOM6
YIL076W	0.906695	0.945139	0.0035631	0.0303996	6.22949	0.0568946	0.00229383	0.0088401	0.00769495	0.0088401	SEC28
YEL052W	0.905061	0.943783	0.00332579	0.0278845	6.59351	0.00949988	0.00134896	0.00343613	0.00801884	0.00801884	AFG1
YOR077W	0.904238	0.943097	-0.00708343	0.0588765	3.81118	0.0306686	0.0227295	0.00783885	0.0190338	0.0190338	RTS2
YNL054W	0.903755	0.942767	-0.00353926	0.0292696	6.00951	0.00698881	0.00273275	0.000494978	0.00758881	0.00758881	VAC7
YDL105W	0.90333	0.942497	0.00575874	0.0474144	4.35087	0.0315124	0.014512	0.00484159	0.0125731	0.0125731	NSE4
YDR318W	0.902758	0.942073	-0.00601053	0.0491947	4.23975	0.0174233	0.015523	0.00206725	0.0136343	0.0136343	MCM21
YPL019C	0.9024	0.941873	-0.00346847	0.0282841	6.43039	0.0132382	0.00177794	0.00581903	0.00786024	0.00786024	VTC3
YOR368W	0.901013	0.940598	0.00609177	0.0489765	4.46708	0.0463648	0.0120481	0.0168512	0.0115942	0.0168512	RAD17
YPL008W	0.899628	0.939526	-0.00460871	0.0365389	5.49697	0.0147314	0.00444053	0.0116445	0.00759096	0.0116445	CHL1
YGR170W	0.899371	0.939526	-0.00393276	0.0310999	6.29413	0.0115827	0.00177798	0.00987482	0.00773897	0.00987482	PSD2
YML127W	0.89982	0.939526	0.00351681	0.027936	6.76152	0.0111723	0.00125168	0.00174022	0.00815073	0.00815073	RSC9
YJL084C	0.899717	0.939526	0.00352906	0.0280042	6.66757	0.00604121	0.00136711	0.00337298	0.00808132	0.00808132	ALY2
YER080W	0.899052	0.939414	0.00403659	0.0318195	6.36568	0.0181865	0.00192756	0.0102707	0.00779913	0.0102707	AIM9
YMR009W	0.898736	0.939257	-0.00619715	0.0486974	5.59027	0.0408635	0.00387931	0.0246916	0.00755821	0.0246916	ADI1
YJL012C	0.89823	0.938901	-0.00357156	0.0279252	7.40071	0.00645195	0.000659677	0.00460094	0.00873549	0.00873549	VTC4
YIL030C	0.898096	0.938901	0.0035842	0.0279868	7.94832	0.0100018	0.000349171	0.00351074	0.00908751	0.00908751	SSM4
YKL203C	0.897467	0.938449	0.00359607	0.0279065	7.57427	0.011898	0.00052682	0.0078016	0.00885576	0.00885576	TOR2
YBR289W	0.89714	0.938279	-0.00391512	0.0302851	5.69656	0.0140163	0.00352058	0.00447743	0.0075296	0.0075296	SNF5
YBL061C	0.89694	0.938279	-0.00380331	0.029363	6.0522	0.0230069	0.00251604	0.00787152	0.00761369	0.00787152	SKT5
YLR293C	0.896615	0.938279	-0.00366772	0.0282264	8.40697	0.00908958	0.00024613	0.00455806	0.00935281	0.00935281	GSP1
YDR420W	0.89681	0.938279	0.0036227	0.0279332	7.301	0.0213063	0.000749744	0.00707059	0.00865079	0.00865079	HKR1
YNL122C	0.897076	0.938279	0.00944127	0.0729869	3.40784	0.0487854	0.0375609	0.0147392	0.0266194	0.0266194	YNL122C
YAR008W	0.895338	0.937258	0.00555346	0.0422147	4.62418	0.0234212	0.011001	0.00638563	0.0104694	0.0104694	SEN34
YIL122W	0.893605	0.935616	0.00826098	0.0617672	4.17068	0.101207	0.0161761	0.0297888	0.014359	0.0297888	POG1
YPL257W	0.893406	0.935581	-0.00756635	0.0564673	3.93386	0.0612642	0.0211633	0.00622272	0.0172522	0.0172522	YPL257W
YGR138C	0.89303	0.93536	-0.0308285	0.229258	6.58604	1.04186	0.00269664	0.630533	0.00801198	0.630533	TPO2
YJL013C	0.892268	0.934734	-0.00527476	0.0389469	4.83922	0.0202158	0.00900654	0.00089335	0.00926843	0.00926843	MAD3
YGL222C	0.891576	0.934181	-0.00504034	0.0369771	4.98728	0.0252795	0.00728597	0.00918722	0.00865778	0.00918722	EDC1
YDR186C	0.890767	0.93352	0.00384215	0.0279769	6.55872	0.00483305	0.00144361	0.00158412	0.00798634	0.00798634	YDR186C
YOL155C	0.890781	0.93352	0.0155348	0.113132	7.97298	0.887203	0.000511979	0.153686	0.00910231	0.153686	HPF1
YLR190W	0.890042	0.93309	0.00427897	0.0309508	6.59971	0.0145998	0.00131124	0.0102301	0.00802445	0.0102301	MMR1
YGR062C	0.889635	0.932835	0.00577504	0.041617	4.92487	0.0300142	0.00820221	0.0126645	0.008894	0.0126645	COX18
YDR079W	0.888788	0.93212	0.00839767	0.0600531	3.84952	0.034686	0.0249951	-0.00555157	0.0184541	0.0184541	PET100
YOL116W	0.887679	0.931574	-0.00507811	0.0359534	4.97003	0.0132148	0.00685343	0.00300196	0.00872023	0.00872023	MSN1
YER110C	0.888104	0.931574	-0.00432058	0.0307069	9.46982	0.020346	8.06964e-05	0.0112795	0.00987996	0.0112795	KAP123
YLR386W	0.887835	0.931574	0.00404286	0.0286636	6.28732	0.00687259	0.00216481	0.00566552	0.0077338	0.0077338	VAC14
YMR322C	0.888098	0.931574	0.026595	0.189004	2.12489	0.909018	0.333933	0.0964503	0.0827071	0.0964503	SNO4
YDR253C	0.887006	0.931111	-0.0104338	0.0734295	3.57469	0.0889238	0.0350117	0.0299493	0.0231233	0.0299493	MET32
YNL273W	0.886812	0.931079	0.0061483	0.0431947	6.16296	0.0183252	0.00226111	0.0202177	0.00766353	0.0202177	TOF1
YGR254W	0.886756	0.931079	0.0137136	0.0962965	9.75163	0.128888	5.87606e-05	0.111662	0.00999769	0.111662	ENO1
YLR292C	0.886425	0.931016	-0.00445221	0.0311715	5.5755	0.00707095	0.00414442	0.00135103	0.00756207	0.00756207	SEC72
YMR055C	0.886216	0.93097	-0.00535711	0.0374379	5.18068	0.0318154	0.00622472	0.0106616	0.00808369	0.0106616	BUB2
YDR315C	0.886013	0.930928	-0.00799419	0.0557664	3.97441	0.0249406	0.0207594	0.00629053	0.0167083	0.0167083	IPK1
YKL109W	0.885652	0.930721	0.00556705	0.0387117	6.01199	0.146649	0.00290592	0.015149	0.00759028	0.015149	HAP4
YOR320C	0.88467	0.929861	-0.00420076	0.0289603	6.09174	0.00704407	0.00246972	0.00301526	0.00763487	0.00763487	GNT1
YLR208W	0.883816	0.929136	-0.00406583	0.0278228	7.1793	0.00352444	0.000789268	0.00138455	0.0085371	0.0085371	SEC13
YPL047W	0.883549	0.929027	-0.00582416	0.0397631	4.77147	0.0143885	0.00944217	0.000261859	0.00960678	0.00960678	SGF11
YGL030W	0.882811	0.928566	0.00427738	0.0290175	8.71639	0.0562392	0.000184672	0.00995982	0.00951933	0.00995982	RPL30
YDR498C	0.882947	0.928566	0.00503171	0.034175	5.21591	0.0068462	0.0060709	0.00107252	0.0080002	0.0080002	SEC20
YDL045W-A	0.881892	0.9278	0.00680714	0.0458171	4.42794	0.0175732	0.0133816	0.000893775	0.0119095	0.0119095	MRP10
YGL176C	0.880876	0.926903	0.0047309	0.031569	5.44418	0.0201935	0.00438245	0.00664511	0.00762449	0.00762449	YGL176C
YDL130W	0.880247	0.926413	0.00791808	0.0525573	8.22008	0.0541584	0.000258381	0.0330212	0.0092473	0.0330212	RPP1B
YDR189W	0.879704	0.926013	-0.0042636	0.0281715	6.46544	0.00846516	0.00166686	0.000802887	0.00789473	0.00789473	SLY1
YHR154W	0.878882	0.925342	-0.00693215	0.0454906	6.0788	0.119693	0.00241976	0.0225122	0.00762824	0.0225122	RTT107
YPR040W	0.878756	0.925342	0.00605505	0.0396931	5.04809	0.0183371	0.00693657	0.0120454	0.00845358	0.0120454	TIP41
YJR072C	0.878904	0.925342	0.00680429	0.0446595	6.23084	0.0281875	0.002009	0.0220202	0.00769575	0.0220202	NPA3
YGL226C-A	0.878326	0.925248	-0.00507463	0.0331477	5.34546	0.0232484	0.0054988	0.00624409	0.00773909	0.00773909	OST5
YBL084C	0.878251	0.925248	-0.00481946	0.0314614	5.53219	0.0118006	0.00434954	0.00607799	0.00757573	0.00757573	CDC27
YER089C	0.877507	0.924728	0.00619042	0.0401634	7.44274	0.0276197	0.000653243	0.0187812	0.00876789	0.0187812	PTC2
YGL019W	0.877056	0.924425	-0.00437728	0.0282948	6.27387	0.0061749	0.00192159	0.00388221	0.00772395	0.00772395	CKB1
YDL099W	0.876805	0.924332	-0.0059219	0.0382008	4.84685	0.0260112	0.00834897	0.00684554	0.00923255	0.00923255	BUG1
YAL046C	0.876391	0.924067	-0.00582606	0.0374556	4.81872	0.0165209	0.00753522	0.0055802	0.00936703	0.00936703	AIM1
YLR134W	0.875821	0.923637	-0.00619057	0.0396148	6.08961	0.030046	0.00238528	0.0165219	0.00763381	0.0165219	PDC5
YDR156W	0.875413	0.923379	-0.0122666	0.0782376	5.51168	0.0840905	0.00427676	0.06947	0.00758403	0.06947	RPA14
YHR152W	0.875333	0.923379	0.00862469	0.0549734	4.44415	0.0405925	0.0124982	0.0239116	0.0117772	0.0239116	SPO12
YJR001W	0.874252	0.922497	-0.00620496	0.0392075	7.10955	0.0395113	0.000878732	0.0176416	0.00846933	0.0176416	AVT1
YLR461W	0.873365	0.921732	0.0330466	0.207336	1.24115	0.566046	0.336072	0.0863779	0.181849	0.181849	PAU4
YDR153C	0.872238	0.920714	-0.00485805	0.0302087	5.71671	0.0123948	0.00347265	0.00340245	0.00752186	0.00752186	ENT5
YMR236W	0.871682	0.920298	0.0058708	0.0363468	5.23046	0.030578	0.00604544	0.00987094	0.00796732	0.00987094	TAF9
YFL049W	0.871292	0.920057	-0.00527304	0.0325459	5.34778	0.0170684	0.0050262	0.00660347	0.00773541	0.00773541	SWP82
YBR235W	0.870273	0.919152	0.00558642	0.034207	7.08434	0.0430397	0.000836853	0.0132606	0.0084447	0.0132606	YBR235W
YEL067C	0.868804	0.917772	0.0127323	0.0770824	3.36751	0.0826497	0.0423623	0.0292227	0.0275509	0.0292227	YEL067C
YJL051W	0.868339	0.91745	-0.00763793	0.0460757	5.79287	0.0253637	0.00325345	0.0223239	0.00750366	0.0223239	IRC8
YJR061W	0.867638	0.91688	-0.0133199	0.079923	5.2985	0.0987282	0.00555275	0.0714056	0.00782477	0.0714056	YJR061W
YGL134W	0.866581	0.915934	-0.0064653	0.0384832	4.82606	0.0167245	0.00851115	0.000892765	0.00933133	0.00933133	PCL10
YOR181W	0.866195	0.915697	0.00977192	0.0579959	5.87401	0.0541973	0.002996	0.0375274	0.00751908	0.0375274	LAS17
YKL155C	0.865698	0.915341	0.00631611	0.0373457	5.21649	0.0309385	0.00580955	0.0109937	0.00799888	0.0109937	RSM22
YMR106C	0.865095	0.915022	-0.00617867	0.0363682	4.96731	0.020568	0.00720486	0.00822896	0.00873028	0.00873028	YKU80
YCR082W	0.865235	0.915022	-0.00528769	0.0311564	5.54155	0.0217908	0.00412274	0.00553099	0.00757239	0.00757239	AHC2
YKL181W	0.864878	0.914985	-0.00476398	0.0279957	7.83454	0.0129945	0.0004242	0.00755791	0.00901843	0.00901843	PRS1
YLL053C	0.864581	0.914841	-0.0217277	0.127401	4.16574	0.167427	0.0196372	0.175911	0.0144128	0.175911	YLL053C
YOL157C	0.864489	0.914841	-0.0117086	0.0686065	3.68813	0.0517361	0.0356621	0.00917574	0.0210457	0.0210457	YOL157C
YDL106C	0.863833	0.914404	0.00597372	0.0348328	5.11693	0.00979667	0.00636828	0.00304769	0.00824975	0.00824975	PHO2
YLR411W	0.863846	0.914404	0.018204	0.106158	2.70479	0.111045	0.086563	0.0288972	0.0492101	0.0492101	CTR3
YPR109W	0.863342	0.914258	-0.00596308	0.0346446	5.30548	0.0129058	0.00530527	0.0091552	0.00781112	0.0091552	YPR109W
YGL216W	0.863385	0.914258	-0.00502486	0.029203	5.91497	0.0073841	0.00273823	0.00270551	0.00753638	0.00753638	KIP3
YER070W	0.863089	0.914258	0.0108203	0.062747	8.72596	0.0740901	0.000174991	0.0472599	0.00952431	0.0472599	RNR1
YDR286C	0.862901	0.914256	-0.00981598	0.0568441	3.88859	0.0398429	0.0210446	0.0177091	0.0178852	0.0178852	YDR286C
YKR019C	0.86265	0.914161	-0.00723324	0.0418103	4.9853	0.024913	0.0068452	0.0142157	0.00866484	0.0142157	IRS4
YOL043C	0.862471	0.914142	0.00846789	0.0488823	4.26492	0.0263994	0.0154054	0.00716493	0.0133828	0.0133828	NTG2
Q0250	0.862103	0.913922	-0.0101675	0.0585356	8.04496	0.0567607	0.000376887	0.0409043	0.00914518	0.0409043	COX2
YGL004C	0.86208	0.913922	0.00697902	0.0401723	4.74003	0.0155933	0.00966703	0.00532574	0.00977607	0.00977607	RPN14
YFL038C	0.86092	0.913009	0.00487115	0.0278028	7.2612	0.011393	0.00069841	0.00290603	0.00861457	0.00861457	YPT1
YPL038W	0.858438	0.910547	0.0120774	0.0677125	3.5611	0.139366	0.0318516	0.0107474	0.0233878	0.0233878	MET31
YKL190W	0.858211	0.910476	-0.00546657	0.030599	5.64269	0.0119091	0.00373504	0.00459237	0.00754542	0.00754542	CNB1
YKR103W	0.857992	0.910414	0.00560332	0.0313156	5.57649	0.0248475	0.00425316	0.00662133	0.0075618	0.0075618	NFT1
YER180C-A	0.857798	0.910379	0.0148049	0.0826269	3.10369	0.0636592	0.0476465	0.0112168	0.034607	0.034607	NA
YKR022C	0.85685	0.909543	0.00738954	0.0409654	4.68268	0.0196982	0.010113	0.0064601	0.0101054	0.0101054	NTR2
YDL142C	0.856454	0.909292	0.00634935	0.0351007	5.05965	0.0138146	0.00638231	0.00846144	0.00841745	0.00846144	CRD1
YNL128W	0.85619	0.909182	-0.0151541	0.08362	3.12674	0.0574232	0.0503244	-0.000643383	0.0339183	0.0339183	TEP1
YPL174C	0.854862	0.907942	-0.00598064	0.0326957	5.28112	0.0108103	0.00501983	0.00443821	0.00785952	0.00785952	NIP100
YGL059W	0.854023	0.907625	-0.00686224	0.0372973	5.20542	0.0299651	0.00578602	0.0109737	0.00802448	0.0109737	PKP2
YCR026C	0.854405	0.907625	0.00522219	0.0284586	6.35154	0.00800672	0.00197101	0.000425456	0.00778649	0.00778649	NPP1
YMR147W	0.854368	0.907625	0.00817967	0.0445643	4.44757	0.0284634	0.0121773	0.00521271	0.0117496	0.0117496	YMR147W
YDR248C	0.854154	0.907625	0.0106962	0.0581883	4.66155	0.0489319	0.0108736	0.0299192	0.0102336	0.0299192	YDR248C
YDR244W	0.853735	0.907593	-0.00582647	0.0316046	5.42949	0.0125935	0.00439736	0.00437738	0.00763672	0.00763672	PEX5
YCR060W	0.852966	0.906945	0.00821971	0.0443504	4.431	0.0161597	0.0118134	0.00694716	0.0118843	0.0118843	TAH1
YOR307C	0.852597	0.906879	-0.00545157	0.0293401	6.02941	0.0127972	0.00277082	0.00464027	0.00760054	0.00760054	SLY41
YJR110W	0.852744	0.906879	0.00608326	0.0327729	5.62156	0.0132428	0.00380627	0.00913398	0.00755059	0.00913398	YMR1
YBR228W	0.852151	0.906588	-0.00804957	0.0431904	4.55075	0.0114073	0.0115065	-0.000529294	0.0109678	0.0109678	SLX1
YHL025W	0.851399	0.905957	0.0113661	0.060673	5.1492	0.0395418	0.00625455	0.0380963	0.00816316	0.0380963	SNF6
YBR237W	0.850704	0.905416	-0.00599618	0.0318572	5.35042	0.00941185	0.00449588	0.00378323	0.00773128	0.00773128	PRP5
YIL018W	0.850731	0.905416	0.00574648	0.0305361	10.058	0.0293365	4.31184e-05	0.011191	0.0101146	0.011191	RPL2B
YML027W	0.850376	0.905378	0.0084191	0.0446309	5.74443	0.0441052	0.0032783	0.0207201	0.007511	0.0207201	YOX1
YHL017W	0.849642	0.904766	0.00531247	0.028023	6.5316	0.00704407	0.00150098	0.00211267	0.00796014	0.00796014	YHL017W
YER180C	0.849493	0.904766	0.00895708	0.0472009	4.31393	0.0225016	0.0139298	0.00515311	0.012912	0.012912	ISC10
YLR113W	0.848692	0.90415	0.00575333	0.0301557	7.16837	0.0145155	0.000799128	0.0101568	0.00852656	0.0101568	HOG1
YKL005C	0.848685	0.90415	0.00589933	0.0309194	5.63752	0.0208022	0.00397123	0.00354814	0.00754671	0.00754671	BYE1
YJR112W-A	0.848745	0.90415	0.0112374	0.058921	4.0622	0.0532345	0.0181149	0.0237116	0.0156018	0.0237116	NA
YJL133W	0.847928	0.903788	-0.00580518	0.0302727	5.75667	0.0197536	0.00353342	0.00556737	0.00750775	0.00750775	MRS3
YLR161W	0.846691	0.902639	0.0137395	0.0710629	3.15689	0.0953	0.0278016	0.00123665	0.0330396	0.0330396	YLR161W
YLR156W	0.846679	0.902639	0.0137405	0.0710627	3.15689	0.0952996	0.0278014	0.00123652	0.0330395	0.0330395	YLR156W
YLR159W	0.846668	0.902639	0.0137415	0.0710628	3.15689	0.0953003	0.0278015	0.00123652	0.0330395	0.0330395	YLR159W
YBL060W	0.84561	0.902046	0.00803145	0.0412455	4.86542	0.0282827	0.00835074	0.0121451	0.00914725	0.0121451	YEL1
YOR025W	0.845658	0.902046	0.00851795	0.0437578	5.98884	0.0285155	0.00280346	0.0202652	0.00757662	0.0202652	HST3
YHR166C	0.845306	0.902009	-0.00753366	0.0386121	4.89059	0.0111664	0.00892567	0.00171063	0.00903648	0.00903648	CDC23
YMR021C	0.844942	0.90179	-0.00763836	0.0390556	5.02485	0.0192065	0.00701891	0.0113583	0.00852878	0.0113583	MAC1
YMR149W	0.843884	0.901063	-0.00548785	0.0278672	7.01454	0.018455	0.000979437	0.00575447	0.00837677	0.00837677	SWP1
YER092W	0.844102	0.901063	0.00786451	0.0399926	4.89035	0.0253805	0.00756628	0.0117032	0.0090375	0.0117032	IES5
YOR148C	0.843972	0.901063	0.00839173	0.0426375	4.58438	0.0218219	0.0111689	0.00400502	0.0107337	0.0107337	SPP2
YGR206W	0.843228	0.900638	-0.012141	0.0613909	3.80296	0.0300026	0.0262458	-0.00861281	0.0191609	0.0191609	MVB12
YLR207W	0.843149	0.900638	-0.00594427	0.0300417	5.83126	0.00521669	0.00336602	0.000792145	0.00750724	0.00750724	HRD3
YJL060W	0.84315	0.900638	0.009248	0.0467387	7.67541	0.0440286	0.000497324	0.0258214	0.00891973	0.0258214	BNA3
YEL015W	0.842644	0.900522	-0.00578819	0.0291578	5.98066	0.0128809	0.00267101	0.00127214	0.00757184	0.00757184	EDC3
YNL033W	0.842418	0.90045	-0.038393	0.193122	1.75772	0.595342	0.334411	0.0936699	0.114931	0.114931	YNL033W
YGR169C	0.841939	0.900107	-0.00819586	0.0410997	4.66283	0.0182267	0.0101254	0.00662265	0.0102257	0.0102257	PUS6
YOL094C	0.841881	0.900107	-0.0066322	0.0332462	5.27184	0.00638283	0.00543813	0.000128927	0.00787852	0.00787852	RFC4
YFR004W	0.839846	0.898208	-0.00565924	0.0280035	6.63639	0.0340551	0.00139156	0.00562443	0.00805636	0.00805636	RPN11
YPL184C	0.839339	0.897835	0.0056533	0.0278846	7.01134	0.0487388	0.000994184	0.00688233	0.00837368	0.00837368	MRN1
YGR057C	0.838696	0.89745	-0.00811777	0.0398787	4.78696	0.0358901	0.00963362	0.00718871	0.00952626	0.00952626	LST7
YHR064C	0.83861	0.89745	0.00580232	0.0284885	8.98712	0.00953597	0.000121635	0.00618442	0.0096564	0.0096564	SSZ1
YLR116W	0.838821	0.89745	0.00603869	0.0296884	5.82248	0.00831753	0.00311328	0.00121871	0.00750578	0.00750578	MSL5
YOR373W	0.83808	0.897164	-0.00744702	0.0364425	5.55238	0.0166329	0.00434385	0.0116565	0.00756882	0.0116565	NUD1
YGL117W	0.837245	0.896439	0.0181486	0.0883492	4.75082	0.164757	0.0100074	0.0840335	0.00971708	0.0840335	YGL117W
YFR029W	0.836176	0.895746	-0.00700344	0.0338679	5.68914	0.0188093	0.00368938	0.01013	0.00753215	0.01013	PTR3
YNL268W	0.836283	0.895746	-0.00576961	0.0279197	7.71975	0.0116464	0.000443997	0.00689578	0.00894748	0.00894748	LYP1
YOR353C	0.836439	0.895746	0.00650143	0.0314916	5.47439	0.0213958	0.00434465	0.00116889	0.0076035	0.0076035	SOG2
YDR058C	0.836265	0.895746	0.0142431	0.0689164	4.09019	0.0509464	0.0183933	0.0388278	0.0152684	0.0388278	TGL2
YLR212C	0.835282	0.895182	0.00736375	0.0354143	6.16849	0.0191381	0.00226975	0.0128404	0.00766552	0.0128404	TUB4
YCR094W	0.834695	0.8948	0.00655908	0.0314306	5.50121	0.0148988	0.00431308	0.000434763	0.00758888	0.00758888	CDC50
YOL028C	0.834769	0.8948	0.00822903	0.0394508	4.76735	0.0377056	0.00797893	0.0107721	0.00962852	0.0107721	YAP7
YKL073W	0.833785	0.894088	-0.00590943	0.0281603	6.59288	0.00838603	0.00153578	0.00288891	0.00801826	0.00801826	LHS1
YPL026C	0.833725	0.894088	0.00925465	0.0440853	5.7172	0.0756825	0.00372275	0.0196925	0.00752166	0.0196925	SKS1
YOR316C-A	0.833789	0.894088	0.0284991	0.135811	2.28934	0.148882	0.150859	0.0131426	0.0713587	0.0713587	NA
YNR063W	0.832265	0.893017	-0.00933669	0.0440831	4.53942	0.0107836	0.012364	-0.00537644	0.0110489	0.0110489	YNR063W
YOL087C	0.832032	0.893017	-0.0065755	0.0310024	6.50519	0.0119955	0.00146753	0.0101123	0.00793415	0.0101123	YOL087C
YBR073W	0.832319	0.893017	-0.00609278	0.0287764	6.32774	0.298003	0.00221063	0.00461684	0.00776598	0.00776598	RDH54
YDR482C	0.83096	0.892064	0.0181183	0.0848748	3.84035	0.0743013	0.0224375	0.0643523	0.0185909	0.0643523	CWC21
YGL032C	0.83051	0.892005	-0.0191065	0.089263	4.33471	3.30839	0.0832766	-0.0351494	0.0127197	0.0127197	AGA2
YHR134W	0.830747	0.892005	0.0108297	0.0506668	4.23819	0.0360412	0.0172783	0.00720321	0.0136501	0.0136501	WSS1
YPL077C	0.830607	0.892005	0.0136608	0.0638586	3.63914	0.049497	0.0272151	0.0186107	0.0219154	0.0219154	YPL077C
YFL009W	0.829082	0.890739	-0.00605206	0.0280344	6.71289	0.00548158	0.00135475	0.000601631	0.00811404	0.00811404	CDC4
YML007W	0.829098	0.890739	0.00619944	0.0287199	6.68868	0.047269	0.00135708	0.00858046	0.00809687	0.00858046	YAP1
YLR192C	0.828691	0.890639	0.00604457	0.0279349	6.57247	0.0311817	0.00140233	0.0064273	0.00799936	0.00799936	HCR1
YNR020C	0.82846	0.890559	-0.0112527	0.0519329	4.38391	0.0340251	0.0141584	0.0183352	0.0122815	0.0183352	ATP23
YGR275W	0.828355	0.890559	-0.00908476	0.0419015	4.63624	0.0253275	0.0100312	0.0111217	0.010392	0.0111217	RTT102
YPR067W	0.828095	0.890504	-0.00847848	0.0390452	5.00925	0.0254275	0.0067345	0.0116329	0.00858121	0.0116329	ISA2
YCR106W	0.828062	0.890504	-0.00625499	0.0287999	6.03479	0.0118973	0.00238926	0.00154967	0.00760368	0.00760368	RDS1
YKL137W	0.826309	0.88892	-0.0111825	0.0509596	4.13714	0.0258343	0.0165578	0.00278742	0.0147292	0.0147292	CMC1
YML011C	0.824685	0.887341	-0.0104411	0.0471333	4.3509	0.0247125	0.0141921	0.00112531	0.0125729	0.0125729	RAD33
YBR166C	0.824425	0.887229	0.00663071	0.0298873	5.76473	0.0230588	0.00325563	0.00439977	0.00750615	0.00750615	TYR1
YGL139W	0.823253	0.886136	-0.00622919	0.0278882	6.98471	0.00751121	0.00102221	0.00345082	0.00834808	0.00834808	FLC3
YBR185C	0.822966	0.885995	-0.00834822	0.0373135	5.05465	0.0140363	0.00710105	0.00967323	0.00843298	0.00967323	MBA1
YBR151W	0.822638	0.88581	0.00638391	0.0284801	6.24019	0.0087413	0.00207084	0.00410278	0.00770141	0.00770141	APD1
YIR003W	0.822631	0.88581	0.00681696	0.0304108	5.73427	0.0221541	0.00362762	0.00659818	0.00751447	0.00751447	AIM21
YJL127C-B	0.822256	0.885734	0.00966477	0.0430225	4.48775	0.0171435	0.0108663	0.00326085	0.0114335	0.0114335	NA
YPR145W	0.821404	0.884984	-0.00934532	0.0413986	8.64398	0.0462384	0.000196006	0.0204523	0.00948128	0.0204523	ASN1
YPL198W	0.820563	0.884247	-0.00636683	0.0280699	7.34685	0.0365326	0.000801826	0.00748887	0.00869096	0.00869096	RPL7B
YMR030W	0.82055	0.884247	0.00954929	0.0420975	4.59389	0.0334936	0.010682	0.00950669	0.0106693	0.0106693	RSF1
YDR113C	0.820195	0.884185	-0.00975064	0.0428988	4.63223	0.0213596	0.00975232	0.0124196	0.0104176	0.0124196	PDS1
YDR090C	0.820148	0.884185	0.00676401	0.0297508	5.86036	0.0612052	0.00314923	0.00636389	0.00751452	0.00751452	YDR090C
YER165W	0.818925	0.883201	-0.00656483	0.0286764	9.34213	0.00838742	8.39544e-05	0.0021544	0.00982348	0.00982348	PAB1
YOR279C	0.818971	0.883201	0.0120927	0.0528371	4.06722	0.0300487	0.0180934	0.00954548	0.0155414	0.0155414	RFM1
YDR302W	0.818585	0.88312	-0.0111832	0.048757	4.77306	0.058865	0.00888358	0.0197573	0.00959844	0.0197573	GPI11
YGL135W	0.818528	0.88312	0.00664025	0.0289413	9.79844	0.0257469	7.50371e-05	0.00680137	0.0100163	0.0100163	RPL1B
YKR017C	0.818559	0.88312	0.00798121	0.0347918	5.11765	0.0196323	0.0063359	0.00300773	0.00824776	0.00824776	YKR017C
YGL086W	0.817107	0.882028	-0.0084675	0.0366134	5.54789	0.0808948	0.00411415	0.0120365	0.00757026	0.0120365	MAD1
YNL328C	0.816824	0.882015	-0.0136298	0.0588424	3.89196	0.0432229	0.0238779	0.012548	0.0178371	0.0178371	MDJ2
YDL224C	0.816789	0.882015	0.00644566	0.0278218	6.93051	0.067319	0.00102881	0.00554259	0.00829691	0.00829691	WHI4
YCL068C	0.816939	0.882015	0.0401632	0.173504	0.71415	2.58711	0.0747293	0.0588654	0.287954	0.287954	YCL068C
YDR221W	0.81616	0.881676	-0.00666093	0.0286508	6.12956	0.00832575	0.00223783	0.00415269	0.00765192	0.00765192	GTB1
YOL062C	0.815785	0.881439	0.00646192	0.0277371	6.7682	0.00567042	0.00111304	0.00242598	0.00815599	0.00815599	APM4
YMR167W	0.815569	0.881373	-0.007293	0.0312671	5.57468	0.0059141	0.00421614	-0.000407174	0.00756229	0.00756229	MLH1
YDR222W	0.814996	0.88113	-0.0218607	0.0934274	5.80149	0.167367	0.00335982	0.101803	0.0075038	0.101803	YDR222W
YLL038C	0.815068	0.88113	0.00944987	0.0404026	4.72873	0.026623	0.00932762	0.010339	0.00983882	0.010339	ENT4
YML100W-A	0.815189	0.88113	0.0451938	0.193353	1.46657	0.364162	0.301441	-0.0393866	0.148973	0.148973	NA
YDR062W	0.814154	0.880514	0.00657875	0.0279863	7.69538	0.00428817	0.000504072	0.00226038	0.00893225	0.00893225	LCB2
YOR330C	0.813625	0.880263	-0.0066123	0.0280477	6.7176	0.0108875	0.00136034	0.00317742	0.00811746	0.00811746	MIP1
YDR066C	0.813766	0.880263	0.0176821	0.0750607	3.39908	0.0681607	0.0362353	0.031644	0.0268187	0.031644	RTR2
YIL167W	0.813342	0.880139	-0.0138544	0.0586761	4.01973	0.0807191	0.0179273	0.0235522	0.0161253	0.0235522	NA
YGL235W	0.81269	0.879601	0.0449996	0.189906	1.55287	0.606744	0.227529	0.20697	0.137973	0.20697	YGL235W
YHR035W	0.812213	0.879252	0.0116679	0.0491131	4.24224	0.0227427	0.0154515	0.00763606	0.0136092	0.0136092	YHR035W
YPR179C	0.811964	0.87915	0.00854003	0.0358985	5.05782	0.0185347	0.00710308	0.00634978	0.00842312	0.00842312	HDA3
YFR034C	0.811744	0.879079	-0.019082	0.0801167	4.97199	0.102348	0.00885451	0.0684773	0.00871305	0.0684773	PHO4
YDR210W	0.811697	0.879079	-0.0165217	0.0693496	4.819	0.0770131	0.00921722	0.0487256	0.00936566	0.0487256	YDR210W
YEL050C	0.811033	0.878645	0.00724307	0.030294	5.6898	0.0134526	0.00352473	0.00470214	0.00753193	0.00753193	RML2
YJR012C	0.809808	0.877493	-0.0151885	0.0631083	3.72869	0.0465353	0.0276267	0.00908578	0.020356	0.020356	YJR012C
YLR404W	0.809696	0.877493	-0.00955759	0.039688	4.75834	0.0220591	0.00930062	0.002085	0.00967651	0.00967651	FLD1
YMR257C	0.809815	0.877493	-0.00748217	0.0310896	5.59138	0.0129305	0.00408712	0.00220181	0.00755793	0.00755793	PET111
YKL051W	0.809036	0.87715	0.0105377	0.0436038	6.33727	0.0414521	0.00187871	0.0210279	0.00777407	0.0210279	SFK1
YNR027W	0.808528	0.876767	0.00891786	0.0368012	4.95719	0.0242048	0.00754869	0.00471653	0.00876809	0.00876809	BUD17
YGL184C	0.808326	0.876716	0.0180543	0.0744244	6.51297	0.124863	0.0015546	0.0651787	0.00794184	0.0651787	STR3
YLR387C	0.806974	0.875442	-0.00696508	0.0285066	6.21029	0.0280865	0.00210617	0.00454837	0.00768429	0.00768429	REH1
YDR034C	0.806918	0.875442	-0.00681216	0.0278726	6.90953	0.0244342	0.00108229	0.00791702	0.00827752	0.00827752	LYS14
YOL096C	0.806997	0.875442	0.0105897	0.0433468	4.60198	0.0181315	0.0120222	0.00309719	0.0106151	0.0106151	COQ3
YLL052C	0.806352	0.875243	-0.0298687	0.121846	3.89859	0.157034	0.0229648	0.155903	0.0177429	0.155903	AQY2
YFR035C	0.804718	0.873636	0.0427272	0.172813	1.89767	0.48532	0.2584	-0.0214385	0.101401	0.101401	YFR035C
YHR017W	0.804561	0.873634	0.00788847	0.0318793	5.47115	0.0144054	0.00463865	0.005932	0.0076055	0.0076055	YSC83
YOR205C	0.804474	0.873634	0.00823092	0.0332481	5.24072	0.0206775	0.00537352	0.00641072	0.00794465	0.00794465	GEP3
YNL222W	0.804515	0.873634	0.0112449	0.0454324	4.44961	0.0237331	0.0131349	0.00722618	0.0117332	0.0117332	SSU72
YER040W	0.803987	0.873511	-0.00753297	0.0303516	5.77106	0.0152189	0.00359359	0.00584327	0.00750517	0.00750517	GLN3
YPR010C-A	0.803832	0.87351	-0.0145906	0.0587404	4.53745	0.0832544	0.0119289	0.0296416	0.0110632	0.0296416	NA
YER088C	0.803733	0.87351	-0.0083674	0.0336691	7.23674	0.0273133	0.000775988	0.0128816	0.00859178	0.0128816	DOT6
YMR158C-A	0.803506	0.87349	0.0341825	0.137383	2.14569	0.13899	0.146215	0.0101547	0.0811771	0.0811771	YMR158C-A
YOR238W	0.803241	0.873369	0.00985253	0.0395438	4.79092	0.0240967	0.00933347	0.00289652	0.00950599	0.00950599	YOR238W
YDR376W	0.802712	0.87296	0.0074968	0.0300065	5.74145	0.0070531	0.00333587	0.000642721	0.00751194	0.00751194	ARH1
YFR046C	0.801782	0.872116	-0.0141602	0.0564057	4.24541	0.0417309	0.0149869	0.0233448	0.0135772	0.0233448	CNN1
YNL042W	0.801415	0.871884	0.00952806	0.0378825	4.86745	0.0205663	0.00815163	0.00550243	0.00913814	0.00913814	BOP3
YPL188W	0.801135	0.871871	-0.0073861	0.029324	5.95223	0.0112036	0.0028043	0.00660723	0.00755569	0.00755569	POS5
YOL036W	0.801214	0.871871	-0.00702248	0.0278918	6.7494	0.014446	0.00123136	0.00725533	0.00814131	0.00814131	YOL036W
YPL209C	0.801249	0.871871	0.0207419	0.0823973	3.25555	0.0950805	0.0514649	0.0262208	0.0303322	0.0303322	IPL1
YNL181W	0.800378	0.871463	0.00775713	0.0306778	5.67907	0.0191022	0.00380324	0.00582964	0.00753537	0.00753537	YNL181W
YPR135W	0.800414	0.871463	0.00894485	0.0353816	6.09925	0.0161558	0.00239788	0.0126843	0.00763856	0.0126843	CTF4
YLR183C	0.800322	0.871463	0.0133675	0.0528506	5.97672	0.0486533	0.00267223	0.0309798	0.00756955	0.0309798	TOS4
YDL246C	0.79999	0.871463	0.0400314	0.158002	2.76706	0.612975	0.254213	0.0379775	0.0465592	0.0465592	SOR2
YCR039C	0.799094	0.870694	0.0151253	0.0594271	3.81069	0.278264	0.0235068	0.0012157	0.0190413	0.0190413	MATALPHA2
YCL067C	0.799088	0.870694	0.0151258	0.0594271	3.81069	0.278262	0.0235068	0.00121595	0.0190413	0.0190413	HMLALPHA2
YKL122C	0.797357	0.86929	-0.00975518	0.037992	4.90807	0.0208818	0.00842719	0.00781117	0.00896264	0.00896264	SRP21
YJL110C	0.7975	0.86929	0.00929319	0.0362189	5.94271	0.017497	0.00270413	0.0131004	0.00755051	0.0131004	GZF3
YGL237C	0.797055	0.869139	-0.0117335	0.0456272	4.57143	0.0365311	0.0120051	0.0130767	0.0108226	0.0130767	HAP2
YLR354C	0.796892	0.869128	-0.00838433	0.0325768	8.70473	0.0183343	0.000178755	0.0126071	0.00951324	0.0126071	TAL1
YCR075W-A	0.796279	0.868687	-0.0163239	0.0632303	3.65564	0.0427366	0.0265505	0.00969909	0.0216178	0.0216178	NA
YOL005C	0.796334	0.868687	-0.00992056	0.0384378	5.52386	0.0228564	0.00382034	0.01398	0.00757893	0.01398	RPB11
YPR125W	0.796288	0.868687	0.00812341	0.0314672	5.67947	0.0266895	0.00374898	0.00818069	0.00753525	0.00818069	YLH47
YMR187C	0.795978	0.868687	0.00945432	0.0365658	5.01196	0.0290556	0.00753675	0.00728486	0.00857201	0.00857201	YMR187C
YIL046W	0.79627	0.868687	0.0104946	0.0406489	6.24721	0.0495857	0.00199009	0.017917	0.00770584	0.017917	MET30
YDR129C	0.795452	0.868559	-0.00726767	0.0280348	8.05899	0.00747476	0.000315604	0.00482901	0.00915347	0.00915347	SAC6
YHR149C	0.795131	0.868375	-0.0106699	0.0410928	6.20121	0.0192397	0.00209191	0.0182524	0.00767967	0.0182524	SKG6
YHL027W	0.794859	0.868245	0.00830644	0.0319471	6.94092	0.0127568	0.000985363	0.011311	0.00830663	0.011311	RIM101
YJR082C	0.794487	0.868147	-0.0116085	0.0445643	4.46637	0.0182741	0.0123271	0.00221942	0.0115998	0.0115998	EAF6
YGL133W	0.794617	0.868147	-0.00774877	0.0297663	5.73666	0.020536	0.00316122	0.00398138	0.00751359	0.00751359	ITC1
YIL139C	0.793705	0.867484	-0.0138918	0.053123	4.05654	0.0252738	0.0183296	0.00500356	0.0156703	0.0156703	REV7
YGL096W	0.791903	0.865682	0.0194459	0.0737034	4.52714	0.147995	0.0121342	0.0533123	0.0111381	0.0533123	TOS8
YNL189W	0.790587	0.86441	0.0074158	0.0279264	7.59908	0.00772316	0.00052443	0.00266247	0.00887154	0.00887154	SRP1
YNL049C	0.790296	0.864258	-0.00739022	0.0277905	7.04534	0.00423151	0.000898077	0.00235121	0.00840664	0.00840664	SFB2
YCL027W	0.789779	0.863859	-0.0215676	0.0808995	4.27589	0.859391	0.0259312	0.052919	0.0132753	0.052919	FUS1
YMR075W	0.789613	0.863844	-0.00883458	0.0331115	5.33993	0.00852955	0.00546092	0.00252041	0.0077481	0.0077481	RCO1
YMR047C	0.789432	0.863812	0.00741299	0.027759	7.05322	0.0149236	0.000869342	0.00693652	0.00841432	0.00841432	NUP116
YPL131W	0.789429	0.863812	0.00776537	0.0290781	10.1537	0.0309833	3.81704e-05	0.00750196	0.0101487	0.0101487	RPL5
YOR014W	0.788366	0.862979	-0.00749	0.0279027	7.31709	0.00458461	0.000714939	0.00326581	0.0086651	0.0086651	RTS1
YMR176W	0.788229	0.862979	0.00749553	0.0279048	6.48752	0.00821191	0.00146478	0.00176892	0.00791664	0.00791664	ECM5
YPR141C	0.787498	0.86236	-0.0108066	0.0400895	4.73923	0.030181	0.00958259	0.00615189	0.00978044	0.00978044	KAR3
YBR091C	0.787078	0.862067	-0.0139257	0.0515563	4.15625	0.0223307	0.0175072	0.00342913	0.0145168	0.0145168	TIM12
YHR049W	0.786202	0.861274	0.012844	0.0473521	6.64057	0.0465054	0.00153214	0.0254819	0.00805983	0.0254819	FSH1
YDR273W	0.785572	0.861216	-0.0210289	0.0772935	3.32868	0.100096	0.0434954	0.0250802	0.0284824	0.0284824	DON1
YDR246W	0.785885	0.861216	-0.0165444	0.0609015	4.20333	0.0470207	0.0155464	0.0291392	0.0140101	0.0291392	TRS23
YKL053C-A	0.785683	0.861216	-0.0140393	0.0516301	4.12707	0.0281422	0.0172729	0.010536	0.0148428	0.0148428	MDM35
YDR196C	0.785455	0.861216	-0.0106824	0.039242	4.81069	0.019291	0.00914646	0.00268445	0.00940655	0.00940655	CAB5
YIL067C	0.785666	0.861216	-0.00799929	0.0294154	5.93326	0.00959689	0.0026868	0.00773784	0.00754552	0.00773784	YIL067C
YDL185W	0.785754	0.861216	-0.00789544	0.0290457	10.0696	0.00999613	4.5395e-05	0.00440002	0.0101188	0.0101188	TFP1
YDR392W	0.785998	0.861216	0.0104222	0.038386	4.84318	0.0136653	0.00850273	0.0067506	0.00924973	0.00924973	SPT3
YDR368W	0.784738	0.860998	0.0130657	0.0478335	6.114	0.0411776	0.00233224	0.0252339	0.00764538	0.0252339	YPR1
YOL053W	0.78412	0.860487	0.0135406	0.0494266	4.31064	0.046453	0.0143661	0.0150669	0.0129428	0.0150669	AIM39
YBR125C	0.783779	0.860278	0.0085344	0.0311022	5.54764	0.00970394	0.0040842	0.00407886	0.00757035	0.00757035	PTC4
YDR177W	0.782231	0.858746	-0.00823179	0.0297808	5.95205	0.021456	0.00312965	0.00168878	0.00755559	0.00755559	UBC1
YER153C	0.782106	0.858746	0.0381275	0.137856	3.92552	0.253917	0.022001	0.206959	0.0173668	0.206959	PET122
YNR036C	0.781668	0.858459	-0.0119422	0.0430898	5.98909	0.0318294	0.00271316	0.0196566	0.00757677	0.0196566	MRPS12
YLR011W	0.780325	0.85715	-0.0154663	0.0554555	3.93048	0.0246643	0.0197526	0.00368314	0.0172985	0.0172985	LOT6
YGL101W	0.780186	0.85715	0.00830615	0.029763	5.79552	0.00987381	0.00316878	0.00645486	0.00750366	0.00750366	YGL101W
YKL090W	0.779724	0.856821	0.0117601	0.0420485	4.60411	0.0140962	0.0107006	-0.000521878	0.010601	0.010601	CUE2
YJL031C	0.779036	0.856231	0.00975336	0.0347619	5.12788	0.0215785	0.00633885	0.00777845	0.00821976	0.00821976	BET4
YLR132C	0.778855	0.856198	0.0161631	0.0575585	5.06478	0.0709948	0.00681934	0.0330951	0.00840165	0.0330951	YLR132C
YGR172C	0.778398	0.855861	0.00809977	0.0287831	6.21734	0.0282181	0.00229321	0.00739337	0.00768806	0.00768806	YIP1
YMR182W-A	0.777906	0.855486	0.0648828	0.230041	1.23513	0.531757	0.301552	0.336011	0.182816	0.336011	NA
YNR004W	0.777396	0.855091	0.0237627	0.0840522	3.16455	0.111223	0.0522955	0.0209441	0.0328202	0.0328202	YNR004W
YNL176C	0.775793	0.853493	0.00801914	0.0281566	6.27132	0.0205008	0.00182938	0.00400867	0.00772213	0.00772213	YNL176C
YBR278W	0.775402	0.853228	-0.0156195	0.0547445	4.12146	0.0272281	0.0212006	0.00550972	0.0149066	0.0149066	DPB3
YER167W	0.775206	0.853228	0.00818998	0.0286792	6.29095	0.0248933	0.00217285	0.00769952	0.00773654	0.00773654	BCK2
YNL064C	0.775297	0.853228	0.00993515	0.0348048	7.67861	0.0381671	0.000493764	0.0141008	0.00892174	0.0141008	YDJ1
YEL057C	0.775334	0.853228	0.0593916	0.208096	1.63544	0.563121	0.249487	0.272234	0.12819	0.272234	YEL057C
YPR083W	0.774693	0.853108	-0.0107172	0.0374409	5.07791	0.0168154	0.00691233	0.0099767	0.00836194	0.0099767	MDM36
YLR103C	0.774216	0.852749	0.0135317	0.0471712	5.11161	0.0502102	0.00666627	0.0201419	0.00826456	0.0201419	CDC45
YBL093C	0.773822	0.852607	-0.00996566	0.0346778	5.16418	0.00999926	0.00636346	0.00281289	0.00812473	0.00812473	ROX3
YDR111C	0.773937	0.852607	0.0141016	0.0490955	6.01999	0.0483158	0.00256322	0.0264767	0.00759501	0.0264767	ALT2
YAL064W	0.772147	0.850965	0.0636141	0.219686	0.954642	0.689114	0.347691	0.0789501	0.233765	0.233765	YAL064W
YGR152C	0.771693	0.850629	-0.0105189	0.0362518	5.03947	0.0193495	0.00735216	0.00409873	0.0084811	0.0084811	RSR1
YER134C	0.770858	0.849874	-0.00995011	0.0341631	5.18084	0.0157085	0.00597806	0.00424777	0.0080833	0.0080833	YER134C
YML016C	0.770804	0.849874	0.00818974	0.0281123	6.69949	0.0119957	0.001417	0.00493631	0.00810445	0.00810445	PPZ1
YPR149W	0.770672	0.849874	0.0168487	0.0578006	7.90282	0.115613	0.000372004	0.0398789	0.00906004	0.0398789	NCE102
YIL034C	0.770256	0.849706	0.0101988	0.0349226	6.47517	0.0249656	0.00162947	0.013064	0.00790439	0.013064	CAP2
YNL133C	0.769835	0.849406	-0.0189212	0.0646677	3.69177	0.0629365	0.0294006	0.0112105	0.0209827	0.0209827	FYV6
YOL066C	0.769629	0.849343	0.00961014	0.0328147	5.34479	0.0160279	0.00523308	0.0011467	0.00774017	0.00774017	RIB2
YOR284W	0.769139	0.848968	0.0187711	0.0639559	3.74005	0.265918	0.0291125	0.00629187	0.0201677	0.0201677	HUA2
YFL046W	0.768531	0.848462	-0.0141543	0.0480951	4.25271	0.0258066	0.0143644	0.0101119	0.0135041	0.0135041	FMP32
YLR380W	0.768117	0.84818	-0.00826277	0.0280247	6.51378	0.0145486	0.00151961	0.00482065	0.00794264	0.00794264	CSR1
YBR270C	0.768126	0.84818	0.0133952	0.0454341	4.40307	0.0273966	0.0119549	0.012915	0.0121174	0.012915	BIT2
YNL211C	0.767494	0.847811	0.0241849	0.081801	3.1967	0.0457658	0.0487007	-0.015267	0.0319167	0.0319167	YNL211C
YDL128W	0.767203	0.847654	0.00825576	0.0278877	7.44633	0.0539754	0.000599392	0.0065935	0.00877055	0.00877055	VCX1
YDR116C	0.764728	0.845085	0.0105261	0.0351718	5.05743	0.0124517	0.00647962	0.00388937	0.00842433	0.00842433	MRPL1
YHR203C	0.764442	0.844933	-0.00862082	0.0287694	9.4955	0.0158492	8.07012e-05	0.00378077	0.00989109	0.00989109	RPS4B
YDR414C	0.764059	0.844674	0.0104241	0.0347291	5.70039	0.0278023	0.00354091	0.0109902	0.00752823	0.0109902	ERD1
YDL141W	0.763834	0.84459	0.00836293	0.0278347	6.91281	0.0140508	0.0010538	0.00458902	0.00828054	0.00828054	BPL1
YLR249W	0.763515	0.844401	-0.0089058	0.0296003	11.7929	0.0184729	7.54023e-06	0.00543057	0.0105486	0.0105486	YEF3
YOR071C	0.763061	0.844071	0.00938925	0.0311456	5.79338	0.0692774	0.00327831	0.00840872	0.00750366	0.00840872	NRT1
YLR204W	0.763068	0.844071	0.0154307	0.0511873	4.17652	0.0509554	0.0172715	0.0122759	0.0142957	0.0142957	QRI5
YPR094W	0.762375	0.843822	-0.0211594	0.0699801	3.54048	0.0501136	0.0352057	-0.00211023	0.0237955	0.0237955	RDS3
YDR162C	0.762191	0.843822	-0.0153427	0.0507023	4.22074	0.0279827	0.0171432	0.007244	0.0138287	0.0138287	NBP2
YOR265W	0.762466	0.843822	-0.0146258	0.0483909	4.29969	0.0201759	0.015166	-0.00207047	0.0130462	0.0130462	RBL2
YKL087C	0.762545	0.843822	0.0118074	0.0390794	4.81984	0.0402672	0.00903799	0.00678367	0.00936158	0.00936158	CYT2
YKL197C	0.761874	0.843736	-0.0087371	0.0288333	6.08837	0.0107929	0.00238295	0.00542167	0.00763318	0.00763318	PEX1
YFL021W	0.761419	0.843397	0.0169156	0.0557134	6.94459	0.147988	0.000996764	0.0363997	0.00831006	0.0363997	GAT1
YBR120C	0.761384	0.843397	0.020007	0.0658854	3.77576	0.0733572	0.026716	0.0255826	0.0195887	0.0255826	CBP6
YMR097C	0.760322	0.842658	-0.0119828	0.0392805	4.75406	0.0268855	0.00888992	0.00798409	0.00969952	0.00969952	MTG1
YFR052W	0.760455	0.842658	0.00858135	0.0281463	6.49664	0.0376307	0.00161884	0.00632396	0.00792568	0.00792568	RPN12
YMR077C	0.760127	0.842623	-0.0170898	0.0559746	3.95438	0.0320232	0.0207736	0.0114308	0.0169744	0.0169744	VPS20
YJL024C	0.759814	0.842441	-0.013455	0.0440102	4.60634	0.0205594	0.0107502	0.0125854	0.0105862	0.0125854	APS3
YHL004W	0.759727	0.842441	-0.00870482	0.0284621	6.22331	0.00876026	0.00206853	0.00162782	0.00769139	0.00769139	MRP4
YEL043W	0.758916	0.841775	0.00856984	0.0279235	6.63168	0.0071949	0.00134162	0.00260354	0.0080524	0.0080524	YEL043W
YLR066W	0.757431	0.840291	-0.010871	0.0351977	5.41377	0.0202899	0.00512506	0.00980084	0.00765147	0.00980084	SPC3
YDR373W	0.757281	0.840291	-0.00958774	0.031023	5.52071	0.0114268	0.00401503	0.00145971	0.00758019	0.00758019	FRQ1
YKL210W	0.757391	0.840291	-0.00882199	0.0285585	9.08464	0.0266669	0.000122389	0.00385492	0.00970375	0.00970375	UBA1
YLR026C	0.756808	0.840093	-0.0101821	0.03288	5.33573	0.0180928	0.00526976	0.00153572	0.00775515	0.00775515	SED5
YPR072W	0.756599	0.840025	-0.00885846	0.0285803	6.19761	0.0165512	0.00216322	0.00757224	0.00767792	0.00767792	NOT5
YGR006W	0.755432	0.838893	-0.0174141	0.0559066	4.00193	0.0226678	0.0213051	-0.00568129	0.0163512	0.0163512	PRP18
YNL234W	0.755242	0.838845	0.0135039	0.0433184	5.50081	0.0364194	0.00449165	0.018116	0.00758907	0.018116	YNL234W
YER001W	0.755057	0.838805	-0.0108434	0.0347569	7.21541	0.0201137	0.000825285	0.0137291	0.00857165	0.0137291	MNN1
YPL034W	0.755049	0.838805	0.016065	0.0514922	4.14042	0.0151994	0.0172519	0.000203151	0.0146926	0.0146926	YPL034W
YPL094C	0.754397	0.838399	0.00876285	0.02801	6.68666	0.00786086	0.00135688	0.00457724	0.00809543	0.00809543	SEC62
YLR436C	0.753985	0.838105	-0.0108359	0.0345766	7.09609	0.0308749	0.000860682	0.0135431	0.00845618	0.0135431	ECM30
YDR148C	0.75341	0.83763	-0.00877143	0.0279215	6.91706	0.0211587	0.00110823	0.00674016	0.00828445	0.00828445	KGD2
YOL103W	0.753154	0.837509	0.00872493	0.0277437	7.03332	0.0101898	0.00087845	0.0038355	0.00839496	0.00839496	ITR2
YCL001W	0.752788	0.837267	-0.0107258	0.0340538	6.03977	0.0416816	0.00232269	0.0116488	0.00760658	0.0116488	RER1
YGL026C	0.752613	0.837236	-0.00904341	0.0286914	9.35938	0.0152818	8.66045e-05	0.00617633	0.00983122	0.00983122	TRP5
YDL203C	0.751961	0.836674	-0.00957588	0.0302981	5.67233	0.00861545	0.0035223	0.00500217	0.00753741	0.00753741	ACK1
YBR259W	0.751799	0.836658	-0.0100954	0.0319202	5.41894	0.00927928	0.0046292	0.00413428	0.00764642	0.00764642	YBR259W
YDR207C	0.751068	0.836009	-0.0105415	0.0332296	5.72296	0.0213865	0.00346589	0.00983746	0.00751918	0.00983746	UME6
YLR323C	0.750549	0.835594	-0.0182351	0.0573583	4.1296	0.0580108	0.0176627	0.0219746	0.0148141	0.0219746	CWC24
YGR106C	0.750451	0.835594	0.0123036	0.0386851	7.56663	0.0419581	0.000574613	0.0174555	0.00885089	0.0174555	VOA1
YMR269W	0.750197	0.83553	-0.0484266	0.152103	2.36032	0.296581	0.166184	0.112548	0.0669573	0.112548	TMA23
YBR230W-A	0.749577	0.835355	-0.0448667	0.140561	2.31717	0.247785	0.12388	0.114157	0.0695994	0.114157	NA
YDR080W	0.74975	0.835355	-0.00987955	0.0309734	5.57263	0.0102941	0.00399533	0.000692021	0.00756286	0.00756286	VPS41
YOL004W	0.749892	0.835355	-0.00891555	0.0279676	7.90662	0.00705571	0.000361354	0.00154935	0.00906234	0.00906234	SIN3
YPR003C	0.749878	0.835355	0.00963981	0.0302378	5.77856	0.0227856	0.00351136	0.00335183	0.00750434	0.00750434	YPR003C
YHR115C	0.748787	0.834778	0.00903884	0.0282252	6.33779	0.021877	0.00182361	0.00363331	0.00777451	0.00777451	DMA1
YHL018W	0.747723	0.833756	0.0218223	0.0678461	3.54124	0.0473741	0.0316773	0.0074683	0.0237803	0.0237803	YHL018W
YJR057W	0.74753	0.833705	-0.0127311	0.0395501	4.8315	0.0180187	0.0095403	0.00411831	0.00930519	0.00930519	CDC8
YBR215W	0.746938	0.833316	-0.0138129	0.0428069	4.96539	0.0220334	0.00708211	0.0149949	0.00873741	0.0149949	HPC2
YMR087W	0.747035	0.833316	0.012591	0.0390356	4.80418	0.0241432	0.0089194	0.00620714	0.00943896	0.00943896	YMR087W
YDR034C-A	0.746214	0.832766	-0.0246057	0.0760292	6.17729	0.666328	0.00274883	0.0668933	0.00766893	0.0668933	YDR034C-A
YKR045C	0.746243	0.832766	-0.0213505	0.0659788	4.39604	0.0543235	0.0129658	0.0394812	0.0121772	0.0394812	YKR045C
YLR049C	0.746249	0.832766	-0.0127599	0.0394323	5.49463	0.0269564	0.0043937	0.0143397	0.00759215	0.0143397	YLR049C
YIR013C	0.74575	0.8327	-0.0686608	0.211754	0.949461	0.714576	0.3054	0.0724234	0.234823	0.234823	GAT4
YGL255W	0.743686	0.830559	-0.0435676	0.133244	5.50589	0.191904	0.00454161	0.209357	0.00758666	0.209357	ZRT1
YCR019W	0.743473	0.830484	-0.0135651	0.0414506	4.65613	0.0182139	0.0104331	0.00466721	0.010267	0.010267	MAK32
YCL032W	0.743315	0.830471	-0.0126266	0.0385585	4.78133	0.0165741	0.00835699	0.0018497	0.00955531	0.00955531	STE50
YOR356W	0.742318	0.829521	0.00917275	0.0278989	7.03373	0.0314465	0.000982133	0.00837891	0.00839536	0.00839536	YOR356W
YOR194C	0.742083	0.829422	-0.0193473	0.0587892	4.42943	0.0382689	0.0134355	0.0282042	0.0118973	0.0282042	TOA1
YPR096C	0.740526	0.827844	0.0367655	0.111021	2.60212	0.0943311	0.0945722	-0.00626197	0.0539271	0.0539271	YPR096C
YGL203C	0.740013	0.827433	-0.00924745	0.0278675	6.75967	0.0130736	0.0012071	0.00230234	0.00814928	0.00814928	KEX1
YCL058C	0.739422	0.826936	-0.0343143	0.103164	2.80895	0.0664517	0.0833637	-0.0267592	0.04486	0.04486	YCL058C
YLR410W	0.738556	0.826129	-0.00931329	0.0279036	7.34023	0.0219612	0.000695357	0.00242289	0.00868527	0.00868527	VIP1
YDL229W	0.738206	0.825901	0.00981833	0.029376	10.9054	0.0333206	2.06847e-05	0.00568411	0.010376	0.010376	SSB1
YBR078W	0.737252	0.824996	-0.00965105	0.0287667	9.48678	0.0188998	8.25815e-05	0.00751664	0.00988732	0.00988732	ECM33
YOR334W	0.735567	0.823273	0.0123427	0.0365461	4.95336	0.0119923	0.00730874	0.000369262	0.00878263	0.00878263	MRS2
YPL072W	0.735152	0.822971	0.0156111	0.0461484	4.33983	0.0173868	0.0129851	0.000851532	0.012673	0.012673	UBP16
YPL267W	0.734785	0.822721	-0.0262068	0.0773592	4.11033	0.0777691	0.0180762	0.0540238	0.0150341	0.0540238	ACM1
YMR291W	0.733824	0.821808	0.0170591	0.0501674	6.75405	0.104018	0.00126389	0.029058	0.0081449	0.029058	YMR291W
YHR007C	0.733521	0.821631	-0.0128159	0.0376446	9.09757	0.0541402	0.000124453	0.0169489	0.00970994	0.0169489	ERG11
YEL037C	0.733434	0.821631	0.0153871	0.0451817	6.71281	0.0557795	0.00123436	0.0233601	0.00811398	0.0233601	RAD23
YJR034W	0.732777	0.82112	-0.0206658	0.0605264	3.81347	0.0238304	0.0251382	0.00168909	0.0189986	0.0189986	PET191
YBR044C	0.731811	0.820223	-0.0145616	0.0424886	5.03454	0.0202331	0.0066378	0.0151121	0.00849702	0.0151121	TCM62
YIR001C	0.731588	0.820223	-0.0130377	0.0380092	4.82867	0.00510733	0.00808684	-0.00263757	0.00931877	0.00931877	SGN1
YDL145C	0.731735	0.820223	-0.00974276	0.0284196	8.86775	0.00590251	0.000133816	0.00411792	0.00959698	0.00959698	COP1
YDL091C	0.731485	0.820223	0.0119434	0.034805	5.07401	0.0161181	0.00622108	0.00504102	0.00837364	0.00837364	UBX3
YLR227C	0.731832	0.820223	0.0166839	0.0486851	4.30749	0.0500792	0.015584	0.000826153	0.0129725	0.0129725	ADY4
YLR329W	0.730539	0.819584	-0.0324879	0.0943295	3.02576	0.17517	0.0701533	0.0144612	0.0370496	0.0370496	REC102
YOR369C	0.730356	0.81954	-0.00989324	0.028705	9.39531	0.034732	7.99681e-05	0.00921052	0.00984724	0.00984724	RPS12
YPR073C	0.729864	0.81915	-0.0116056	0.0336096	5.26111	0.0229944	0.00570846	0.00511954	0.0079009	0.0079009	LTP1
YDR362C	0.72943	0.818824	-0.0108641	0.0314096	5.49369	0.012745	0.00429335	0.00353025	0.00759264	0.00759264	TFC6
YKL020C	0.72923	0.818762	-0.00964143	0.0278533	6.81847	0.00716637	0.00114975	0.00301552	0.00819713	0.00819713	SPT23
YBR074W	0.728378	0.817967	-0.00967121	0.0278481	7.31532	0.00647855	0.000679851	0.00273779	0.00866353	0.00866353	YBR074W
YER186C	0.728137	0.817858	-0.0105847	0.0304504	5.7042	0.0280039	0.0036443	0.00304392	0.00752682	0.00752682	YER186C
YDL005C	0.727871	0.817721	-0.0135723	0.0390055	4.83873	0.021586	0.00905929	0.00796108	0.00927072	0.00927072	MED2
YDR366C	0.726915	0.816808	-0.0246702	0.0706412	6.45351	0.22334	0.00190857	0.0582126	0.00788293	0.0582126	YDR366C
YDR466W	0.726587	0.816723	-0.0106473	0.0304495	5.88026	0.00994232	0.00326841	0.00790206	0.00752139	0.00790206	PKH3
YLR370C	0.726695	0.816723	0.0121299	0.0347039	5.82591	0.0190565	0.00314591	0.0113641	0.00750631	0.0113641	ARC18
YDL085C-A	0.72603	0.816347	-0.0170775	0.0487357	4.27173	0.035528	0.0152999	0.0016999	0.013316	0.013316	YDL085C-A
YPL246C	0.726073	0.816347	0.00973333	0.0277814	6.89756	0.0139603	0.00103205	0.00495593	0.00826659	0.00826659	RBD2
YFL008W	0.725166	0.81565	0.0132766	0.0377643	6.21736	0.040993	0.00219278	0.0149893	0.00768807	0.0149893	SMC1
YGR203W	0.723649	0.814105	0.0264777	0.0748831	4.72485	0.0635505	0.0102884	0.05727	0.00986063	0.05727	YCH1
YMR289W	0.723232	0.813797	0.0119338	0.0336977	5.47793	0.0114565	0.00460804	0.00907278	0.00760136	0.00907278	ABZ2
YNR062C	0.721748	0.812336	-0.0604438	0.169727	1.75085	0.242452	0.231427	-0.00257156	0.115639	0.115639	YNR062C
YMR188C	0.721519	0.812336	-0.0139764	0.0392121	4.81776	0.0233838	0.00915304	0.00529706	0.00937171	0.00937171	MRPS17
YGR178C	0.721507	0.812336	-0.00996329	0.0279518	7.2103	0.0109347	0.000846288	0.00361844	0.00856679	0.00856679	PBP1
YNL307C	0.72179	0.812336	0.00995769	0.0279657	7.72849	0.011601	0.000469537	0.00513493	0.00895292	0.00895292	MCK1
YOR261C	0.720583	0.81162	0.00995295	0.0278264	6.70919	0.0281948	0.00121744	0.00604564	0.00811137	0.00811137	RPN8
YKR054C	0.719684	0.810768	0.0100425	0.0279827	7.82863	0.00923558	0.000419094	0.00555769	0.00901481	0.00901481	DYN1
YLR107W	0.718834	0.809984	-0.0134299	0.0373034	5.64138	0.0343898	0.00377619	0.012989	0.00754575	0.012989	REX3
YDR057W	0.718625	0.809984	-0.0124481	0.0345496	5.15728	0.0169961	0.00623903	0.00405741	0.00814229	0.00814229	YOS9
YCR046C	0.718845	0.809984	0.026403	0.073341	4.96525	0.0700694	0.00777172	0.0570329	0.00873793	0.0570329	IMG1
YDL102W	0.718199	0.809862	-0.0101644	0.0281667	6.62277	0.0133916	0.00151355	0.00717665	0.00804479	0.00804479	POL3
YFR047C	0.718309	0.809862	0.0110934	0.0307535	6.59814	0.0284171	0.00142632	0.00996836	0.00802303	0.00996836	BNA6
YHR074W	0.717901	0.809724	-0.0100905	0.027931	7.73177	0.0194303	0.000444108	0.00574001	0.00895496	0.00895496	QNS1
YNL190W	0.717756	0.809724	0.0123729	0.0342304	8.54028	0.0328265	0.000192554	0.0139242	0.00942581	0.0139242	YNL190W
YPL024W	0.71788	0.809724	0.0179819	0.0497709	4.55607	0.0822779	0.0119974	0.017847	0.0109301	0.017847	RMI1
YJL058C	0.716888	0.809098	-0.0153656	0.0423736	4.62171	0.015919	0.0111469	-0.00365719	0.0104854	0.0104854	BIT61
YJR080C	0.716667	0.809098	0.0106201	0.0292631	5.83913	0.0101562	0.00280811	0.00149199	0.00750886	0.00750886	AIM24
YHR112C	0.716919	0.809098	0.0160802	0.0443494	6.6017	0.0184319	0.00153756	0.0221591	0.00802624	0.0221591	YHR112C
YNL034W	0.716327	0.808912	0.0611452	0.168271	1.93574	0.507726	0.24314	0.097528	0.0980004	0.0980004	YNL034W
YCL016C	0.715661	0.808321	0.0145105	0.0398352	4.73602	0.0147505	0.00931995	0.00294425	0.0097982	0.0097982	DCC1
YNR039C	0.715268	0.808038	0.010617	0.0291043	5.8914	0.0108839	0.0026795	0.00459437	0.00752582	0.00752582	ZRG17
YNL161W	0.714999	0.807948	-0.0104461	0.0286076	6.12194	0.0196705	0.00221114	0.00125458	0.00764881	0.00764881	CBK1
YKL215C	0.715046	0.807948	-0.010215	0.0279797	6.78022	0.0119714	0.00126629	0.00619594	0.00816558	0.00816558	YKL215C
YDL188C	0.714474	0.807623	0.0102013	0.0278836	6.89252	0.00945615	0.00110519	0.00496673	0.00826202	0.00826202	PPH22
YCR051W	0.714447	0.807623	0.0396169	0.108276	5.43911	0.149063	0.00526917	0.135976	0.00762855	0.135976	YCR051W
YLR418C	0.71356	0.806911	-0.0114047	0.0310688	5.57504	0.00757191	0.00406727	0.000705683	0.0075622	0.0075622	CDC73
YFR044C	0.713473	0.806911	-0.0103484	0.0281822	8.35317	0.0185746	0.000246055	0.00870478	0.00932281	0.00932281	DUG1
YDR298C	0.712161	0.80565	0.0115658	0.0313474	7.15501	0.0175932	0.000815393	0.0110236	0.00851362	0.0110236	ATP5
YAL067C	0.711684	0.805271	-0.028727	0.0777257	4.94051	0.43349	0.00902077	0.063764	0.00883211	0.063764	SEO1
YPL260W	0.711406	0.805116	-0.0104755	0.0283144	6.57346	0.0181914	0.00165862	0.00219622	0.00800029	0.00800029	YPL260W
YIL095W	0.709991	0.803675	0.0111382	0.029952	5.6932	0.00704956	0.00327767	0.00372636	0.00753077	0.00753077	PRK1
YBL071W-A	0.709091	0.802816	-0.025661	0.0687819	4.24113	0.055485	0.0149874	0.0420107	0.0136204	0.0420107	KTI11
YLL042C	0.708976	0.802816	0.0473452	0.126852	2.61004	0.175951	0.11306	0.0808081	0.0535471	0.0808081	ATG10
YDR439W	0.708692	0.802685	-0.0277072	0.0741601	3.56392	0.0592262	0.0312116	0.0350486	0.0233326	0.0350486	LRS4
YMR058W	0.707858	0.8019	0.0212158	0.0566155	8.93731	0.117017	0.000144075	0.0384733	0.0096318	0.0384733	FET3
YCR031C	0.707307	0.801549	-0.0120593	0.0321176	9.18828	0.0386213	0.000106639	0.0123213	0.00975287	0.0123213	RPS14A
YMR192W	0.707407	0.801549	0.0115812	0.0308552	5.57872	0.0270959	0.0039089	0.00185401	0.0075612	0.0075612	GYL1
YEL053C	0.707014	0.801424	-0.0106693	0.0283856	6.26323	0.00614118	0.00199104	0.00373784	0.00771648	0.00771648	MAK10
YJR135C	0.706498	0.801018	-0.0258149	0.068554	3.63888	0.0648643	0.0328849	0.023736	0.0219201	0.023736	MCM22
YIL115C	0.706515	0.801018	-0.0105287	0.0279618	7.61862	0.00549247	0.000535866	0.00406945	0.00888393	0.00888393	NUP159
YDR130C	0.705083	0.799714	-0.0156961	0.0414727	4.62024	0.0147732	0.0102273	0.00173893	0.0104949	0.0104949	FIN1
YER086W	0.704633	0.799363	-0.0107125	0.0282596	8.53128	0.0157776	0.000200582	0.00487924	0.00942095	0.00942095	ILV1
YEL036C	0.704102	0.79892	0.0105827	0.0278648	6.91489	0.00839346	0.0010721	0.0071893	0.00828246	0.00828246	ANP1
YKR068C	0.703788	0.798723	-0.0116457	0.0306295	5.69505	0.0132614	0.00377279	0.00739199	0.00753013	0.00753013	BET3
YPL128C	0.703757	0.798723	-0.0106689	0.0280573	6.47109	0.019887	0.00158395	0.00537969	0.00790034	0.00790034	TBF1
YOR249C	0.703294	0.798663	-0.0143814	0.0377585	4.90826	0.0147661	0.00821488	0.00825508	0.00896188	0.00896188	APC5
YHR098C	0.703384	0.798663	-0.0106325	0.0279248	7.68926	0.0110128	0.000466441	0.00259255	0.00892842	0.00892842	SFB3
YDR279W	0.703453	0.798663	0.0158385	0.0416075	5.16571	0.0211133	0.00631693	0.0145402	0.00812088	0.0145402	RNH202
YHR205W	0.702978	0.798602	0.0106625	0.0279634	7.45199	0.0123846	0.00064615	0.00420412	0.0087747	0.0087747	SCH9
YGL039W	0.702797	0.798556	-0.0217124	0.0569061	5.68872	0.0711195	0.00391744	0.0350973	0.00753229	0.0350973	YGL039W
YNR026C	0.702658	0.798556	-0.0120571	0.0315851	5.51647	0.0108525	0.00443728	6.99438e-06	0.00758196	0.00758196	SEC12
YIR015W	0.70241	0.798436	0.0239727	0.0627445	3.75178	0.0493768	0.026408	0.0210231	0.0199753	0.0210231	RPR2
YDR386W	0.702085	0.798227	0.0156251	0.0408492	4.67941	0.0183218	0.00997886	0.000273909	0.010125	0.010125	MUS81
YJL071W	0.701371	0.797574	-0.0115953	0.0302378	5.67633	0.0171383	0.00347947	0.0016151	0.00753621	0.00753621	ARG2
YBL089W	0.700458	0.796696	0.0117212	0.0304683	5.62956	0.0239044	0.00363564	0.00362777	0.00754866	0.00754866	AVT5
YJR134C	0.699966	0.796295	-0.0121184	0.0314465	5.42424	0.0238974	0.00427248	0.00741347	0.00764145	0.00764145	SGM1
YLR342W-A	0.699165	0.795744	-0.0300912	0.0778663	3.87334	0.134555	0.0283972	0.0446512	0.0181048	0.0446512	NA
YKL176C	0.699341	0.795744	0.0107737	0.0278959	7.31977	0.0111946	0.000707986	0.00437808	0.00866746	0.00866746	LST4
YIL041W	0.699293	0.795744	0.0108143	0.0279963	7.66057	0.0157898	0.000532647	0.00161062	0.00891041	0.00891041	GVP36
YNL230C	0.698861	0.795676	0.0179239	0.046332	4.3706	0.0353566	0.0134649	0.00682568	0.0123977	0.0123977	ELA1
YKL218C	0.698468	0.795554	-0.0196578	0.0507443	6.23659	0.0496187	0.0019979	0.0290252	0.0076992	0.0290252	SRY1
YER047C	0.698539	0.795554	-0.0125367	0.03237	5.35532	0.0291394	0.00490019	0.00482409	0.00772381	0.00772381	SAP1
YLR084C	0.698613	0.795554	-0.0107956	0.0278817	7.31947	0.0457999	0.000698731	0.00614002	0.0086672	0.0086672	RAX2
YPL091W	0.698148	0.795554	0.0107571	0.0277373	7.10262	0.0046551	0.000806559	0.00306022	0.00846256	0.00846256	GLR1
YPR178W	0.69824	0.795554	0.0139033	0.0358611	5.08991	0.0124367	0.00716734	0.00358693	0.00832653	0.00832653	PRP4
YBL022C	0.697499	0.795081	0.0115346	0.029675	7.64903	0.0419755	0.000523191	0.0100863	0.00890314	0.0100863	PIM1
YDR430C	0.696448	0.794114	0.011	0.0281966	6.51915	0.0185668	0.0016307	0.00687086	0.00794793	0.00794793	CYM1
YBL019W	0.69651	0.794114	0.0161215	0.0413334	4.65069	0.0226849	0.0102823	0.00924212	0.0103009	0.0103009	APN2
YDR523C	0.695427	0.793264	-0.0288507	0.0736926	4.07634	0.171449	0.0184933	0.0469341	0.0154323	0.0469341	SPS1
YPL155C	0.695485	0.793264	0.0123553	0.0315652	5.48163	0.0111185	0.00440488	0.00518272	0.00759921	0.00759921	KIP2
YOL020W	0.694329	0.792263	0.0201015	0.0511506	5.56343	0.0357901	0.00441888	0.0271031	0.00756546	0.0271031	TAT2
YFR039C	0.693123	0.791046	0.0120044	0.0304201	5.75633	0.0139896	0.00364113	0.00405188	0.00750783	0.00750783	YFR039C
YCL063W	0.692774	0.790806	-0.0152503	0.0385992	5.68943	0.0238256	0.00379067	0.0141595	0.00753205	0.0141595	VAC17
YJL181W	0.692057	0.790147	0.0211855	0.0534899	5.29813	0.0468694	0.00534588	0.0291252	0.00782549	0.0291252	YJL181W
YBR165W	0.691873	0.790096	0.0144101	0.0363602	4.96915	0.00925433	0.00720466	0.00167339	0.00872348	0.00872348	UBS1
YNL282W	0.691471	0.789795	-0.0225455	0.0568097	4.25889	0.042886	0.0165325	0.0223503	0.0134425	0.0223503	POP3
YCR084C	0.690261	0.788572	-0.0111713	0.0280333	7.98595	0.0133753	0.000357966	0.00684439	0.00911007	0.00911007	TUP1
YDR375C	0.69009	0.788536	-0.0135017	0.0338616	5.27383	0.0106946	0.00593982	0.00272074	0.0078744	0.0078744	BCS1
YDR223W	0.689773	0.788332	0.0850669	0.213113	2.75633	0.622781	0.0709378	0.476245	0.0470053	0.476245	CRF1
YOR355W	0.689119	0.787743	-0.0128521	0.0321261	7.18023	0.0173673	0.000803782	0.0116307	0.008538	0.0116307	GDS1
YDR506C	0.688771	0.787504	-0.0146138	0.0364867	4.98225	0.051876	0.00736337	0.00849884	0.00867579	0.00867579	YDR506C
YMR001C-A	0.688314	0.78714	-0.0706744	0.176182	2.60829	0.686949	0.134157	0.239813	0.0536312	0.239813	NA
YDR163W	0.687898	0.786823	0.0273068	0.0679767	3.5894	0.0638138	0.0328302	0.0142785	0.0228411	0.0228411	CWC15
YGR250C	0.687433	0.786449	0.0318631	0.0791941	6.52456	0.138879	0.00158002	0.0739809	0.00795325	0.0739809	YGR250C
YBL059W	0.686894	0.78599	0.02861	0.0709795	3.50534	0.0466242	0.0361892	0.0151612	0.0245092	0.0245092	YBL059W
YBR080C	0.685995	0.78512	-0.0112895	0.0279238	7.18399	0.0146908	0.000852583	0.00407623	0.00854162	0.00854162	SEC18
YDR033W	0.685737	0.784983	0.0327676	0.0809782	8.36947	0.342927	0.000280292	0.0787235	0.00933193	0.0787235	MRH1
YHR011W	0.68542	0.784778	0.0211202	0.0521385	4.10188	0.0263684	0.0176195	0.00302874	0.0151318	0.0151318	DIA4
YBR196C-A	0.685278	0.784774	-0.0554706	0.136873	2.26126	0.33548	0.1471	0.0786072	0.0731794	0.0786072	NA
YPL016W	0.68452	0.784109	-0.0129916	0.0319753	6.49084	0.0580619	0.00164314	0.0106749	0.00791994	0.0106749	SWI1
YGR082W	0.684559	0.784109	-0.0115954	0.0285426	6.23271	0.0119705	0.00211831	0.000926743	0.00769686	0.00769686	TOM20
YGL058W	0.684242	0.784062	0.015526	0.0381775	5.61884	0.0217299	0.00408007	0.01348	0.00755124	0.01348	RAD6
YBR216C	0.682417	0.782128	-0.0118749	0.0290222	6.09948	0.00855664	0.00250913	0.00269418	0.00763866	0.00763866	YBP1
YNL095C	0.682254	0.782099	-0.0149385	0.0364898	5.82858	0.0417893	0.00309036	0.0129515	0.00750676	0.0129515	YNL095C
YOL017W	0.682105	0.782087	0.0255068	0.0622736	4.77017	0.0881161	0.009453	0.0372688	0.00961362	0.0372688	ESC8
YPL249C	0.681076	0.781064	0.0166369	0.0404794	5.65744	0.0525301	0.00368643	0.016055	0.00754159	0.016055	GYP5
YHR090C	0.680654	0.780738	0.0195359	0.0474667	4.33475	0.0267682	0.0144257	0.00697263	0.0127193	0.0127193	YNG2
YML034W	0.680292	0.780535	0.0118266	0.0287008	6.14602	0.00823159	0.00226629	0.00387991	0.00765798	0.00765798	SRC1
YER061C	0.68034	0.780535	0.0139571	0.0338764	6.18942	0.0509599	0.00212912	0.0116972	0.00767412	0.0116972	CEM1
YLR422W	0.679169	0.779506	-0.0115324	0.0278832	7.27838	0.00821602	0.000736601	0.0029344	0.00863034	0.00863034	YLR422W
YNL086W	0.67901	0.779482	0.0265137	0.0640715	3.68156	0.0338708	0.0282986	0.00929731	0.0211599	0.0211599	YNL086W
YJL099W	0.67786	0.778319	-0.0130682	0.0314605	5.45744	0.0277982	0.00430992	0.00567525	0.00761462	0.00761462	CHS6
YOR246C	0.677562	0.778134	0.0117049	0.0281509	6.57412	0.0331865	0.00154675	0.00599274	0.00800091	0.00800091	YOR246C
YJL111W	0.677045	0.777698	-0.0158412	0.0380343	7.48873	0.029985	0.000624127	0.0168045	0.00880058	0.0168045	CCT7
YBR201W	0.675163	0.77585	-0.0204919	0.0488981	4.3866	0.0226018	0.0132197	0.0155871	0.0122583	0.0155871	DER1
YLR001C	0.6753	0.77585	0.0117711	0.028101	6.28752	0.023178	0.00177989	0.00724848	0.00773395	0.00773395	YLR001C
YPL134C	0.675183	0.77585	0.0134711	0.032147	5.37575	0.0163719	0.00475558	0.00460181	0.00769512	0.00769512	ODC1
YOL039W	0.67479	0.775735	0.0213612	0.0509106	8.39855	0.0485893	0.000239342	0.0309875	0.00934813	0.0309875	RPP2A
YKR041W	0.673322	0.774205	0.0308664	0.0732139	3.39261	0.103152	0.0349964	0.0295837	0.0269669	0.0295837	YKR041W
YJR109C	0.673123	0.774132	-0.0143904	0.0341114	9.45118	0.017886	7.59342e-05	0.0139429	0.00987184	0.0139429	CPA2
YPR052C	0.673102	0.774132	-0.0142335	0.0337371	6.99382	0.0360411	0.00106885	0.012644	0.00835681	0.012644	NHP6A
YHR025W	0.672968	0.774132	0.0131566	0.031171	8.14387	0.0362605	0.000327446	0.0113787	0.00920324	0.0113787	THR1
YCR028C-A	0.671943	0.773245	-0.0156557	0.0369689	6.03828	0.0209245	0.00254698	0.0139189	0.00760571	0.0139189	RIM1
YDL171C	0.671523	0.773245	-0.0132098	0.0311509	10.2082	0.0422103	3.84408e-05	0.0116526	0.0101677	0.0116526	GLT1
YBL066C	0.671754	0.773245	-0.0119431	0.0281848	6.39	0.0167087	0.00174913	0.00224937	0.00782155	0.00782155	SEF1
YOR262W	0.671277	0.773245	0.012666	0.0298447	5.72692	0.017511	0.00321371	0.00493612	0.00751743	0.00751743	YOR262W
YFL003C	0.671872	0.773245	0.0348432	0.082259	3.16113	0.0879284	0.0486049	0.0154081	0.0329178	0.0329178	MSH4
YMR133W	0.671566	0.773245	0.0898102	0.211817	0.988551	0.75748	0.2761	0.264445	0.226953	0.264445	REC114
YGR075C	0.67076	0.772927	-0.0267732	0.06298	3.70081	0.0438411	0.0269607	0.0189223	0.0208272	0.0208272	PRP38
YBL006C	0.67085	0.772927	0.0174267	0.0410058	5.37881	0.0274553	0.0052253	0.0150329	0.00769114	0.0150329	LDB7
YGL085W	0.670384	0.772704	0.0179013	0.0420594	4.57431	0.0171926	0.0105098	0.00891911	0.0108028	0.0108028	YGL085W
YFR036W	0.670234	0.772687	-0.0331406	0.0778265	3.28039	0.081633	0.0432844	0.0286484	0.0296894	0.0296894	CDC26
YPL175W	0.670059	0.772642	-0.0133785	0.0314	5.56406	0.0127513	0.00431346	0.00298516	0.00756528	0.00756528	SPT14
YGL023C	0.66955	0.772212	-0.0168896	0.0395759	5.96348	0.0310926	0.00270391	0.0161661	0.00756197	0.0161661	PIB2
YLL054C	0.669371	0.772163	-0.0128168	0.0300152	5.74542	0.0161853	0.00334341	0.00279408	0.0075107	0.0075107	YLL054C
YDR237W	0.669134	0.772046	-0.0140995	0.0329939	5.28088	0.00832011	0.00525532	0.00228916	0.00785999	0.00785999	MRPL7
YHR140W	0.668927	0.771964	-0.0390787	0.0913863	3.97954	0.192471	0.0207181	0.0798993	0.0166411	0.0798993	YHR140W
YOL040C	0.66892	0.771964	-0.0122906	0.0287411	9.44482	0.0201265	8.31427e-05	0.00796503	0.00986906	0.00986906	RPS15
YDR063W	0.668196	0.771434	-0.0170142	0.0396948	4.76182	0.0243605	0.00932573	0.00852126	0.00965787	0.00965787	AIM7
YHR079C	0.666894	0.770088	-0.0121071	0.0281288	6.62508	0.00830569	0.00148589	0.00193451	0.00804678	0.00804678	IRE1
YNL026W	0.666511	0.769802	0.0129737	0.0301056	5.66197	0.00593835	0.0033792	0.00233253	0.00754036	0.00754036	SAM50
YGL073W	0.666071	0.76945	-0.0124199	0.02878	6.00656	0.0195397	0.00239207	0.00675311	0.00758707	0.00758707	HSF1
YKL185W	0.665362	0.768788	0.0188664	0.0436195	6.71225	0.0362072	0.00119505	0.021728	0.00811357	0.021728	ASH1
YHR060W	0.664899	0.768716	-0.021228	0.0490073	4.25814	0.0427703	0.0154856	0.00359052	0.01345	0.01345	VMA22
YKL055C	0.664711	0.768716	-0.0194794	0.0449435	4.48106	0.0190175	0.0128507	0.000822918	0.0114851	0.0114851	OAR1
YCR107W	0.665056	0.768716	-0.0143043	0.0330396	5.2993	0.0290629	0.0053285	0.0075741	0.00782319	0.00782319	AAD3
YJL042W	0.665165	0.768716	0.0178035	0.0411364	7.33981	0.0238919	0.000682183	0.0197053	0.00868491	0.0197053	MHP1
YGL247W	0.664826	0.768716	0.0204122	0.0471131	4.33695	0.0195064	0.0140428	0.00719605	0.0126993	0.0126993	BRR6
YER152C	0.664376	0.768587	-0.0251939	0.0580666	6.473	0.0469223	0.00157371	0.0390485	0.00790223	0.0390485	YER152C
YDL209C	0.663563	0.767803	-0.0222383	0.0511226	4.44095	0.047127	0.0127075	0.01878	0.0118031	0.01878	CWC2
YER048C	0.663298	0.767652	0.0122171	0.0280619	6.38568	0.00993971	0.00166986	0.00269062	0.00781751	0.00781751	CAJ1
YFL033C	0.663123	0.767606	0.0121405	0.0278704	7.16327	0.0195765	0.000836703	0.00629573	0.00852162	0.00852162	RIM15
YNR017W	0.662892	0.767495	0.0180052	0.0413036	6.26163	0.0293171	0.002088	0.0184656	0.00771539	0.0184656	TIM23
YDR499W	0.661851	0.766873	-0.0187772	0.0429333	5.16872	0.0292432	0.00600467	0.0162028	0.0081133	0.0162028	LCD1
YBR179C	0.662169	0.766873	-0.0129743	0.0296949	5.88398	0.0142817	0.0031009	0.00716559	0.00752283	0.00752283	FZO1
YNL069C	0.66222	0.766873	0.0127474	0.0291803	9.57567	0.0287229	7.96686e-05	0.010179	0.00992531	0.010179	RPL16B
YNL252C	0.662115	0.766873	0.0180817	0.0413773	4.61102	0.0134899	0.0100717	0.00229442	0.0105553	0.0105553	MRPL17
YBR042C	0.661507	0.766673	-0.0129182	0.0295047	5.87641	0.00955242	0.0029681	0.00321332	0.00751995	0.00751995	CST26
YGR033C	0.661273	0.766558	0.0133194	0.0303988	5.68753	0.00845493	0.00360064	0.00111522	0.00753268	0.00753268	TIM21
YPL098C	0.660668	0.766019	0.0140099	0.031914	5.46352	0.0109845	0.00466038	0.00557391	0.00761044	0.00761044	MGR2
YHL022C	0.660673	0.766019	0.0418889	0.0954224	2.8928	0.109518	0.0680503	0.0276853	0.0416511	0.0416511	SPO11
YER128W	0.660237	0.765826	0.0294131	0.0669109	3.56335	0.0548735	0.0305955	0.00631836	0.0233437	0.0233437	YER128W
YMR116C	0.659257	0.764905	0.0142569	0.032333	10.3826	0.0292462	2.96951e-05	0.0125655	0.0102257	0.0125655	ASC1
YLR094C	0.659308	0.764905	0.0394889	0.0895705	5.19434	0.116198	0.00609184	0.0905671	0.00805066	0.0905671	GIS3
YOL070C	0.658641	0.764444	-0.0132217	0.0299275	5.79403	0.0172718	0.0032871	0.00400237	0.00750365	0.00750365	NBA1
YPL014W	0.658435	0.76436	-0.0645032	0.14591	5.86604	0.5798	0.00372585	0.252771	0.00751633	0.252771	YPL014W
YIL151C	0.657761	0.763734	-0.012423	0.0280424	6.63878	0.00847662	0.00141585	0.0044458	0.00805834	0.00805834	YIL151C
YIL156W-B	0.656585	0.762525	-0.0260611	0.0586127	4.22418	0.0465232	0.0170496	0.0243403	0.0137933	0.0243403	NA
YLR330W	0.656404	0.762471	-0.0149987	0.0337139	6.86654	0.0298394	0.00109982	0.0125942	0.00823874	0.0125942	CHS5
YBR263W	0.656096	0.762422	-0.0125164	0.0281072	8.17939	0.00664734	0.000294189	0.00198893	0.00922385	0.00922385	SHM1
YLL021W	0.656228	0.762422	0.0140043	0.0314613	7.04445	0.020309	0.000904055	0.0110211	0.00840577	0.0110211	SPA2
YEL017W	0.655938	0.762413	-0.0163532	0.0367052	5.98421	0.0560177	0.00296787	0.0132639	0.00757391	0.0132639	GTT3
YHR047C	0.655441	0.762413	0.0124893	0.0279893	6.73617	0.0331692	0.00130712	0.00767528	0.00813124	0.00813124	AAP1
YMR019W	0.655854	0.762413	0.012763	0.0286395	6.20783	0.00986633	0.00219897	0.00284441	0.00768301	0.00768301	STB4
YDR314C	0.655952	0.762413	0.0157443	0.03534	5.06543	0.0171348	0.00664719	0.00539629	0.00839967	0.00839967	RAD34
YBR098W	0.655886	0.762413	0.0192791	0.0432656	4.5711	0.0239686	0.0117277	0.00583889	0.0108249	0.0108249	MMS4
YDR132C	0.65483	0.761889	-0.0182686	0.0408637	4.68312	0.017652	0.0100154	0.00607944	0.0101027	0.0101027	YDR132C
YGR235C	0.654715	0.761889	0.0134649	0.030108	5.71846	0.019329	0.00340018	0.00294393	0.00752112	0.00752112	YGR235C
YOR090C	0.65418	0.761459	-0.0127105	0.0283739	6.14287	0.00868625	0.00204265	0.00418732	0.00765689	0.00765689	PTC5
YPR042C	0.654192	0.761459	0.0124927	0.0278889	6.84742	0.0166962	0.00114884	0.00600422	0.00822195	0.00822195	PUF2
YKR038C	0.653943	0.761459	0.0128257	0.0286102	6.13704	0.0108268	0.00220694	0.0056819	0.00765479	0.00765479	KAE1
YJL170C	0.653648	0.761294	0.0452186	0.100777	3.22131	1.68484	0.0534213	0.0689372	0.0312433	0.0689372	ASG7
YER113C	0.652067	0.759608	0.0126085	0.0279635	6.42672	0.0106261	0.00156428	0.0042747	0.00785667	0.00785667	TMN3
YDR291W	0.651519	0.759341	-0.0135951	0.0301008	5.83802	0.00850969	0.00340746	0.00433208	0.00750861	0.00750861	HRQ1
YHR019C	0.651704	0.759341	-0.0128913	0.0285588	9.08308	0.0149369	0.000123372	0.00357716	0.009703	0.009703	DED81
YIL002C	0.651654	0.759341	0.0141765	0.0314011	5.9913	0.0102577	0.00253215	0.00934743	0.00757806	0.00934743	INP51
YML041C	0.651061	0.759188	-0.0195512	0.0432271	4.5759	0.021668	0.0117207	0.009456	0.0107918	0.0107918	VPS71
YJR060W	0.651171	0.759188	-0.0149095	0.0329756	5.32496	0.0199682	0.00532668	0.00648024	0.00777413	0.00777413	CBF1
YOR059C	0.650854	0.75913	-0.0139581	0.0308415	5.57366	0.0237079	0.0038974	0.00559154	0.00756257	0.00756257	YOR059C
YDL100C	0.650262	0.758594	0.013815	0.0304699	7.23826	0.0278368	0.000739348	0.0104461	0.0085932	0.0104461	GET3
YJR035W	0.650133	0.758594	0.0151797	0.0334667	5.2289	0.015201	0.0055231	0.00445424	0.00797079	0.00797079	RAD26
YGL063W	0.650019	0.758594	0.0347829	0.0766589	4.6313	0.0864666	0.0111793	0.0596213	0.0104236	0.0596213	PUS2
YIL161W	0.649822	0.758548	-0.0258482	0.0569332	3.98832	0.0415401	0.0204208	0.0186312	0.0165267	0.0186312	YIL161W
YML022W	0.649806	0.758548	0.0154388	0.0340038	7.06264	0.0267265	0.000892092	0.0130384	0.0084235	0.0130384	APT1
YHR176W	0.649087	0.758002	0.022077	0.0485176	4.85219	0.0647445	0.00978561	0.0185746	0.00920772	0.0185746	FMO1
YBR021W	0.648863	0.757896	-0.0129922	0.0285329	6.29948	0.0460974	0.00206539	0.00505546	0.0077431	0.0077431	FUR4
YBL037W	0.648846	0.757896	-0.0129112	0.0283535	6.37886	0.00786013	0.00187442	0.00439354	0.00781118	0.00781118	APL3
YDL081C	0.648805	0.757896	0.0202258	0.044411	8.79721	0.0387984	0.000151355	0.0236111	0.00956111	0.0236111	RPP1A
YML085C	0.647818	0.757205	-0.0158154	0.0346225	8.22852	0.018717	0.000284074	0.0141579	0.00925214	0.0141579	TUB1
YLR247C	0.647871	0.757205	0.012785	0.027993	6.57428	0.018762	0.00143977	0.00298831	0.00800106	0.00800106	IRC20
YDL065C	0.647444	0.757151	-0.0202823	0.0443507	4.52408	0.0264469	0.0125375	0.00150083	0.0111606	0.0111606	PEX19
YPR106W	0.647558	0.757151	-0.0137397	0.0300546	5.77317	0.0483604	0.00337773	0.00478612	0.0075049	0.0075049	ISR1
YOR195W	0.646862	0.756649	0.0216266	0.0472067	5.3181	0.0664976	0.00477725	0.0220712	0.00778686	0.0220712	SLK19
YJR142W	0.646025	0.755825	0.0194432	0.0423331	5.14113	0.0215342	0.00552509	0.0160659	0.0081843	0.0160659	YJR142W
YNL139C	0.645597	0.75548	-0.0128087	0.0278519	7.31723	0.00669999	0.000680685	0.00391877	0.00866521	0.00866521	THO2
YPL245W	0.643974	0.753737	-0.0207463	0.0448909	6.29567	0.0634718	0.00221404	0.0220648	0.00774015	0.0220648	YPL245W
YDR487C	0.643871	0.753737	-0.013345	0.0288669	6.67942	0.0237692	0.00130897	0.00873051	0.00809019	0.00873051	RIB3
YPL022W	0.643767	0.753737	-0.0129487	0.028001	6.59571	0.00706862	0.00142539	0.00481432	0.00802083	0.00802083	RAD1
YDL067C	0.643473	0.753616	0.0207833	0.0449031	5.65089	0.0282837	0.00360254	0.0206895	0.00754332	0.0206895	COX9
YOL014W	0.643223	0.753479	-0.0369293	0.0797271	4.11176	0.0905479	0.0179957	0.0585858	0.0150177	0.0585858	YOL014W
YDR363W	0.642827	0.75317	-0.0201223	0.0433905	4.71773	0.0228889	0.0103345	0.0123486	0.00990093	0.0123486	ESC2
YLR048W	0.642678	0.753151	0.0134156	0.0289156	9.79837	0.0305358	5.71463e-05	0.00901543	0.0100163	0.0100163	RPS0B
YDR141C	0.642515	0.753115	0.0129478	0.0278935	7.45714	0.00741328	0.000595396	0.00686982	0.00877845	0.00877845	DOP1
YPL208W	0.642405	0.753115	0.0146861	0.031628	6.17098	0.011397	0.00216354	0.00988837	0.00766645	0.00988837	RKM1
YHR009C	0.642003	0.752826	-0.0129614	0.0278801	7.40749	0.0101737	0.000623942	0.00428834	0.00874087	0.00874087	YHR009C
YEL066W	0.641811	0.752756	-0.0148119	0.031842	5.41777	0.0254864	0.00456797	0.00703061	0.00764755	0.00764755	HPA3
YNL284C	0.641477	0.75252	-0.0137287	0.0294839	5.82506	0.00929958	0.00296711	0.00283618	0.00750617	0.00750617	MRPL10
YLR088W	0.640505	0.751535	0.0130646	0.027976	6.54064	0.0140646	0.00146046	0.00248092	0.00796893	0.00796893	GAA1
Q0065	0.639661	0.750699	0.0198549	0.0424094	6.93515	0.0754182	0.00151265	0.0201562	0.00830123	0.0201562	AI4
YLR462W	0.639473	0.750635	0.0376164	0.0803024	4.24908	0.0930598	0.0298035	0.0478871	0.0135404	0.0478871	YLR462W
YCR096C	0.638518	0.75001	-0.170765	0.363507	2.57415	1.26964	1.53669	-0.174165	0.0552912	0.0552912	HMRA2
YLR226W	0.638613	0.75001	-0.0177162	0.0377231	4.86064	0.0324024	0.00797562	0.00888842	0.0091689	0.0091689	BUR2
YPL141C	0.638301	0.75001	0.0141679	0.0301396	5.74919	0.0437483	0.00343465	0.00285399	0.00750962	0.00750962	YPL141C
YKR005C	0.638785	0.75001	0.0248341	0.0529062	4.05339	0.0265475	0.0180143	0.00582301	0.0157086	0.0157086	YKR005C
YLL062C	0.63881	0.75001	0.0327279	0.0697282	5.59537	0.0831388	0.00415689	0.0544203	0.00755693	0.0544203	MHT1
YLR343W	0.637122	0.748803	-0.039642	0.084036	5.12639	0.229353	0.00671562	0.0783674	0.0082238	0.0783674	GAS2
YEL062W	0.637098	0.748803	0.0144318	0.0305913	5.57729	0.0227256	0.0037132	0.00223005	0.00756159	0.00756159	NPR2
YPR084W	0.636716	0.748636	-0.0149669	0.0316898	5.45442	0.0110937	0.00448227	0.00320348	0.00761677	0.00761677	YPR084W
YLR363C	0.636243	0.748234	0.0234505	0.0495825	4.74617	0.0424075	0.00969778	0.0199211	0.00974235	0.0199211	NMD4
YML130C	0.635881	0.747963	0.0258808	0.0546624	6.52292	0.041601	0.00160007	0.0343988	0.00795163	0.0343988	ERO1
YBR167C	0.635197	0.747313	-0.0319779	0.0674034	3.62899	0.0452404	0.0326358	0.00738956	0.0221006	0.0221006	POP7
YBR246W	0.63481	0.747028	-0.0137637	0.0289782	6.10142	0.00784481	0.00247749	0.000973995	0.00763959	0.00763959	RRT2
YMR272C	0.634822	0.747028	0.0147143	0.0309808	7.20635	0.0423123	0.000821197	0.0107425	0.00856303	0.0107425	SCS7
YNL233W	0.634175	0.746575	-0.0139341	0.0292821	5.94563	0.0232989	0.00277828	0.00647895	0.00755208	0.00755208	BNI4
YDR054C	0.633626	0.746083	0.0139651	0.0292996	5.86215	0.00643017	0.00282766	0.000724583	0.00751508	0.00751508	CDC34
YNL231C	0.633141	0.745668	-0.0134147	0.0281048	6.47707	0.0145224	0.00161013	0.00477053	0.00790627	0.00790627	PDR16
YOR104W	0.633137	0.745668	0.0185268	0.0388146	4.76228	0.0213197	0.00849564	-0.00134827	0.00965541	0.00965541	PIN2
YHR147C	0.632733	0.745574	-0.0170767	0.0357341	5.05224	0.0191137	0.00694378	0.00147416	0.00844051	0.00844051	MRPL6
YDL132W	0.6328	0.745574	-0.0133985	0.0280427	6.67291	0.0242567	0.00138905	0.00392085	0.00808536	0.00808536	CDC53
YPR009W	0.632092	0.74505	-0.0181743	0.0379592	4.99371	0.0795891	0.00694109	0.0104187	0.00863504	0.0104187	SUT2
YJR051W	0.631352	0.744332	0.0140303	0.0292405	5.99427	0.00978577	0.0027212	0.00631997	0.00757981	0.00757981	OSM1
YLR371W	0.630975	0.744042	-0.0133507	0.0277933	6.97917	0.0106277	0.000963842	0.00408579	0.00834279	0.00834279	ROM2
YOR153W	0.630758	0.743941	0.01552	0.032289	8.93664	0.0531893	0.000141872	0.012419	0.00963147	0.012419	PDR5
YOR290C	0.630557	0.743858	-0.0133957	0.0278531	7.09987	0.0149867	0.000886819	0.00361407	0.00845988	0.00845988	SNF2
YIL015W	0.630314	0.743726	0.018785	0.0390309	6.37544	3.55842	0.0103948	0.00795914	0.00780803	0.00795914	BAR1
YLR055C	0.62906	0.742454	-0.0231091	0.04784	5.7365	0.0414186	0.00369253	0.0238811	0.00751365	0.0238811	SPT8
YGL054C	0.629106	0.742454	0.0154118	0.0319094	6.36903	0.0239224	0.00178291	0.0104844	0.00780217	0.0104844	ERV14
YOR044W	0.628412	0.741945	0.0267347	0.0552413	4.37764	0.0443233	0.0128517	0.0239137	0.0123361	0.0239137	IRC23
YBR187W	0.628155	0.741795	0.0134825	0.0278376	7.06565	0.019745	0.000909891	0.00520455	0.00842644	0.00842644	GDT1
YKL050C	0.628073	0.741795	0.0211752	0.0437105	4.57176	0.0271504	0.0117656	0.0112532	0.0108204	0.0112532	YKL050C
YER138W-A	0.627706	0.741573	-0.036789	0.0758601	4.10333	0.75491	0.0294615	0.0398713	0.015115	0.0398713	YER138W-A
YML095C	0.627264	0.741205	0.0337843	0.0695748	3.54819	0.048318	0.0346777	-0.000511798	0.0236421	0.0236421	RAD10
YDR333C	0.626143	0.740034	0.0138488	0.0284275	6.35322	0.00716573	0.00194822	0.00128287	0.00778798	0.00778798	YDR333C
YEL068C	0.625792	0.739773	0.0245062	0.0502529	4.20799	0.0403163	0.016464	0.00139807	0.0139612	0.0139612	NA
YAL034W-A	0.625448	0.739521	0.0303678	0.0622108	3.78402	0.0222849	0.0271701	-0.00891908	0.0194576	0.0194576	MTW1
YDR078C	0.624986	0.739129	-0.0247661	0.0506676	4.21116	0.0308067	0.0170014	0.00273948	0.0139281	0.0139281	SHU2
YGL035C	0.624048	0.738173	0.0186914	0.0381362	5.74387	0.0218446	0.00320707	0.0143151	0.00751117	0.0143151	MIG1
YJR040W	0.623566	0.737757	0.013775	0.0280664	6.49506	0.0153689	0.00156628	0.0031488	0.00792412	0.00792412	GEF1
YGR018C	0.623339	0.737642	0.0606826	0.123559	2.46041	0.138401	0.12272	0.00754045	0.061213	0.061213	NA
YCR034W	0.622603	0.736924	0.0141622	0.0287753	7.34631	0.0388062	0.000777961	0.00919794	0.00869049	0.00919794	FEN1
YAR028W	0.622425	0.736867	0.0254255	0.0516342	4.54745	0.071593	0.0121949	0.0199259	0.0109913	0.0199259	YAR028W
YNL101W	0.62167	0.736126	-0.0137686	0.0279008	7.51753	0.0475393	0.000559291	0.00459771	0.00881946	0.00881946	AVT4
YJL189W	0.621137	0.735649	-0.0374157	0.0757035	6.65039	0.138083	0.00150744	0.0675394	0.00806784	0.0675394	RPL39
YHL003C	0.62112	0.735649	-0.0137994	0.0279192	6.89255	0.028136	0.00112907	0.00511487	0.00826205	0.00826205	LAG1
YIL109C	0.619893	0.734482	0.014012	0.02825	8.49192	0.010181	0.000215442	0.00650789	0.00939955	0.00939955	SEC24
YDL029W	0.619618	0.734462	0.0159439	0.0321195	7.34695	0.0148443	0.000666937	0.0117625	0.00869104	0.0117625	ARP2
YGL251C	0.619747	0.734462	0.029727	0.0599082	4.30964	0.220249	0.0141918	0.0290481	0.0129522	0.0290481	HFM1
YER177W	0.619263	0.734195	-0.0190708	0.03838	8.60764	0.0212257	0.000194847	0.017552	0.00946198	0.017552	BMH1
YDR470C	0.618988	0.73403	0.0177929	0.0357802	5.51209	0.0253438	0.00410764	0.0113163	0.00758385	0.0113163	UGO1
YOL119C	0.618995	0.73403	0.0205425	0.0413102	7.08597	0.0378106	0.000897964	0.0196621	0.00844629	0.0196621	MCH4
YJL080C	0.618643	0.73392	-0.0141288	0.0283839	8.74983	0.0208625	0.000169675	0.00769168	0.0095367	0.0095367	SCP160
YFR013W	0.618388	0.733771	-0.0164589	0.0330411	6.28844	0.0127453	0.00189222	0.0112606	0.00773464	0.0112606	IOC3
YIR022W	0.618324	0.733771	-0.0153098	0.0307285	5.66004	0.03832	0.00383521	0.00506362	0.00754089	0.00754089	SEC11
YNR009W	0.617987	0.733601	-0.0215373	0.0431863	4.56618	0.0326856	0.0116108	0.00424815	0.0108592	0.0108592	NRM1
YMR160W	0.617293	0.732931	-0.0171797	0.0343807	5.13999	0.0200662	0.00605368	0.00513135	0.00818731	0.00818731	YMR160W
YPR175W	0.617268	0.732931	0.0186531	0.0373266	5.51059	0.0694574	0.00480092	0.0119852	0.00758452	0.0119852	DPB2
YPL278C	0.61635	0.732117	-0.0512156	0.102221	3.08898	0.118777	0.0905316	0.0353576	0.0350547	0.0353576	YPL278C
YGR012W	0.615998	0.732117	-0.0160793	0.0320606	5.43639	0.0139889	0.00475301	0.0065812	0.0076308	0.0076308	YGR012W
YJR006W	0.615907	0.732117	-0.0152672	0.0304334	5.66871	0.0153533	0.00362022	0.00417205	0.00753846	0.00753846	POL31
YOR304C-A	0.616166	0.732117	0.0355776	0.0709719	3.49518	0.0515957	0.0359654	0.00601458	0.02472	0.02472	YOR304C-A
YDL133C-A	0.616342	0.732117	0.045434	0.090679	5.57519	0.151901	0.00497157	0.0940945	0.00756215	0.0940945	RPL41B
YBR013C	0.615183	0.731496	0.0295665	0.0588166	3.80973	0.0351277	0.0226222	0.00575132	0.0190562	0.0190562	YBR013C
YGL226W	0.614778	0.731168	-0.0346037	0.0687584	3.80436	0.0527352	0.0288521	0.028107	0.0191392	0.028107	MTC3
YGR246C	0.613859	0.730227	-0.0160499	0.0318088	5.44504	0.0118859	0.00456629	0.0012172	0.00762381	0.00762381	BRF1
YPL167C	0.613324	0.729744	-0.0160877	0.0318357	5.36605	0.00869343	0.00450248	0.00107202	0.00770825	0.00770825	REV3
YDR435C	0.61282	0.729297	0.0180427	0.0356539	5.39985	0.0176555	0.00479141	0.0105239	0.00766607	0.0105239	PPM1
YMR144W	0.612152	0.728655	0.0226858	0.0447448	4.48383	0.0253972	0.0126573	0.0110913	0.0114638	0.0114638	YMR144W
YKL204W	0.611651	0.728211	0.014827	0.0292033	5.92703	0.0155852	0.0027325	0.00486293	0.00754233	0.00754233	EAP1
YKL063C	0.611471	0.728149	0.0234442	0.0461522	4.37312	0.0311473	0.0132867	0.00251404	0.0123757	0.0123757	YKL063C
YNL218W	0.610724	0.727412	-0.0182584	0.0358683	5.10139	0.0399035	0.00679633	0.00870377	0.00829344	0.00870377	MGS1
YCR095W-A	0.610069	0.726915	-0.0984484	0.193046	2.36606	0.394101	0.10761	0.341375	0.0666137	0.341375	NA
YGL050W	0.610178	0.726915	-0.0221764	0.0434987	4.77309	0.0346046	0.00830107	0.0144952	0.00959825	0.0144952	TYW3
YKL077W	0.609259	0.726125	-0.014232	0.0278441	7.13342	0.00307347	0.000848073	0.00157029	0.00849262	0.00849262	YKL077W
YIL145C	0.608685	0.725593	0.0145107	0.0283439	6.29312	0.00645536	0.00194081	0.00219551	0.00773819	0.00773819	PAN6
YJL025W	0.608075	0.725018	-0.0188628	0.0367823	5.44067	0.0288696	0.00499432	0.0113058	0.00762728	0.0113058	RRN7
YJR102C	0.60729	0.724233	-0.0221411	0.0430807	4.57761	0.0156998	0.0115802	0.00608362	0.01078	0.01078	VPS25
YPL236C	0.606537	0.723488	0.0174965	0.0339723	5.18845	0.0277014	0.00554523	0.00835944	0.00806478	0.00835944	YPL236C
YMR292W	0.606224	0.723266	-0.0192433	0.0373315	5.84889	0.0290524	0.00306554	0.0137249	0.00751123	0.0137249	GOT1
YKL085W	0.605983	0.723266	0.0202946	0.0393447	6.6964	0.0404032	0.00119523	0.017455	0.00810227	0.017455	MDH1
YNL102W	0.60621	0.723266	0.022706	0.0440473	6.84483	0.0376095	0.00114332	0.0222316	0.0082197	0.0222316	POL1
YPR139C	0.605706	0.723104	0.0157763	0.0305616	5.64832	0.0138462	0.00370893	0.000266539	0.00754399	0.00754399	VPS66
YKL081W	0.605452	0.722952	-0.0148838	0.0288124	9.57915	0.0195415	7.48265e-05	0.00592307	0.00992678	0.00992678	TEF4
YLL018C	0.605396	0.722952	-0.0146215	0.0283004	8.59825	0.00903704	0.000192321	0.00341963	0.00945697	0.00945697	DPS1
YDR477W	0.604204	0.721766	-0.016603	0.0320296	6.51199	0.0142576	0.00168303	0.0106768	0.00794088	0.0106768	SNF1
YDL195W	0.603508	0.721158	-0.0147047	0.028313	8.65417	0.01063	0.00017122	0.00797427	0.00948668	0.00948668	SEC31
YER012W	0.603397	0.721158	0.0146035	0.0281095	6.67686	0.0380048	0.00143126	0.00768153	0.0080883	0.0080883	PRE1
YDR106W	0.603569	0.721158	0.0562077	0.108243	2.6483	0.113754	0.0894087	0.00447198	0.0517501	0.0517501	ARP10
YFL024C	0.602889	0.720801	0.0158033	0.0303762	5.73012	0.0153949	0.0036007	0.00207902	0.0075161	0.0075161	EPL1
YBL036C	0.602408	0.720442	-0.0160688	0.0308458	5.59274	0.0259378	0.00390553	0.00413289	0.00755759	0.00755759	YBL036C
YDR041W	0.602462	0.720442	0.0181115	0.0347721	5.14967	0.0202843	0.00640516	0.00481377	0.00816192	0.00816192	RSM10
YLR457C	0.601672	0.719801	0.0320065	0.0613155	3.79012	0.0239244	0.0259337	-0.00115991	0.0193615	0.0193615	NBP1
YDR485C	0.600985	0.719162	-0.0170258	0.0325551	5.32518	0.00894529	0.0049951	0.00565061	0.00777372	0.00777372	VPS72
YGR285C	0.601011	0.719162	-0.0147152	0.028139	8.34172	0.0145718	0.000223189	0.0061345	0.00931638	0.00931638	ZUO1
YOR327C	0.600473	0.71882	-0.0169059	0.0322804	5.40281	0.0132996	0.00489134	0.00657214	0.00766284	0.00766284	SNC2
YNL183C	0.600337	0.71882	-0.0145362	0.0277453	7.01678	0.0583895	0.00089555	0.00732686	0.00837893	0.00837893	NPR1
YBR152W	0.60039	0.71882	0.0331638	0.0633089	3.89864	0.0488444	0.0221689	0.0261193	0.0177422	0.0261193	SPP381
YFL013C	0.59984	0.718517	-0.016263	0.0309989	5.58646	0.0205993	0.00401805	0.00562853	0.00755918	0.00755918	IES1
YLR347C	0.599664	0.718459	0.0147096	0.0280245	7.87868	0.00505131	0.000416705	0.00453042	0.00904538	0.00904538	KAP95
YDR326C	0.598983	0.717887	0.0146805	0.0279169	7.30513	0.0137976	0.000735086	0.00442936	0.00865448	0.00865448	YSP2
YKR096W	0.599017	0.717887	0.0157611	0.0299747	6.52879	0.0119582	0.00148767	0.0093372	0.00795739	0.0093372	YKR096W
YGR127W	0.599061	0.717887	0.02159	0.0410651	5.25274	0.0270617	0.00566369	0.0146532	0.00791866	0.0146532	YGR127W
YPL046C	0.597805	0.716867	0.0426997	0.0809382	3.21585	0.0281802	0.0475343	-0.0137273	0.0313914	0.0313914	ELC1
YOL101C	0.597607	0.716867	0.0606407	0.114884	3.85244	0.343337	0.0290742	0.129937	0.0184109	0.129937	IZH4
YOR214C	0.597831	0.716867	0.128879	0.24431	0.589053	0.77873	0.31678	0.40233	0.320643	0.40233	YOR214C
YOR012W	0.59688	0.71618	-0.0572282	0.108204	2.82631	0.0906191	0.0968825	-0.00376115	0.0441751	0.0441751	YOR012W
YDR097C	0.595998	0.715336	0.017289	0.0326107	6.67137	0.0396016	0.00139572	0.0114167	0.0080842	0.0114167	MSH6
YDL042C	0.596051	0.715336	0.0387039	0.0730141	3.9375	6.97645	0.0301088	0.0341193	0.0172025	0.0341193	SIR2
YPL144W	0.595611	0.715111	-0.0232013	0.0437165	4.61398	0.0365767	0.0124893	0.00699066	0.0105358	0.0105358	POC4
YDL239C	0.595079	0.714623	0.0218835	0.0411738	5.13119	0.0491217	0.00619192	0.0142327	0.00821082	0.0142327	ADY3
YPL078C	0.594659	0.71427	0.0148755	0.0279564	7.00279	0.0188188	0.00105071	0.00547692	0.00836544	0.00836544	ATP4
YGL007C-A	0.59454	0.71427	0.0750688	0.141036	2.3101	0.146835	0.169603	-0.0579411	0.070042	0.070042	NA
YPL054W	0.593914	0.713677	0.0412065	0.0772853	4.37752	0.687883	0.0182705	0.0536919	0.0123372	0.0536919	LEE1
YGL123W	0.593749	0.71363	0.0155257	0.0291064	10.2118	0.0234773	3.78887e-05	0.00431959	0.0101689	0.0101689	RPS2
YNR061C	0.593413	0.713377	0.0206074	0.038598	6.21418	0.0389673	0.00207983	0.0158692	0.00768635	0.0158692	YNR061C
YLR278C	0.592343	0.712242	-0.0150506	0.0281087	6.67612	0.0135608	0.00143131	0.00530566	0.00808775	0.00808775	YLR278C
YLL013C	0.591755	0.712079	0.0149424	0.0278623	6.89083	0.017381	0.00109241	0.00592531	0.00826049	0.00826049	PUF3
YBR249C	0.591846	0.712079	0.0151518	0.0282597	8.54201	0.0216514	0.000194867	0.00691956	0.00942675	0.00942675	ARO4
YOR125C	0.592082	0.712079	0.0214796	0.0400873	4.7903	0.0284235	0.008966	0.0103949	0.00950916	0.0103949	CAT5
YDR140W	0.591986	0.712079	0.021888	0.0408388	4.7011	0.0193332	0.0100969	0.00478343	0.00999668	0.00999668	MTQ2
YLR407W	0.591204	0.711626	-0.0242365	0.0451254	5.02693	0.0328565	0.00792067	0.0166125	0.00852194	0.0166125	YLR407W
YFR008W	0.590416	0.710827	0.0379858	0.0705749	3.50077	0.0579273	0.0354046	0.0105673	0.0246038	0.0246038	FAR7
YHR178W	0.589995	0.710471	0.0180121	0.0334274	5.34539	0.0347507	0.00476967	0.00869253	0.00773921	0.00869253	STB5
YIL152W	0.589797	0.710383	-0.0373451	0.0692691	3.93767	0.076161	0.0209801	0.0368283	0.0172003	0.0368283	YIL152W
YGR122W	0.589489	0.710297	-0.0183513	0.0340106	5.33559	0.0198579	0.00543929	0.00849674	0.00775539	0.00849674	YGR122W
YDR212W	0.5896	0.710297	-0.0151626	0.0281094	8.19184	0.016515	0.000288444	0.00246938	0.00923104	0.00923104	TCP1
YPL183W-A	0.589579	0.710297	0.0250807	0.0464933	5.11013	0.0366381	0.00633747	0.0197056	0.0082687	0.0197056	RTC6
YMR230W-A	0.588982	0.710004	-0.0960347	0.17774	1.76539	0.365188	0.266463	-0.0925221	0.114146	0.114146	NA
YDR460W	0.587218	0.708028	0.024906	0.0458782	4.40664	0.0242792	0.0132713	0.0116788	0.0120872	0.0120872	TFB3
YKL167C	0.585869	0.706551	-0.0267943	0.049179	4.25001	0.0222185	0.0156077	0.00548332	0.0135311	0.0135311	MRP49
YCR028C	0.58576	0.706551	0.0157853	0.0289644	6.15957	0.00991551	0.00244503	0.00323169	0.00766237	0.00766237	FEN2
YOR384W	0.585134	0.705965	0.109163	0.199969	2.37033	0.988941	0.137903	0.343865	0.0663592	0.343865	FRE5
YBL017C	0.584162	0.704942	-0.0153864	0.0281124	8.15059	0.00649688	0.000314407	0.00249429	0.00920715	0.00920715	PEP1
YDR457W	0.583984	0.704877	-0.0169189	0.0308978	8.85925	0.0157602	0.000163582	0.0113383	0.00959268	0.0113383	TOM1
YOR363C	0.583891	0.704877	-0.015907	0.0290427	6.01057	0.0202771	0.00257273	0.0042203	0.00758944	0.00758944	PIP2
YPR200C	0.58355	0.704652	0.056427	0.10293	2.80569	0.0718905	0.0826527	-0.0049763	0.0449901	0.0449901	ARR2
YKL092C	0.58319	0.704367	-0.0172482	0.0314329	5.94532	0.0119213	0.00272049	0.00918317	0.00755192	0.00918317	BUD2
YBR193C	0.582596	0.7038	0.0222271	0.0404425	4.69139	0.0138576	0.00965185	-0.000289148	0.0100537	0.0100537	MED8
YDL156W	0.582452	0.703776	-0.0230807	0.0419798	4.78649	0.0227339	0.00890903	0.012323	0.00952867	0.012323	YDL156W
YCR009C	0.58173	0.703053	0.0169331	0.0307395	6.23475	0.0175238	0.00200756	0.00937671	0.00769809	0.00937671	RVS161
YDR452W	0.580684	0.702068	0.0195871	0.035459	7.00661	0.0203707	0.000907712	0.0142406	0.00836911	0.0142406	PPN1
YGR294W	0.580791	0.702068	0.104767	0.189717	1.95267	0.586651	0.226313	0.207323	0.0965244	0.207323	PAU12
YER087W	0.579842	0.701218	0.0212569	0.0383965	4.81568	0.0119505	0.00838019	0.00319949	0.00938193	0.00938193	AIM10
YBL046W	0.579285	0.700695	0.0258065	0.0465461	4.36489	0.022647	0.0136542	0.00311012	0.0124481	0.0124481	PSY4
YMR065W	0.578233	0.699571	-0.0278067	0.050015	4.21447	0.0495834	0.0162443	0.00173863	0.0138936	0.0138936	KAR5
YKR048C	0.57748	0.698809	-0.0290984	0.0522349	7.25678	0.0735084	0.000730881	0.0321416	0.00861048	0.0321416	NAP1
YMR171C	0.576803	0.698138	0.0161225	0.0288903	6.12901	0.0109223	0.00240407	0.00417965	0.0076517	0.0076517	EAR1
YER189W	0.576099	0.697435	0.0578002	0.103382	3.26988	0.159915	0.0988073	0.0186254	0.0299596	0.0299596	YER189W
YLR439W	0.575715	0.697118	0.0180842	0.0323132	5.32784	0.0220065	0.00481078	0.00559813	0.00776893	0.00776893	MRPL4
YDL073W	0.575424	0.696915	-0.0159911	0.0285514	6.34288	0.00800829	0.00204236	0.00502308	0.00777891	0.00777891	YDL073W
YNL250W	0.575199	0.696791	-0.017195	0.0306829	5.60612	0.0285265	0.0037881	0.00685832	0.0075543	0.0075543	RAD50
YBR111W-A	0.574514	0.696109	0.0286132	0.0509661	4.16089	0.0338259	0.0168292	0.00849955	0.0144658	0.0144658	NA
YIL088C	0.573736	0.695315	0.01724	0.0306458	7.42912	0.0240673	0.000629157	0.0106858	0.00875764	0.0106858	AVT7
YDR031W	0.573522	0.695204	-0.0326685	0.058039	3.88315	0.0271025	0.0226206	-0.00846833	0.0179631	0.0179631	MIC14
YNL097C	0.57346	0.695204	-0.0269088	0.0477986	4.35032	0.030027	0.0141768	0.0133491	0.0125781	0.0133491	PHO23
YGL253W	0.573126	0.695204	-0.0246222	0.0436987	9.19034	0.0814637	0.000111413	0.022895	0.00975383	0.022895	HXK2
Q0050	0.573213	0.695204	-0.0232732	0.041314	9.21272	0.0927846	0.00011932	0.0204446	0.00976427	0.0204446	AI1
YPL228W	0.57339	0.695204	-0.0177625	0.031546	5.57633	0.0101154	0.0044276	0.00519474	0.00756185	0.00756185	CET1
YMR004W	0.572746	0.695005	-0.0170559	0.0302403	5.67017	0.017352	0.00347947	0.00276502	0.00753804	0.00753804	MVP1
YBR156C	0.571336	0.693443	-0.0235759	0.0416472	4.83413	0.0342859	0.00809372	0.0128033	0.00929259	0.0128033	SLI15
YBR140C	0.571163	0.693381	0.0160001	0.0282518	8.48494	0.0154542	0.000220478	0.00644442	0.00939574	0.00939574	IRA1
YHR182W	0.5704	0.692602	0.0210174	0.0370374	4.91789	0.0119402	0.00760473	0.00595775	0.00892226	0.00892226	YHR182W
YDL035C	0.569373	0.691504	-0.0161034	0.0283024	6.35967	0.010223	0.001857	0.00269424	0.00779372	0.00779372	GPR1
YLR181C	0.569203	0.691445	0.0211543	0.0371633	4.92509	0.0172918	0.00774637	0.00360279	0.00889313	0.00889313	VTA1
YJL041W	0.568839	0.69115	-0.0158777	0.0278672	7.27708	0.00853194	0.000727007	0.00271393	0.00862916	0.00862916	NSP1
YNL083W	0.568657	0.691077	-0.0200025	0.0350902	5.21782	0.0220251	0.00572508	0.00910979	0.00799585	0.00910979	SAL1
YER051W	0.568502	0.691036	-0.0207803	0.0364401	4.98887	0.0130274	0.00734604	0.00287283	0.00865213	0.00865213	JHD1
YGR021W	0.568166	0.690776	-0.0343231	0.0601364	4.14692	0.0610087	0.017074	0.0264959	0.01462	0.0264959	YGR021W
YOL135C	0.56812	0.690776	0.0335034	0.0586932	3.889	0.0207117	0.0236243	0.00133678	0.0178794	0.0178794	MED7
YJL003W	0.56777	0.69059	-0.0269322	0.0471388	4.33126	0.0418493	0.0140199	0.00676379	0.0127513	0.0127513	COX16
YDR003W-A	0.566834	0.6896	0.0462565	0.0807663	3.2078	0.0917678	0.0469798	0.00119687	0.031611	0.031611	NA
YDR484W	0.566612	0.689477	-0.0214147	0.0373697	4.9184	0.0261063	0.00790467	0.00716857	0.00892019	0.00892019	VPS52
YMR132C	0.566134	0.689042	-0.0599529	0.104492	3.0398	0.162835	0.0840251	0.0475212	0.0365965	0.0475212	JLP2
YBR196C-B	0.565808	0.688888	-0.0682	0.118766	2.47795	0.145746	0.109682	0.0265603	0.0602596	0.0602596	NA
YJL127C	0.565845	0.688888	-0.0195234	0.0340022	5.17094	0.0226294	0.0058214	0.00459953	0.00810775	0.00810775	SPT10
YKL175W	0.565722	0.688888	0.0160216	0.0278946	7.35622	0.00597856	0.00067563	0.00537186	0.00869892	0.00869892	ZRT3
YOR137C	0.565886	0.688888	0.0264437	0.0460594	5.50695	0.0449905	0.00465276	0.0209065	0.00758617	0.0209065	SIA1
YKR090W	0.565163	0.688599	0.0179794	0.0312582	5.51962	0.0113778	0.0041911	0.00412516	0.00758064	0.00758064	PXL1
YMR155W	0.564754	0.688248	0.0167891	0.0291582	6.0005	0.050973	0.00265964	0.00217848	0.00758349	0.00758349	YMR155W
YHR021W-A	0.563775	0.687203	0.10394	0.180063	1.6737	0.421765	0.232615	0.158012	0.123889	0.158012	ECM12
YCL056C	0.563584	0.687117	0.03687	0.0638412	3.66439	0.0482939	0.0276416	0.0122051	0.021462	0.021462	YCL056C
YDR338C	0.563448	0.687099	-0.0176656	0.0305777	5.65638	0.0105214	0.00372289	0.0055056	0.00754188	0.00754188	YDR338C
YGR009C	0.56267	0.686382	-0.0177483	0.0306597	5.55986	0.0124456	0.00375875	0.0060009	0.00756652	0.00756652	SEC9
YER074W-A	0.562739	0.686382	0.0232557	0.0401806	4.7352	0.0257238	0.00964842	0.00869424	0.00980273	0.00980273	YOS1
YNL259C	0.562313	0.68628	-0.0374165	0.0645769	3.69631	0.0832707	0.0293375	0.0188337	0.0209044	0.0209044	ATX1
YGR038W	0.562413	0.68628	0.0171076	0.0295335	5.85472	0.0174699	0.00299571	0.00687598	0.00751284	0.00751284	ORM1
YMR265C	0.561145	0.685268	-0.0257963	0.044389	5.37425	0.0360766	0.00467409	0.019065	0.00769708	0.019065	YMR265C
YJL112W	0.561283	0.685268	-0.0175132	0.0301465	5.73025	0.0140266	0.00343323	0.00322901	0.00751604	0.00751604	MDV1
YJR007W	0.560983	0.685268	-0.0161335	0.0277502	7.03822	0.0102634	0.000878071	0.00369457	0.00839972	0.00839972	SUI2
YJL194W	0.561343	0.685268	0.0214129	0.0368649	5.83959	0.0213726	0.0031172	0.0132562	0.00750896	0.0132562	CDC6
YJR103W	0.560758	0.685143	-0.0209106	0.0359464	6.94611	0.0265039	0.000917856	0.0146498	0.00831148	0.0146498	URA8
YEL046C	0.55986	0.684193	-0.0270843	0.0464528	7.55717	0.0281462	0.000590281	0.0254074	0.00884485	0.0254074	GLY1
YOL120C	0.559852	0.684193	-0.0168219	0.028851	9.66108	0.0347269	6.75501e-05	0.00956939	0.00996091	0.00996091	RPL18A
YMR195W	0.559138	0.68382	-0.0349036	0.0597538	5.55728	0.174479	0.00432763	0.0386897	0.0075673	0.0386897	ICY1
YDR202C	0.559242	0.68382	-0.0209711	0.0359114	5.07703	0.0107954	0.00717271	0.00321259	0.00836459	0.00836459	RAV2
YOR297C	0.559314	0.68382	0.0194676	0.0333429	5.22383	0.0140702	0.00541202	0.00717084	0.0079822	0.0079822	TIM18
YGR076C	0.558559	0.683338	-0.0324096	0.0554026	4.14306	0.0370244	0.0174859	0.0194945	0.014663	0.0194945	MRPL25
YGR040W	0.558417	0.683311	-0.0186974	0.0319508	5.45409	0.025573	0.00468211	0.00749284	0.00761701	0.00761701	KSS1
YAL042W	0.558147	0.683128	0.0274907	0.0469448	7.54223	0.0261226	0.000573853	0.0259775	0.0088353	0.0259775	ERV46
YPL133C	0.557932	0.683013	-0.0221684	0.0378355	4.87197	0.0169651	0.008129	0.00434188	0.0091179	0.0091179	RDS2
YBR282W	0.557844	0.683013	0.0265925	0.045376	4.41857	0.0177224	0.0128193	0.0032666	0.0119871	0.0119871	MRPL27
YOL001W	0.556565	0.681633	-0.0197649	0.0336166	5.25105	0.0175138	0.00569275	0.00216063	0.00792229	0.00792229	PHO80
YHL048C-A	0.55641	0.68159	0.0754433	0.128265	3.14387	0.263769	0.0508377	0.147374	0.0334161	0.147374	NA
YKR037C	0.555679	0.680841	-0.0283852	0.04817	4.52055	0.0323514	0.0131036	0.0148517	0.0111866	0.0148517	SPC34
YPR021C	0.554441	0.679471	0.0175156	0.0296312	5.91971	0.0210394	0.00289219	0.00768596	0.00753868	0.00768596	AGC1
YKR002W	0.554244	0.679377	-0.0170777	0.0288762	6.0921	0.0140353	0.00241089	0.00287771	0.00763505	0.00763505	PAP1
YNL295W	0.553862	0.679054	-0.0204305	0.034512	5.12383	0.0187835	0.0061192	0.00547274	0.0082308	0.0082308	YNL295W
YIL138C	0.553581	0.678924	-0.0207551	0.0350356	5.41886	0.0395862	0.00506832	0.00972039	0.0076465	0.00972039	TPM2
YCR081W	0.553636	0.678924	0.0168336	0.0284198	6.26302	0.0075435	0.00201455	0.00413458	0.00771634	0.00771634	SRB8
YKL198C	0.553489	0.678924	0.0355844	0.0600539	5.96379	0.0753255	0.00268157	0.0407689	0.00756215	0.0407689	PTK1
YLR199C	0.552898	0.678529	0.0182203	0.0307037	5.66886	0.0274929	0.00352585	0.00783193	0.00753842	0.00783193	PBA1
YHR032W	0.552955	0.678529	0.020371	0.0343329	6.95774	0.0318697	0.000915978	0.0132854	0.00832244	0.0132854	YHR032W
YKR020W	0.552279	0.677992	0.037518	0.0631246	3.69158	0.0638134	0.0270214	0.00512989	0.020986	0.020986	VPS51
YGR222W	0.551875	0.677643	0.0252425	0.0424278	4.84898	0.0341826	0.00816319	0.0135245	0.00922262	0.0135245	PET54
YBR238C	0.551486	0.677312	0.0305235	0.051254	6.81315	0.0425758	0.0011482	0.0305013	0.00819265	0.0305013	YBR238C
YGL119W	0.551211	0.677154	-0.0201615	0.0338311	5.24665	0.00897717	0.00585761	-0.00252683	0.00793176	0.00793176	ABC1
YBL047C	0.551238	0.677154	0.0167888	0.0281736	8.30617	0.0107458	0.000266699	0.00804917	0.00929635	0.00929635	EDE1
YDR480W	0.550835	0.677135	-0.0301607	0.0505619	4.30561	0.0232469	0.0178103	0.00542082	0.0129902	0.0129902	DIG2
YML079W	0.55042	0.677135	-0.0191015	0.0319888	5.48609	0.012622	0.00419054	0.00813785	0.0075967	0.00813785	YML079W
YDL120W	0.550381	0.677135	-0.0187178	0.0313432	5.5589	0.0313142	0.00426902	0.00584614	0.00756681	0.00756681	YFH1
YLR309C	0.550689	0.677135	-0.0184927	0.0309902	5.73255	0.0274026	0.00352507	0.00804567	0.00751513	0.00804567	IMH1
YDR005C	0.550915	0.677135	-0.0181314	0.030402	5.67365	0.019528	0.00359865	0.00381758	0.00753702	0.00753702	MAF1
YNL079C	0.550685	0.677135	0.0165596	0.0277505	7.04725	0.0236559	0.000869452	0.00655412	0.0084085	0.0084085	TPM1
YGR124W	0.550984	0.677135	0.0169526	0.0284304	8.85256	0.00663896	0.000148884	0.00397773	0.0095893	0.0095893	ASN2
YNL070W	0.549687	0.676565	0.0267532	0.0447206	4.97795	0.0447035	0.00692757	0.0171675	0.00869129	0.0171675	TOM7
YGL148W	0.549394	0.676352	-0.0168664	0.0281732	8.21128	0.0179298	0.000320503	0.00714318	0.00924224	0.00924224	ARO2
YNL279W	0.547572	0.674254	0.0804605	0.133788	3.89772	0.595927	0.0273691	0.188279	0.0177553	0.188279	PRM1
YGR224W	0.547271	0.67403	-0.114418	0.190108	1.7779	0.540404	0.232745	0.202681	0.112877	0.202681	AZR1
YDR434W	0.546654	0.673416	0.0169239	0.0280763	6.57203	0.00852321	0.00149813	0.00282079	0.00799895	0.00799895	GPI17
YNL258C	0.546251	0.673066	-0.018056	0.0299243	5.75752	0.0247093	0.00328091	0.00696028	0.00750756	0.00750756	DSL1
YMR204C	0.546191	0.673066	0.035412	0.0586799	4.2102	0.0420127	0.0166232	0.0248617	0.0139381	0.0248617	INP1
YLR187W	0.544793	0.671561	-0.0173884	0.0287137	6.24437	0.0124899	0.00222916	0.00188531	0.00770403	0.00770403	SKG3
YKL119C	0.544284	0.671078	-0.0251185	0.0414259	4.69559	0.015565	0.0106466	-0.000737538	0.0100289	0.0100289	VPH2
YKR044W	0.543896	0.670746	0.0200855	0.0330935	5.33552	0.0304747	0.00543911	0.00641966	0.00775552	0.00775552	UIP5
YER166W	0.543484	0.670384	-0.0169447	0.0278902	7.63123	0.0086875	0.000479705	0.00532643	0.0088919	0.0088919	DNF1
YIL063C	0.543103	0.670066	0.0217331	0.0357377	5.11928	0.022305	0.00714414	0.00141112	0.00824326	0.00824326	YRB2
YGR236C	0.543108	0.670066	0.140617	0.231233	0.960554	0.989949	0.270114	0.374071	0.232564	0.374071	NA
YMR316C-A	0.542606	0.669737	-0.128088	0.210367	1.16968	0.448974	0.339517	0.116197	0.193657	0.193657	NA
YEL018W	0.542123	0.669324	-0.0312929	0.0513331	4.14368	0.0281109	0.0170912	0.0124834	0.0146561	0.0146561	EAF5
YFL029C	0.542153	0.669324	-0.0236112	0.0387348	4.7977	0.0209409	0.00860492	0.00293852	0.00947155	0.00947155	CAK1
YDR489W	0.542118	0.669324	0.0272486	0.0446982	4.77942	0.0222397	0.00963063	0.0144402	0.00956521	0.0144402	SLD5
YFL041W-A	0.54148	0.669127	-0.0736071	0.120553	2.44373	0.192002	0.11296	-0.017646	0.0621344	0.0621344	NA
YJL179W	0.541641	0.669127	-0.0334591	0.054821	4.27588	0.0576582	0.0156896	0.0205185	0.0132754	0.0205185	PFD1
YML029W	0.541619	0.669127	0.017276	0.0283042	6.1538	0.0132155	0.00199143	0.00360766	0.00766051	0.00766051	USA1
YJR153W	0.541185	0.669	0.165791	0.271334	1.48302	1.04432	0.22117	0.665821	0.146813	0.665821	PGU1
YDR504C	0.540773	0.668637	0.0410983	0.0671931	3.79539	0.0605623	0.0254203	0.0289749	0.0192789	0.0289749	SPG3
YDR475C	0.540557	0.668515	0.0212584	0.0347376	5.84137	0.030001	0.00291512	0.0116231	0.00750936	0.0116231	JIP4
YNL106C	0.540169	0.668181	-0.017843	0.0291288	6.02488	0.00775879	0.00262457	0.00587712	0.00759789	0.00759789	INP52
YDR181C	0.539513	0.667516	-0.0246178	0.0401236	4.76104	0.026335	0.00973397	0.00611582	0.00966204	0.00966204	SAS4
YGL061C	0.539203	0.667277	-0.0349053	0.0568473	3.99344	0.0618224	0.0224737	0.00305	0.0164605	0.0164605	DUO1
YDR252W	0.538927	0.667081	0.0479412	0.0780247	3.29234	0.0667248	0.0439603	-0.00666026	0.0293855	0.0293855	BTT1
YIL090W	0.538785	0.667051	-0.0171914	0.0279694	6.54648	0.0135883	0.00145034	0.0048164	0.00797459	0.00797459	ICE2
YNR045W	0.53779	0.665963	0.0234621	0.038078	4.85358	0.0186601	0.00826741	0.00702486	0.0092013	0.0092013	PET494
YKR105C	0.536658	0.664707	0.122659	0.198518	1.27165	0.56142	0.297778	-0.0406562	0.177024	0.177024	VBA5
YLR289W	0.536403	0.664536	0.0290474	0.0469824	4.3863	0.0257953	0.014333	0.00128025	0.0122609	0.0122609	GUF1
YGL153W	0.536194	0.664422	-0.0229854	0.0371583	4.93338	0.01263	0.00777496	0.00388208	0.00886009	0.00886009	PEX14
YIL060W	0.535453	0.663784	-0.0743674	0.120005	3.35684	0.709861	0.0632791	0.110225	0.0278035	0.110225	YIL060W
YLR193C	0.535562	0.663784	0.0254796	0.0411268	4.69146	0.024072	0.0103248	0.00620115	0.0100532	0.0100532	UPS1
YMR094W	0.535371	0.663784	0.0298421	0.0481457	4.33301	0.0249011	0.0151919	0.00815522	0.0127353	0.0127353	CTF13
YMR279C	0.535503	0.663784	0.0811407	0.130951	2.27449	0.168609	0.134282	0.00525246	0.072316	0.072316	YMR279C
YAL024C	0.534947	0.663601	-0.0196011	0.0315906	6.11868	0.0167416	0.00233663	0.0096868	0.00764742	0.0096868	LTE1
YDR289C	0.534602	0.663318	-0.0273434	0.0440314	4.50841	0.0206218	0.0120812	0.00203025	0.0112769	0.0112769	RTT103
YOL140W	0.534211	0.662991	-0.0223378	0.0359366	6.99882	0.0544619	0.000972965	0.0145862	0.00836161	0.0145862	ARG8
YBL020W	0.534222	0.662991	0.0174385	0.0280554	6.56322	0.00956518	0.00149233	0.0046799	0.00799063	0.00799063	RFT1
YBR275C	0.534021	0.662991	0.0175805	0.0282699	6.56267	0.0282093	0.00163841	0.00673521	0.0079901	0.0079901	RIF1
YDR371W	0.533937	0.662991	0.0281849	0.0453127	4.78825	0.0413897	0.00965546	0.0150818	0.00951964	0.0150818	CTS2
YNL329C	0.533546	0.662731	0.0173549	0.0278748	6.73943	0.0141829	0.00122757	0.00326822	0.0081337	0.0081337	PEX6
YFR032C-A	0.533281	0.662685	-0.0405146	0.0650309	6.95657	0.0950218	0.00103098	0.0499198	0.00832133	0.0499198	RPL29
YPL020C	0.533392	0.662685	-0.019388	0.0311286	5.51843	0.00733516	0.00409318	0.00142551	0.00758114	0.00758114	ULP1
YGR198W	0.532413	0.661759	-0.0178049	0.0285186	6.33477	0.0130639	0.00202675	0.00373116	0.00777193	0.00777193	YPP1
YCR066W	0.532232	0.661679	0.0285959	0.0457826	4.38645	0.0274144	0.0129934	0.00325115	0.0122596	0.0122596	RAD18
YML031W	0.531738	0.661266	-0.0174375	0.0278841	6.78263	0.00645037	0.00120001	0.00206359	0.00816752	0.00816752	NDC1
YMR201C	0.531784	0.661266	0.0313764	0.0501795	4.30538	0.0496942	0.0146748	0.0156615	0.0129924	0.0156615	RAD14
YDR124W	0.531729	0.661266	0.0415078	0.0663733	3.74248	0.0837881	0.0275104	0.0255657	0.0201277	0.0255657	YDR124W
YHR136C	0.531631	0.661266	0.114128	0.182453	1.5387	0.364028	0.261339	0.0872099	0.139724	0.139724	SPL2
YJL077C	0.53115	0.661056	0.0839886	0.134113	2.2155	0.129571	0.140451	-0.0155108	0.0762473	0.0762473	ICS3
YDR408C	0.530233	0.66006	-0.026061	0.0415215	6.49446	0.0235219	0.00153586	0.0192351	0.00792353	0.0192351	ADE8
YGR229C	0.530204	0.66006	-0.0174909	0.0278653	6.95472	0.00951215	0.00103534	0.00413746	0.00831959	0.00831959	SMI1
YOL114C	0.529124	0.658968	-0.050966	0.0809828	3.29196	0.11223	0.0468283	0.0321844	0.0293953	0.0321844	YOL114C
YHR021C	0.528937	0.658879	0.0380818	0.0604828	7.7578	0.0910584	0.000464661	0.0436087	0.00897113	0.0436087	RPS27B
YKL018C-A	0.528843	0.658879	0.0842454	0.133771	2.74061	0.200621	0.0709265	0.144667	0.0476669	0.144667	YKL018C-A
YBL055C	0.528185	0.658232	-0.0186857	0.0296232	5.86753	0.0140359	0.00305564	0.00272798	0.00751683	0.00751683	YBL055C
YPL001W	0.52758	0.657622	0.020788	0.0329078	5.25048	0.0160432	0.00512348	0.00294399	0.00792351	0.00792351	HAT1
YKL127W	0.527035	0.657087	-0.0176796	0.0279502	7.27602	0.0236444	0.000783813	0.00588073	0.00862818	0.00862818	PGM1
YDR316W	0.52637	0.656403	-0.0277352	0.0437771	4.53193	0.024434	0.0119858	0.00241159	0.0111032	0.0111032	OMS1
YGL011C	0.52608	0.656184	-0.0176936	0.0279078	6.74086	0.0293146	0.00124867	0.0044582	0.00813479	0.00813479	SCL1
YMR163C	0.525941	0.656156	0.0213048	0.0335925	5.24547	0.0139648	0.00566121	0.00760021	0.00793432	0.00793432	INP2
YPL137C	0.525289	0.655486	0.0177902	0.0280066	7.60258	0.0319773	0.000576251	0.00393057	0.00887376	0.00887376	GIP3
YIR018W	0.524668	0.654855	-0.0289411	0.0454929	4.59007	0.0286839	0.00944363	0.0154908	0.010695	0.0154908	YAP5
YBR162C	0.524569	0.654855	-0.0181359	0.0285014	8.97095	0.0423241	0.000138405	0.00439508	0.00964844	0.00964844	TOS1
YNL238W	0.524461	0.654855	0.0177157	0.0278337	7.08854	0.0174521	0.000884888	0.00315515	0.00844881	0.00844881	KEX2
YDL194W	0.524172	0.654668	0.0263191	0.0413219	4.68603	0.0192919	0.0104864	0.00366953	0.0100854	0.0100854	SNF3
YPR016C	0.523041	0.65353	-0.0222343	0.0348138	7.86026	0.0154836	0.000420943	0.0141811	0.00903416	0.0141811	TIF6
YBL007C	0.523146	0.65353	-0.0219926	0.0344439	8.1293	0.0139784	0.000320283	0.0139732	0.00919475	0.0139732	SLA1
YOR156C	0.522863	0.653464	-0.0221998	0.0347448	5.15217	0.0917124	0.00638881	0.00590299	0.00815545	0.00815545	NFI1
YCL057C-A	0.522568	0.653239	0.0334998	0.0523932	5.50988	0.0328204	0.00396221	0.0291099	0.00758483	0.0291099	YCL057C-A
YAR033W	0.522548	0.653239	0.0341839	0.0534606	4.15639	0.0755989	0.0199181	0.00261051	0.0145153	0.0145153	MST28
YHR133C	0.522258	0.653138	-0.0179506	0.0280535	6.51629	0.00615571	0.00153658	0.00212613	0.00794511	0.00794511	NSG1
YOR042W	0.52193	0.652872	0.0184118	0.0287516	6.12599	0.0378651	0.00230901	0.00632237	0.00765048	0.00765048	CUE5
YLR028C	0.521439	0.652402	-0.0178472	0.0278372	7.42701	0.00741482	0.000579989	0.00587041	0.00875603	0.00875603	ADE16
YDL180W	0.521359	0.652402	0.0185767	0.0289694	6.01183	0.0238863	0.00252071	0.00654446	0.00759019	0.00759019	YDL180W
YJR008W	0.521346	0.652402	0.0478712	0.0746505	5.2365	0.12423	0.00586013	0.0612792	0.00795393	0.0612792	YJR008W
YJL092W	0.520758	0.651981	-0.0180159	0.0280545	6.40864	0.0443002	0.00164313	0.00643348	0.00783921	0.00783921	SRS2
YLL048C	0.51993	0.651088	0.0194408	0.0302133	8.68626	0.0165141	0.000183006	0.0108148	0.00950357	0.0108148	YBT1
YDR541C	0.519907	0.651088	0.0225277	0.0350087	5.42551	0.0199342	0.00477153	0.0099945	0.00764029	0.0099945	YDR541C
YMR048W	0.519432	0.65075	0.0318627	0.0494592	4.28167	0.0336916	0.0162525	0.00701448	0.0132192	0.0132192	CSM3
YOR105W	0.518366	0.649559	-0.0527452	0.0816658	3.28922	0.0688179	0.0508865	0.00633654	0.0294647	0.0294647	NA
YDL137W	0.51825	0.649557	-0.0216708	0.0335438	7.20955	0.0169136	0.000772921	0.0127832	0.00856607	0.0127832	ARF2
YJL167W	0.51795	0.649557	-0.0181714	0.0281069	8.16139	0.0112755	0.00030443	0.00316644	0.00921342	0.00921342	ERG20
YGR184C	0.518031	0.649557	-0.0181321	0.0280516	7.99495	0.0128519	0.000364937	0.00519316	0.00911545	0.00911545	UBR1
YKL145W	0.51819	0.649557	-0.0180169	0.0278839	7.45668	0.0423814	0.000589299	0.00390432	0.00877812	0.00877812	RPT1
YLL033W	0.517532	0.64923	0.0374002	0.0577917	3.89359	0.0180762	0.0224247	-0.000275761	0.0178139	0.0178139	IRC19
YKL096W-A	0.517176	0.648926	0.0427525	0.066006	9.26636	0.0610875	9.91314e-05	0.0523912	0.00978905	0.0523912	CWP2
YDL211C	0.516571	0.64831	0.0271269	0.0418211	4.61407	0.0411735	0.0100721	0.0109997	0.0105353	0.0109997	YDL211C
YGL064C	0.516434	0.648282	-0.025415	0.0391692	4.83009	0.0311549	0.00917226	0.0036598	0.00931194	0.00931194	MRH4
YDL198C	0.516406	0.648282	-0.0180966	0.0278883	7.24763	0.0638476	0.000768409	0.00666165	0.00860196	0.00860196	GGC1
YOR079C	0.514519	0.646164	-0.0258986	0.0397329	5.7095	0.0459236	0.00360927	0.0154108	0.00752478	0.0154108	ATX2
YCL061C	0.51437	0.64612	0.0243548	0.0373512	5.62293	0.0257595	0.00397449	0.0128337	0.00755026	0.0128337	MRC1
YKL138C-A	0.513497	0.645166	-0.0383138	0.0586374	3.82052	0.0411906	0.0225342	0.0104967	0.0188907	0.0188907	NA
YHR124W	0.512909	0.644569	-0.0561933	0.085881	3.29057	0.069876	0.0594295	-0.00908392	0.0294304	0.0294304	NDT80
YNL134C	0.512607	0.644332	0.035715	0.0545447	7.36107	0.0750378	0.000650623	0.0351933	0.00870301	0.0351933	YNL134C
YKR093W	0.511943	0.64364	0.0807711	0.123161	5.07955	1.00037	0.0100283	0.172723	0.00835706	0.172723	PTR2
YOL030W	0.510312	0.641732	0.0313514	0.047621	8.06084	0.027698	0.000355903	0.0269658	0.00915457	0.0269658	GAS5
YHR175W-A	0.509887	0.641339	-0.0949512	0.144081	3.85791	0.43968	0.039813	0.210293	0.0183302	0.210293	NA
YLL002W	0.50969	0.641234	-0.02637	0.0399957	4.71647	0.020956	0.00936443	0.00798351	0.00990813	0.00990813	RTT109
YIL092W	0.508132	0.639415	-0.0316383	0.0478101	4.78873	0.0359442	0.00940915	0.01813	0.00951716	0.01813	YIL092W
YMR215W	0.507966	0.639348	-0.0275025	0.041544	7.32158	0.0876689	0.000773136	0.0200204	0.00866905	0.0200204	GAS3
YOL091W	0.507544	0.638959	0.054704	0.0825514	3.31443	0.202698	0.0532705	0.0157637	0.0288329	0.0288329	SPO21
YNL127W	0.507378	0.638891	0.019253	0.0290424	5.95532	0.0132593	0.00260452	0.00683831	0.0075574	0.0075574	FAR11
YPL255W	0.507008	0.638567	-0.0363137	0.0547301	4.40197	0.0384332	0.01343	0.0226582	0.0121267	0.0226582	BBP1
YJL026W	0.506737	0.638367	0.036187	0.0545044	8.16406	0.0422607	0.000341215	0.0354499	0.00921497	0.0354499	RNR2
YKL162C	0.506677	0.638367	0.0372124	0.056041	3.99414	0.0538965	0.0213861	0.00199411	0.0164514	0.0164514	YKL162C
YIL062C	0.506237	0.638021	-0.0211375	0.0317997	5.44502	0.0160695	0.0045593	0.00677221	0.00762382	0.00762382	ARC15
YGL002W	0.506186	0.638021	0.0201787	0.0303536	5.66941	0.0212848	0.00356201	0.00213501	0.00753826	0.00753826	ERP6
YMR088C	0.505146	0.636928	-0.0440404	0.0660856	7.57047	0.297797	0.000590716	0.0520262	0.00885334	0.0520262	VBA1
YKL061W	0.504626	0.636414	0.0398596	0.0597391	3.75083	0.0418648	0.0230053	0.0149139	0.0199908	0.0199908	YKL061W
YDL066W	0.504423	0.6363	-0.0209534	0.0313887	8.7552	0.0408874	0.000169801	0.0117004	0.00953948	0.0117004	IDP1
YER038W-A	0.503724	0.635559	0.127982	0.191406	1.50139	0.236642	0.296954	-0.0274625	0.144436	0.144436	NA
YNL215W	0.502605	0.634288	-0.0633399	0.0944813	3.84746	0.0937126	0.0229178	0.0846304	0.0184848	0.0846304	IES2
YNL103W	0.502275	0.634012	-0.0190736	0.0284292	6.20892	0.00805669	0.00205381	0.002117	0.00768357	0.00768357	MET4
YGR016W	0.501602	0.633303	-0.0517263	0.076977	3.29679	0.0443609	0.042116	0.00915641	0.0292733	0.0292733	YGR016W
YGL025C	0.501497	0.633303	-0.0314254	0.0467545	4.63021	0.0291482	0.010442	0.0158945	0.0104305	0.0158945	PGD1
YJL154C	0.500838	0.63262	0.0187415	0.0278406	6.95591	0.00682674	0.00101759	0.00438218	0.00832071	0.00832071	VPS35
YML074C	0.500329	0.632118	0.0293947	0.0436141	6.90484	0.0274227	0.00106338	0.021854	0.00827323	0.021854	FPR3
YBR242W	0.49947	0.631172	-0.0300724	0.0445303	5.55057	0.0659601	0.00467136	0.019219	0.0075694	0.019219	YBR242W
YMR052W	0.499446	0.631172	0.050475	0.0747378	3.33179	0.0545792	0.0388899	0.00611457	0.0284065	0.0284065	FAR3
YGR227W	0.499131	0.631025	0.0192593	0.028496	6.20012	0.0309313	0.00210406	0.00249826	0.00767914	0.00767914	DIE2
YIR009W	0.498979	0.630973	-0.0516949	0.0764608	3.32199	0.0369803	0.0417887	-0.0107771	0.0286463	0.0286463	MSL1
YKL049C	0.497061	0.628688	0.0307146	0.0452269	4.41704	0.0257517	0.0126438	0.00656538	0.0119999	0.0119999	CSE4
YGR010W	0.496932	0.628665	-0.0233364	0.0343523	5.4163	0.0254303	0.00478908	0.00942841	0.00764897	0.00942841	NMA2
YKL033W	0.496259	0.627954	-0.0200557	0.0294769	5.8583	0.00808159	0.00295439	0.00228689	0.00751389	0.00751389	TTI1
YDR424C	0.494814	0.626265	-0.0329156	0.0482158	4.3302	0.0335426	0.0152474	0.0031134	0.0127611	0.0127611	DYN2
YPL178W	0.494368	0.625847	-0.0212645	0.0311167	5.6031	0.00755264	0.00411037	-0.000685773	0.00755503	0.00755503	CBC2
YPR074C	0.494374	0.625847	0.019793	0.0289639	9.88982	0.0134851	5.51948e-05	0.00520802	0.0100519	0.0100519	TKL1
YKL052C	0.493771	0.625362	0.0268536	0.0392411	4.80124	0.0463512	0.00909848	0.00918183	0.00945368	0.00945368	ASK1
YPR046W	0.493616	0.625347	-0.0385378	0.0562949	3.94738	0.034437	0.0211127	0.000397365	0.0170686	0.0170686	MCM16
YPR119W	0.493561	0.625347	-0.0353205	0.0515887	6.305	0.0414428	0.00202812	0.0300361	0.00774743	0.0300361	CLB2
YMR274C	0.493648	0.625347	-0.0279445	0.0408236	4.67411	0.0460549	0.00992176	0.0093194	0.0101569	0.0101569	RCE1
YLR238W	0.492207	0.624081	-0.0295975	0.0430946	4.54541	0.0153127	0.0113687	-0.00117322	0.0110059	0.0110059	FAR10
YPR129W	0.492235	0.624081	-0.0197654	0.0287806	6.12223	0.0100109	0.00233066	0.00749786	0.00764893	0.00764893	SCD6
YNL073W	0.492003	0.624081	-0.0196974	0.0286663	6.08151	0.0190019	0.00227079	0.00585129	0.00762966	0.00762966	MSK1
YER021W	0.49232	0.624081	-0.0191583	0.0279022	7.60005	0.0202006	0.000507504	0.00205721	0.00887216	0.00887216	RPN3
YJR019C	0.492298	0.624081	0.0506274	0.0737302	5.34987	0.0738284	0.00518353	0.0603107	0.00773213	0.0603107	TES1
YOL038C-A	0.491925	0.624081	0.130479	0.189857	1.46044	0.524826	0.28449	0.113664	0.149785	0.149785	NA
YEL064C	0.491472	0.623842	0.0265546	0.0385985	5.40962	0.0408174	0.00454464	0.0134048	0.00765567	0.0134048	AVT2
YMR161W	0.491039	0.623432	0.0273968	0.039783	5.48193	0.0371316	0.00456845	0.0144996	0.00759903	0.0144996	HLJ1
YGL091C	0.490923	0.623424	0.0235129	0.034134	5.21782	0.021825	0.00604153	0.0075037	0.00799584	0.00799584	NBP35
YHL012W	0.489813	0.622153	-0.128788	0.186486	1.90034	0.481478	0.219488	0.1995	0.10116	0.1995	YHL012W
YHR143W-A	0.489062	0.621339	-0.0274243	0.0396419	4.86861	0.0500991	0.00942488	0.00950821	0.00913291	0.00950821	RPC10
YNL148C	0.488754	0.621086	-0.0613903	0.0886768	3.95328	0.100387	0.0231525	0.0715872	0.0169891	0.0715872	ALF1
YER031C	0.488616	0.621086	-0.0204096	0.0294718	5.87297	0.0115467	0.00294596	0.00457218	0.00751871	0.00751871	YPT31
YHR059W	0.488708	0.621086	0.0418153	0.0603949	3.85107	0.0398936	0.0213653	0.02258	0.0184312	0.02258	FYV4
YGR262C	0.488034	0.620588	-0.0213032	0.0307211	5.60073	0.0175192	0.00381507	0.0029655	0.00755561	0.00755561	BUD32
YDL044C	0.487809	0.62044	0.0372715	0.0537209	4.15402	0.0433549	0.0184961	0.0162734	0.0145413	0.0162734	MTF2
YIL157C	0.486899	0.619422	-0.0220169	0.0316676	5.40854	0.0121781	0.00442532	0.00527958	0.00765678	0.00765678	COA1
YDR016C	0.48678	0.61941	-0.0342823	0.0492959	4.21439	0.0468317	0.0153829	0.00719476	0.0138945	0.0138945	DAD1
YHR026W	0.486757	0.61941	-0.0194184	0.027921	7.53295	0.0254907	0.000562987	0.00489731	0.00882936	0.00882936	PPA1
YDR394W	0.48614	0.61941	0.0193762	0.027821	7.11294	0.0293615	0.000852498	0.00524058	0.00847265	0.00847265	RPT3
YBR236C	0.486251	0.61941	0.0210262	0.0301978	5.68266	0.00872533	0.0034523	0.00224863	0.00753425	0.00753425	ABD1
YDR486C	0.486263	0.61941	0.025727	0.03695	4.92446	0.021943	0.0075534	0.00529319	0.00889567	0.00889567	VPS60
YPR107C	0.486589	0.61941	0.0321458	0.0462034	4.37923	0.0247826	0.0133971	0.00516125	0.0123222	0.0123222	YTH1
YBR083W	0.48641	0.61941	0.0354852	0.0509823	5.28893	0.184897	0.00557533	0.0257395	0.00784375	0.0257395	TEC1
YLR108C	0.486296	0.61941	0.0448672	0.0644448	5.90053	0.207977	0.00316417	0.0468723	0.00752973	0.0468723	YLR108C
YMR175W-A	0.486781	0.61941	0.151236	0.217469	1.17467	0.426412	0.376971	0.0146116	0.192808	0.192808	NA
YMR214W	0.485661	0.619234	0.0328079	0.0470548	5.1608	0.0665087	0.0065573	0.0201186	0.0081333	0.0201186	SCJ1
YPR085C	0.485513	0.619185	-0.0267824	0.0383998	4.81195	0.0321591	0.00836488	0.00742826	0.00940033	0.00940033	ASA1
YDR247W	0.485247	0.618984	-0.057852	0.0828957	5.83205	0.135051	0.00334995	0.0794397	0.00750739	0.0794397	VHS1
YER034W	0.48512	0.618962	-0.0498693	0.0714367	4.25971	0.0926931	0.0154874	0.0459956	0.0134344	0.0459956	YER034W
YKL113C	0.484981	0.618923	-0.0221885	0.0317744	5.61279	0.0239227	0.00391373	0.00824999	0.00755269	0.00824999	RAD27
YGL094C	0.484864	0.618913	0.0194584	0.0278574	6.87256	0.00889286	0.00110549	0.00458935	0.00824409	0.00824409	PAN2
YKL019W	0.484494	0.618579	0.0196295	0.0280785	6.35023	0.0732389	0.00171327	0.0053806	0.00778533	0.00778533	RAM2
YIL098C	0.484112	0.61823	-0.0473841	0.0677201	3.60295	0.0561026	0.0326675	0.0181135	0.0225844	0.0225844	FMC1
YDR524C-B	0.483551	0.617653	0.0575392	0.0821281	8.55847	0.0984208	0.000187771	0.0810757	0.00943563	0.0810757	NA
YIL002W-A	0.482827	0.616867	0.0498376	0.0710177	4.16931	0.0716639	0.0162874	0.0444764	0.0143739	0.0444764	NA
YDR528W	0.48241	0.616695	-0.0418204	0.0595366	5.45695	0.0479984	0.00442813	0.038277	0.00761496	0.038277	HLR1
YML036W	0.482584	0.616695	-0.0280882	0.0400029	4.71766	0.0172687	0.00937813	-0.00194167	0.00990134	0.00990134	CGI121
YOL137W	0.482568	0.616695	-0.0213163	0.0303575	5.67407	0.0167983	0.00356616	0.00258008	0.00753689	0.00753689	BSC6
YFR031C-A	0.482067	0.616451	-0.0201897	0.0287201	9.40971	0.0175666	8.40325e-05	0.00507217	0.00985361	0.00985361	RPL2A
YJR073C	0.481784	0.616228	0.0371634	0.0528313	8.48198	0.139609	0.000223433	0.033404	0.00939412	0.033404	OPI3
YMR219W	0.481352	0.615814	0.0260022	0.0369281	6.10383	0.0258851	0.00230115	0.0141284	0.00764073	0.0141284	ESC1
YOR149C	0.481202	0.61576	0.020725	0.0294234	5.89888	0.0146969	0.00290128	0.000617707	0.00752901	0.00752901	SMP3
YMR256C	0.480468	0.614961	0.0393943	0.0558349	5.36426	0.0522251	0.00486	0.0326998	0.00771077	0.0326998	COX7
YGL195W	0.478637	0.612754	-0.0204694	0.0288913	9.7269	0.00965077	6.87448e-05	0.00419475	0.00998775	0.00998775	GCN1
YIL010W	0.477782	0.611798	0.0266536	0.0375469	5.30946	0.0184616	0.00489263	0.0120922	0.00780341	0.0120922	DOT5
YHR028C	0.477539	0.611624	-0.0198547	0.0279538	7.6791	0.0245791	0.000492375	0.00745986	0.00892205	0.00892205	DAP2
YDR379W	0.47679	0.610803	0.0251249	0.0353138	5.80352	0.025166	0.0033449	0.0116796	0.0075039	0.0116796	RGA2
YGL095C	0.47628	0.610287	-0.0224914	0.0315758	5.50425	0.00728423	0.00442468	0.00122436	0.00758743	0.00758743	VPS45
YJR113C	0.476151	0.61026	0.0602073	0.0845007	5.39042	0.0941253	0.00460254	0.081424	0.00767685	0.081424	RSM7
YNL184C	0.475802	0.610064	-0.0968603	0.135836	2.27649	0.13583	0.150113	-0.0459288	0.072186	0.072186	NA
YBL026W	0.47589	0.610064	-0.0240536	0.0337392	5.16877	0.0248854	0.00560137	0.00708446	0.00811319	0.00811319	LSM2
YJL115W	0.475522	0.609867	0.0422841	0.059261	4.86922	0.0616114	0.00845461	0.033856	0.00913021	0.033856	ASF1
YNL209W	0.475321	0.609746	0.0209188	0.0293042	10.6871	0.0144248	2.84185e-05	0.00546498	0.0103176	0.0103176	SSB2
YEL004W	0.475061	0.60955	0.0304874	0.0426834	4.585	0.0387434	0.0112203	0.00601106	0.0107295	0.0107295	YEA4
YDR213W	0.474945	0.60954	0.036962	0.0517344	5.29792	0.0811102	0.00601993	0.0262257	0.00782591	0.0262257	UPC2
YER069W	0.474678	0.609335	-0.0249964	0.0349655	8.70832	0.0418443	0.00018449	0.0145451	0.00951512	0.0145451	ARG5,6
YPL232W	0.474616	0.609335	-0.0204552	0.0286091	6.15766	0.0169243	0.00219924	0.00428102	0.00766174	0.00766174	SSO1
YDR229W	0.474447	0.609313	0.0279378	0.0390595	4.7573	0.0147315	0.00869877	0.00370919	0.00968208	0.00968208	IVY1
YDR320C-A	0.473827	0.609244	-0.0525261	0.0733333	3.78374	0.105312	0.0257653	0.0390256	0.019462	0.0390256	DAD4
YPL060W	0.474286	0.609244	-0.0343193	0.0479639	4.25956	0.0325288	0.0142807	0.0093751	0.0134359	0.0134359	LPE10
YDR377W	0.474263	0.609244	-0.0297724	0.0416072	6.09726	0.025034	0.00251792	0.0183389	0.00763759	0.0183389	ATP17
YML060W	0.474018	0.609244	-0.0275056	0.0384179	4.84531	0.0419636	0.00854218	0.00916227	0.00923974	0.00923974	OGG1
YBL095W	0.474173	0.609244	0.0279205	0.0390111	5.95663	0.0453959	0.00267341	0.0156619	0.00755813	0.0156619	YBL095W
YCL034W	0.473895	0.609244	0.0438571	0.0612397	5.82253	0.0430519	0.0030889	0.0420944	0.00750579	0.0420944	LSB5
YFL034C-A	0.472978	0.60839	-0.0270925	0.0377522	6.0139	0.0598894	0.00267583	0.0144952	0.00759141	0.0144952	RPL22B
YER133W	0.47277	0.60839	-0.020008	0.027867	7.10904	0.00669533	0.000887216	0.00341933	0.00846884	0.00846884	GLC7
YLR429W	0.472929	0.60839	-0.0199939	0.0278575	7.39098	0.0203944	0.00062199	0.00360672	0.00872769	0.00872769	CRN1
YKR059W	0.472113	0.607691	-0.0207139	0.0288075	9.48256	0.021362	0.000112752	0.00728214	0.00988549	0.00988549	TIF1
YDR405W	0.471885	0.607534	0.0330187	0.0458965	4.4107	0.0531648	0.0133258	0.00675353	0.012053	0.012053	MRP20
YDR179C	0.471606	0.607406	-0.0771645	0.107193	2.81136	0.164946	0.0936691	0.0180207	0.0447643	0.0447643	CSN9
YML008C	0.471678	0.607406	0.0201591	0.0280084	7.94328	0.0185918	0.000366756	0.00449358	0.00908447	0.00908447	ERG6
YCR015C	0.471378	0.607295	0.027988	0.0388593	4.83538	0.0164672	0.00890629	0.00765675	0.00928662	0.00928662	YCR015C
YDL108W	0.470946	0.607066	-0.0272845	0.0378457	4.91523	0.0106782	0.00832302	0.000580074	0.00893314	0.00893314	KIN28
YNR023W	0.470599	0.607066	-0.0256901	0.0356062	5.05071	0.00815383	0.00682904	0.000651402	0.00844534	0.00844534	SNF12
YPL145C	0.471093	0.607066	-0.0201872	0.0280105	7.94824	0.0109663	0.000365196	0.00409893	0.00908746	0.00908746	KES1
YCR044C	0.47109	0.607066	0.0204827	0.0284203	6.1979	0.0369069	0.00205318	0.0046227	0.00767806	0.00767806	PER1
YDL182W	0.471013	0.607066	0.0272055	0.0377418	9.10082	0.0258433	0.000129588	0.017032	0.0097115	0.017032	LYS20
YGR212W	0.470897	0.607066	0.0388338	0.0538596	4.17036	0.0537916	0.0169722	0.017977	0.0143624	0.017977	SLI1
YPL010W	0.470303	0.606873	-0.0202539	0.028053	6.46479	0.00683398	0.00158723	0.00400479	0.0078941	0.0078941	RET3
YPL049C	0.470263	0.606873	0.0296134	0.041013	5.82523	0.0387288	0.00345541	0.0168099	0.0075062	0.0168099	DIG1
YHR091C	0.470051	0.606824	-0.0242835	0.0336151	5.20766	0.00995653	0.0055946	0.00334203	0.00801927	0.00801927	MSR1
YNR018W	0.469674	0.606475	0.0265199	0.0366798	6.16015	0.0190208	0.00200201	0.0142073	0.00766257	0.0142073	AIM38
YLR430W	0.469555	0.60646	0.0202371	0.0279827	7.70757	0.0145888	0.000493992	0.00337961	0.00893987	0.00893987	SEN1
YOR213C	0.469314	0.606286	-0.0249232	0.0344435	5.19508	0.0199209	0.00624426	0.00219061	0.00804888	0.00804888	SAS5
YDR321W	0.468887	0.605873	-0.0205299	0.0283448	7.60264	0.0240275	0.000538713	0.00914091	0.0088738	0.00914091	ASP1
YHR067W	0.467747	0.604537	-0.0319293	0.0439707	5.07073	0.0708338	0.00652899	0.0167647	0.00838353	0.0167647	HTD2
YFL017W-A	0.467632	0.604526	-0.059606	0.0820638	3.16493	0.108386	0.0483269	0.00788448	0.0328094	0.0328094	SMX2
YJL083W	0.467224	0.604257	-0.0240798	0.033122	5.28329	0.0132967	0.00536224	0.00322914	0.00785512	0.00785512	TAX4
YAL020C	0.467318	0.604257	0.0840237	0.1156	4.29342	0.186126	0.0156537	0.145346	0.013106	0.145346	ATS1
YDR494W	0.467026	0.604216	0.0251343	0.0345571	5.19237	0.0211462	0.00633216	0.00190533	0.00805536	0.00805536	NA
YEL069C	0.467073	0.604216	0.167985	0.230987	1.02797	1.11084	0.230895	0.411919	0.219271	0.411919	HXT13
YDR084C	0.466853	0.604207	0.0356223	0.0489581	5.45591	0.0386668	0.00442565	0.0244519	0.0076157	0.0244519	TVP23
YOR306C	0.466581	0.603992	0.0709161	0.0974051	5.41582	0.147486	0.00545746	0.10885	0.00764945	0.10885	MCH5
YOR130C	0.466379	0.603869	-0.023684	0.0325159	5.35193	0.0256552	0.00500908	0.00347392	0.00772895	0.00772895	ORT1
YOR303W	0.466188	0.603759	-0.0299134	0.0410507	8.5265	0.0618278	0.000210647	0.020092	0.00941836	0.020092	CPA1
YLR170C	0.465986	0.603688	-0.0406569	0.0557689	4.2287	0.0367339	0.0170848	0.0203863	0.0137469	0.0203863	APS1
YDR385W	0.466027	0.603688	0.0215037	0.0294992	11.2469	0.024327	2.92278e-05	0.00670071	0.0104549	0.0104549	EFT2
YNR028W	0.46591	0.603688	0.0224502	0.0307895	5.65596	0.00858645	0.00387937	0.00359013	0.00754199	0.00754199	CPR8
YOR179C	0.465688	0.603662	0.0461174	0.0632167	3.62903	0.0185581	0.0260478	-0.0134255	0.0220998	0.0220998	SYC1
YJL129C	0.465393	0.603417	-0.0204024	0.0279486	6.86549	0.00525796	0.00117312	0.00313857	0.00823781	0.00823781	TRK1
YCR073C	0.464464	0.60235	-0.036623	0.0500646	5.41628	0.0361203	0.00499311	0.0252045	0.007649	0.0252045	SSK22
YPL065W	0.46426	0.602223	-0.0406327	0.0555204	4.07164	0.0563054	0.0206959	0.016442	0.0154883	0.016442	VPS28
YOR008C	0.463942	0.601948	-0.0202935	0.0277093	6.83688	0.0263521	0.00103763	0.00265675	0.00821282	0.00821282	SLG1
YBR272C	0.463805	0.601908	-0.0232183	0.0316932	5.47998	0.010334	0.00450149	0.00640801	0.00760016	0.00760016	HSM3
YLL028W	0.463313	0.601407	-0.0305324	0.0416312	7.11247	0.0862234	0.000828604	0.0200523	0.00847219	0.0200523	TPO1
YPL234C	0.463281	0.601407	0.0204469	0.0278776	7.24523	0.0313136	0.000763403	0.00513162	0.00859973	0.00859973	TFP3
YMR281W	0.462917	0.601167	-0.0304826	0.0415265	5.20593	0.0328296	0.00611553	0.0146605	0.00802329	0.0146605	GPI12
YCR093W	0.46245	0.600699	-0.0208191	0.0283324	8.64062	0.00952357	0.000191626	0.00398226	0.00947951	0.00947951	CDC39
YCR047C	0.462342	0.600695	-0.0660142	0.0898156	5.13692	0.130272	0.00717438	0.0900143	0.00819549	0.0900143	BUD23
YPR120C	0.460833	0.598872	-0.0388683	0.0527045	4.63047	0.0298503	0.00984631	0.0236199	0.0104288	0.0236199	CLB5
YOR264W	0.460784	0.598872	0.026756	0.0362765	5.4416	0.0214365	0.00482254	0.0110324	0.00762653	0.0110324	DSE3
YDR296W	0.460123	0.598223	-0.0257425	0.034851	5.09795	0.0270983	0.00633006	0.0049353	0.00830326	0.00830326	MHR1
YNR055C	0.459566	0.597734	-0.0243026	0.0328608	6.77692	0.0219582	0.00127303	0.0117367	0.00816293	0.0117367	HOL1
Q0080	0.459641	0.597734	0.166903	0.225716	0.900074	0.574884	0.368675	0.0650732	0.245137	0.245137	ATP8
YGR004W	0.45902	0.597272	-0.024381	0.0329267	5.31571	0.0174905	0.00527053	0.00355267	0.00779142	0.00779142	PEX31
YDR180W	0.45894	0.597272	-0.0209079	0.0282313	6.43243	0.00591802	0.00174	0.00458259	0.00786223	0.00786223	SCC2
YER009W	0.459076	0.597272	0.0221993	0.0299841	7.4949	0.0188297	0.000585504	0.0102461	0.00880473	0.0102461	NTF2
YDL193W	0.459028	0.597272	0.0259753	0.0350805	5.35674	0.0214552	0.00473281	0.0100939	0.00772168	0.0100939	NUS1
YEL009C	0.458022	0.596448	0.0212657	0.0286559	9.2777	0.0237552	9.89893e-05	0.00209845	0.00979425	0.00979425	GCN4
YBR171W	0.456899	0.595121	-0.0222017	0.0298425	5.90159	0.00730339	0.00319935	0.00371301	0.0075302	0.0075302	SEC66
YKL105C	0.456148	0.594279	0.025123	0.0337129	5.80983	0.0160556	0.00311427	0.0105789	0.00750432	0.0105789	YKL105C
YHR173C	0.45549	0.593559	0.16867	0.22601	0.918167	0.623942	0.344754	0.270661	0.24131	0.270661	NA
YLR455W	0.455377	0.593548	-0.0263218	0.0352613	5.11543	0.0185241	0.00672595	0.00705154	0.0082539	0.0082539	YLR455W
YPR095C	0.455328	0.593548	-0.0214826	0.0287753	6.14599	0.00688753	0.00231792	0.00250342	0.00765797	0.00765797	SYT1
YCR077C	0.454645	0.592951	-0.0215645	0.0288413	7.5582	0.0150791	0.000550514	0.00947117	0.00884551	0.00947117	PAT1
YLR389C	0.454621	0.592951	0.0209199	0.0279777	7.54961	0.0047558	0.000590484	0.00433448	0.00884002	0.00884002	STE23
YDR462W	0.454711	0.592951	0.0391618	0.0523844	4.12851	0.0325457	0.0182345	0.0133254	0.0148265	0.0148265	MRPL28
YGR125W	0.454364	0.592908	-0.0337471	0.0451069	8.43561	0.12838	0.000219456	0.0242936	0.00936865	0.0242936	YGR125W
YHR045W	0.454177	0.592908	-0.0212964	0.0284533	6.34039	0.00642047	0.00197711	0.00200329	0.00777676	0.00777676	YHR045W
YCL014W	0.454323	0.592908	-0.0208062	0.0278072	6.86136	0.0107079	0.00108179	0.00208789	0.00823416	0.00823416	BUD3
YJL171C	0.454196	0.592908	0.0583281	0.0779331	7.91617	0.0695338	0.000429397	0.0727443	0.00906812	0.0727443	YJL171C
YNL167C	0.453812	0.592766	0.0216782	0.0289399	6.02406	0.00771727	0.00249295	0.00237884	0.0075974	0.0075974	SKO1
YOL059W	0.453838	0.592766	0.0348945	0.0465861	7.65698	0.0391644	0.000473282	0.0256739	0.00890815	0.0256739	GPD2
YGL192W	0.453325	0.592368	-0.170289	0.227087	2.89859	2.4386	0.133063	0.488232	0.0414388	0.488232	IME4
YLR163C	0.453151	0.592278	0.022011	0.0293412	5.84966	0.0262074	0.00286072	0.00215097	0.00751143	0.00751143	MAS1
YPL162C	0.452819	0.592096	-0.024177	0.0322049	5.33697	0.0130978	0.00474249	0.00236531	0.00775306	0.00775306	YPL162C
YFL060C	0.452908	0.592096	0.10098	0.134537	3.49601	0.785304	0.193366	-0.0355356	0.0247027	0.0247027	SNO3
YDR175C	0.452085	0.591292	-0.0275013	0.0365736	5.01197	0.00956124	0.00754371	-0.000118944	0.00857194	0.00857194	RSM24
YPR189W	0.451821	0.591211	-0.0209257	0.0278126	6.9924	0.0049297	0.000964072	0.00310742	0.00835545	0.00835545	SKI3
YPR047W	0.451919	0.591211	0.035748	0.0475234	4.37868	0.0234649	0.0148828	-0.00170604	0.0123271	0.0123271	MSF1
YDL202W	0.451358	0.590749	-0.0283412	0.03763	4.92529	0.0156658	0.00816774	0.000614317	0.00889233	0.00889233	MRPL11
YOL100W	0.45129	0.590749	-0.0223595	0.0296834	5.81552	0.0116476	0.0031106	0.00496533	0.00750488	0.00750488	PKH2
YHR038W	0.451085	0.590664	0.0537355	0.0713043	3.45147	0.0638656	0.0356046	0.0167439	0.0256507	0.0256507	RRF1
YIR035C	0.450725	0.590329	-0.0517536	0.06862	5.80679	0.0963243	0.00331348	0.0534165	0.00750409	0.0534165	YIR035C
YCL051W	0.450241	0.589917	0.0250601	0.0331916	5.7401	0.0252443	0.00353365	0.00973928	0.00751239	0.00973928	LRE1
YDL173W	0.450306	0.589917	0.0260133	0.0344591	5.90962	0.0363345	0.00281956	0.0114865	0.00753386	0.0114865	PAR32
YGR030C	0.449781	0.5895	-0.0656626	0.0868804	3.50289	0.118542	0.0380775	0.0528626	0.0245598	0.0528626	POP6
YLR369W	0.449743	0.5895	0.0243585	0.032227	5.39283	0.0154733	0.00483864	0.00389548	0.00767403	0.00767403	SSQ1
YPL057C	0.449497	0.589401	0.055971	0.0740109	6.60077	0.0657502	0.00143957	0.0645542	0.0080254	0.0645542	SUR1
YGL090W	0.448702	0.588494	0.0332996	0.0439552	4.48974	0.0223975	0.011859	0.00467704	0.0114183	0.0114183	LIF1
YBR188C	0.448262	0.588053	0.0459468	0.0605906	3.8116	0.0330378	0.0252032	0.00112604	0.0190274	0.0190274	NTC20
YML050W	0.448156	0.588049	0.0462797	0.0610154	3.79265	0.047049	0.025531	0.0152354	0.0193218	0.0193218	AIM32
YLR211C	0.448001	0.587982	-0.0427836	0.0563868	3.88225	0.0335253	0.0203299	0.00998832	0.0179761	0.0179761	YLR211C
YEL027W	0.44784	0.587906	0.0215521	0.0283946	8.48487	0.0709887	0.00021436	0.00949932	0.0093957	0.00949932	CUP5
YLR063W	0.445407	0.584847	-0.0612598	0.080278	4.41652	0.125442	0.0161023	0.0615412	0.0120042	0.0615412	YLR063W
YIL154C	0.445099	0.584578	0.108135	0.14161	4.66746	0.237614	0.0103038	0.231296	0.0101973	0.231296	IMP2'
YBR176W	0.444681	0.584165	-0.0269969	0.0353219	5.02547	0.0100698	0.00650463	0.00125692	0.00852674	0.00852674	ECM31
YML109W	0.444559	0.58414	0.0294921	0.0385761	5.54838	0.0682632	0.00406415	0.0138645	0.0075701	0.0138645	ZDS2
YOL098C	0.442849	0.582057	-0.0214532	0.027956	7.65585	0.00630193	0.000508492	0.00319628	0.00890744	0.00890744	YOL098C
YDR427W	0.442872	0.582057	0.0214383	0.027938	6.87553	0.0203394	0.00115703	0.00572179	0.00824674	0.00824674	RPN9
YHR110W	0.442055	0.581253	0.0240923	0.0313405	5.60517	0.0268009	0.00427923	0.00638903	0.00755453	0.00755453	ERP5
YGR277C	0.4415	0.580701	-0.0256239	0.0332924	5.29924	0.0148993	0.00553037	0.00297269	0.00782331	0.00782331	CAB4
YKR001C	0.441454	0.580701	0.0215583	0.0280072	7.65399	0.0153432	0.000544146	0.00519812	0.00890626	0.00890626	VPS1
YPL151C	0.441533	0.580701	0.0257276	0.0334295	5.29531	0.0203499	0.00563286	0.00530261	0.00783106	0.00783106	PRP46
YML002W	0.441468	0.580701	0.0277605	0.0360659	5.04206	0.021862	0.00719852	0.00383695	0.00847279	0.00847279	YML002W
YNR044W	0.441142	0.580701	0.0349645	0.0453927	6.21303	0.249309	0.00237739	0.0224473	0.00768573	0.0224473	AGA1
YGR099W	0.440331	0.579791	0.027736	0.0359444	5.50907	0.0182674	0.00414719	0.0114187	0.0075852	0.0114187	TEL2
YBR159W	0.439942	0.579437	0.0225495	0.0291982	6.71475	0.0334021	0.00128348	0.00898779	0.00811538	0.00898779	IFA38
YIL071C	0.43996	0.579437	0.032554	0.0421541	4.6041	0.0225015	0.0108077	0.0051177	0.0106011	0.0106011	PCI8
Q0105	0.439035	0.578595	-0.0514329	0.0664659	8.50028	0.156882	0.000237231	0.052987	0.00940411	0.052987	COB
YCR017C	0.439016	0.578595	0.0216754	0.0280096	7.7441	0.0170978	0.000489409	0.00505044	0.00896263	0.00896263	CWH43
YMR018W	0.439117	0.578595	0.0684524	0.0884757	3.06173	0.212997	0.0584104	-0.00101998	0.0359	0.0359	YMR018W
YCL010C	0.438745	0.578508	0.0252764	0.0326436	5.32641	0.021233	0.00495267	0.00788561	0.0077715	0.00788561	SGF29
YER068W	0.438291	0.578043	-0.0221297	0.0285514	6.10318	0.00686296	0.00218082	0.00310608	0.00764043	0.00764043	MOT2
YOR161C-C	0.437964	0.577747	-0.153644	0.198087	1.49638	0.228129	0.327662	-0.121483	0.145081	0.145081	NA
YLR078C	0.437506	0.577316	-0.0263247	0.0339056	5.25994	0.021739	0.00594679	0.00282995	0.00790336	0.00790336	BOS1
YDR382W	0.437536	0.577316	0.0498491	0.0642087	8.79858	0.0541236	0.000165291	0.0495053	0.00956181	0.0495053	RPP2B
YIL070C	0.437313	0.57729	0.0252665	0.0325289	5.32504	0.0224477	0.0049743	0.00639587	0.00777398	0.00777398	MAM33
YPL252C	0.436867	0.576835	0.0395253	0.0508368	5.95952	0.056559	0.00279943	0.0283369	0.00755974	0.0283369	YAH1
YLR166C	0.436646	0.576764	-0.0228228	0.0293402	6.031	0.0132834	0.00276992	0.00213048	0.00760147	0.00760147	SEC10
YFL048C	0.436456	0.576764	0.0251626	0.0323347	6.43354	0.0189127	0.00170146	0.0108951	0.00786331	0.0108951	EMP47
YMR180C	0.436586	0.576764	0.0338875	0.0435589	4.64885	0.048707	0.0112305	0.0116289	0.0103124	0.0116289	CTL1
YLR423C	0.436712	0.576764	0.0474551	0.0610152	3.78487	0.0483739	0.0254084	-0.00919864	0.0194442	0.0194442	ATG17
YCL026C-B	0.436127	0.576528	0.0721067	0.0925929	4.73411	0.189435	0.0109433	0.0923488	0.0098088	0.0923488	HBN1
YHR076W	0.435994	0.576486	-0.0249082	0.0319755	5.51331	0.0136676	0.00473488	0.000226522	0.00758332	0.00758332	PTC7
YJL030W	0.435795	0.576486	0.0395103	0.0506988	4.1497	0.0384249	0.0163784	0.00951972	0.0145892	0.0145892	MAD2
YJR067C	0.435901	0.576486	0.0470844	0.0604318	3.76666	0.0447176	0.0242647	0.00224884	0.0197343	0.0197343	YAE1
YPR071W	0.435589	0.576354	0.0331086	0.0424653	4.51641	0.0357023	0.0105088	0.00246333	0.0112172	0.0112172	YPR071W
YBR252W	0.434681	0.575286	0.0257321	0.0329389	5.4663	0.0279658	0.00411739	0.00895425	0.00760861	0.00895425	DUT1
YLL009C	0.43401	0.574532	-0.052581	0.0672093	3.59406	0.0740687	0.0316691	0.0207119	0.0227524	0.0227524	COX17
YMR071C	0.433555	0.574064	0.0241104	0.0307876	5.58844	0.0221183	0.00386123	0.0053015	0.00755867	0.00755867	TVP18
YKL007W	0.433221	0.573839	0.0275559	0.0351617	5.96659	0.0257185	0.00279532	0.0121001	0.00756373	0.0121001	CAP1
YOR094W	0.433285	0.573839	0.0362837	0.0463048	4.40344	0.0228475	0.0137181	0.00979507	0.0121142	0.0121142	ARF3
YGL212W	0.432978	0.5737	-0.0436859	0.0557142	3.92753	0.0200143	0.0200586	0.000255292	0.017339	0.017339	VAM7
YBR217W	0.432465	0.573181	-0.0523386	0.066675	3.62466	0.0438116	0.0313793	0.00838141	0.0221803	0.0221803	ATG12
YLR364W	0.432485	0.573181	-0.0517744	0.0659591	3.95164	0.0805971	0.0220824	0.0303333	0.0170111	0.0303333	GRX8
YDR104C	0.432386	0.573181	0.0241052	0.0307027	5.63973	0.0188727	0.00381087	0.00443044	0.00754616	0.00754616	SPO71
YEL044W	0.432372	0.573181	0.0444894	0.0566642	4.94422	0.0507542	0.00724683	0.031437	0.00881767	0.031437	IES6
YGL087C	0.431799	0.572807	0.0267369	0.0340113	5.21735	0.01941	0.00562858	0.00830809	0.00799691	0.00830809	MMS2
YGR202C	0.431651	0.572745	-0.0232942	0.0296224	5.89051	0.0223649	0.00304643	0.00287189	0.00752545	0.00752545	PCT1
YKL141W	0.431327	0.572449	0.0405334	0.0515088	6.51407	0.0493186	0.00156957	0.0303954	0.00794293	0.0303954	SDH3
YKL208W	0.430783	0.57186	0.0372952	0.0473378	4.36475	0.0242818	0.0142029	0.0127949	0.0124494	0.0127949	CBT1
YLR305C	0.430552	0.571754	-0.0220585	0.0279843	7.90046	0.0119453	0.000376338	0.00766183	0.00905861	0.00905861	STT4
YJR014W	0.430602	0.571754	0.0236367	0.0299897	5.77312	0.0165811	0.00333074	0.00516726	0.00750491	0.00750491	TMA22
YGR238C	0.430195	0.571503	0.0312185	0.0395743	5.865	0.0582456	0.00283539	0.0160331	0.00751599	0.0160331	KEL2
YOR103C	0.430212	0.571503	0.0642823	0.0814909	4.95435	0.0888802	0.0070345	0.0729728	0.00877885	0.0729728	OST2
YGL193C	0.429635	0.571003	0.113562	0.143783	3.66554	2.36413	0.0790162	0.170055	0.0214417	0.170055	YGL193C
YDR441C	0.42909	0.570412	0.046608	0.0589415	5.74933	0.0440589	0.00327549	0.0385801	0.00750958	0.0385801	APT2
YLR095C	0.428516	0.569783	0.0233143	0.0294471	5.86258	0.0136524	0.00293194	0.00612545	0.00751521	0.00751521	IOC2
YDL019C	0.427938	0.569148	0.033938	0.0428119	6.92647	0.0255099	0.00105617	0.0210259	0.00829316	0.0210259	OSH2
YKL126W	0.427627	0.568867	-0.0227069	0.0286248	7.21837	0.0104962	0.000753733	0.00911807	0.00857446	0.00911807	YPK1
YDL078C	0.42697	0.568127	0.0220532	0.0277614	6.76655	0.0108409	0.00113055	0.00516814	0.00815468	0.00815468	MDH3
YGL049C	0.425821	0.566731	0.0225928	0.02837	6.42873	0.0260571	0.0018382	0.00215627	0.00785862	0.00785862	TIF4632
YDR468C	0.425552	0.566504	-0.0371391	0.0466087	4.73495	0.0214486	0.00908933	0.0170832	0.00980416	0.0170832	TLG1
YGL170C	0.425175	0.566136	0.17169	0.215292	1.10468	0.539728	0.353397	0.0882192	0.205029	0.205029	SPO74
YAL041W	0.424912	0.565973	-0.0222813	0.027924	6.67195	0.00497984	0.0013097	0.000907349	0.00808464	0.00808464	CDC24
YJL023C	0.424953	0.565973	0.0362501	0.0454343	4.43448	0.0171058	0.0130144	-0.00328362	0.0118558	0.0118558	PET130
YIL129C	0.424669	0.56586	0.0223053	0.0279394	7.86331	0.0133016	0.000368679	0.00587324	0.00903602	0.00903602	TAO3
YLR224W	0.42466	0.56586	0.0227477	0.028493	6.27387	0.0123917	0.00205713	0.00341448	0.00772395	0.00772395	YLR224W
YPL168W	0.423906	0.565108	0.0365122	0.0456595	4.47408	0.0337325	0.0125683	0.0125491	0.0115394	0.0125491	YPL168W
YDR256C	0.4235	0.564699	-0.0538985	0.0673424	4.0265	0.0800824	0.0205998	0.0340376	0.0160404	0.0340376	CTA1
YAL007C	0.423312	0.564582	0.0224325	0.0280165	6.5605	0.0113862	0.00146863	0.0068402	0.00798804	0.00798804	ERP2
YPL274W	0.423129	0.56447	0.0383779	0.0479122	7.27077	0.0701133	0.000752882	0.026904	0.00862337	0.026904	SAM3
YNL078W	0.42295	0.564418	0.0357728	0.0446427	5.72291	0.0730426	0.00372301	0.0202881	0.0075192	0.0202881	NIS1
YER139C	0.42299	0.564418	0.0431853	0.0538978	4.03235	0.0357887	0.0190312	0.00995107	0.0159675	0.0159675	RTR1
YLR326W	0.422646	0.564223	0.0432543	0.0539438	4.05785	0.0615853	0.0194041	0.00225737	0.0156545	0.0156545	YLR326W
YGR068C	0.422527	0.564197	0.0288847	0.0360138	5.27461	0.0191805	0.00532746	0.0102986	0.00787281	0.0102986	ART5
YGR171C	0.422384	0.564139	-0.0287584	0.0358453	5.03286	0.0118216	0.00697773	0.00023536	0.00850249	0.00850249	MSM1
YOL151W	0.421987	0.563741	-0.0499428	0.0621968	6.63249	0.0744961	0.0012947	0.0453119	0.00805308	0.0453119	GRE2
YGL051W	0.4217	0.56349	0.123678	0.153929	2.2724	0.251974	0.213012	-0.0392477	0.0724515	0.0724515	MST27
YBR066C	0.42062	0.562179	0.0510198	0.0633513	4.3541	0.049037	0.0131709	0.0351821	0.0125442	0.0351821	NRG2
YDR254W	0.420284	0.561862	-0.0325932	0.0404418	4.68887	0.0192245	0.00963629	0.00328737	0.0100685	0.0100685	CHL4
YLR288C	0.420007	0.561624	0.0349552	0.0433467	4.51347	0.016232	0.0113982	0.00554718	0.011239	0.011239	MEC3
YPR017C	0.419428	0.560983	-0.0351764	0.0435668	4.58705	0.0197254	0.0121522	0.00807142	0.0107155	0.0107155	DSS4
YLL031C	0.419105	0.560682	0.0224587	0.0277962	7.25742	0.0186313	0.000697505	0.00696747	0.00861107	0.00861107	GPI13
YAR029W	0.418663	0.560223	-0.101616	0.125646	2.44679	0.306311	0.128235	0.0437591	0.0619644	0.0619644	YAR029W
YNL193W	0.417842	0.559256	-0.0254287	0.0313868	5.51069	0.0152839	0.00428432	0.00391659	0.00758447	0.00758447	YNL193W
YGL254W	0.417663	0.559149	-0.0281568	0.0347408	5.16097	0.0241047	0.00640803	0.00254091	0.00813287	0.00813287	FZF1
YNL271C	0.417329	0.558833	-0.0242071	0.0298461	7.49279	0.0100701	0.000592209	0.0101399	0.00880331	0.0101399	BNI1
YNR015W	0.416696	0.558118	-0.0395222	0.0486627	5.71862	0.0509157	0.0036357	0.0248945	0.00752106	0.0248945	SMM1
YIL083C	0.416522	0.558015	0.0239535	0.0294823	5.93426	0.00998574	0.00292608	0.00481596	0.00754605	0.00754605	CAB2
YLR087C	0.416409	0.557996	-0.0228892	0.0281655	7.53119	0.0162571	0.000555964	0.00900157	0.00882822	0.00900157	CSF1
YNL297C	0.415475	0.557004	-0.0227174	0.0278982	7.45787	0.0108196	0.000598004	0.00764144	0.00877898	0.00877898	MON2
YKL196C	0.415571	0.557004	0.0228159	0.0280249	6.62999	0.0186341	0.00141139	0.00321281	0.00805097	0.00805097	YKT6
YLR098C	0.414836	0.556281	-0.0260275	0.0319194	5.45932	0.0138551	0.0046617	0.00729289	0.00761331	0.00761331	CHA4
YER015W	0.414566	0.556051	0.0399678	0.048987	5.32821	0.0395016	0.00488396	0.0240278	0.00776826	0.0240278	FAA2
YMR108W	0.414308	0.555836	0.0231969	0.0284159	8.83303	0.00965815	0.00014887	0.00223034	0.00957939	0.00957939	ILV2
YER077C	0.414199	0.555821	-0.0293892	0.0359929	5.00674	0.0551429	0.00701814	0.00649648	0.00858978	0.00858978	YER077C
YGL124C	0.413983	0.555663	-0.0273729	0.0335081	5.26744	0.00844074	0.00563964	0.000613155	0.00788764	0.00788764	MON1
YBR264C	0.413948	0.555663	0.0398694	0.0488017	4.28646	0.0261307	0.0155205	0.00748915	0.0131729	0.0131729	YPT10
YIL037C	0.413636	0.555562	-0.0836499	0.102322	2.7608	0.249069	0.0793211	0.0341503	0.0468192	0.0468192	PRM2
YGR104C	0.413712	0.555562	-0.0389106	0.0476042	4.36495	0.0289867	0.0148549	0.00200861	0.0124475	0.0124475	SRB5
YLR146C	0.41309	0.554989	-0.0237427	0.0290087	6.04987	0.0134116	0.00252602	0.0070168	0.00761236	0.00761236	SPE4
YDR520C	0.412595	0.554454	-0.0285494	0.0348446	5.09992	0.0103751	0.00633026	0.00512905	0.00829764	0.00829764	URC2
YLR256W	0.412522	0.554454	0.0301785	0.0368272	8.55475	0.307131	0.000230674	0.0161092	0.00943362	0.0161092	HAP1
YHR061C	0.412191	0.554175	-0.0288604	0.0351938	5.09326	0.0306028	0.00660576	0.00701738	0.00831679	0.00831679	GIC1
YNR032C-A	0.411474	0.553341	-0.054467	0.0663178	3.65998	0.0374396	0.031447	-0.00285286	0.0215404	0.0215404	HUB1
YMR002W	0.410663	0.552381	0.0475512	0.0577969	6.69073	0.0613413	0.00136864	0.0388772	0.00809831	0.0388772	MIC17
YEL005C	0.410385	0.552138	0.0405721	0.0492849	4.19725	0.018412	0.0151902	-0.000673433	0.0140741	0.0140741	VAB2
YDR125C	0.409067	0.550496	0.0387432	0.0469309	4.37778	0.0378035	0.0142008	0.00852645	0.0123349	0.0123349	ECM18
YLR027C	0.408855	0.550341	0.0250943	0.0303838	8.43128	0.0216424	0.000220079	0.0109023	0.00936626	0.0109023	AAT2
YML072C	0.407973	0.549284	0.0235079	0.0284094	8.78865	0.0163752	0.000167111	0.00875422	0.00955671	0.00955671	TCB3
YLR299W	0.407531	0.548819	0.0302251	0.0364929	6.66819	0.0605753	0.00129756	0.0147471	0.00808179	0.0147471	ECM38
YKL134C	0.40721	0.548516	-0.0268808	0.0324329	5.36947	0.0124762	0.00496957	0.00732493	0.00770352	0.00770352	YKL134C
YDL076C	0.406702	0.547962	0.0271403	0.0327105	5.32893	0.0174669	0.00512401	0.00547143	0.00776698	0.00776698	RXT3
YMR208W	0.406459	0.547764	0.0256084	0.0308482	7.01341	0.0175668	0.000939432	0.0105255	0.00837567	0.0105255	ERG12
YJR135W-A	0.406225	0.547579	0.0328197	0.0395154	4.95263	0.0263357	0.00800165	0.0108107	0.0087854	0.0108107	TIM8
YPR004C	0.405867	0.547226	-0.0231809	0.0278888	7.26644	0.0117261	0.000751268	0.00372902	0.0086194	0.0086194	AIM45
YGR193C	0.405802	0.547226	0.0241601	0.0290629	6.02255	0.0318107	0.00257981	0.00331535	0.00759651	0.00759651	PDX1
YLR146W-A	0.404098	0.545156	-0.0955301	0.1145	2.72822	0.140739	0.109756	-0.0332875	0.0481947	0.0481947	NA
YIL105C	0.404139	0.545156	0.0242197	0.0290317	5.97546	0.0161626	0.0025856	0.00486746	0.00756882	0.00756882	SLM1
YLR090W	0.403517	0.544575	0.0244621	0.0292834	5.92176	0.0196534	0.0027916	0.00674287	0.00753969	0.00753969	XDJ1
YNL267W	0.403333	0.544457	-0.0233748	0.0279709	6.46393	0.00738992	0.00153267	0.00477679	0.00789324	0.00789324	PIK1
YIR006C	0.402612	0.543612	-0.0284855	0.0340343	8.15377	0.0170562	0.000299269	0.0136562	0.009209	0.0136562	PAN1
YER137C	0.401995	0.542908	-0.0999213	0.119229	2.62757	0.233629	0.118551	0.0181417	0.0527159	0.0527159	YER137C
YOL110W	0.401969	0.542908	0.0921173	0.109911	4.45882	0.161249	0.0117214	0.133822	0.0116596	0.133822	SHR5
YLR157W-D	0.401433	0.54262	-0.235313	0.280447	3.19833	1.16445	0.633717	0.31386	0.0318716	0.31386	NA
YGL150C	0.401565	0.54262	-0.023321	0.0278018	7.13205	0.00655108	0.000821054	0.00603043	0.00849129	0.00849129	INO80
YIL177C	0.40159	0.54262	0.0851268	0.101488	4.40472	0.112451	0.0342886	0.0898031	0.0121034	0.0898031	YIL177C
YAL039C	0.400872	0.542036	0.0724729	0.0862705	5.43746	0.145244	0.0046535	0.0850143	0.00762991	0.0850143	CYC3
YKR029C	0.400349	0.541458	0.0291419	0.0346516	5.15528	0.0200245	0.00631885	0.00524889	0.00814744	0.00814744	SET3
YER183C	0.400245	0.541446	-0.0287355	0.0341607	5.14956	0.0189962	0.00589716	0.000861845	0.00816222	0.00816222	FAU1
YGR211W	0.399417	0.540564	-0.0355566	0.0421955	7.2288	0.0751779	0.000722057	0.0207288	0.00858431	0.0207288	ZPR1
YOR117W	0.399497	0.540564	0.0235232	0.0279201	7.36514	0.037826	0.000685317	0.00491126	0.00870643	0.00870643	RPT5
YNR033W	0.399286	0.540535	0.023882	0.0283332	6.36742	0.0180197	0.00187101	0.0039481	0.00780071	0.00780071	ABZ1
YDR047W	0.39911	0.540426	0.0239817	0.028441	6.22933	0.0114441	0.00205054	0.0046989	0.00769486	0.00769486	HEM12
YGR210C	0.398512	0.539745	-0.0297903	0.0352848	6.64097	0.0316626	0.00127949	0.0137203	0.00806016	0.0137203	YGR210C
YOR348C	0.398256	0.539527	0.0727075	0.0860709	8.07323	0.473309	0.000380703	0.0888726	0.00916188	0.0888726	PUT4
YNL041C	0.397992	0.539298	-0.0246865	0.0292074	6.06404	0.0104725	0.00265744	0.00687897	0.0076203	0.0076203	COG6
YLR018C	0.397791	0.539154	-0.0281277	0.0332646	5.37051	0.036402	0.00520749	0.00812394	0.0077021	0.00812394	POM34
YBL002W	0.39721	0.538495	-0.0517975	0.0611819	7.97028	0.0904717	0.000374267	0.0447238	0.0091007	0.0447238	HTB2
YNL144C	0.397151	0.538495	0.062812	0.0741827	4.66259	0.127239	0.0114052	0.0548953	0.0102271	0.0548953	YNL144C
YDL178W	0.396507	0.537799	-0.0235518	0.0277774	6.80498	0.0124372	0.00111012	0.00792292	0.00818583	0.00818583	DLD2
YDL098C	0.396068	0.537332	-0.0553762	0.065251	3.73227	0.0588169	0.0260821	0.0252142	0.0202964	0.0252142	SNU23
YER125W	0.395916	0.537253	-0.0238845	0.0281345	8.25688	0.00655952	0.000268194	0.00426706	0.00926836	0.00926836	RSP5
YOR219C	0.395579	0.536925	0.0239212	0.0281577	6.41989	0.00960848	0.00170221	0.00188102	0.00785004	0.00785004	STE13
YBL025W	0.395329	0.536713	-0.0570443	0.0671114	3.62566	0.0424413	0.0321013	0.00308607	0.0221618	0.0221618	RRN10
YGR278W	0.395075	0.536498	0.0323107	0.0379925	4.86291	0.0122032	0.00823172	0.00189033	0.00915863	0.00915863	CWC22
YLR240W	0.394918	0.536412	0.0246241	0.0289446	6.03777	0.0074051	0.00248822	0.0019016	0.00760541	0.00760541	VPS34
YIL043C	0.394538	0.536025	0.0238577	0.0280212	7.70109	0.00532583	0.000524036	0.00388306	0.00893582	0.00893582	CBR1
YGR232W	0.394445	0.536025	0.025185	0.0295743	5.89594	0.0153309	0.00300987	0.00531241	0.00752774	0.00752774	NAS6
YLR427W	0.394022	0.53558	-0.0247624	0.029052	5.98408	0.0130984	0.00259485	0.00636481	0.00757383	0.00757383	MAG2
YGR217W	0.393195	0.534583	-0.0237438	0.0278083	7.14746	0.00503305	0.000810383	0.0020482	0.00850628	0.00850628	CCH1
YBR184W	0.393168	0.534583	0.0791812	0.0927304	2.96399	0.102369	0.0638713	0.0397277	0.0391163	0.0397277	YBR184W
YDR329C	0.393	0.534574	-0.0260676	0.0305173	5.59746	0.0101346	0.00366389	0.00171423	0.00755641	0.00755641	PEX3
YML021C	0.392878	0.534536	0.030004	0.0351167	5.11871	0.0146508	0.00661242	0.00135234	0.00824484	0.00824484	UNG1
YLR210W	0.392467	0.534105	-0.0324278	0.0379205	4.87632	0.010643	0.00822588	0.00267009	0.00909861	0.00909861	CLB4
YMR067C	0.392391	0.534105	0.0254961	0.0298099	5.76096	0.0214303	0.00319928	0.00333466	0.00750684	0.00750684	UBX4
YKL174C	0.391814	0.533472	0.0251571	0.0293777	6.17625	0.00940079	0.00203637	0.0083616	0.00766852	0.0083616	TPO5
YBR283C	0.39169	0.533431	0.0241334	0.0281749	8.26999	0.00858504	0.000288122	0.00211467	0.00927583	0.00927583	SSH1
YOR063W	0.391128	0.532793	-0.0251278	0.029301	10.6989	0.0228076	2.28072e-05	0.00350377	0.0103209	0.0103209	RPL3
YOL069W	0.390855	0.53255	-0.0303959	0.0354237	5.07951	0.0167912	0.006761	0.006334	0.00835717	0.00835717	NUF2
YJL004C	0.39078	0.53255	-0.0284602	0.0331625	5.26093	0.0107163	0.00534844	0.00361793	0.00790127	0.00790127	SYS1
YNL162W-A	0.390565	0.53241	-0.132683	0.154536	2.3321	0.30857	0.153729	0.13399	0.0686731	0.13399	YNL162W-A
YGL057C	0.390157	0.531981	-0.0304211	0.0354009	5.12459	0.0259982	0.00686997	0.00177271	0.00822872	0.00822872	GEP7
YAL064W-B	0.390082	0.531981	0.0953475	0.110938	2.58511	0.135227	0.0935227	-0.0133221	0.0547528	0.0547528	YAL064W-B
YGL252C	0.389921	0.531914	-0.02401	0.0279264	6.6754	0.0131149	0.00130874	0.00682411	0.00808722	0.00808722	RTG2
YGL196W	0.389071	0.530883	-0.0254558	0.029555	6.14177	0.0664303	0.00203517	0.00848865	0.0076565	0.00848865	DSD1
YMR098C	0.388939	0.530831	-0.0278642	0.0323422	5.44477	0.0134696	0.00497832	0.00237457	0.00762402	0.00762402	ATP25
YCR005C	0.388702	0.530635	-0.0357581	0.0414841	9.19703	0.0392115	0.0001027	0.0206309	0.00975696	0.0206309	CIT2
YOL159C-A	0.388646	0.530635	0.0890086	0.103249	2.81895	0.111135	0.0642511	0.0641847	0.0444641	0.0641847	YOL159C-A
YPR068C	0.387292	0.528964	-0.0401392	0.0464285	4.45753	0.0277621	0.0122436	0.013727	0.0116699	0.013727	HOS1
YNL246W	0.387288	0.528964	-0.033513	0.0387637	5.27135	0.0180563	0.00501455	0.0130889	0.00787954	0.0130889	VPS75
YNL165W	0.386921	0.528712	0.0317085	0.0366481	4.96669	0.0212292	0.00744878	-0.00141679	0.00873255	0.00873255	YNL165W
YJL072C	0.386785	0.528652	-0.0355618	0.0410899	4.66615	0.0124318	0.0101361	-0.00225826	0.0102053	0.0102053	PSF2
YNR076W	0.386784	0.528652	0.0699914	0.0808716	2.90937	0.124661	0.0341214	0.0446745	0.0410462	0.0446745	PAU6
YLL064C	0.386784	0.528652	0.0699916	0.0808717	2.90937	0.124662	0.0341213	0.0446748	0.0410461	0.0446748	PAU18
YJR124C	0.386349	0.528438	-0.0266993	0.0308214	6.00886	0.0227146	0.00259528	0.00884975	0.00758843	0.00884975	YJR124C
YNL224C	0.386179	0.528334	-0.0290463	0.0335188	5.2355	0.0160166	0.0055798	0.00445381	0.00795613	0.00795613	SQS1
YOL011W	0.38613	0.528334	0.0407245	0.0469903	6.99712	0.0395208	0.00103902	0.0255638	0.00835998	0.0255638	PLB3
YLR450W	0.385415	0.527542	0.0358747	0.0413321	7.43221	0.029244	0.000660587	0.0199214	0.00875999	0.0199214	HMG2
YJL222W	0.385242	0.527542	0.038819	0.044708	6.26533	0.0218528	0.0163635	5.47784e-05	0.00771793	0.00771793	VTH2
YPL248C	0.385377	0.527542	0.0792295	0.0912748	3.77664	0.186977	0.0314353	0.0689369	0.0195747	0.0689369	GAL4
YEL035C	0.385197	0.527542	0.239554	0.275869	0.989679	1.05265	0.261325	0.655566	0.22673	0.655566	UTR5
YGR146C-A	0.384985	0.527463	0.173248	0.199423	1.55658	0.625862	0.245164	0.233977	0.137519	0.233977	NA
YLR057W	0.384287	0.526868	-0.0256554	0.0294881	5.9284	0.00777289	0.00293322	0.00107432	0.00754303	0.00754303	YLR057W
YOR087W	0.384401	0.526868	0.0244103	0.0280638	6.63391	0.0168705	0.00143434	0.0070505	0.00805428	0.00805428	YVC1
YDR322C-A	0.384459	0.526868	0.0329048	0.0378342	4.86401	0.018345	0.00809204	0.00279164	0.00915365	0.00915365	TIM11
YAL032C	0.384342	0.526868	0.0352885	0.040565	4.69137	0.0217719	0.00977135	0.000679085	0.0100537	0.0100537	PRP45
YML023C	0.383693	0.526326	0.0289695	0.0332557	5.26334	0.0182071	0.00542809	0.00445356	0.00789621	0.00789621	NSE5
YGL082W	0.383361	0.525998	-0.0264386	0.0303292	5.73593	0.00843931	0.00356856	0.00249929	0.00751385	0.00751385	YGL082W
YDR323C	0.383325	0.525998	0.0441353	0.0506262	4.14569	0.0165753	0.0162452	0.00327143	0.0146337	0.0146337	PEP7
YIR034C	0.382704	0.52535	0.024566	0.0281422	8.29361	0.0189858	0.000252499	0.00799895	0.00928925	0.00928925	LYS1
YLR306W	0.381148	0.523341	-0.0475848	0.054334	4.14093	0.0422526	0.0208808	0.00473535	0.0146868	0.0146868	UBC12
YOL031C	0.381082	0.523341	0.0319719	0.0365016	5.5228	0.0220297	0.00454521	0.011507	0.00757935	0.011507	SIL1
YCR002C	0.380303	0.522434	-0.025218	0.0287438	6.27494	0.0194613	0.00222931	0.00759061	0.00772471	0.00772471	CDC10
YOR350C	0.380206	0.522426	0.0267392	0.0304714	5.67425	0.0149611	0.00364974	0.00194472	0.00753684	0.00753684	MNE1
YCL018W	0.379749	0.521925	0.035541	0.040463	8.00505	0.0628116	0.000359984	0.0193655	0.00912147	0.0193655	LEU2
YHR114W	0.379604	0.521852	-0.0286521	0.0326101	5.47969	0.0351756	0.00521165	0.00362581	0.00760033	0.00760033	BZZ1
YIL093C	0.379368	0.521654	-0.0350968	0.0399253	4.73804	0.0164968	0.00941765	0.000771993	0.00978705	0.00978705	RSM25
YDL200C	0.379226	0.521585	0.046159	0.0524938	4.10978	0.0452684	0.0181588	0.00815468	0.0150404	0.0150404	MGT1
YPL241C	0.379122	0.521569	-0.0499906	0.0568389	4.46186	0.050307	0.0117376	0.0271851	0.0116355	0.0271851	CIN2
YDR461C-A	0.379083	0.521569	0.0921783	0.104797	2.81598	0.277946	0.0877339	0.0385557	0.0445815	0.0445815	NA
YER159C	0.378781	0.521351	-0.040092	0.0455516	4.45831	0.0353998	0.0133351	0.00942936	0.0116636	0.0116636	BUR6
YBR164C	0.37878	0.521351	-0.0275028	0.031248	5.49682	0.00987891	0.00417298	0.0064476	0.00759104	0.00759104	ARL1
YKL211C	0.378555	0.521293	0.0245331	0.0278608	7.4034	0.00691011	0.000614234	0.00390613	0.00873763	0.00873763	TRP3
YNL185C	0.37827	0.521028	-0.038134	0.0432805	4.59356	0.0305093	0.0118967	0.00848817	0.0106715	0.0106715	MRPL19
YHR001W	0.377613	0.520249	0.0262365	0.0297364	5.88979	0.0106868	0.00312824	0.0030603	0.00752516	0.00752516	OSH7
YDR123C	0.377045	0.519859	-0.0423815	0.0479779	5.06998	0.0424695	0.00725841	0.0204744	0.00838581	0.0204744	INO2
YCR092C	0.377239	0.519859	-0.0276972	0.0313673	5.57971	0.00718543	0.00429309	0.000852099	0.00756094	0.00756094	MSH3
YNL301C	0.377205	0.519859	0.0245855	0.0278414	7.15125	0.0178475	0.00082889	0.00573984	0.00850997	0.00850997	RPL18B
YJL126W	0.377068	0.519859	0.0376097	0.0425781	4.62727	0.0363102	0.0113922	0.00137843	0.0104494	0.0104494	NIT2
YJR053W	0.376598	0.51948	-0.0384049	0.0434355	4.53984	0.0260257	0.0116842	0.0109988	0.0110459	0.0110459	BFA1
YGR054W	0.376003	0.518786	-0.0247465	0.0279531	7.76609	0.00491359	0.000437685	0.00352084	0.00897627	0.00897627	YGR054W
YBR233W-A	0.374097	0.516337	-0.0608704	0.068484	3.72975	0.113073	0.0287747	0.0277306	0.0203383	0.0277306	DAD3
YJR098C	0.373768	0.516337	-0.0381568	0.0428999	4.59993	0.0195571	0.0115442	0.00744906	0.0106288	0.0106288	YJR098C
YBL038W	0.373354	0.516337	-0.0318095	0.0357326	5.05865	0.0275169	0.00696245	0.00434229	0.00842053	0.00842053	MRPL16
YGR214W	0.373817	0.516337	-0.0255275	0.0287037	9.35258	0.0190787	9.80962e-05	0.00448608	0.00982817	0.00982817	RPS0A
YOR160W	0.37407	0.516337	-0.0249339	0.0280511	6.61826	0.0142282	0.00143916	0.00477647	0.00804089	0.00804089	MTR10
YGL131C	0.37372	0.516337	0.0260059	0.0292356	6.12594	0.0104984	0.00264714	0.00315303	0.00765046	0.00765046	SNT2
YLR390W	0.37397	0.516337	0.0400115	0.0450041	4.38173	0.035813	0.0121011	0.00814632	0.0123004	0.0123004	ECM19
YGR129W	0.374137	0.516337	0.0586339	0.0659734	3.60327	0.0622016	0.02986	0.017105	0.0225784	0.0225784	SYF2
YGR141W	0.373565	0.516337	0.0852142	0.0957661	4.53279	0.130345	0.0111129	0.0993802	0.011097	0.0993802	VPS62
YOR083W	0.373445	0.516337	0.101742	0.114311	3.91826	0.188607	0.0218992	0.135532	0.0174672	0.135532	WHI5
YKL112W	0.372787	0.515727	0.0259244	0.0290872	6.02125	0.0277514	0.00259754	0.00406519	0.00759575	0.00759575	ABF1
YBR211C	0.372069	0.514858	-0.0339587	0.0380445	4.84544	0.0178199	0.00819885	0.00600789	0.00923911	0.00923911	AME1
YGR002C	0.371853	0.514685	-0.0301056	0.0337126	5.19595	0.0199701	0.0056461	0.00358468	0.00804682	0.00804682	SWC4
YCR053W	0.371734	0.514646	-0.0252924	0.0283157	8.62476	0.0164554	0.000188645	0.00365297	0.0094711	0.0094711	THR4
YLR165C	0.371479	0.514419	0.0565592	0.0632861	3.74221	0.0376441	0.0281215	-0.00370592	0.020132	0.020132	PUS5
YML091C	0.371366	0.514387	-0.0287737	0.0321883	6.3162	0.0431405	0.00200315	0.0104795	0.00775644	0.0104795	RPM2
YOR231W	0.371328	0.514387	0.0257872	0.0288452	6.05476	0.00655486	0.00240927	0.00221509	0.00761513	0.00761513	MKK1
YBL101C	0.370573	0.513539	0.035095	0.0391947	7.12398	0.0461255	0.000864226	0.0176441	0.00848343	0.0176441	ECM21
YMR252C	0.369817	0.512616	0.0417782	0.046585	4.44636	0.029634	0.0143866	-0.00153735	0.0117593	0.0117593	YMR252C
YDL190C	0.369641	0.512497	0.0248887	0.027742	7.18532	0.012294	0.000729405	0.00602133	0.0085429	0.0085429	UFD2
YPR036W	0.369464	0.512492	-0.0251705	0.0280458	7.99962	0.00768422	0.000358278	0.00275333	0.00911824	0.00911824	VMA13
YFR032C	0.369547	0.512492	0.183318	0.204295	2.0655	0.974124	0.188663	0.314173	0.0872347	0.314173	RRT5
YFL034W	0.368975	0.511949	-0.0327975	0.0365068	6.11922	0.0169907	0.00222366	0.0138331	0.00764766	0.0138331	YFL034W
YHL040C	0.368337	0.511189	0.0338432	0.0376206	6.00583	0.0512039	0.00277583	0.0142757	0.00758664	0.0142757	ARN1
YOR302W	0.367855	0.510644	-0.039798	0.0441955	5.94843	0.110937	0.00279371	0.0207387	0.0075536	0.0207387	YOR302W
YLL001W	0.366864	0.509394	0.0252069	0.0279343	6.6312	0.00922052	0.0013493	0.0033573	0.00805199	0.00805199	DNM1
YGL213C	0.366524	0.509046	-0.0254608	0.0281957	6.6203	0.0220104	0.00153539	0.00450036	0.00804266	0.00804266	SKI8
YGR097W	0.36647	0.509046	0.0278442	0.0308317	7.01041	0.0320805	0.000926358	0.0105263	0.00837278	0.0105263	ASK10
YLL006W	0.366319	0.509011	0.0288921	0.0319818	5.45521	0.0231158	0.00470686	0.00654663	0.0076162	0.0076162	MMM1
YGR135W	0.365609	0.508148	0.0252029	0.0278569	6.85014	0.0250046	0.00112491	0.00343054	0.00822432	0.00822432	PRE9
YMR240C	0.365395	0.507975	-0.035227	0.0389192	4.85878	0.0220811	0.00907157	0.00512428	0.00917742	0.00917742	CUS1
YDR246W-A	0.364644	0.507055	0.1306	0.144063	2.19234	0.223867	0.172195	0.0401545	0.0778486	0.0778486	NA
YBL090W	0.363947	0.50621	-0.0412008	0.0453819	4.57063	0.0324529	0.0116738	0.013139	0.0108282	0.013139	MRP21
YNL088W	0.363668	0.505946	0.028739	0.0316371	6.96603	0.0539093	0.00102667	0.0110321	0.00833029	0.0110321	TOP2
YKL084W	0.363397	0.505913	-0.037455	0.0412086	5.0701	0.0450224	0.00649879	0.0139604	0.00838543	0.0139604	HOT13
YDR423C	0.363555	0.505913	-0.031204	0.0343425	5.15279	0.0153336	0.00605555	0.00390817	0.00815383	0.00815383	CAD1
YHR020W	0.363555	0.505913	0.0259592	0.0285702	9.12246	0.00764618	0.000112351	0.00572391	0.00972182	0.00972182	YHR020W
YJL146W	0.36314	0.505756	-0.0280196	0.0308111	5.53497	0.0196615	0.00386267	0.00710284	0.00757471	0.00757471	IDS2
YOR190W	0.363175	0.505756	0.0944149	0.103829	2.72529	0.0995826	0.0815613	-0.0145015	0.0483207	0.0483207	SPR1
YLR246W	0.362397	0.50492	0.0322416	0.035399	5.28209	0.0470619	0.00514155	0.00995551	0.00785754	0.00995551	ERF2
YLR353W	0.361884	0.504328	0.0346791	0.0380344	5.7954	0.0252331	0.00356698	0.0138617	0.00750366	0.0138617	BUD8
YDR173C	0.361709	0.504209	0.0401326	0.0439996	4.51374	0.0207185	0.0120873	-0.00400073	0.011237	0.011237	ARG82
YLR099W-A	0.361589	0.504166	0.0902977	0.0989736	3.64979	0.102986	0.0270656	0.0909531	0.0217229	0.0909531	YLR099W-A
YLR127C	0.36121	0.50376	-0.032035	0.0350853	5.06473	0.0108465	0.00642891	0.00107375	0.00840179	0.00840179	APC2
YOR081C	0.36115	0.50376	0.0274792	0.0300919	6.57758	0.0449557	0.0014097	0.00949998	0.00800414	0.00949998	TGL5
YBR101C	0.361174	0.50376	0.0533529	0.0584286	5.87822	0.107976	0.00325328	0.0378771	0.00752062	0.0378771	FES1
YGR244C	0.360923	0.503731	0.0255175	0.0279304	6.9308	0.0263434	0.00110149	0.00696829	0.00829718	0.00829718	LSC2
YLR348C	0.360914	0.503731	0.0595237	0.0651511	6.53061	0.0610378	0.00155378	0.0495855	0.00795917	0.0495855	DIC1
YJL121C	0.36055	0.503458	0.0352447	0.0385476	7.15785	0.0217635	0.000753402	0.0171488	0.00851637	0.0171488	RPE1
YDR419W	0.359844	0.502596	-0.0296302	0.0323593	5.35224	0.0156059	0.00488717	0.00711192	0.00772847	0.00772847	RAD30
YOR291W	0.359842	0.502596	0.0323204	0.0352971	7.38284	0.022798	0.000722526	0.0142878	0.00872107	0.0142878	YPK9
YHL002W	0.359592	0.502491	-0.0280741	0.0306438	5.60457	0.00926164	0.00375884	0.00412442	0.00755467	0.00755467	HSE1
YML115C	0.359162	0.502014	-0.0256897	0.0280161	6.69745	0.00483361	0.00135342	0.0013585	0.00810301	0.00810301	VAN1
YKL006W	0.358767	0.501585	-0.0261741	0.0285209	8.99781	0.0246845	0.000138628	0.00581663	0.00966164	0.00966164	RPL14A
YPL195W	0.358675	0.50158	-0.025575	0.0278628	6.67058	0.00755517	0.00126961	0.00671977	0.00808361	0.00808361	APL5
YDR332W	0.358348	0.501247	0.0350834	0.0381958	4.86781	0.01847	0.00844038	0.00260198	0.00913652	0.00913652	IRC3
Q0045	0.358045	0.500946	0.0583455	0.0634814	9.04114	0.0845758	0.000135728	0.048416	0.00968277	0.048416	COX1
YHL020C	0.357794	0.500718	-0.0573421	0.0623571	6.22972	0.0467399	0.0021865	0.0446607	0.00769509	0.0446607	OPI1
YMR244C-A	0.357463	0.500377	-0.0408522	0.0443944	4.49113	0.0145096	0.0123371	0.000522095	0.0114077	0.0114077	YMR244C-A
YJR030C	0.357375	0.500377	0.0433677	0.0471194	5.92036	0.0324756	0.00273575	0.0240134	0.007539	0.0240134	YJR030C
YBL005W	0.356809	0.499708	0.0261414	0.0283695	6.13714	0.0392208	0.00204167	0.00266528	0.00765482	0.00765482	PDR3
YGL021W	0.356516	0.499422	-0.0309115	0.0335258	6.34941	0.0148085	0.00177083	0.0117707	0.00778461	0.0117707	ALK1
YGR258C	0.356409	0.499422	0.031735	0.0344111	5.55824	0.0295068	0.00387442	0.0103918	0.00756701	0.0103918	RAD2
YHR002W	0.356387	0.499422	0.0449348	0.0487219	4.59418	0.0335932	0.0101107	0.0184889	0.0106674	0.0184889	LEU5
YNL260C	0.356463	0.499422	0.0567618	0.0615554	3.78139	0.0567605	0.0261511	0.0134121	0.0194993	0.0194993	YNL260C
YDL013W	0.356156	0.49941	-0.0321791	0.0348744	5.13817	0.0258779	0.00646082	0.00665992	0.00819215	0.00819215	SLX5
YLR438C-A	0.355513	0.498632	-0.0764577	0.082751	3.76394	0.0789229	0.026148	0.0563529	0.0197782	0.0563529	LSM3
YFL017C	0.354815	0.497775	-0.0359461	0.0388485	4.82418	0.0201942	0.00884232	0.00522659	0.00934045	0.00934045	GNA1
YCR032W	0.353083	0.495467	0.0258643	0.0278522	6.76265	0.0106982	0.0011945	0.0077851	0.00815161	0.00815161	BPH1
YEL026W	0.35299	0.49546	-0.0349329	0.0376106	7.55963	0.0334989	0.000540703	0.0165018	0.00884642	0.0165018	SNU13
YBR004C	0.352463	0.494843	0.0682978	0.0734525	5.92645	0.0718172	0.00299548	0.0620063	0.00754204	0.0620063	GPI18
YLR077W	0.352254	0.494672	0.0293027	0.0315006	5.48795	0.011246	0.00435931	0.00329058	0.00759568	0.00759568	FMP25
YPR148C	0.352099	0.494577	0.0268705	0.0288767	6.165	0.0332617	0.0023821	0.0052668	0.00766425	0.00766425	YPR148C
YDR038C	0.351936	0.494469	0.0286011	0.0307261	7.66403	0.0163273	0.00246178	0.00252973	0.00891258	0.00891258	ENA5
YPL150W	0.350787	0.492977	-0.0274791	0.0294504	5.80457	0.0115793	0.00294553	0.00164429	0.00750395	0.00750395	YPL150W
YKR035W-A	0.350413	0.492574	-0.0325231	0.0348293	5.06915	0.0125427	0.00622673	0.00499526	0.00838833	0.00838833	DID2
YPL084W	0.350365	0.492574	0.0311942	0.0334028	6.39084	0.0160652	0.00163752	0.0118049	0.00782234	0.0118049	BRO1
YHR129C	0.350163	0.492465	0.0366122	0.0391879	5.01048	0.0151988	0.00689192	0.01161	0.00857701	0.01161	ARP1
YBR207W	0.349923	0.492347	0.0261887	0.0280172	6.53828	0.0124113	0.00149051	0.00349865	0.00796665	0.00796665	NA
YPL036W	0.349992	0.492347	0.0412673	0.0441548	5.80099	0.0288433	0.00317843	0.0203107	0.00750378	0.0203107	PMA2
YML032C	0.349701	0.492182	0.0275496	0.0294594	5.90587	0.0617984	0.00292376	0.00552272	0.00753213	0.00753213	RAD52
YNL197C	0.349016	0.491339	-0.0259927	0.0277551	7.01387	0.033481	0.000904943	0.00509375	0.00837612	0.00837612	WHI3
YBR210W	0.348873	0.491297	-0.0342849	0.0365987	4.99931	0.0121879	0.00752234	0.00228897	0.00861544	0.00861544	ERV15
YPR019W	0.3489	0.491297	-0.0259875	0.0277429	6.92455	0.00504526	0.000981516	0.00383489	0.00829138	0.00829138	MCM4
YKL002W	0.347555	0.489765	-0.0292551	0.0311443	5.51174	0.00974806	0.00410207	0.00325848	0.00758401	0.00758401	DID4
YOR133W	0.347639	0.489765	0.027627	0.0294161	10.8914	0.0186878	5.27028e-05	0.00542687	0.0103725	0.0103725	EFT1
YPL213W	0.34744	0.489727	-0.0409091	0.0435404	4.51407	0.032042	0.0116054	0.000371279	0.0112346	0.0112346	LEA1
YOR390W	0.347419	0.489727	0.0323383	0.0344168	5.68191	0.0175698	0.00673646	0.00318614	0.00753449	0.00753449	YOR390W
YPL129W	0.34705	0.489421	-0.027828	0.029594	5.9048	0.00581248	0.00301999	0.00201045	0.00753164	0.00753164	TAF14
YBL103C	0.346657	0.488988	-0.0300898	0.0319733	5.34903	0.00885279	0.004583	0.00295084	0.00773344	0.00773344	RTG3
YDL131W	0.346616	0.488988	-0.026671	0.028338	8.65401	0.0167727	0.000188403	0.00567367	0.00948659	0.00948659	LYS21
YML078W	0.346517	0.488988	0.0345077	0.036657	6.79631	0.0162796	0.00127381	0.0149154	0.00817866	0.0149154	CPR3
YKL108W	0.34649	0.488988	0.0410673	0.0436228	4.475	0.0296315	0.0113943	0.0101694	0.0115322	0.0115322	SLD2
YLR303W	0.34625	0.488899	-0.0469956	0.0498951	9.98184	0.04665	4.8e-05	0.0299455	0.0100866	0.0299455	MET17
YFR032C-B	0.345945	0.48859	-0.126607	0.134334	2.68797	0.267531	0.0992506	0.11816	0.0499527	0.11816	NA
YML037C	0.345757	0.488447	-0.0530692	0.0562859	3.96149	0.0416595	0.0212896	0.0148243	0.0168794	0.0168794	YML037C
YGR180C	0.345226	0.487817	0.0489628	0.0518734	7.85562	0.0314473	0.000386014	0.0320331	0.00903132	0.0320331	RNR4
YLR067C	0.345086	0.487741	-0.0299857	0.0317589	5.40902	0.0115546	0.0044956	0.00187187	0.00765629	0.00765629	PET309
YNR034W	0.344502	0.487037	0.0478677	0.0506372	5.10726	0.0433061	0.0064983	0.024394	0.00827678	0.024394	SOL1
YMR056C	0.344342	0.486932	0.0426979	0.0451533	5.11293	0.0529803	0.00650045	0.0180631	0.00826087	0.0180631	AAC1
YGL206C	0.344072	0.486671	0.0293638	0.0310351	9.1652	0.0141524	0.000106547	0.0114977	0.00974204	0.0114977	CHC1
YBR257W	0.343862	0.486496	-0.0547866	0.0578796	4.20108	0.0685068	0.0150022	0.0253589	0.0140337	0.0253589	POP4
YNL042W-B	0.34357	0.486203	0.144026	0.152065	2.24829	0.253458	0.204557	0.0156976	0.0740364	0.0740364	NA
YGR132C	0.342855	0.485313	0.0265568	0.0279976	6.59772	0.0207811	0.00142129	0.00273938	0.00802266	0.00802266	PHB1
YDR469W	0.342375	0.484754	-0.0449775	0.0473706	4.57072	0.0379943	0.0108901	0.0161451	0.0108276	0.0161451	SDC1
YNL317W	0.341983	0.484319	-0.0328962	0.0346183	5.16734	0.0201932	0.00632177	0.00357624	0.00811677	0.00811677	PFS2
YDR117C	0.341933	0.484319	-0.0282795	0.0297569	5.76806	0.00843128	0.00316248	0.00224877	0.0075056	0.0075056	TMA64
YHR036W	0.341557	0.483957	-0.0351704	0.0369789	4.94177	0.0191068	0.00764758	0.00534162	0.00882721	0.00882721	BRL1
YMR137C	0.341554	0.483957	0.0453805	0.0477138	4.34042	0.0305614	0.0147607	-0.000425925	0.0126676	0.0126676	PSO2
YML064C	0.34109	0.483538	-0.0443854	0.0466226	4.39286	0.0261208	0.0139837	0.00388572	0.0122045	0.0122045	TEM1
YOR122C	0.339744	0.481749	0.0266463	0.0279115	7.48771	0.0117741	0.000586029	0.00646725	0.00879989	0.00879989	PFY1
YEL013W	0.339615	0.481687	0.0266824	0.0279419	7.58886	0.00896136	0.000541357	0.00685361	0.00886505	0.00886505	VAC8
YFR016C	0.338842	0.48071	0.0305731	0.031965	5.97385	0.0405354	0.0026613	0.00964876	0.00756789	0.00964876	YFR016C
YHL008C	0.338644	0.48055	0.0280689	0.0293348	5.91937	0.010071	0.00282908	0.00350992	0.00753852	0.00753852	YHL008C
YNL039W	0.338322	0.480212	-0.0344448	0.0359742	5.28295	0.0150512	0.00618543	0.00940625	0.00785579	0.00940625	BDP1
YDL176W	0.337957	0.479815	-0.0315574	0.0329337	5.32591	0.0127614	0.00529514	0.00453873	0.00777239	0.00777239	YDL176W
YMR276W	0.337783	0.479687	0.0665199	0.069396	7.01709	0.0987865	0.0010524	0.056968	0.00837923	0.056968	DSK2
YPL225W	0.337001	0.478697	0.0341352	0.0355535	6.16172	0.0250856	0.00211795	0.0131112	0.0076631	0.0131112	YPL225W
YGR134W	0.336559	0.478188	-0.02749	0.028606	6.10093	0.0140741	0.00221948	0.00336584	0.00763936	0.00763936	CAF130
YGL071W	0.336064	0.477604	-0.0307681	0.0319845	5.95932	0.0164447	0.00258178	0.00974331	0.00755963	0.00974331	AFT1
YBL112C	0.334977	0.476179	0.200781	0.20825	2.13641	0.586068	0.331188	0.191304	0.081856	0.191304	YBL112C
YLR102C	0.333994	0.474901	0.064369	0.0666277	3.60819	0.0323101	0.0309974	-0.00454162	0.0224862	0.0224862	APC9
YGL244W	0.333593	0.474449	-0.0488545	0.0505269	5.84151	0.0396566	0.00306327	0.0276946	0.0075094	0.0276946	RTF1
YEL032W	0.333464	0.474385	-0.0280382	0.0289902	7.54041	0.0136427	0.000547717	0.00957774	0.00883413	0.00957774	MCM3
YDL154W	0.333322	0.474301	0.0443086	0.0457996	4.33954	0.0467464	0.0125961	0.00520565	0.0126757	0.0126757	MSH5
YML025C	0.332956	0.473898	0.031783	0.0328277	5.33572	0.0221109	0.00522831	0.00687916	0.00775519	0.00775519	YML6
YJL039C	0.332738	0.473707	-0.0272508	0.0281338	8.21141	0.00631737	0.000293709	0.00433341	0.00924232	0.00924232	NUP192
YPR188C	0.332335	0.473253	-0.0347525	0.0358487	5.0299	0.0249975	0.006971	0.00546576	0.00851215	0.00851215	MLC2
YML009C	0.332137	0.473088	-0.0502562	0.0518201	4.12112	0.0334463	0.0174421	0.0125106	0.0149105	0.0149105	MRPL39
YBL074C	0.331239	0.471929	0.0435142	0.0447852	4.43497	0.0335009	0.0123128	0.00135315	0.0118518	0.0118518	AAR2
YDL231C	0.331082	0.471823	0.0270851	0.0278672	7.34064	0.052106	0.000670548	0.00309769	0.00868563	0.00868563	BRE4
YBR076W	0.330879	0.471652	0.207746	0.213654	1.20198	0.616202	0.361734	0.000190453	0.188232	0.188232	ECM8
YMR005W	0.33072	0.471544	-0.0301908	0.0310393	5.66649	0.0269165	0.00406834	0.00394245	0.00753909	0.00753909	TAF4
YNL265C	0.330423	0.471238	0.0359477	0.0369353	4.95683	0.0254224	0.00766645	0.00797549	0.00876947	0.00876947	IST1
YMR089C	0.33025	0.471111	0.033324	0.0342273	6.82009	0.0378364	0.0011631	0.0129511	0.0081985	0.0129511	YTA12
YHR033W	0.33013	0.471057	0.0652128	0.0669637	5.43095	0.0686556	0.00467542	0.0493491	0.00763544	0.0493491	YHR033W
YHR073W	0.329646	0.470547	-0.0270957	0.0277954	6.97792	0.00316168	0.000966405	0.00117334	0.0083416	0.0083416	OSH3
YPL040C	0.329689	0.470547	0.0308433	0.0316426	5.49879	0.012857	0.00447299	0.00236606	0.00759006	0.00759006	ISM1
YOR211C	0.328881	0.46963	-0.0281831	0.0288652	6.05471	0.0176728	0.00242322	0.0022442	0.0076151	0.0076151	MGM1
YDR356W	0.328171	0.469127	-0.0309542	0.0316569	5.50345	0.0205418	0.00448611	0.00314998	0.0075878	0.0075878	SPC110
YOR118W	0.328299	0.469127	-0.0303147	0.031011	5.58113	0.0142388	0.00402568	0.00734563	0.00756056	0.00756056	RTC5
YCL052C	0.328447	0.469127	0.0283306	0.0289902	6.05279	0.0101654	0.00251141	0.000618838	0.00761402	0.00761402	PBN1
YKR100C	0.328312	0.469127	0.0288981	0.0295628	5.84525	0.0127594	0.00301905	0.00464285	0.0075103	0.0075103	SKG1
YOR040W	0.328365	0.469127	0.0467872	0.0478684	4.28154	0.0404348	0.014386	0.000740998	0.0132204	0.0132204	GLO4
YPL088W	0.328342	0.469127	0.0570677	0.0583837	5.30976	0.107015	0.00577118	0.035296	0.00780283	0.035296	YPL088W
YDR092W	0.327189	0.468037	0.030494	0.0311229	5.53685	0.023439	0.00409601	0.00707958	0.00757403	0.00757403	UBC13
YDL216C	0.32702	0.467913	-0.0500542	0.0510687	4.1445	0.0216838	0.0167742	0.00775891	0.0146469	0.0146469	RRI1
YGR031C-A	0.326396	0.467137	0.245827	0.250486	1.02529	0.855448	0.277143	0.478783	0.219787	0.478783	NA
YGR074W	0.326135	0.466881	-0.0401932	0.0409328	4.68442	0.0171642	0.0100912	0.00428086	0.010095	0.010095	SMD1
YMR115W	0.325997	0.466802	0.0321634	0.0327459	5.28586	0.0293665	0.0050629	0.00785603	0.00784993	0.00785603	MGR3
YLR035C	0.325897	0.466777	-0.0376753	0.0383498	4.85007	0.0160899	0.00850142	0.00209687	0.00921753	0.00921753	MLH2
YNR052C	0.325783	0.466732	-0.0276973	0.0281866	6.41736	0.00398024	0.00172426	0.000915936	0.0078476	0.0078476	POP2
YBR043C	0.325268	0.46611	-0.0311943	0.0317115	6.2441	0.0200914	0.00187692	0.0102387	0.00770386	0.0102387	QDR3
YCL002C	0.325237	0.46611	0.0314765	0.0319963	5.72521	0.0569142	0.00363332	0.00870089	0.00751818	0.00870089	YCL002C
YOR278W	0.324993	0.465951	-0.0443901	0.0451004	4.84612	0.0306732	0.00925303	0.015253	0.00923593	0.015253	HEM4
Q0130	0.324822	0.465824	-0.0393107	0.0399257	7.7997	0.0445464	0.000453842	0.0187512	0.00899703	0.0187512	OLI1
YIR024C	0.324519	0.465508	0.0803783	0.0815847	3.25612	0.0779629	0.0498744	0.0254047	0.0303172	0.0303172	YIR024C
YBR058C-A	0.324191	0.465155	-0.0365124	0.0370353	5.02927	0.0199239	0.00675355	0.00977153	0.00851424	0.00977153	TSC3
YOR017W	0.324192	0.465155	-0.0330999	0.0335739	5.52224	0.0137595	0.00416288	0.00941763	0.00757957	0.00941763	PET127
YDR294C	0.324088	0.465155	0.0274173	0.027804	7.04946	0.00900323	0.000903131	0.00645774	0.00841065	0.00841065	DPL1
YKR023W	0.324087	0.465155	0.0567582	0.0575586	4.21292	0.0400539	0.0156367	0.0242779	0.0139098	0.0242779	YKR023W
YPR060C	0.323618	0.464802	-0.0312514	0.0316615	5.53595	0.021677	0.00450306	0.00223914	0.00757435	0.00757435	ARO7
YGL067W	0.323513	0.464802	-0.0281195	0.0284822	6.27841	0.0290292	0.0020465	0.0059452	0.00772722	0.00772722	NPY1
YGL006W-A	0.323611	0.464802	0.206491	0.209198	1.28763	0.318432	0.352715	-0.10417	0.174545	0.174545	NA
YHR014W	0.323498	0.464802	0.240541	0.243636	0.93675	0.926503	0.289603	0.425542	0.237438	0.425542	SPO13
YPL235W	0.322949	0.464311	-0.0276291	0.027953	6.69086	0.0124549	0.00131544	0.00265649	0.00809841	0.00809841	RVB2
YIL029C	0.322682	0.464045	0.0665534	0.0672964	3.53483	0.0761214	0.0306538	0.0166044	0.0239087	0.0239087	YIL029C
YNR022C	0.321768	0.462847	-0.047802	0.0482444	4.32695	0.0340642	0.013704	0.0143378	0.012791	0.0143378	MRPL50
YFL022C	0.320402	0.460999	-0.0279307	0.0281098	8.19965	0.0122543	0.000284208	0.00360171	0.00923555	0.00923555	FRS2
YDR135C	0.320273	0.46093	-0.0280463	0.0282185	8.40602	0.00854317	0.000241282	0.00343816	0.00935228	0.00935228	YCF1
YOL033W	0.320228	0.46093	0.0358792	0.0360962	4.93978	0.016668	0.00686266	0.00316044	0.00883496	0.00883496	MSE1
YCR012W	0.319589	0.460179	-0.046249	0.0464672	10.9078	0.0403686	1.78089e-05	0.0259961	0.0103767	0.0259961	PGK1
YMR303C	0.318967	0.459399	-0.0892313	0.0895372	4.18328	0.123602	0.0200181	0.0765689	0.014223	0.0765689	ADH2
YGL113W	0.318947	0.459399	-0.0354229	0.0355429	5.07507	0.0217703	0.00684966	0.00275973	0.00837046	0.00837046	SLD3
YOR250C	0.318157	0.458528	-0.0309084	0.0309626	5.55987	0.00780238	0.00398357	0.00122514	0.00756652	0.00756652	CLP1
YEL058W	0.3182	0.458528	0.0369245	0.0369925	7.41454	0.0354526	0.00068296	0.0158039	0.0087464	0.0158039	PCM1
YHR040W	0.317848	0.458253	-0.0659255	0.0659988	4.3606	0.0933322	0.0156964	0.0367824	0.0124861	0.0367824	BCD1
YGR036C	0.317761	0.458244	0.0425509	0.0425905	4.76925	0.0273678	0.0103584	0.0114959	0.00961845	0.0114959	CAX4
YPL070W	0.317249	0.457625	0.036467	0.0364624	5.26152	0.0566632	0.00545108	0.0105667	0.00790004	0.0105667	MUK1
YPL148C	0.317251	0.457625	0.0542122	0.0542055	4.00539	0.0628877	0.0190926	0.0113699	0.0163071	0.0163071	PPT2
YPL100W	0.316692	0.457082	-0.0334231	0.0333804	5.28809	0.0118971	0.00557894	0.00359989	0.00784545	0.00784545	ATG21
YAL051W	0.316714	0.457082	0.0294302	0.0293939	6.11155	0.016197	0.00249269	0.00791676	0.00764429	0.00791676	OAF1
YER041W	0.316643	0.457082	0.0331046	0.0330589	5.28211	0.0150423	0.00530958	0.00466566	0.00785749	0.00785749	YEN1
YLR257W	0.316365	0.457055	0.0344902	0.0344228	6.50994	0.026685	0.00156809	0.0127079	0.00793886	0.0127079	YLR257W
YPR066W	0.316453	0.457055	0.0534772	0.0533826	4.30847	0.0963648	0.0157084	0.0186245	0.0129632	0.0186245	UBA3
YDR218C	0.316398	0.457055	0.219178	0.218765	1.1861	0.872989	0.289038	0.287553	0.190881	0.287553	SPR28
YDR039C	0.315977	0.456715	0.0306783	0.0305938	7.99874	0.00762055	0.00215891	0.00244049	0.00911771	0.00911771	ENA2
YAL029C	0.31568	0.456403	-0.0280094	0.0279152	7.26729	0.0122998	0.000768261	0.0025859	0.00862018	0.00862018	MYO4
YPL153C	0.315643	0.456403	0.0377752	0.0376452	5.1038	0.036851	0.00671546	0.0103584	0.00828657	0.0103584	RAD53
YNL275W	0.315163	0.455887	0.030787	0.0306507	5.62879	0.0176654	0.00376973	0.00491861	0.00754884	0.00754884	BOR1
YBR233W	0.314776	0.455443	0.0351137	0.0349303	5.15074	0.0234279	0.00654079	0.000972004	0.00815914	0.00815914	PBP2
YKL075C	0.314338	0.454975	-0.0445172	0.0442447	4.7499	0.0290852	0.0104802	0.0131047	0.00972203	0.0131047	YKL075C
YLR093C	0.314373	0.454975	0.0297833	0.0296031	5.87854	0.0250601	0.00303734	0.00365057	0.00752074	0.00752074	NYV1
YDL097C	0.314127	0.454852	-0.0280719	0.0278878	7.00156	0.0358283	0.00100577	0.00562584	0.00836425	0.00836425	RPN6
YDR512C	0.313987	0.454764	0.0483673	0.0480362	4.25326	0.0488397	0.0143017	0.00451828	0.0134986	0.0134986	EMI1
YOL029C	0.31375	0.454537	-0.0474183	0.0470707	4.68905	0.0324437	0.0105998	0.0160942	0.0100675	0.0160942	YOL029C
YAL055W	0.313085	0.45369	0.073834	0.0731921	3.36256	0.0433348	0.036874	0.0146353	0.0276677	0.0276677	PEX22
YOL054W	0.312619	0.45313	0.0473449	0.0468882	4.34147	0.0465766	0.0138292	0.0103502	0.0126581	0.0126581	PSH1
YDR383C	0.312359	0.452868	-0.0539812	0.0534316	4.05711	0.0293625	0.0187327	0.0105525	0.0156634	0.0156634	NKP1
YJL082W	0.312298	0.452868	0.0537993	0.0532449	6.5675	0.0419585	0.00141013	0.032746	0.00799468	0.032746	IML2
YER147C	0.312032	0.452625	0.0529514	0.0523769	5.04738	0.0456686	0.00697863	0.0260729	0.00845585	0.0260729	SCC4
YLR139C	0.311346	0.451746	0.0310728	0.0306921	5.60015	0.02174	0.00379345	0.00627383	0.00755575	0.00755575	SLS1
YEL016C	0.309301	0.448893	0.0329315	0.0323909	5.38757	0.0106205	0.00496002	0.00432377	0.00768025	0.00768025	NPP2
YHL038C	0.30879	0.448323	-0.033979	0.033386	5.22445	0.0104333	0.0054481	0.00340604	0.00798079	0.00798079	CBP2
YKR052C	0.308829	0.448323	0.0326562	0.0320888	5.44983	0.0281013	0.00478547	0.00205737	0.00762015	0.00762015	MRS4
YBR240C	0.308538	0.448156	0.0617824	0.0606725	3.80845	0.0370721	0.0234824	0.0208677	0.019076	0.0208677	THI2
YOL013W-A	0.308556	0.448156	0.141372	0.138837	2.31053	0.190216	0.162218	0.058499	0.0700149	0.0700149	NA
YOL117W	0.308297	0.448009	0.0366698	0.0359931	5.06149	0.0322579	0.00719636	0.00095305	0.00841175	0.00841175	RRI2
YML114C	0.308141	0.447897	-0.0331075	0.0324861	5.39352	0.0132715	0.00504146	0.00244195	0.00767323	0.00767323	TAF8
YDL226C	0.307634	0.447274	-0.0286235	0.0280567	6.42052	0.0100226	0.00163323	0.00485509	0.00785065	0.00785065	GCS1
YBL082C	0.307142	0.446673	0.0390392	0.0382273	6.5942	0.0288356	0.00143147	0.0161744	0.00801946	0.0161744	ALG3
YJL133C-A	0.306874	0.446398	-0.0677533	0.0663076	7.20513	0.107806	0.000749499	0.0522214	0.00856186	0.0522214	NA
YNL082W	0.306496	0.445962	-0.0418031	0.0408791	5.32096	0.0329001	0.00543883	0.0146944	0.00778149	0.0146944	PMS1
YLR053C	0.306249	0.445717	-0.0704869	0.0688938	4.80837	0.332769	0.00973326	0.0474503	0.00941807	0.0474503	YLR053C
R0010W	0.306134	0.445664	0.047533	0.0464476	5.81276	0.112103	0.00315711	0.0228348	0.00750459	0.0228348	NA
YAL058W	0.305617	0.445114	0.0327652	0.0319828	5.44267	0.0136207	0.00469813	0.00612583	0.00762567	0.00762567	CNE1
YEL059C-A	0.305678	0.445114	0.113871	0.111166	2.91316	0.191691	0.0662935	0.0825927	0.0409088	0.0825927	SOM1
YGL018C	0.305163	0.444663	-0.0612368	0.0597186	3.85154	0.0347909	0.0245424	0.00794451	0.0184242	0.0184242	JAC1
YPL069C	0.305211	0.444663	-0.0403125	0.0393169	4.78498	0.0258936	0.00908748	0.00527874	0.00953643	0.00953643	BTS1
YCL047C	0.304927	0.444476	-0.0405364	0.0395121	4.78813	0.0395828	0.00928899	0.00649411	0.00952024	0.00952024	YCL047C
YNR050C	0.304494	0.443959	0.0296341	0.0288594	9.6004	0.0412095	6.94666e-05	0.00996483	0.00993571	0.00996483	LYS9
YJL065C	0.304232	0.443691	-0.0406414	0.0395575	4.79828	0.020222	0.00938395	0.00793786	0.00946861	0.00946861	DLS1
YML106W	0.304171	0.443691	0.0287233	0.0279537	7.77781	0.0136719	0.000430821	0.00165741	0.00898352	0.00898352	URA5
YDR012W	0.304095	0.443691	0.0320957	0.0312309	9.44518	0.0351466	0.000125908	0.0116253	0.00986922	0.0116253	RPL4B
YDL169C	0.303983	0.44367	0.0694076	0.0675217	3.62869	0.118758	0.0328225	0.0117453	0.0221061	0.0221061	UGX2
YOR067C	0.303413	0.442951	-0.0286016	0.0277917	6.79958	0.0208246	0.00112415	0.00531477	0.00818136	0.00818136	ALG8
YGR143W	0.303392	0.442951	0.0404958	0.0393474	6.76096	0.0475119	0.00116717	0.0174856	0.00815029	0.0174856	SKN1
YGR105W	0.30291	0.442445	-0.0396246	0.0384625	4.8545	0.0147038	0.00862623	0.0024427	0.00919705	0.00919705	VMA21
YJR048W	0.302688	0.442234	0.0503457	0.0488467	6.93574	0.0480477	0.00092953	0.0278168	0.00830178	0.0278168	CYC1
YNL107W	0.302516	0.442097	-0.0530214	0.0514245	4.37959	0.0353129	0.0147052	0.0171553	0.0123191	0.0171553	YAF9
YOL019W	0.302473	0.442097	0.0336505	0.0326341	6.76577	0.0243399	0.00128331	0.0115475	0.00815407	0.0115475	YOL019W
YNL140C	0.301856	0.441359	-0.0827591	0.0801571	3.72336	0.0881073	0.0569646	-0.0132102	0.0204451	0.0204451	NA
YLL018C-A	0.301819	0.441359	0.0728574	0.0705612	4.37631	0.0605407	0.0137396	0.0462456	0.0123477	0.0462456	COX19
YBL088C	0.300967	0.440286	0.0288192	0.0278618	7.04325	0.011968	0.000947911	0.00437705	0.00840461	0.00840461	TEL1
YPR114W	0.300851	0.44023	0.0288742	0.0279083	6.87197	0.0253757	0.00114025	0.00534881	0.00824357	0.00824357	YPR114W
YLR162W	0.300617	0.440001	0.196638	0.189968	8.71078	0.434447	0.000209013	0.434576	0.0095164	0.434576	YLR162W
YHR109W	0.300486	0.439922	-0.039002	0.0376688	4.89563	0.0230182	0.0080803	0.00729849	0.00901492	0.00901492	CTM1
YKL213C	0.300277	0.439729	0.0288585	0.02786	6.74758	0.0103023	0.00121141	0.00257874	0.00813991	0.00813991	DOA1
YNL314W	0.299931	0.439367	-0.0428219	0.0413107	4.66135	0.0210242	0.0103259	3.76236e-05	0.0102348	0.0102348	DAL82
YGR077C	0.299952	0.439367	0.0299093	0.028855	6.11511	0.0150201	0.00238537	0.00721164	0.00764587	0.00764587	PEX8
YOL009C	0.299759	0.439311	0.0494091	0.0476485	4.39625	0.0196724	0.0151779	-0.00101064	0.0121754	0.0121754	MDM12
YLR363W-A	0.299559	0.439131	-0.070961	0.0684041	4.05965	0.078817	0.0186622	0.0377114	0.0156327	0.0377114	YLR363W-A
YBR205W	0.299285	0.438842	-0.029133	0.0280674	6.8346	0.0114962	0.0012802	0.000763625	0.00821086	0.00821086	KTR3
YGL173C	0.299201	0.438834	0.0361945	0.0348645	8.82604	0.028481	0.000154744	0.0144899	0.00957583	0.0144899	KEM1
YGR120C	0.298114	0.437352	-0.0427474	0.0410841	4.68187	0.0159963	0.0102255	0.00417006	0.0101102	0.0101102	COG2
YAR018C	0.297998	0.437294	-0.044666	0.0429177	5.00639	0.0225934	0.00679629	0.0153951	0.00859098	0.0153951	KIN3
YBR038W	0.297332	0.43643	-0.0459543	0.0440947	7.27519	0.0344692	0.000715439	0.0227098	0.00862742	0.0227098	CHS2
YPR170W-B	0.297152	0.436279	-0.0348501	0.0334274	6.29848	0.0375478	0.00181436	0.0116478	0.00774232	0.0116478	NA
YLR242C	0.296836	0.436032	0.0396829	0.0380381	4.87242	0.0284212	0.00831614	0.00785752	0.00911592	0.00911592	ARV1
YNL018C	0.296907	0.436032	0.169293	0.1623	1.92027	0.272218	0.217988	-0.0283955	0.0993685	0.0993685	YNL018C
YDR240C	0.296585	0.435784	-0.0380295	0.0364343	4.94712	0.0122806	0.00718658	0.00129445	0.00880649	0.00880649	SNU56
YDR201W	0.296342	0.435539	-0.0577445	0.0552944	4.00925	0.0281812	0.0205782	-0.00321247	0.0162578	0.0162578	SPC19
YHR107C	0.296205	0.435451	0.0296615	0.0283949	6.30033	0.00724072	0.00197011	0.0011344	0.00774376	0.00774376	CDC12
YDR052C	0.295824	0.435004	-0.0326649	0.0312454	5.60031	0.0157018	0.00420638	0.00499543	0.00755571	0.00755571	DBF4
YOR192C	0.29539	0.434479	0.0454485	0.0434345	4.53487	0.0592214	0.0116472	-0.00607109	0.0110818	0.0110818	THI72
YBL050W	0.295241	0.434372	-0.0344938	0.032955	6.15359	0.0138705	0.00224087	0.0108436	0.00766044	0.0108436	SEC17
YPR161C	0.295217	0.434372	-0.0304188	0.0290604	5.97868	0.0185154	0.00260383	0.000666014	0.00757069	0.00757069	SGV1
YER027C	0.294943	0.434158	-0.030968	0.0295683	5.8751	0.0115652	0.00301379	0.00684686	0.00751948	0.00751948	GAL83
YGL202W	0.294773	0.43402	-0.0299433	0.0285798	9.12463	0.0174184	0.000117939	0.00571596	0.00972285	0.00972285	ARO8
YIL045W	0.294433	0.433632	0.0587108	0.0559979	4.33242	0.0956104	0.0134971	0.0242823	0.0127407	0.0242823	PIG2
YOL063C	0.293979	0.433127	0.0298057	0.0284017	6.27357	0.00766637	0.00199479	0.00222238	0.00772373	0.00772373	CRT10
YJL131C	0.294014	0.433127	0.0611409	0.0582651	3.87381	0.0480837	0.0228026	0.0110829	0.0180979	0.0180979	AIM23
YDR257C	0.293057	0.431942	-0.0323621	0.0307789	5.67728	0.0117127	0.00340015	0.00801331	0.00753592	0.00801331	RKM4
YBR102C	0.293052	0.431942	-0.0311761	0.0296506	5.83087	0.0148155	0.00308482	0.00330842	0.00750717	0.00750717	EXO84
YDL125C	0.292708	0.431651	0.0302658	0.0287643	7.01053	0.0106521	0.000921435	0.00904685	0.0083729	0.00904685	HNT1
YPL064C	0.292491	0.431443	-0.0413945	0.0393232	4.80533	0.0169423	0.00919666	0.00652075	0.0094332	0.0094332	CWC27
YGL225W	0.292379	0.431391	0.0309333	0.0293787	7.8677	0.022541	0.000376221	0.0100224	0.00903869	0.0100224	VRG4
YDR239C	0.292147	0.43116	-0.0343967	0.0326523	5.40363	0.0196727	0.0051832	0.000946269	0.00766196	0.00766196	YDR239C
YAL016W	0.292122	0.43116	0.0294123	0.0279193	7.67126	0.0116539	0.00047405	0.00521966	0.00891712	0.00891712	TPD3
YDR524C	0.291968	0.43112	-0.0305987	0.0290362	6.14968	0.00981866	0.0024984	0.00131691	0.0076592	0.0076592	AGE1
YJL011C	0.29141	0.430408	-0.0526295	0.0498843	4.19522	0.034349	0.0158849	0.0121862	0.0140956	0.0140956	RPC17
YBR192W	0.291303	0.430361	-0.0426614	0.040427	4.91311	0.0173791	0.00772439	0.0119661	0.0089418	0.0119661	RIM2
YLL010C	0.290457	0.429223	-0.0309097	0.0292395	5.93745	0.011809	0.00275264	0.00430652	0.00754772	0.00754772	PSR1
YOR129C	0.290402	0.429223	0.0328106	0.0310342	5.78014	0.0193881	0.00335887	0.00824472	0.0075042	0.00824472	AFI1
YML129C	0.28931	0.42775	-0.0549012	0.0518113	4.15632	0.0224241	0.0178256	0.0048009	0.014516	0.014516	COX14
YOL061W	0.28898	0.427374	-0.029681	0.0279913	7.87619	0.00973081	0.000395855	0.00626863	0.00904387	0.00904387	PRS5
YGR079W	0.288593	0.426913	-0.105261	0.0991888	5.17508	0.172835	0.0075664	0.110966	0.00809747	0.110966	YGR079W
YBL016W	0.288583	0.426913	-0.07737	0.0729056	4.91341	1.6663	0.032222	0.0318153	0.0089406	0.0318153	FUS3
YNL142W	0.288145	0.426473	-0.0419663	0.0395089	9.81204	0.256038	6.57395e-05	0.0187405	0.0100217	0.0187405	MEP2
YKL089W	0.287918	0.426247	0.0477407	0.0449239	4.43503	0.0363532	0.0124633	-0.000848031	0.0118513	0.0118513	MIF2
YKR021W	0.287603	0.425892	-0.030563	0.028741	6.13972	0.0228064	0.00229636	0.00387116	0.00765577	0.00765577	ALY1
YDL008W	0.287207	0.42545	-0.0442533	0.0415809	4.6092	0.0180422	0.0102632	0.00673635	0.0105673	0.0105673	APC11
YPL103C	0.28723	0.42545	-0.0360575	0.0338816	5.20754	0.00664213	0.00581104	0.00078135	0.00801953	0.00801953	FMP30
YPR113W	0.286824	0.425072	0.0296747	0.0278606	7.25825	0.0435702	0.00073992	0.00633404	0.00861184	0.00861184	PIS1
YPL130W	0.286536	0.424755	0.190973	0.179191	1.7871	0.633411	0.228989	0.157863	0.111952	0.157863	SPO19
YER060W-A	0.285994	0.424347	-0.117993	0.110589	2.61786	0.179876	0.0852942	0.0620516	0.053175	0.0620516	FCY22
YMR138W	0.286124	0.424347	-0.0619929	0.0581186	3.92061	0.0399087	0.0232605	0.0113363	0.0174346	0.0174346	CIN4
YJR127C	0.286186	0.424347	-0.040559	0.0380291	7.1868	0.0412321	0.000756853	0.016667	0.00854432	0.016667	RSF2
YFL040W	0.28607	0.424347	0.199362	0.186882	1.46668	0.372347	0.271813	0.0638436	0.148958	0.148958	YFL040W
YOR256C	0.285089	0.423163	0.0306647	0.0286866	6.09425	0.0131232	0.00227833	0.00251767	0.00763611	0.00763611	TRE2
YMR025W	0.28498	0.423111	0.0808047	0.0755749	3.32768	0.057096	0.0403056	-0.0105355	0.0285069	0.0285069	CSI1
[truncated: 3,824 more rows]

## Sheet: Sleuth_sir2∆_specific_ORFs
target_id	pval	qval	b	se_b	mean_obs	var_obs	tech_var	sigma_sq	smooth_sigma_sq	final_sigma_sq	gene_id
YAL060W	1.31342e-14	5.70404e-11	-0.342967	0.0445151	7.53617	0.139922	0.000615803	0.0116801	0.00883142	0.0116801	BDH1
YNL142W	2.00882e-14	5.70404e-11	-0.421155	0.0550524	9.81204	0.256038	6.57395e-05	0.0187405	0.0100217	0.0187405	MEP2
YDL227C	3.02666e-14	5.72946e-11	0.77535	0.102058	5.03649	3.3915	0.0542781	0.0103527	0.0084907	0.0103527	HO
YGL263W	6.00685e-14	8.52823e-11	-0.454674	0.0605591	4.67279	0.400895	0.0125917	0.00559776	0.0101649	0.0101649	COS12
YIL015W	7.57116e-14	8.59932e-11	0.406678	0.0543864	6.37544	3.55842	0.0103948	0.00795914	0.00780803	0.00795914	BAR1
YKR034W	1.20538e-12	1.14089e-09	-0.515581	0.0725685	5.84775	0.881904	0.00589447	0.0267827	0.00751093	0.0267827	DAL80
YCR018C	2.25308e-12	1.82789e-09	0.732594	0.10439	4.16053	0.859737	0.0284148	0.0392039	0.0144697	0.0392039	SRD1
YBL016W	3.50449e-12	2.48775e-09	0.706631	0.101588	4.91341	1.6663	0.032222	0.0318153	0.0089406	0.0318153	FUS3
YJL170C	3.97981e-12	2.51126e-09	0.974251	0.140425	3.22131	1.68484	0.0534213	0.0689372	0.0312433	0.0689372	ASG7
YHR005C	7.71181e-12	4.37953e-09	0.472937	0.0691044	5.23143	1.6797	0.0139069	0.015725	0.00796515	0.015725	GPA1
YCL027W	8.63592e-12	4.45849e-09	0.769652	0.112727	4.27589	0.859391	0.0259312	0.052919	0.0132753	0.052919	FUS1
YGR234W	1.10063e-10	5.20873e-08	-0.278954	0.0432323	8.75245	0.216033	0.000211188	0.0113863	0.00953806	0.0113863	YHB1
YMR195W	5.85923e-10	2.55958e-07	-0.51574	0.0832622	5.55728	0.174479	0.00432763	0.0386897	0.0075673	0.0386897	ICY1
YKR039W	6.97519e-10	2.82943e-07	-0.434126	0.0703991	9.84389	0.492827	7.75944e-05	0.030675	0.0100341	0.030675	GAP1
YOR092W	7.91223e-10	2.99557e-07	-0.238769	0.0388453	6.9896	0.0670569	0.00101044	0.00568764	0.00835276	0.00835276	ECM3
YGL086W	2.87753e-09	1.02134e-06	0.302966	0.0510178	5.54789	0.0808948	0.00411415	0.0120365	0.00757026	0.0120365	MAD1
YNL066W	3.15356e-09	1.05347e-06	-0.259566	0.0438205	8.12891	0.228998	0.00034351	0.0115717	0.00919452	0.0115717	SUN4
YGR260W	6.12637e-09	1.93287e-06	-0.226357	0.0389379	7.6117	0.0355155	0.000528384	0.00675307	0.00887955	0.00887955	TNA1
YGL125W	1.02654e-08	3.06827e-06	-0.226028	0.0394721	8.63291	0.0441708	0.000192379	0.00843949	0.00947542	0.00947542	MET13
YMR300C	1.39834e-08	3.97059e-06	-0.222002	0.039129	8.08672	0.114123	0.000330679	0.00916146	0.00916981	0.00916981	ADE4
YMR189W	2.21053e-08	5.9779e-06	-0.337254	0.0602815	8.89647	0.234721	0.000150176	0.0223982	0.00961142	0.0223982	GCV2
YIR029W	2.3555e-08	6.08041e-06	-0.527797	0.0945258	6.18974	0.325646	0.00217234	0.0532709	0.00767426	0.0532709	DAL2
YER056C	5.00158e-08	1.23496e-05	-0.2349	0.043091	8.48699	0.222125	0.000227243	0.0112946	0.00939686	0.0112946	FCY2
YIR031C	6.91333e-08	1.63587e-05	-0.432123	0.0801205	7.82	0.343164	0.000501118	0.0393312	0.00900951	0.0393312	DAL7
YGL030W	9.85892e-08	2.23955e-05	-0.215482	0.0404335	8.71639	0.0562392	0.000184672	0.00995982	0.00951933	0.00995982	RPL30
YPL110C	1.23021e-07	2.68706e-05	0.230709	0.043621	6.0006	0.115438	0.00287926	0.00892776	0.00758355	0.00892776	GDE1
YJR151C	1.35414e-07	2.74649e-05	-0.310476	0.0588987	5.26705	0.254712	0.00589527	0.0156305	0.00788845	0.0156305	DAN4
YPL141C	1.33411e-07	2.74649e-05	0.221497	0.0419971	5.74919	0.0437483	0.00343465	0.00285399	0.00750962	0.00750962	YPL141C
YPL015C	1.43921e-07	2.81837e-05	-0.224341	0.0426489	6.71626	0.0656142	0.00125504	0.0100316	0.00811648	0.0100316	HST2
YEL063C	1.80874e-07	3.3135e-05	-0.271398	0.0520121	8.19328	0.0868235	0.000305115	0.0164812	0.00923187	0.0164812	CAN1
YNL279W	1.76131e-07	3.3135e-05	0.97367	0.186423	3.89772	0.595927	0.0273691	0.188279	0.0177553	0.188279	PRM1
YIL164C	2.05122e-07	3.52996e-05	-0.283222	0.0545219	5.8364	0.388583	0.00388696	0.0145585	0.00750826	0.0145585	NIT1
YOR071C	1.99814e-07	3.52996e-05	-0.225653	0.0433988	5.79338	0.0692774	0.00327831	0.00840872	0.00750366	0.00840872	NRT1
YMR272C	2.4224e-07	4.04612e-05	-0.222909	0.0431692	7.20635	0.0423123	0.000821197	0.0107425	0.00856303	0.0107425	SCS7
YEL027W	2.53894e-07	4.11961e-05	-0.203953	0.0395656	8.48487	0.0709887	0.00021436	0.00949932	0.0093957	0.00949932	CUP5
YJL172W	3.07158e-07	4.84541e-05	-0.347549	0.0678939	9.6517	0.302974	6.76032e-05	0.0285352	0.00995705	0.0285352	CPS1
YDL055C	3.33786e-07	5.12316e-05	-0.204324	0.0400377	9.43122	0.054662	8.3783e-05	0.00854062	0.00986309	0.00986309	PSA1
YAL040C	3.68758e-07	5.36969e-05	-0.286093	0.0562686	7.07002	0.0543399	0.000819759	0.0188265	0.00843071	0.0188265	CLN3
YOR321W	3.68246e-07	5.36969e-05	-0.200928	0.0395164	6.20822	0.0427028	0.00200634	0.00669417	0.00768321	0.00768321	PMT3
YLR053C	4.03781e-07	5.73268e-05	-0.486437	0.0959979	4.80837	0.332769	0.00973326	0.0474503	0.00941807	0.0474503	YLR053C
YGL186C	4.44646e-07	6.15889e-05	-0.196105	0.0388421	7.17964	0.131702	0.000824253	0.00741883	0.00853743	0.00853743	TPN1
YDR216W	4.90699e-07	6.63496e-05	0.508559	0.101107	6.2845	0.40257	0.00226387	0.0611682	0.0077317	0.0611682	ADR1
YPR175W	5.28201e-07	6.97593e-05	0.260879	0.0520116	5.51059	0.0694574	0.00480092	0.0119852	0.00758452	0.0119852	DPB2
YMR120C	6.18647e-07	7.98476e-05	-0.278465	0.0558571	9.5793	0.143322	7.7915e-05	0.0192821	0.00992684	0.0192821	ADE17
YHL032C	6.3776e-07	8.04853e-05	-0.222602	0.0447045	6.34935	0.0393645	0.00175083	0.01065	0.00778456	0.01065	GUT1
YIR027C	6.99628e-07	8.63737e-05	-0.446084	0.0899098	5.1876	0.405121	0.00611616	0.0440443	0.00806683	0.0440443	DAL1
YER028C	8.12712e-07	9.81998e-05	-0.221132	0.0448334	5.4578	0.0608384	0.0048581	0.00498831	0.00761437	0.00761437	MIG3
YIL119C	8.52304e-07	0.000100838	-0.48759	0.0990434	5.84725	0.368493	0.00358575	0.0572837	0.0075108	0.0572837	RPI1
YLR058C	9.58743e-07	0.000111116	-0.286466	0.0584635	10.2056	0.141978	3.74844e-05	0.0211714	0.0101668	0.0211714	SHM2
YKL029C	1.11286e-06	0.000126399	-0.295368	0.0606436	7.91976	0.130285	0.000383471	0.0224367	0.00907029	0.0224367	MAE1
YGL008C	1.36424e-06	0.000151912	-0.198987	0.0411967	11.6025	0.0949135	1.06372e-05	0.00585059	0.0105205	0.0105205	PMA1
YML051W	1.39464e-06	0.000152311	-0.187905	0.0389377	6.80764	0.0790064	0.00121979	0.00336535	0.00818804	0.00818804	GAL80
YBR291C	1.57423e-06	0.00016868	-0.185968	0.0387306	7.12865	0.149324	0.000820045	0.00656109	0.00848798	0.00848798	CTP1
YER061C	1.77186e-06	0.000186341	-0.225533	0.047204	6.18942	0.0509599	0.00212912	0.0116972	0.00767412	0.0116972	CEM1
YHR208W	1.89981e-06	0.000196164	-0.188024	0.0394692	8.56919	0.0877497	0.000225022	0.00692696	0.0094414	0.0094414	BAT1
YDL138W	2.05068e-06	0.000207961	-0.185907	0.0391519	6.59289	0.0566722	0.00149332	0.0068151	0.00801827	0.00801827	RGT2
YIL138C	2.40614e-06	0.000239728	0.230228	0.0488193	5.41886	0.0395862	0.00506832	0.00972039	0.0076465	0.00972039	TPM2
YBR073W	2.67082e-06	0.000257862	0.188243	0.0400975	6.32774	0.298003	0.00221063	0.00461684	0.00776598	0.00776598	RDH54
YHL028W	2.67897e-06	0.000257862	-0.469203	0.0999577	5.99225	0.527787	0.00303999	0.0589585	0.00757862	0.0589585	WSC4
YIL121W	3.31767e-06	0.000309206	-0.214936	0.0462218	7.52633	0.157921	0.000593251	0.0126636	0.00882511	0.0126636	QDR2
YKL120W	3.32129e-06	0.000309206	-0.181841	0.0391066	6.73502	0.0524183	0.00135923	0.00493019	0.00813037	0.00813037	OAC1
YOR192C	3.45482e-06	0.00031645	-0.28093	0.0605225	4.53487	0.0592214	0.0116472	-0.00607109	0.0110818	0.0110818	THI72
YNL101W	3.63459e-06	0.000327632	-0.180052	0.0388775	7.51753	0.0475393	0.000559291	0.00459771	0.00881946	0.00881946	AVT4
YBL098W	3.81599e-06	0.000335552	-0.188086	0.0407011	6.03654	0.0404384	0.00267451	0.00446006	0.0076047	0.0076047	BNA4
YCL018W	3.88227e-06	0.000335552	-0.260348	0.0563819	8.00505	0.0628116	0.000359984	0.0193655	0.00912147	0.0193655	LEU2
YDL238C	3.95879e-06	0.000335552	-0.266161	0.0576913	5.66172	0.109289	0.00363589	0.0170164	0.00754043	0.0170164	GUD1
YGR125W	3.90144e-06	0.000335552	-0.290164	0.0628528	8.43561	0.12838	0.000219456	0.0242936	0.00936865	0.0242936	YGR125W
YHR202W	4.11182e-06	0.000343397	-0.199642	0.0433471	5.51917	0.0413345	0.00407837	0.00494659	0.00758083	0.00758083	YHR202W
YHL026C	4.55275e-06	0.000364156	-0.210871	0.0459975	5.30681	0.0425777	0.00532002	0.00711577	0.00780853	0.00780853	YHL026C
YOL034W	4.47227e-06	0.000364156	0.19617	0.0427559	5.62022	0.0364246	0.00379242	0.00740083	0.00755091	0.00755091	SMC5
YOR316C	4.5008e-06	0.000364156	-0.203317	0.0443265	6.544	0.042016	0.00150432	0.0106877	0.00797219	0.0106877	COT1
YLR155C	5.0224e-06	0.00038159	-0.286007	0.062668	8.43438	0.46949	7.1955e-05	0.0242971	0.00936797	0.0242971	ASP3-1
YLR157C	5.02527e-06	0.00038159	-0.285985	0.0626648	8.43439	0.469492	7.19546e-05	0.0242947	0.00936798	0.0242947	ASP3-2
YLR158C	5.02409e-06	0.00038159	-0.285979	0.0626627	8.43438	0.469481	7.1955e-05	0.0242931	0.00936797	0.0242931	ASP3-3
YLR160C	5.03948e-06	0.00038159	-0.285967	0.062669	8.43439	0.469495	7.19549e-05	0.0242979	0.00936797	0.0242979	ASP3-4
YNL088W	5.3819e-06	0.000402156	0.200551	0.0440837	6.96603	0.0539093	0.00102667	0.0110321	0.00833029	0.0110321	TOP2
YBL029W	5.78978e-06	0.000427015	-0.376456	0.0830309	4.56539	0.26606	0.0133631	0.0294156	0.0108646	0.0294156	YBL029W
YOL006C	6.79663e-06	0.000494847	0.199867	0.0444153	5.96554	0.0339022	0.00264539	0.0095955	0.00756314	0.0095955	TOP1
YLL066C	7.17475e-06	0.000515764	-0.312043	0.0695216	6.06523	0.157342	0.0147525	0.0152383	0.00762095	0.0152383	YLL066C
YIL087C	7.54128e-06	0.000535337	-0.260294	0.0581298	4.6038	0.0719855	0.0103644	0.00928085	0.010603	0.010603	AIM19
YBR021W	9.55488e-06	0.000661734	-0.17601	0.0397582	6.29948	0.0460974	0.00206539	0.00505546	0.0077431	0.0077431	FUR4
YOL105C	9.49342e-06	0.000661734	-0.198933	0.0449221	5.92288	0.122721	0.00296173	0.00956011	0.00754025	0.00956011	WSC3
YLR180W	9.95424e-06	0.000681086	-0.226497	0.0512649	9.84386	0.0866454	5.69888e-05	0.0162505	0.0100341	0.0162505	SAM1
YBR145W	1.14599e-05	0.000774774	-0.297969	0.0679113	6.28874	0.10226	0.00212047	0.0264971	0.00773487	0.0264971	ADH5
YKL209C	1.16007e-05	0.000775062	0.22854	0.052119	7.23443	2.22972	0.00215334	0.0147021	0.00858961	0.0147021	STE6
YOR222W	1.19123e-05	0.000786625	-0.170275	0.0388829	6.96916	0.132379	0.00104807	0.00588079	0.00833326	0.00833326	ODC2
YPR043W	1.27775e-05	0.00083406	-0.19265	0.0441465	8.31966	0.038885	0.000257231	0.011836	0.00930397	0.011836	RPL43A
YDL043C	1.6874e-05	0.00108895	0.298349	0.0693402	4.30646	0.0715099	0.0168523	0.00662624	0.0129822	0.0129822	PRP11
YIL117C	1.79265e-05	0.00114387	0.434086	0.101203	6.34282	0.218643	0.00191024	0.0616425	0.00777886	0.0616425	PRM5
YIL047C	1.92323e-05	0.00120147	-0.166649	0.0389948	7.83336	0.0461013	0.000417732	0.00749842	0.00901771	0.00901771	SYG1
YMR102C	1.92522e-05	0.00120147	-0.20306	0.0475173	5.90909	0.0361311	0.00266986	0.0113406	0.00753361	0.0113406	YMR102C
YHR078W	1.95575e-05	0.00120725	-0.168064	0.0393603	6.36001	0.0297354	0.00181911	0.00205405	0.00779403	0.00779403	YHR078W
YPL009C	2.02725e-05	0.00123793	0.166886	0.0391579	6.48963	0.0351426	0.00159577	0.00702733	0.00791874	0.00791874	YPL009C
YPR138C	2.17922e-05	0.00131658	-0.213971	0.0503971	6.26437	0.0714066	0.0020941	0.013666	0.00771727	0.013666	MEP3
YDL205C	2.23414e-05	0.00132218	-0.168888	0.0398311	6.32722	0.0543668	0.00207894	0.00703789	0.00776555	0.00776555	HEM3
YKL051W	2.23506e-05	0.00132218	-0.257617	0.0607584	6.33727	0.0414521	0.00187871	0.0210279	0.00777407	0.0210279	SFK1
YBR069C	2.44586e-05	0.00143196	-0.376275	0.0891701	4.16175	0.189736	0.0170062	0.0323324	0.0144563	0.0323324	TAT1
YDR461W	2.51298e-05	0.00144167	0.566964	0.134555	4.86159	4.84348	0.0916489	0.020694	0.00916461	0.020694	MFA1
YNL080C	2.51322e-05	0.00144167	-0.16627	0.0394603	6.32872	0.025582	0.00189523	0.00603376	0.00776681	0.00776681	EOS1
YGR121C	2.58014e-05	0.00146526	-0.334927	0.0795991	6.93882	0.194108	0.00101725	0.0382983	0.00830466	0.0382983	MEP1
YHR023W	2.6675e-05	0.00148904	0.221965	0.0528471	6.96205	0.0377121	0.00107547	0.0162542	0.00832652	0.0162542	MYO1
YLR355C	2.67446e-05	0.00148904	-0.170371	0.0405688	10.2296	0.0350731	3.74996e-05	0.00640315	0.010175	0.010175	ILV5
YGR274C	2.71331e-05	0.00149601	0.170465	0.0406228	6.0594	0.0163563	0.002622	0.00266907	0.00761773	0.00761773	TAF1
YKL045W	2.94401e-05	0.0016076	0.196795	0.0471054	5.47777	0.0488951	0.00496784	0.00880073	0.00760146	0.00880073	PRI2
YDL128W	3.06027e-05	0.00165517	-0.162002	0.0388593	7.44633	0.0539754	0.000599392	0.0065935	0.00877055	0.00877055	VCX1
YER154W	3.1157e-05	0.00166925	-0.202993	0.0487398	6.4595	0.0387878	0.00167759	0.013063	0.00788886	0.013063	OXA1
YBL061C	3.30052e-05	0.00174564	0.169866	0.040915	6.0522	0.0230069	0.00251604	0.00787152	0.00761369	0.00787152	SKT5
YFL026W	3.31976e-05	0.00174564	0.256122	0.061711	7.51558	4.54967	0.00496772	0.0186628	0.00881821	0.0186628	STE2
YBR208C	3.49885e-05	0.00182293	-0.390976	0.0944774	8.62194	0.212559	0.00020088	0.0551856	0.00946959	0.0551856	DUR1,2
YDR042C	3.65924e-05	0.00188916	0.52812	0.127936	4.00388	1.61334	0.0364278	0.0651346	0.0163263	0.0651346	YDR042C
YFL021W	3.73919e-05	0.00189597	-0.32008	0.0776321	6.94459	0.147988	0.000996764	0.0363997	0.00831006	0.0363997	GAT1
YIL165C	3.7386e-05	0.00189597	-0.23157	0.0561644	5.46442	0.37569	0.00524526	0.0143283	0.00760984	0.0143283	YIL165C
YOL092W	4.02157e-05	0.0020211	-0.160418	0.039067	7.30289	0.051266	0.000717407	0.00875297	0.00865248	0.00875297	YOL092W
YIR033W	4.24255e-05	0.00211346	0.202597	0.0494881	6.37343	0.0439218	0.00184178	0.013355	0.00780619	0.013355	MGA2
YML109W	4.38833e-05	0.00216707	0.219635	0.0537527	5.54838	0.0682632	0.00406415	0.0138645	0.0075701	0.0138645	ZDS2
YFL008W	4.5112e-05	0.00218967	0.214675	0.0526216	6.21736	0.040993	0.00219278	0.0149893	0.00768807	0.0149893	SMC1
YLR092W	4.49772e-05	0.00218967	-0.261623	0.0641186	8.19953	0.0819481	0.000324215	0.0251861	0.00923548	0.0251861	SUL2
YDR033W	5.13043e-05	0.00246913	-0.456944	0.112837	8.36947	0.342927	0.000280292	0.0787235	0.00933193	0.0787235	MRH1
YIL144W	5.18736e-05	0.00247555	0.241987	0.059794	5.22837	0.0444686	0.00600064	0.0161845	0.00797199	0.0161845	TID3
YKL012W	5.63814e-05	0.00266214	0.176107	0.0437265	5.51114	0.021798	0.00427992	0.00656379	0.00758427	0.00758427	PRP40
YNL046W	5.67211e-05	0.00266214	-0.194923	0.0484155	5.17824	0.134378	0.00645542	0.00808562	0.00808966	0.00808966	YNL046W
YER077C	5.80313e-05	0.00270131	0.20165	0.0501532	5.00674	0.0551429	0.00701814	0.00649648	0.00858978	0.00858978	YER077C
YHL033C	5.98217e-05	0.00276201	-0.158876	0.0395854	8.8256	0.0481004	0.000147767	0.00916615	0.00957561	0.00957561	RPL8A
YLR086W	6.06088e-05	0.00277579	0.159134	0.0396801	6.2435	0.017793	0.00206651	0.00451251	0.00770348	0.00770348	SMC4
YDL083C	6.31258e-05	0.00286793	-0.158271	0.0395597	8.77691	0.0464386	0.000160116	0.00784676	0.00955068	0.00955068	RPS16B
YOR195W	6.89416e-05	0.0031073	0.261793	0.0657787	5.3181	0.0664976	0.00477725	0.0220712	0.00778686	0.0220712	SLK19
YOR202W	6.99107e-05	0.00312616	-0.154636	0.0388867	7.11048	0.029696	0.000878054	0.00850512	0.00847024	0.00850512	HIS3
YHR025W	7.05461e-05	0.00312993	-0.172627	0.0434343	8.14387	0.0362605	0.000327446	0.0113787	0.00920324	0.0113787	THR1
YLL028W	7.56068e-05	0.00332846	-0.229597	0.0580097	7.11247	0.0862234	0.000828604	0.0200523	0.00847219	0.0200523	TPO1
YDR012W	7.6762e-05	0.00335332	-0.172082	0.0435178	9.44518	0.0351466	0.000125908	0.0116253	0.00986922	0.0116253	RPL4B
YBR031W	7.74154e-05	0.00335605	-0.175615	0.0444341	10.1347	0.0313471	4.98174e-05	0.0122015	0.0101421	0.0122015	RPL4A
YIR032C	7.85762e-05	0.00338056	-0.342034	0.0866194	5.69117	0.0989192	0.00345484	0.0431014	0.00753147	0.0431014	DAL3
YLR466W	8.0724e-05	0.00344685	-0.208355	0.052852	6.55122	0.118459	0.00710555	0.0102273	0.00797916	0.0102273	YRF1-4
YDR195W	8.37009e-05	0.00351577	0.197119	0.0501121	5.00443	0.0299106	0.00698465	0.00488683	0.00859773	0.00859773	REF2
YFR047C	8.31771e-05	0.00351577	-0.168627	0.0428526	6.59814	0.0284171	0.00142632	0.00996836	0.00802303	0.00996836	BNA6
YKR088C	8.41952e-05	0.00351577	-0.15936	0.0405276	6.05553	0.0381826	0.00257622	0.00432847	0.00761556	0.00761556	TVP38
YBR243C	8.64068e-05	0.00356368	-0.155292	0.0395557	6.34193	0.0295131	0.00193072	0.00412724	0.00777809	0.00777809	ALG7
YEL017W	8.65976e-05	0.00356368	-0.200766	0.0511457	5.98421	0.0560177	0.00296787	0.0132639	0.00757391	0.0132639	GTT3
YJR092W	9.29495e-05	0.00379756	0.176175	0.0450772	6.69272	0.0365588	0.00150545	0.011103	0.00809971	0.011103	BUD4
YAL037W	9.77577e-05	0.00390962	-0.347289	0.0891379	3.71135	0.0897606	0.0268419	0.022461	0.0206475	0.022461	YAL037W
YNR050C	9.68595e-05	0.00390962	-0.156764	0.0402133	9.6004	0.0412095	6.94666e-05	0.00996483	0.00993571	0.00996483	LYS9
YPR158W	9.76038e-05	0.00390962	0.259049	0.066483	4.82789	0.194034	0.00940875	0.0180177	0.00932251	0.0180177	CUR1
YCR089W	0.000100002	0.00391663	-0.174977	0.0449745	6.5507	0.104444	0.00153439	0.0110167	0.00797866	0.0110167	FIG2
YJR127C	9.88825e-05	0.00391663	-0.206309	0.0529905	7.1868	0.0412321	0.000756853	0.016667	0.00854432	0.016667	RSF2
YOL123W	9.93998e-05	0.00391663	0.160349	0.0411991	7.27369	0.0399239	0.000813639	0.00971866	0.00862605	0.00971866	HRP1
YDL147W	0.00010121	0.00393678	0.150424	0.0386925	7.02823	0.0382471	0.000899687	0.00614834	0.00839002	0.00839002	RPN5
YJR013W	0.000105767	0.00408607	-0.164501	0.0424303	5.66529	0.0687982	0.00363178	0.00574198	0.00753943	0.00753943	GPI14
YIL013C	0.000110927	0.00425646	-0.188984	0.0488917	5.04768	0.0708798	0.00637773	0.00449622	0.00845489	0.00845489	PDR11
YBR092C	0.000111691	0.00425702	-0.228418	0.0591193	5.39572	0.0934314	0.00530738	0.01638	0.00767071	0.01638	PHO3
YEL025C	0.000120706	0.00453968	-0.14981	0.0389655	6.7606	0.0962399	0.00127122	0.00527078	0.00815001	0.00815001	YEL025C
YLR286C	0.000120604	0.00453968	-0.153269	0.0398629	9.18373	0.153672	0.000109457	0.00958375	0.00975074	0.00975074	CTS1
YPL131W	0.000122859	0.00459022	-0.155603	0.0405179	10.1537	0.0309833	3.81704e-05	0.00750196	0.0101487	0.0101487	RPL5
YHR018C	0.000127168	0.00472018	-0.151148	0.0394449	8.60086	0.0850558	0.000196157	0.00628486	0.00945836	0.00945836	ARG4
YDL132W	0.000129728	0.00478391	0.14954	0.0390753	6.67291	0.0242567	0.00138905	0.00392085	0.00808536	0.00808536	CDC53
YER091C	0.000138335	0.00506842	-0.157116	0.0412255	11.712	0.0681363	8.57755e-06	0.00625273	0.0105372	0.0105372	MET6
YGR279C	0.000140446	0.00511277	-0.166919	0.0438409	8.75233	0.0932526	0.000150019	0.0117763	0.009538	0.0117763	SCW4
YNL161W	0.000145608	0.00526693	0.151415	0.0398624	6.12194	0.0196705	0.00221114	0.00125458	0.00764881	0.00764881	CBK1
YLR152C	0.000146561	0.00526784	-0.298187	0.0785359	6.03553	0.092931	0.00256713	0.0357052	0.00760411	0.0357052	YLR152C
YPR141C	0.000147809	0.00527928	0.211979	0.0558615	4.73923	0.030181	0.00958259	0.00615189	0.00978044	0.00978044	KAR3
YGR052W	0.00016312	0.00578975	-0.73061	0.193786	5.68428	0.503666	0.00478215	0.228237	0.00753374	0.228237	FMP48
YDL013W	0.000165894	0.00585164	0.183007	0.0485947	5.13817	0.0258779	0.00646082	0.00665992	0.00819215	0.00819215	SLX5
YOR270C	0.000168675	0.00591298	-0.14894	0.0395925	8.82257	0.0396235	0.000152848	0.00414195	0.00957406	0.00957406	VPH1
YEL061C	0.000170409	0.00593712	0.201192	0.0535188	5.61244	0.0511072	0.00400556	0.0137675	0.00755277	0.0137675	CIN8
YCR069W	0.000176316	0.00610547	-0.153046	0.0408041	6.65759	0.040539	0.00128821	0.00904313	0.00807357	0.00904313	CPR4
YDR103W	0.000178041	0.00612784	0.222146	0.0592659	5.8833	0.792313	0.00434556	0.0174495	0.00752256	0.0174495	STE5
YJL078C	0.000183655	0.00626128	-0.293841	0.0785567	7.52287	0.103937	0.000592364	0.0377002	0.00882289	0.0377002	PRY3
YLR459W	0.000185225	0.00626128	-0.147089	0.0393458	6.38691	0.0290323	0.00178741	0.00387243	0.00781866	0.00781866	GAB1
YPR011C	0.000184439	0.00626128	-0.17227	0.0460685	5.32227	0.0483323	0.00539008	0.00413693	0.00777905	0.00777905	YPR011C
YCL030C	0.000187586	0.00630356	-0.158571	0.0424534	9.36642	0.0558814	0.000103248	0.0110801	0.00983437	0.0110801	HIS4
YOL090W	0.000190707	0.00633347	0.155552	0.0416916	6.64937	0.0472919	0.00133602	0.00944959	0.00806701	0.00944959	MSH2
YPR156C	0.00019024	0.00633347	-0.403812	0.108213	7.0572	0.243316	0.00104607	0.0716159	0.0084182	0.0716159	TPO3
YJR060W	0.000195002	0.00643845	0.171178	0.0459489	5.32496	0.0199682	0.00532668	0.00648024	0.00777413	0.00777413	CBF1
YOR375C	0.000206042	0.00676365	-0.191702	0.051651	10.1065	0.0301812	4.6905e-05	0.0165072	0.0101321	0.0165072	GDH1
YLL023C	0.000213763	0.0069768	-0.182768	0.0493678	6.29516	0.0662902	0.00187857	0.0132443	0.00773976	0.0132443	YLL023C
YDL061C	0.000221539	0.00718926	-0.181349	0.0491048	7.49158	0.0478803	0.000613809	0.0143484	0.00880251	0.0143484	RPS29B
YPL096C-A	0.000232207	0.00749263	-0.257045	0.0698278	4.23066	0.063282	0.0165287	0.00758698	0.0137268	0.0137268	NA
YHR128W	0.000234425	0.00752146	-0.152344	0.0414125	6.74819	0.0679286	0.00134995	0.00929177	0.00814039	0.00929177	FUR1
YDL198C	0.000235911	0.00752661	-0.142892	0.0388601	7.24763	0.0638476	0.000768409	0.00666165	0.00860196	0.00860196	GGC1
YKL113C	0.000237671	0.00754042	0.162719	0.0442751	5.61279	0.0239227	0.00391373	0.00824999	0.00755269	0.00824999	RAD27
YER111C	0.000241638	0.00762367	0.220281	0.0600064	6.09959	0.085151	0.00245803	0.019885	0.00763872	0.019885	SWI4
YPL014W	0.000246163	0.00772354	-0.745393	0.203314	5.86604	0.5798	0.00372585	0.252771	0.00751633	0.252771	YPL014W
YIL133C	0.000251956	0.00782073	-0.145254	0.039684	8.94612	0.050905	0.000135725	0.00645989	0.00963617	0.00963617	RPL16A
YJR152W	0.000254514	0.00782073	-0.414834	0.113415	7.97366	0.853368	0.000473602	0.0793417	0.00910272	0.0793417	DAL5
YOR069W	0.000254482	0.00782073	0.151628	0.0414544	5.78052	0.0143611	0.00315908	0.00496371	0.00750417	0.00750417	VPS5
YOR081C	0.000254769	0.00782073	-0.153358	0.0419307	6.57758	0.0449557	0.0014097	0.00949998	0.00800414	0.00949998	TGL5
YPL234C	0.000256754	0.00783928	-0.141996	0.0388451	7.24523	0.0313136	0.000763403	0.00513162	0.00859973	0.00859973	TFP3
YMR076C	0.000261626	0.00794531	0.190222	0.0521069	6.41383	0.0488838	0.00179286	0.0150548	0.0078442	0.0150548	PDS5
YIL056W	0.000273238	0.00821015	-0.176762	0.0485685	6.5233	0.0314566	0.00145316	0.013184	0.007952	0.013184	VHR1
YMR119W	0.000272662	0.00821015	-0.14768	0.0405715	5.98497	0.0326806	0.00263954	0.00503984	0.00757435	0.00757435	ASI1
YCR034W	0.000277278	0.00827213	-0.145775	0.0400961	7.34631	0.0388062	0.000777961	0.00919794	0.00869049	0.00919794	FEN1
YFR017C	0.00027967	0.00827213	-0.400688	0.110278	4.16435	0.515684	0.0203941	0.0550672	0.0144279	0.0550672	YFR017C
YNL079C	0.000278932	0.00827213	0.140524	0.038668	7.04725	0.0236559	0.000869452	0.00655412	0.0084085	0.0084085	TPM1
YDL066W	0.000285819	0.00841018	-0.158673	0.0437376	8.7552	0.0408874	0.000169801	0.0117004	0.00953948	0.0117004	IDP1
YNL321W	0.000302256	0.00884799	-0.151767	0.0420017	7.14618	0.0528099	0.000790053	0.0101566	0.00850504	0.0101566	VNX1
YGR108W	0.00030816	0.00891205	-0.251856	0.0697982	6.12901	0.184286	0.0027067	0.0275232	0.0076517	0.0275232	CLB1
YOR344C	0.000309152	0.00891205	-0.250503	0.0694394	6.16494	0.243902	0.0023397	0.0275802	0.00766423	0.0275802	TYE7
YPL026C	0.000307865	0.00891205	-0.221673	0.0614293	5.7172	0.0756825	0.00372275	0.0196925	0.00752166	0.0196925	SKS1
YPR018W	0.00031591	0.00906088	0.188135	0.0522324	4.89577	0.0334025	0.00791455	0.00757008	0.00901433	0.00901433	RLF2
YER124C	0.000325065	0.00910386	-0.165635	0.0460807	7.51004	0.10318	0.000596028	0.0125801	0.00881465	0.0125801	DSE1
YGR092W	0.000327027	0.00910386	0.148436	0.0413139	5.80483	0.0253571	0.00308712	0.00740569	0.00750397	0.00750397	DBF2
YLR130C	0.000321966	0.00910386	-0.200244	0.0556703	6.86479	0.12179	0.00115699	0.0180737	0.00823719	0.0180737	ZRT2
YMR262W	0.000324869	0.00910386	-0.244824	0.0681086	5.00164	0.0675911	0.00700379	0.0217802	0.00860736	0.0217802	YMR262W
YOL047C	0.000324967	0.00910386	0.635471	0.176788	2.71462	0.934712	0.103182	0.0907518	0.0487813	0.0907518	YOL047C
YOR271C	0.000325453	0.00910386	-0.139762	0.0388859	7.20042	0.0253113	0.000825449	0.00448679	0.00855737	0.00855737	FSF1
YDR093W	0.000337737	0.00935614	-0.139806	0.0390031	7.54058	0.0253205	0.000605201	0.00473124	0.00883424	0.00883424	DNF2
YNL250W	0.00034202	0.0094288	0.153111	0.0427542	5.60612	0.0285265	0.0037881	0.00685832	0.0075543	0.0075543	RAD50
YHR143W	0.000360071	0.00987846	-0.218628	0.0612791	7.93076	0.186288	0.000394936	0.022906	0.00907693	0.022906	DSE2
YOR247W	0.000366825	0.0100154	-0.187856	0.0527261	7.9193	0.115268	0.000396864	0.0168535	0.00907001	0.0168535	SRL1
YMR241W	0.000370447	0.0100659	-0.141731	0.0398088	8.52539	0.043829	0.000207408	0.00962604	0.00941775	0.00962604	YHM2
YPR147C	0.000380083	0.0102785	-0.144119	0.0405565	5.9529	0.0285093	0.00265027	0.00386005	0.00755606	0.00755606	YPR147C
YER048W-A	0.000396304	0.0106664	0.158352	0.0447003	5.40707	0.0265808	0.00474018	0.00436321	0.00765831	0.00765831	ISD11
YGL028C	0.00040722	0.0108573	-0.157582	0.044573	7.46581	0.104888	0.000568336	0.0117596	0.00878467	0.0117596	SCW11
YML018C	0.000405713	0.0108573	-0.137929	0.0390034	7.15956	0.0813187	0.000921551	0.00821307	0.00851803	0.00851803	YML018C
YKL089W	0.000412117	0.0109365	0.221108	0.0625978	4.43503	0.0363532	0.0124633	-0.000848031	0.0118513	0.0118513	MIF2
YDR275W	0.000414611	0.0109515	-0.179993	0.0509808	5.00192	0.0505824	0.00752088	0.00423841	0.00860638	0.00860638	BSC2
YOR246C	0.000423864	0.0111441	-0.138262	0.0392261	6.57412	0.0331865	0.00154675	0.00599274	0.00800091	0.00800091	YOR246C
YBR159W	0.000440426	0.0114733	-0.142993	0.0406854	6.71475	0.0334021	0.00128348	0.00898779	0.00811538	0.00898779	IFA38
YGR204W	0.000438693	0.0114733	-0.141885	0.0403583	9.89751	0.0301232	5.19958e-05	0.00895369	0.0100548	0.0100548	ADE3
YDL231C	0.000448557	0.0115789	-0.136285	0.0388307	7.34064	0.052106	0.000670548	0.00309769	0.00868563	0.00868563	BRE4
YDR119W	0.000447933	0.0115789	-0.136794	0.0389716	7.67947	0.0332928	0.000501935	0.00673097	0.00892228	0.00892228	VBA4
YGR143W	0.000457398	0.0117537	-0.192145	0.0548274	6.76096	0.0475119	0.00116717	0.0174856	0.00815029	0.0174856	SKN1
YNL218W	0.000463115	0.011847	0.17499	0.0499796	5.10139	0.0399035	0.00679633	0.00870377	0.00829344	0.00870377	MGS1
YDR448W	0.000470893	0.0119919	0.170176	0.0486663	5.12647	0.0246813	0.0064726	0.00267099	0.00822359	0.00822359	ADA2
YPL052W	0.000475763	0.0120619	0.164534	0.0470899	5.27952	0.0528671	0.00589675	0.00688905	0.00786276	0.00786276	OAZ1
YLR309C	0.00047815	0.0120685	0.150823	0.0431824	5.73255	0.0274026	0.00352507	0.00804567	0.00751513	0.00804567	IMH1
YOR369C	0.000482842	0.012133	-0.139597	0.0399981	9.39531	0.034732	7.99681e-05	0.00921052	0.00984724	0.00984724	RPS12
YBR007C	0.000486587	0.0121583	0.194508	0.0557645	5.52002	0.0374407	0.00397869	0.0153171	0.00758048	0.0153171	DSF2
YOR011W	0.000490273	0.0121583	-0.136463	0.0391459	6.63155	0.0419504	0.00145642	0.00717152	0.00805229	0.00805229	AUS1
YOR267C	0.000488374	0.0121583	-0.221892	0.0636331	6.54926	0.107491	0.00158622	0.0235393	0.00797727	0.0235393	HRK1
YCL002C	0.000497971	0.0122423	-0.155236	0.0445843	5.72521	0.0569142	0.00363332	0.00870089	0.00751818	0.00870089	YCL002C
YCR031C	0.000497883	0.0122423	-0.155826	0.0447533	9.18828	0.0386213	0.000106639	0.0123213	0.00975287	0.0123213	RPS14A
YLR372W	0.000506841	0.0124067	-0.135827	0.039063	8.01232	0.0292492	0.000342671	0.0076244	0.00912581	0.00912581	SUR4
YPR058W	0.000511264	0.0124612	-0.136778	0.0393629	6.5491	0.0557758	0.0016373	0.00222014	0.00797711	0.00797711	YMC1
YJL080C	0.00051662	0.012538	-0.13732	0.0395507	8.74983	0.0208625	0.000169675	0.00769168	0.0095367	0.0095367	SCP160
YIL169C	0.000519949	0.0125503	-0.492887	0.142032	5.49459	0.996748	0.00668787	0.118487	0.00759217	0.118487	YIL169C
YLR375W	0.000521548	0.0125503	-0.266558	0.0768304	6.46442	0.0562113	0.00176937	0.0348587	0.00789373	0.0348587	STP3
YOR125C	0.000530618	0.0127147	-0.193539	0.0558585	4.7903	0.0284235	0.008966	0.0103949	0.00950916	0.0103949	CAT5
YIR019C	0.000553949	0.013218	-0.28264	0.0818483	5.02119	0.251098	0.00787209	0.0336967	0.00854093	0.0336967	MUC1
YLR439W	0.000626039	0.0148756	-0.153992	0.0450258	5.32784	0.0220065	0.00481078	0.00559813	0.00776893	0.00776893	MRPL4
YJL190C	0.000641558	0.0151809	-0.135771	0.0397757	9.06407	0.0423147	0.000123264	0.00833358	0.00969385	0.00969385	RPS22A
YDL154W	0.000644712	0.0151922	0.217752	0.063818	4.33954	0.0467464	0.0125961	0.00520565	0.0126757	0.0126757	MSH5
YGR248W	0.000663804	0.0155133	-0.522021	0.15335	4.32378	0.949921	0.0301515	0.115769	0.0128203	0.115769	SOL4
YPR127W	0.000663682	0.0155133	-0.152853	0.0449019	5.76758	0.0291503	0.00332428	0.00918631	0.00750568	0.00918631	YPR127W
YER013W	0.00067883	0.0157995	0.143217	0.0421476	5.7629	0.0113015	0.00351635	0.00186266	0.00750647	0.00750647	PRP22
YBR195C	0.000687424	0.0159024	-0.158332	0.046643	5.24678	0.0644168	0.00556811	0.0026719	0.00793148	0.00793148	MSI1
YNL206C	0.00068885	0.0159024	0.145266	0.0428012	5.61872	0.015638	0.00381612	0.000817093	0.00755127	0.00755127	RTT106
YNL233W	0.000698924	0.0160048	0.13832	0.0408022	5.94563	0.0232989	0.00277828	0.00647895	0.00755208	0.00755208	BNI4
Q0140	0.000696549	0.0160048	0.27423	0.0808714	4.98322	0.0878871	0.0068783	0.0337041	0.0086723	0.0337041	VAR1
YGR266W	0.000708724	0.0160994	0.133256	0.0393529	6.61722	0.0611563	0.00156953	0.00647687	0.00803999	0.00803999	YGR266W
YPL252C	0.000707803	0.0160994	-0.239892	0.070837	5.95952	0.056559	0.00279943	0.0283369	0.00755974	0.0283369	YAH1
YLR387C	0.000721897	0.0163333	0.134304	0.0397217	6.21029	0.0280865	0.00210617	0.00454837	0.00768429	0.00768429	REH1
YMR280C	0.000728448	0.0164161	0.240299	0.0711228	4.72096	0.237073	0.0103417	0.0210464	0.00988261	0.0210464	CAT8
YDR523C	0.000746866	0.0167646	0.346229	0.102685	4.07634	0.171449	0.0184933	0.0469341	0.0154323	0.0469341	SPS1
YGL056C	0.000777854	0.0173915	0.131253	0.0390569	6.66183	0.0342665	0.00138863	0.00627407	0.00807689	0.00807689	SDS23
YGL123W	0.000783715	0.0174538	-0.136212	0.0405575	10.2118	0.0234773	3.78887e-05	0.00431959	0.0101689	0.0101689	RPS2
YJL196C	0.000791507	0.0175585	-0.130556	0.0389053	7.39942	0.0611281	0.000657687	0.00591726	0.00873446	0.00873446	ELO1
YIR030C	0.000800113	0.0176803	-0.311818	0.0930036	4.54339	0.259343	0.0124908	0.0411812	0.0110203	0.0411812	DCG1
YFR022W	0.000824046	0.0180184	-0.172348	0.0515304	5.85619	0.0529534	0.00304843	0.0134284	0.00751326	0.0134284	ROG3
YLR297W	0.000820433	0.0180184	-0.666568	0.199225	3.824	0.472642	0.028395	0.217888	0.0188376	0.217888	YLR297W
YOR107W	0.000824933	0.0180184	-0.34072	0.101881	5.0889	0.510685	0.00831404	0.0560932	0.00832948	0.0560932	RGS2
YDL161W	0.000833182	0.0181289	0.152827	0.0457355	5.36614	0.0155016	0.00527131	0.00436291	0.00770812	0.00770812	ENT1
YEL066W	0.000846471	0.0182931	-0.148066	0.0443692	5.41777	0.0254864	0.00456797	0.00703061	0.00764755	0.00764755	HPA3
YGL234W	0.000848115	0.0182931	-0.134659	0.0403583	9.89666	0.0412507	5.22893e-05	0.00771024	0.0100545	0.0100545	ADE5,7
YNL130C	0.000850393	0.0182931	-0.129709	0.0388832	7.43997	0.0175037	0.000615673	0.00427581	0.00876583	0.00876583	CPT1
YAL003W	0.000864637	0.0183009	-0.132586	0.0398011	9.12398	0.0135739	0.000107096	0.00465747	0.00972254	0.00972254	EFB1
YAR068W	0.000863324	0.0183009	-0.322592	0.0968263	4.04732	0.128832	0.0204182	0.0377566	0.0157828	0.0377566	YAR068W
YDR538W	0.000862882	0.0183009	-0.14728	0.0442046	5.4355	0.0671807	0.00449348	0.0063814	0.00763154	0.00763154	PAD1
YLR042C	0.000868	0.0183009	0.506204	0.152007	4.30433	0.913641	0.0224715	0.120903	0.0130023	0.120903	YLR042C
YOL104C	0.000864358	0.0183009	0.433325	0.130076	4.87339	1.91216	0.0242208	0.0807683	0.00911159	0.0807683	NDJ1
YPL232W	0.000870088	0.0183009	0.132728	0.0398645	6.15766	0.0169243	0.00219924	0.00428102	0.00766174	0.00766174	SSO1
YBR086C	0.000881246	0.0184567	-0.146028	0.0439059	8.07584	0.0403814	0.00030112	0.0116606	0.00916341	0.0116606	IST2
YBR235W	0.000883998	0.0184567	-0.158488	0.0476647	7.08434	0.0430397	0.000836853	0.0132606	0.0084447	0.0132606	YBR235W
YBR101C	0.000893624	0.0185215	0.270466	0.0814156	5.87822	0.107976	0.00325328	0.0378771	0.00752062	0.0378771	FES1
YGL207W	0.000892457	0.0185215	0.129658	0.0390254	7.88503	0.0240123	0.000400986	0.00543492	0.00904924	0.00904924	SPT16
YDR384C	0.000912798	0.0188501	-0.244157	0.0736276	6.67255	0.170779	0.00151767	0.0321203	0.00808509	0.0321203	ATO3
YJR077C	0.000929482	0.0191251	-0.147882	0.0446632	8.31297	0.0267672	0.000248471	0.0121295	0.00930019	0.0121295	MIR1
YKL038W	0.000953505	0.0194877	0.197436	0.0597586	7.05398	0.241618	0.000887375	0.0212715	0.00841506	0.0212715	RGT1
YOR063W	0.000953968	0.0194877	-0.134888	0.0408286	10.6989	0.0228076	2.28072e-05	0.00350377	0.0103209	0.0103209	RPL3
YGL194C	0.000980903	0.0198382	0.141533	0.0429415	5.64097	0.0189613	0.00389618	0.00113517	0.00754585	0.00754585	HOS2
YGR157W	0.000981606	0.0198382	-0.220847	0.0670098	8.74182	0.102047	0.000173923	0.0276889	0.00953255	0.0276889	CHO2
YHR028C	0.000977327	0.0198382	-0.128422	0.0389514	7.6791	0.0245791	0.000492375	0.00745986	0.00892205	0.00892205	DAP2
YDR068W	0.000987102	0.0198786	0.178243	0.0541085	4.82102	0.0447522	0.00881105	0.00739651	0.00935578	0.00935578	DOS2
YDL020C	0.00103784	0.0203722	0.204026	0.0622019	6.12468	0.129215	0.00226014	0.0217478	0.00764995	0.0217478	RPN4
YDR475C	0.00104749	0.0203722	-0.158642	0.048404	5.84137	0.030001	0.00291512	0.0116231	0.00750936	0.0116231	JIP4
YFL052W	0.00104502	0.0203722	0.451679	0.137786	3.19694	0.971569	0.0587256	0.059078	0.0319102	0.059078	YFL052W
YFR031C	0.00104544	0.0203722	0.135948	0.0414727	5.90887	0.0281268	0.00294052	0.00773216	0.00753351	0.00773216	SMC2
YGL027C	0.00103714	0.0203722	-0.127143	0.0387602	6.86304	0.0193783	0.00108659	0.00679609	0.00823564	0.00823564	CWH41
YGR215W	0.00104172	0.0203722	0.232248	0.0708286	4.13856	0.0293765	0.0164157	0.00194729	0.0147133	0.0147133	RSM27
YHR094C	0.00103158	0.0203722	-0.276738	0.0843258	8.5849	0.191842	0.00020992	0.0439135	0.00944983	0.0439135	HXT1
YHR183W	0.00101977	0.0203722	-0.208351	0.0634246	9.39288	0.0756445	9.15029e-05	0.0248696	0.00984616	0.0248696	GND1
YNL082W	0.00102025	0.0203722	0.187113	0.0569617	5.32096	0.0329001	0.00543883	0.0146944	0.00778149	0.0146944	PMS1
YPL051W	0.00103446	0.0203722	0.216946	0.0661223	4.33247	0.0392165	0.0143895	0.00247812	0.0127402	0.0127402	ARL3
YDR507C	0.00105623	0.0204722	0.16565	0.0505787	6.73878	0.040157	0.00132629	0.0145476	0.00813321	0.0145476	GIN4
YOR130C	0.00106911	0.0206513	-0.148234	0.0453082	5.35193	0.0256552	0.00500908	0.00347392	0.00772895	0.00772895	ORT1
YNL231C	0.00107752	0.0207432	-0.128038	0.0391618	6.47707	0.0145224	0.00161013	0.00477053	0.00790627	0.00790627	PDR16
YER127W	0.0010884	0.0208819	0.241661	0.0739789	4.97308	0.0924715	0.00882012	0.0251396	0.00870906	0.0251396	LCP5
YIL134W	0.00111228	0.0212682	0.239687	0.0735129	5.31985	0.256812	0.00592168	0.0276116	0.00778356	0.0276116	FLX1
YBL082C	0.0011301	0.0215364	-0.173434	0.0532666	6.5942	0.0288356	0.00143147	0.0161744	0.00801946	0.0161744	ALG3
YJL062W	0.00113482	0.0215539	-0.126768	0.0389481	6.8104	0.0266393	0.00120006	0.0082128	0.00819035	0.0082128	LAS21
YER088C	0.00114237	0.0216251	-0.15261	0.0469152	7.23674	0.0273133	0.000775988	0.0128816	0.00859178	0.0128816	DOT6
YBR187W	0.00116198	0.0217068	-0.12599	0.0387895	7.06565	0.019745	0.000909891	0.00520455	0.00842644	0.00842644	GDT1
YFR010W	0.00115446	0.0217068	0.126596	0.0389538	6.69915	0.0239211	0.00131139	0.00249732	0.00810421	0.00810421	UBP6
YHR146W	0.00115795	0.0217068	0.127936	0.0393767	6.47024	0.0324078	0.00172163	0.0032212	0.0078995	0.0078995	CRP1
YJL074C	0.00116194	0.0217068	0.178217	0.0548689	6.08812	0.0437995	0.00244264	0.0162384	0.00763305	0.0162384	SMC3
YDR309C	0.00116936	0.0217731	0.14162	0.0436258	6.47651	0.129895	0.00164632	0.0101632	0.00790571	0.0101632	GIC2
YBL038W	0.00118478	0.0219867	0.161447	0.0497905	5.05865	0.0275169	0.00696245	0.00434229	0.00842053	0.00842053	MRPL16
YJL210W	0.00119367	0.0219867	-0.182527	0.0563288	6.14512	0.041485	0.00214714	0.0175412	0.00765767	0.0175412	PEX2
YKL010C	0.00119399	0.0219867	0.126178	0.0389401	7.23838	0.0222185	0.000815666	0.00151208	0.00859332	0.00859332	UFD4
YOR058C	0.00119632	0.0219867	0.144916	0.0447304	5.69178	0.0304054	0.00382383	0.00859139	0.00753126	0.00859139	ASE1
YGR188C	0.00122505	0.0224422	0.184021	0.0569199	4.65915	0.0349608	0.00985533	0.00987915	0.0102484	0.0102484	BUB1
YJL123C	0.00123562	0.0225629	0.135716	0.0420104	5.71455	0.0189112	0.00342844	0.00649972	0.00752276	0.00752276	MTC1
YHL036W	0.00125039	0.0227595	-0.265523	0.0822786	6.3871	0.0733944	0.00182554	0.0401814	0.00781883	0.0401814	MUP3
YJL193W	0.00127902	0.0232062	-0.144525	0.0448746	5.41376	0.0400883	0.0048439	0.00492271	0.00765148	0.00765148	YJL193W
YKR050W	0.00129134	0.023232	-0.162636	0.0505412	6.26884	0.106558	0.00210807	0.0137423	0.00772038	0.0137423	TRK2
YML032C	0.00129271	0.023232	0.13208	0.0410494	5.90587	0.0617984	0.00292376	0.00552272	0.00753213	0.00753213	RAD52
YOL120C	0.00129006	0.023232	-0.129376	0.0402016	9.66108	0.0347269	6.75501e-05	0.00956939	0.00996091	0.00996091	RPL18A
YDL210W	0.00129981	0.0232858	-0.322174	0.100178	4.73859	0.456458	0.0101355	0.0521361	0.00978402	0.0521361	UGA4
YPR015C	0.00132864	0.0237276	-0.539286	0.168017	2.4604	0.377128	0.113953	-0.00638343	0.0612138	0.0612138	YPR015C
YKL186C	0.0013348	0.0237628	0.159579	0.0497379	5.0949	0.0467329	0.00703847	0.00787052	0.00831207	0.00831207	MTR2
YNR044W	0.00136736	0.0242664	0.202496	0.0632511	6.21303	0.249309	0.00237739	0.0224473	0.00768573	0.0224473	AGA1
YIL009W	0.00139313	0.0246467	-0.124365	0.0389117	6.61002	0.0282019	0.00136159	0.00449226	0.00803366	0.00803366	FAA3
YJR073C	0.00140557	0.0247896	-0.235093	0.0736161	8.48198	0.139609	0.000223433	0.033404	0.00939412	0.033404	OPI3
YDR356W	0.0014136	0.0248539	0.140797	0.0441113	5.50345	0.0205418	0.00448611	0.00314998	0.0075878	0.0075878	SPC110
YGL043W	0.00142598	0.0249676	0.144336	0.0452559	5.50212	0.0420697	0.00512018	0.00360605	0.00758844	0.00758844	DST1
YGL098W	0.00142886	0.0249676	0.180023	0.0564554	4.73436	0.119018	0.0099695	0.00953728	0.00980744	0.00980744	USE1
YPL233W	0.00146587	0.0255359	0.205264	0.064521	4.51953	0.0381595	0.0106958	0.0151358	0.0111941	0.0151358	NSL1
YDR002W	0.00147344	0.0255892	0.123815	0.0389371	7.23337	0.0201169	0.000818901	0.00534956	0.00858861	0.00858861	YRB1
YCR061W	0.00148884	0.0257779	-0.228944	0.0720664	6.45014	0.149281	0.0015557	0.0306708	0.00787961	0.0306708	YCR061W
YAL048C	0.00149781	0.0258543	-0.136063	0.042853	5.64951	0.0205179	0.00385119	0.000780669	0.00754368	0.00754368	GEM1
YGL179C	0.00152644	0.026199	-0.265582	0.08379	5.01829	0.149913	0.00829255	0.0352719	0.00855065	0.0352719	TOS3
YOR290C	0.001527	0.026199	0.123012	0.038811	7.09987	0.0149867	0.000886819	0.00361407	0.00845988	0.00845988	SNF2
YDL183C	0.00154295	0.0263929	0.171952	0.0543037	4.81896	0.0742812	0.00893225	0.00642998	0.00936587	0.00936587	YDL183C
YGL127C	0.0015521	0.0264695	-0.163474	0.0516545	4.96254	0.0261885	0.00780832	0.0047878	0.00874802	0.00874802	SOH1
YJL212C	0.00156371	0.0264821	-0.265565	0.0839708	6.86406	0.17614	0.00117491	0.0425778	0.00823654	0.0425778	OPT1
YMR088C	0.00156683	0.0264821	-0.291174	0.0920849	7.57047	0.297797	0.000590716	0.0520262	0.00885334	0.0520262	VBA1
YNL160W	0.00156213	0.0264821	-0.453409	0.143353	6.1498	1.53238	0.00448262	0.123033	0.00765923	0.123033	YGP1
YLR177W	0.00157484	0.0265387	-0.219183	0.0693502	5.58781	0.0805097	0.0037939	0.0260492	0.00755883	0.0260492	YLR177W
YDR028C	0.00161693	0.0269847	0.122026	0.0387035	6.9682	0.0190651	0.000962628	0.00325885	0.00833235	0.00833235	REG1
YGL136C	0.00161498	0.0269847	-0.164969	0.0523181	4.87569	0.0172741	0.00788302	0.00191454	0.00910142	0.00910142	MRM2
YJL225C	0.00161679	0.0269847	-0.190406	0.0603914	6.73598	0.0900887	0.00225798	0.0203727	0.0081311	0.0203727	YJL225C
YNL224C	0.00162032	0.0269847	0.147227	0.0467057	5.2355	0.0160166	0.0055798	0.00445381	0.00795613	0.00795613	SQS1
YBL026W	0.00162699	0.0270167	0.148139	0.0470129	5.16877	0.0248854	0.00560137	0.00708446	0.00811319	0.00811319	LSM2
YMR083W	0.00163494	0.0270695	-0.132357	0.0420236	8.55175	0.0276796	0.000193642	0.0107644	0.00943201	0.0107644	ADH3
Q0050	0.00164086	0.0270885	0.181254	0.0575677	9.21272	0.0927846	0.00011932	0.0204446	0.00976427	0.0204446	AI1
YML069W	0.00165037	0.0271665	0.12283	0.0390327	6.49092	0.0248332	0.00153376	0.00283945	0.00792001	0.00792001	POB3
YDL229W	0.00166367	0.0272285	-0.128714	0.040933	10.9054	0.0333206	2.06847e-05	0.00568411	0.010376	0.010376	SSB1
YGR249W	0.00166372	0.0272285	-0.639038	0.203224	4.39863	0.404518	0.016382	0.239888	0.0121551	0.239888	MGA1
YDR107C	0.00167455	0.0272486	-0.125864	0.0400508	6.05704	0.0238739	0.00233698	0.00349602	0.00761641	0.00761641	TMN2
YPR035W	0.00167228	0.0272486	-0.161874	0.0515031	9.80712	0.0816001	5.67165e-05	0.0164027	0.0100197	0.0164027	GLN1
YER053C	0.0016945	0.0274944	-0.475029	0.151325	5.99399	0.254188	0.00300788	0.139084	0.00757965	0.139084	PIC2
YDL170W	0.00170796	0.027634	-0.129738	0.0413597	6.01736	0.0747098	0.00302115	0.00387785	0.00759345	0.00759345	UGA3
YGR071C	0.00172541	0.0278268	-0.131089	0.0418302	5.81639	0.0445319	0.00335247	0.00537856	0.00750498	0.00750498	YGR071C
YMR291W	0.00172968	0.0278268	-0.219017	0.0699043	6.75405	0.104018	0.00126389	0.029058	0.0081449	0.029058	YMR291W
YGR172C	0.00174033	0.0278404	-0.125587	0.0401069	6.21734	0.0282181	0.00229321	0.00739337	0.00768806	0.00768806	YIP1
YMR143W	0.00173583	0.0278404	-0.123241	0.0393482	8.4512	0.038597	0.000229967	0.00816394	0.00937724	0.00937724	RPS16A
YLL031C	0.00178024	0.0283989	-0.121023	0.0387318	7.25742	0.0186313	0.000697505	0.00696747	0.00861107	0.00861107	GPI13
YIL026C	0.00182271	0.0289949	0.146964	0.0471386	6.52535	0.0420481	0.00153756	0.0122504	0.00795402	0.0122504	IRR1
YBR170C	0.00184273	0.0292315	0.123694	0.039716	6.16261	0.0893294	0.00212425	0.00612831	0.00766341	0.00766341	NPL4
YJR088C	0.00186703	0.0295344	0.161687	0.0519791	5.2892	0.0235151	0.00484899	0.0119161	0.00784323	0.0119161	EMC2
YDL058W	0.00187778	0.029622	0.121201	0.0389851	7.13537	0.0232206	0.000936193	0.0045077	0.00849452	0.00849452	USO1
YBR287W	0.00189537	0.0297501	-0.134617	0.0433389	7.79917	0.0350467	0.000400519	0.0112542	0.0089967	0.0112542	YBR287W
YHR188C	0.00189638	0.0297501	-0.120278	0.0387245	7.24224	0.0278415	0.00070816	0.00434288	0.00859693	0.00859693	GPI16
YKR106W	0.00190981	0.0298783	-0.391028	0.125979	3.4811	0.469849	0.0430413	0.0554379	0.0250156	0.0554379	YKR106W
YIL045W	0.00195628	0.0305212	-0.241638	0.0780286	4.33242	0.0956104	0.0134971	0.0242823	0.0127407	0.0242823	PIG2
YDR351W	0.00197067	0.0305289	0.122093	0.0394534	6.27559	0.0144946	0.00193349	0.000827348	0.00772518	0.00772518	SBE2
YHL044W	0.0019729	0.0305289	-0.298621	0.0965073	3.50065	0.132139	0.0331857	-0.00238943	0.0246063	0.0246063	YHL044W
YPL016W	0.0019623	0.0305289	0.137937	0.044555	6.49084	0.0580619	0.00164314	0.0106749	0.00791994	0.0106749	SWI1
YDR227W	0.00199392	0.0307702	0.123942	0.0400958	6.05706	0.0285452	0.00235936	0.00556291	0.00761642	0.00761642	SIR4
YJL099W	0.0020597	0.0316136	0.135085	0.0438376	5.45744	0.0277982	0.00430992	0.00567525	0.00761462	0.00761462	CHS6
YLL066W-B	0.0020581	0.0316136	-0.429241	0.139286	2.98533	0.347421	0.0648284	0.0555548	0.038389	0.0555548	NA
YKL201C	0.00206746	0.0316472	-0.230092	0.0746962	6.64365	0.141576	0.00145344	0.033168	0.00806236	0.033168	MNN4
YGR191W	0.0020936	0.0319612	-0.119553	0.0388584	7.2717	0.0189698	0.000745298	0.00335369	0.00862423	0.00862423	HIP1
YIL123W	0.00213504	0.0325065	-0.151517	0.0493417	8.67432	0.0310079	0.000172852	0.0149341	0.00949729	0.0149341	SIM1
YDR283C	0.00215627	0.0327026	0.119166	0.0388438	7.05162	0.0146099	0.000949754	0.00732302	0.00841276	0.00841276	GCN2
YPL134C	0.00215944	0.0327026	-0.137401	0.0447943	5.37575	0.0163719	0.00475558	0.00460181	0.00769512	0.00769512	ODC1
YBR252W	0.00219213	0.0331093	-0.14058	0.0458977	5.4663	0.0279658	0.00411739	0.00895425	0.00760861	0.00895425	DUT1
YER159C	0.00222004	0.0333535	0.194169	0.0634725	4.45831	0.0353998	0.0133351	0.00942936	0.0116636	0.0116636	BUR6
YJR147W	0.00221768	0.0333535	-0.238067	0.0778144	5.7132	0.144343	0.00357258	0.0339998	0.00752331	0.0339998	HMS2
YNL192W	0.00222864	0.0333943	0.22778	0.074488	7.548	0.106069	0.000556866	0.0338719	0.00883899	0.0338719	CHS1
YHR067W	0.00225706	0.0337311	-0.187126	0.0612697	5.07073	0.0708338	0.00652899	0.0167647	0.00838353	0.0167647	HTD2
YGL148W	0.002274	0.0338758	-0.119808	0.039257	8.21128	0.0179298	0.000320503	0.00714318	0.00924224	0.00924224	ARO2
YNL241C	0.00228445	0.0338758	-0.134794	0.0441872	8.2151	0.049732	0.000268872	0.0118466	0.00924444	0.0118466	ZWF1
YOR390W	0.00228463	0.0338758	-0.146293	0.047957	5.68191	0.0175698	0.00673646	0.00318614	0.00753449	0.00753449	YOR390W
YDR026C	0.00231518	0.0342315	0.144483	0.0474257	5.26583	0.047665	0.00606546	0.00574101	0.00789101	0.00789101	YDR026C
YLR168C	0.00232399	0.0342315	0.144259	0.0473702	5.59532	0.0192847	0.00373684	0.010187	0.00755694	0.010187	UPS2
YLR362W	0.00233274	0.0342315	0.139896	0.0459545	5.38124	0.0415355	0.00541593	0.00581536	0.00768806	0.00768806	STE11
YPR113W	0.00232825	0.0342315	-0.118204	0.0388215	7.25825	0.0435702	0.00073992	0.00633404	0.00861184	0.00861184	PIS1
YHR123W	0.00234278	0.0342903	-0.118336	0.0388888	6.52461	0.0386533	0.00143088	0.00346612	0.00795329	0.00795329	EPT1
YLR340W	0.00235357	0.0343597	-0.123818	0.0407087	10.474	0.0240498	2.85185e-05	0.00853577	0.0102545	0.0102545	RPP0
YJL134W	0.00238326	0.034704	-0.124208	0.0408878	6.05626	0.0424109	0.00275778	0.00447246	0.00761597	0.00761597	LCB3
YAL022C	0.00240165	0.034813	-0.163889	0.0539914	6.51388	0.0252035	0.0014744	0.0166139	0.00794274	0.0166139	FUN26
YAL023C	0.00240914	0.034813	-0.119633	0.0394238	8.53573	0.0146973	0.000220837	0.00636828	0.00942336	0.00942336	PMT2
YJL049W	0.0024085	0.034813	0.210511	0.06937	4.28638	0.0382738	0.0155027	0.0143574	0.0131737	0.0143574	YJL049W
YGR235C	0.00243696	0.0351015	0.127162	0.041953	5.71846	0.019329	0.00340018	0.00294393	0.00752112	0.00752112	YGR235C
Q0130	0.00244147	0.0351015	0.168597	0.0556332	7.7997	0.0445464	0.000453842	0.0187512	0.00899703	0.0187512	OLI1
YDR151C	0.00247234	0.0354348	0.149475	0.0493854	5.39948	0.0673365	0.00502529	0.0101084	0.00766649	0.0101084	CTH1
YGR126W	0.00247713	0.0354348	-0.187756	0.0620452	4.55226	0.0768738	0.0115307	0.0123565	0.0109571	0.0123565	YGR126W
YMR116C	0.00249171	0.0355538	-0.136257	0.0450535	10.3826	0.0292462	2.96951e-05	0.0125655	0.0102257	0.0125655	ASC1
YBL041W	0.00250866	0.035706	0.12209	0.0403966	6.42103	0.0578153	0.0016806	0.0084454	0.00785115	0.0084454	PRE7
YDR143C	0.00252285	0.0357782	-0.120772	0.0399831	6.15432	0.0387086	0.00225907	0.00448693	0.00766067	0.00766067	SAN1
YKL081W	0.00253264	0.0357782	-0.121223	0.0401477	9.57915	0.0195415	7.48265e-05	0.00592307	0.00992678	0.00992678	TEF4
YNL058C	0.00252717	0.0357782	0.138679	0.0459191	5.86474	0.0361943	0.00289023	0.0101936	0.00751591	0.0101936	YNL058C
YBR218C	0.0025572	0.0360356	-0.119976	0.0397733	9.06908	0.0214714	0.000119638	0.00872442	0.00969627	0.00969627	PYC2
YHR019C	0.00257718	0.0362273	-0.119946	0.0397945	9.08308	0.0149369	0.000123372	0.00357716	0.009703	0.009703	DED81
YDL182W	0.00259715	0.0362308	-0.15839	0.0525902	9.10082	0.0258433	0.000129588	0.017032	0.0097115	0.017032	LYS20
YDR177W	0.0025917	0.0362308	0.125007	0.0414971	5.95205	0.021456	0.00312965	0.00168878	0.00755559	0.00755559	UBC1
YIL107C	0.00260248	0.0362308	0.132399	0.0439694	5.47384	0.133255	0.00439251	0.00750499	0.00760383	0.00760383	PFK26
YPR188C	0.00260295	0.0362308	0.150412	0.0499523	5.0299	0.0249975	0.006971	0.00546576	0.00851215	0.00851215	MLC2
YBR276C	0.00264274	0.0366947	-0.126826	0.0421838	6.8697	0.0186752	0.00108011	0.00996167	0.00824155	0.00996167	PPS1
YER076C	0.00265373	0.0367574	-0.169545	0.0564165	4.70048	0.0409276	0.00974936	0.0052513	0.0100003	0.0100003	YER076C
YMR090W	0.00266689	0.0368499	0.162462	0.0540866	4.90872	0.21332	0.0091922	0.00799406	0.00895994	0.00895994	YMR090W
YGL229C	0.00267471	0.0368682	-0.253966	0.0845751	5.02339	0.117471	0.00698662	0.0373981	0.00853362	0.0373981	SAP4
YDR421W	0.00271349	0.0373121	0.14144	0.047171	5.23129	0.0352394	0.00555126	0.00825572	0.00796547	0.00825572	ARO80
YBR275C	0.00276141	0.0378793	0.117904	0.0393918	6.56267	0.0282093	0.00163841	0.00673521	0.0079901	0.0079901	RIF1
YMR011W	0.00278435	0.0381021	0.421403	0.140909	7.26721	1.08525	0.00118017	0.122025	0.00862011	0.122025	HXT2
YPL071C	0.00280694	0.0383188	0.238587	0.0798449	3.92047	0.0599166	0.0221223	0.0148276	0.0174365	0.0174365	YPL071C
YMR078C	0.0028356	0.0386172	0.17147	0.0574436	5.48257	0.0299908	0.00398884	0.0164865	0.00759867	0.0164865	CTF18
YDR304C	0.00284657	0.0386738	-0.204515	0.0685407	6.51484	0.114174	0.00152992	0.0276206	0.00794368	0.0276206	CPR5
YLR026C	0.00285417	0.0386846	0.136669	0.0458156	5.33573	0.0180928	0.00526976	0.00153572	0.00775515	0.00775515	SED5
YDL101C	0.0028941	0.0391323	0.142209	0.0477408	5.21793	0.047688	0.00614693	0.00776147	0.0079956	0.0079956	DUN1
YER043C	0.00291642	0.0393405	-0.120724	0.0405602	10.2216	0.0234714	3.59254e-05	0.00357871	0.0101723	0.0101723	SAH1
YGL209W	0.00292583	0.039374	-0.213014	0.0715912	5.69443	0.161742	0.0038544	0.0279486	0.00753035	0.0279486	MIG2
YNL145W	0.00293524	0.0394072	0.288681	0.0970538	5.97826	6.79221	0.050878	0.0027522	0.00757045	0.00757045	MFA2
YLR061W	0.00294296	0.0394176	-0.116453	0.039162	8.21873	0.0494408	0.000269982	0.00893456	0.00924652	0.00924652	RPL22A
YHR115C	0.00296316	0.0395948	-0.116869	0.0393296	6.33779	0.021877	0.00182361	0.00363331	0.00777451	0.00777451	DMA1
YMR036C	0.00298479	0.0397902	0.142119	0.0478627	5.19101	0.020123	0.00615621	0.00582977	0.00805862	0.00805862	MIH1
YGL009C	0.00299731	0.0398635	-0.127379	0.0429172	9.10531	0.0555408	0.000118205	0.0113109	0.00971364	0.0113109	LEU1
YDR345C	0.00300829	0.0398915	-0.175974	0.0593127	9.28546	0.0757184	0.000102101	0.0217274	0.00979779	0.0217274	HXT3
YJL098W	0.00301777	0.0398915	0.154758	0.0521788	6.54176	0.0635855	0.0015339	0.0153602	0.00797002	0.0153602	SAP185
YLR051C	0.00302049	0.0398915	0.186559	0.0629069	4.98423	0.0841651	0.00733296	0.0172223	0.00866868	0.0172223	FCF2
YAL044C	0.00305525	0.0402478	-0.175417	0.0592198	7.0948	0.0999092	0.000882562	0.0208786	0.00845492	0.0208786	GCV3
YJR014W	0.00306164	0.0402478	0.123755	0.0417882	5.77312	0.0165811	0.00333074	0.00516726	0.00750491	0.00750491	TMA22
YDR127W	0.00308033	0.0403507	-0.142572	0.0481727	9.40481	0.0425949	9.11933e-05	0.0143084	0.00985145	0.0143084	ARO1
YGL077C	0.00308368	0.0403507	-0.125545	0.0424244	8.8213	0.0680357	0.000146292	0.0110218	0.00957342	0.0110218	HNM1
YNL201C	0.00309152	0.0403603	0.115687	0.0391033	6.38597	0.0284507	0.00167022	0.00713054	0.00781778	0.00781778	PSY2
YBR265W	0.00311133	0.040433	-0.119295	0.0403499	6.48426	0.0339201	0.00169552	0.00840709	0.00791341	0.00840709	TSC10
YOR059C	0.00311001	0.040433	0.127063	0.0429752	5.57366	0.0237079	0.0038974	0.00559154	0.00756257	0.00756257	YOR059C
YCL039W	0.00324232	0.0419434	-0.150167	0.0510116	5.98603	0.0672261	0.00249053	0.0136563	0.00757497	0.0136563	GID7
YOR315W	0.00324166	0.0419434	-0.144278	0.0490102	6.46735	0.30735	0.00203449	0.0128701	0.00789663	0.0128701	SFG1
YHR021C	0.00326483	0.0421386	-0.247915	0.084278	7.7578	0.0910584	0.000464661	0.0436087	0.00897113	0.0436087	RPS27B
YLR424W	0.00327685	0.0421978	0.172501	0.058664	4.60361	0.0193678	0.0107503	0.00456728	0.0106043	0.0106043	SPP382
YDR312W	0.00330217	0.0423144	0.139037	0.0473219	5.23834	0.0377001	0.00594553	0.00675953	0.00794989	0.00794989	SSF2
YKL101W	0.00329744	0.0423144	0.115173	0.0391937	7.36035	0.0486568	0.000684737	0.00884719	0.00870241	0.00884719	HSL1
YOR027W	0.00330826	0.0423144	0.20156	0.0686153	7.44648	0.167316	0.000677563	0.0285364	0.00877066	0.0285364	STI1
YJR104C	0.00339914	0.0433111	-0.154203	0.0526447	8.89485	0.0433979	0.000138429	0.0170587	0.00961061	0.0170587	SOD1
YPL253C	0.00340144	0.0433111	0.165151	0.0563863	4.66945	0.0132462	0.00954331	-0.00222824	0.0101852	0.0101852	VIK1
YAL002W	0.00345726	0.0438872	-0.113621	0.03886	6.74909	0.0250007	0.0012292	0.00637871	0.00814107	0.00814107	VPS8
YMR205C	0.00346214	0.0438872	-0.140996	0.04823	9.67136	0.0654557	6.42112e-05	0.0143696	0.00996514	0.0143696	PFK2
YER024W	0.00356914	0.0451428	0.186373	0.0639596	6.7185	0.228718	0.00129477	0.0240892	0.00811811	0.0240892	YAT2
YJR016C	0.003605	0.045456	-0.117161	0.0402505	9.73361	0.0283816	6.24529e-05	0.00590511	0.00999045	0.00999045	ILV3
YLR093C	0.00361791	0.045456	0.120023	0.0412495	5.87854	0.0250601	0.00303734	0.00365057	0.00752074	0.00752074	NYV1
YMR317W	0.00361766	0.045456	0.396503	0.136269	3.55579	0.392171	0.0372568	0.0779671	0.0234919	0.0779671	YMR317W
YBL030C	0.00363075	0.0455167	-0.115136	0.0395849	8.77225	0.0246236	0.000174871	0.00531052	0.00954828	0.00954828	PET9
YHR176W	0.0036839	0.0460812	-0.196328	0.0676053	4.85219	0.0647445	0.00978561	0.0185746	0.00920772	0.0185746	FMO1
YPL147W	0.00371293	0.0463423	0.211182	0.0727819	4.28477	0.0803729	0.0146747	0.018195	0.0131892	0.018195	PXA1
YER117W	0.00379955	0.0472158	-0.11417	0.0394458	8.58897	0.0335673	0.000202945	0.00636212	0.009452	0.009452	RPL23B
YOL133W	0.00379596	0.0472158	0.172772	0.0596869	4.55125	0.0506998	0.0111415	0.00857608	0.0109643	0.0109643	HRT1
YDR168W	0.00381287	0.0472779	0.122648	0.0423911	6.23239	0.0337996	0.00225339	0.00889719	0.00769667	0.00889719	CDC37
YOR108W	0.00383228	0.0474151	-0.12272	0.0424396	7.61771	0.0515309	0.000520895	0.0106552	0.00888335	0.0106552	LEU9
YCL064C	0.00390256	0.0481796	-0.256835	0.0889955	3.97931	0.172449	0.02203	0.0271156	0.016644	0.0271156	CHA1
YKR095W	0.00392869	0.048397	0.143636	0.0498072	7.1828	0.0249839	0.000803116	0.0145902	0.00854047	0.0145902	MLP1
YHR218W	0.00394522	0.0484955	-0.434911	0.150879	4.39936	0.354792	0.0839687	0.0572874	0.0121489	0.0572874	YHR218W
YBL042C	0.00400578	0.0491335	-0.184269	0.0640334	6.73033	0.309252	0.00148829	0.0239543	0.00812686	0.0239543	FUI1
YPL143W	0.00402819	0.0493019	-0.113635	0.0395122	8.70592	0.0284911	0.000173616	0.00649519	0.00951387	0.00951387	RPL33A
YJL191W	0.00404342	0.0493819	-0.114781	0.0399272	7.41472	0.0173008	0.000624635	0.00926739	0.00874654	0.00926739	RPS14B
YGR240C	0.00420471	0.0512416	-0.14015	0.0489628	9.84264	0.082177	5.69876e-05	0.0148188	0.0100336	0.0148188	PFK1
YDR471W	0.00425535	0.0516063	-0.111724	0.0390836	7.98356	0.0459712	0.000369792	0.0086994	0.00910864	0.00910864	RPL27B
YGR251W	0.0042619	0.0516063	0.195493	0.0683996	4.2601	0.0693516	0.0156	0.00724703	0.0134305	0.0134305	YGR251W
YOL101C	0.00425615	0.0516063	0.457596	0.160081	3.85244	0.343337	0.0290742	0.129937	0.0184109	0.129937	IZH4
YLR047C	0.0042739	0.0516414	-0.123353	0.0431726	5.98861	0.0512888	0.0026945	0.00887103	0.00757649	0.00887103	FRE8
YLR045C	0.00429105	0.0517386	0.115733	0.0405238	5.97198	0.0273838	0.00262306	0.00622954	0.00756682	0.00756682	STU2
YHR157W	0.00431233	0.051885	0.533619	0.186949	3.34951	1.0997	0.0631747	0.153692	0.0279784	0.153692	REC104
YGL253W	0.00433428	0.0520389	-0.173706	0.0608906	9.19034	0.0814637	0.000111413	0.022895	0.00975383	0.022895	HXK2
YER056C-A	0.00434993	0.0521165	-0.123795	0.0434123	7.77906	0.0515298	0.000433144	0.0112612	0.00898429	0.0112612	RPL34A
YML052W	0.00436196	0.0521506	-0.126533	0.0443863	7.41939	0.0891762	0.000651556	0.0115734	0.00875017	0.0115734	SUR7
YLR001C	0.00438467	0.0523121	-0.11156	0.0391565	6.28752	0.023178	0.00177989	0.00724848	0.00773395	0.00773395	YLR001C
YDR385W	0.00442249	0.0526526	-0.116998	0.0411047	11.2469	0.024327	2.92278e-05	0.00670071	0.0104549	0.0104549	EFT2
YBR286W	0.00445253	0.052789	-0.112496	0.0395532	8.76322	0.0256224	0.000163938	0.00588849	0.00954363	0.00954363	APE3
YNL277W	0.00445148	0.052789	-0.181887	0.0639489	7.15153	0.0607054	0.000832748	0.0245428	0.00851024	0.0245428	MET2
YER187W	0.00448092	0.0530149	-0.327143	0.115104	3.13825	0.121612	0.0486305	-0.0044466	0.0335798	0.0335798	YER187W
YDR456W	0.00449953	0.0531181	-0.10979	0.0386471	7.14583	0.0166733	0.000763193	0.00651764	0.00850471	0.00850471	NHX1
YLR328W	0.00450835	0.0531181	-0.113217	0.0398621	6.21711	0.0449258	0.00217187	0.00446924	0.00768794	0.00768794	NMA1
YDR481C	0.00455808	0.0534821	-0.110079	0.038805	7.16878	0.0150458	0.000816839	0.00589744	0.00852695	0.00852695	PHO8
YIL135C	0.00455424	0.0534821	-0.115002	0.0405366	6.04989	0.0206289	0.00258391	0.00392973	0.00761238	0.00761238	VHS2
YMR242C	0.00458952	0.05374	-0.112074	0.039539	8.75036	0.0419037	0.000163652	0.00754893	0.00953697	0.00953697	NA
YOL140W	0.00464043	0.0542243	-0.141761	0.0500748	6.99882	0.0544619	0.000972965	0.0145862	0.00836161	0.0145862	ARG8
YGR127W	0.0046699	0.0542339	-0.161876	0.0572209	5.25274	0.0270617	0.00566369	0.0146532	0.00791866	0.0146532	YGR127W
YJL157C	0.00466838	0.0542339	0.254004	0.0897837	5.78746	2.80292	0.0137499	0.03627	0.00750378	0.03627	FAR1
YLR421C	0.0046579	0.0542339	0.11689	0.0413071	5.98603	0.0418858	0.00264095	0.00794663	0.00757497	0.00794663	RPN13
YDL237W	0.00471545	0.0544573	-0.139252	0.0492779	6.71581	0.0464484	0.00135258	0.0137153	0.00811616	0.0137153	AIM6
YFL022C	0.00470121	0.0544573	-0.110723	0.0391687	8.19965	0.0122543	0.000284208	0.00360171	0.00923555	0.00923555	FRS2
YHR032W	0.00471791	0.0544573	-0.135181	0.0478401	6.95774	0.0318697	0.000915978	0.0132854	0.00832244	0.0132854	YHR032W
YDL080C	0.00478743	0.0548017	-0.119736	0.0424446	5.70089	0.0250238	0.0036507	0.00478819	0.00752805	0.00752805	THI3
YDR210W	0.00477204	0.0548017	0.272702	0.0966331	4.819	0.0770131	0.00921722	0.0487256	0.00936566	0.0487256	YDR210W
YDR517W	0.00477074	0.0548017	-0.110676	0.0392173	6.43611	0.0161682	0.00167756	0.00773224	0.00786583	0.00786583	GRH1
YJL176C	0.00479599	0.0548017	0.122221	0.0433342	6.1406	0.0202462	0.00248628	0.00916596	0.00765609	0.00916596	SWI3
YOL109W	0.00477745	0.0548017	0.192464	0.0682093	7.24165	0.153917	0.000758437	0.0281108	0.00859638	0.0281108	ZEO1
YNL025C	0.00482472	0.0550192	-0.146031	0.0518115	5.14295	0.0381468	0.00658928	0.0100679	0.00817951	0.0100679	SSN8
YJL130C	0.00488819	0.0556313	-0.114714	0.0407608	10.5679	0.0159808	2.63789e-05	0.00386135	0.010283	0.010283	URA2
YPR111W	0.00490825	0.0557479	0.135053	0.0480103	5.16479	0.0231733	0.00617946	0.00667929	0.00812319	0.00812319	DBF20
YIR039C	0.00492034	0.0557737	-0.222272	0.0790382	4.61005	0.547524	0.0132213	0.0255421	0.0105617	0.0255421	YPS6
YGR270W	0.00495268	0.0560284	0.109001	0.0387892	7.06545	0.011952	0.000909962	0.00375184	0.00842625	0.00842625	YTA7
YBR220C	0.00498861	0.0561824	-0.109849	0.0391232	6.58649	0.0207799	0.00148525	0.0072329	0.0080124	0.0080124	YBR220C
YGR142W	0.00499597	0.0561824	0.506066	0.180268	5.3098	1.18111	0.00835138	0.193294	0.00780276	0.193294	BTN2
YGR179C	0.00498635	0.0561824	0.176754	0.0629484	4.40713	0.031981	0.0125046	0.00242753	0.0120831	0.0120831	OKP1
YMR185W	0.00506278	0.0568212	0.159599	0.0569386	6.01712	0.0591007	0.0026928	0.0174241	0.00759331	0.0174241	YMR185W
YGL225W	0.00508085	0.0569116	-0.114699	0.0409368	7.8677	0.022541	0.000376221	0.0100224	0.00903869	0.0100224	VRG4
YNL129W	0.00514361	0.0575011	0.15981	0.0571177	5.01868	0.116833	0.00742543	0.0128182	0.00854934	0.0128182	NRK1
YKL043W	0.00515604	0.0575268	-0.352212	0.125919	5.92737	0.195917	0.00323544	0.0951506	0.0075425	0.0951506	PHD1
YJR094W-A	0.00516728	0.0575391	-0.160493	0.0573923	7.22022	0.0813034	0.000809988	0.0196288	0.00857621	0.0196288	RPL43B
YKL022C	0.00525857	0.0584411	0.116123	0.0416101	5.78794	0.0133475	0.00323971	0.000526525	0.00750376	0.00750376	CDC16
YGR166W	0.00528308	0.0585988	0.117523	0.0421344	5.72822	0.0478642	0.00349906	0.00486249	0.00751688	0.00751688	KRE11
YCL049C	0.00529475	0.0586138	-0.130317	0.0467332	5.89667	0.0721877	0.0030644	0.0104875	0.00752805	0.0104875	YCL049C
YDR348C	0.0053348	0.0589423	0.109474	0.0392929	6.20764	0.0112289	0.00189732	0.00319169	0.00768291	0.00768291	YDR348C
YDL021W	0.00534919	0.0589865	-0.347732	0.124849	3.30073	0.199635	0.0471253	0.0495956	0.0291742	0.0495956	GPM2
YLR107W	0.00536471	0.059043	0.144725	0.0519793	5.64138	0.0343898	0.00377619	0.012989	0.00754575	0.012989	REX3
YDR025W	0.00537567	0.0590492	-0.11021	0.0395923	8.7973	0.030429	0.000165645	0.0050879	0.00956115	0.00956115	RPS11A
YIL063C	0.00542083	0.0594303	0.138482	0.0497976	5.11928	0.022305	0.00714414	0.00141112	0.00824326	0.00824326	YRB2
YGL093W	0.00549896	0.0601707	0.116083	0.041813	5.71894	0.0208538	0.00332761	0.0073182	0.00752092	0.00752092	SPC105
YDR019C	0.00553558	0.0604549	-0.207737	0.0748848	7.025	0.221659	0.000879763	0.0339167	0.00838688	0.0339167	GCV1
YMR221C	0.00555174	0.0605151	-0.107813	0.0388775	7.28788	0.0444319	0.000739781	0.00425167	0.00863898	0.00863898	YMR221C
YBR147W	0.00558702	0.0607128	-0.159109	0.0574177	6.19409	0.11525	0.00203846	0.0184185	0.00767626	0.0184185	RTC2
YNL283C	0.00559127	0.0607128	-0.12909	0.0465888	7.06559	0.0602362	0.000922036	0.0125462	0.00842638	0.0125462	WSC2
YIR035C	0.00560555	0.0607518	-0.264858	0.0956164	5.80679	0.0963243	0.00331348	0.0534165	0.00750409	0.0534165	YIR035C
YMR196W	0.00566874	0.0613195	0.179038	0.0647198	6.61835	0.419039	0.0016195	0.0243714	0.00804097	0.0243714	YMR196W
YDL171C	0.00575864	0.0621737	-0.119854	0.0434062	10.2082	0.0422103	3.84408e-05	0.0116526	0.0101677	0.0116526	GLT1
YDR536W	0.00577862	0.0622709	0.779501	0.282419	2.52471	3.14972	0.178968	0.315952	0.0577899	0.315952	STL1
Q0055	0.00579908	0.062373	0.16911	0.0612956	9.16096	0.0811589	0.000111173	0.0232023	0.00974004	0.0232023	AI2
YIL105C	0.00582179	0.062499	0.111556	0.0404533	5.97546	0.0161626	0.0025856	0.00486746	0.00756882	0.00756882	SLM1
YML007W	0.00594787	0.063732	0.110078	0.0400189	6.68868	0.047269	0.00135708	0.00858046	0.00809687	0.00858046	YAP1
YFR031C-A	0.00600584	0.064044	-0.109951	0.0400191	9.40971	0.0175666	8.40325e-05	0.00507217	0.00985361	0.00985361	RPL2A
YMR114C	0.00601082	0.064044	0.225213	0.0819792	4.05199	0.115376	0.0215773	0.0201245	0.0157257	0.0201245	YMR114C
YMR243C	0.00600865	0.064044	-0.10729	0.0390529	7.90865	0.0186283	0.000400012	0.00512017	0.00906357	0.00906357	ZRC1
YIL146C	0.00604934	0.0643337	-0.113146	0.0412174	5.88275	0.0294914	0.00301931	0.00673195	0.00752235	0.00752235	ATG32
YCR048W	0.00608758	0.0646194	-0.186	0.0678084	6.47008	0.0383496	0.00156243	0.0269685	0.00789934	0.0269685	ARE1
YLR185W	0.00613401	0.0649908	-0.161457	0.0589145	7.81874	0.0635786	0.000425275	0.0211121	0.00900874	0.0211121	RPL37A
YMR150C	0.00621237	0.0656438	-0.136866	0.0500177	4.96754	0.0264116	0.00679427	0.00249629	0.00872941	0.00872941	IMP1
YNL187W	0.00621876	0.0656438	-0.169942	0.0621129	4.45763	0.0254162	0.0122703	-0.000700987	0.0116691	0.0116691	SWT21
YBR138C	0.00631537	0.0663002	0.171146	0.0626693	4.50472	0.0526258	0.0126616	0.0117086	0.0113045	0.0117086	YBR138C
YCL045C	0.0063175	0.0663002	-0.106243	0.0389049	7.79727	0.0180965	0.000396446	0.00323632	0.00899553	0.00899553	EMC1
YDR299W	0.00636267	0.0663002	0.204878	0.0750887	5.6919	0.0986208	0.0040189	0.0309673	0.00753122	0.0309673	BFR2
YDR370C	0.00635015	0.0663002	0.12642	0.0463224	5.23613	0.0142277	0.0053599	0.00559016	0.00795475	0.00795475	YDR370C
YER086W	0.00631665	0.0663002	-0.107535	0.0393775	8.53128	0.0157776	0.000200582	0.00487924	0.00942095	0.00942095	ILV1
YHR211W	0.00634197	0.0663002	-0.134464	0.0492623	5.91892	0.0413747	0.00297828	0.0120801	0.0075383	0.0120801	FLO5
YIL088C	0.00636174	0.0663002	-0.116515	0.0427025	7.42912	0.0240673	0.000629157	0.0106858	0.00875764	0.0106858	AVT7
YDR034C	0.00640986	0.0663418	-0.105875	0.0388382	6.90953	0.0244342	0.00108229	0.00791702	0.00827752	0.00827752	LYS14
YER065C	0.00640941	0.0663418	0.15621	0.0573023	5.4255	0.0688981	0.00445331	0.0159214	0.0076403	0.0159214	ICL1
YHR083W	0.00638254	0.0663418	-0.106917	0.0392004	6.3	0.0263873	0.00179168	0.00745403	0.0077435	0.0077435	SAM35
YMR171C	0.00641339	0.0663418	-0.109733	0.0402563	6.12901	0.0109223	0.00240407	0.00417965	0.0076517	0.0076517	EAR1
YNL281W	0.00643616	0.0664563	0.166553	0.0611275	6.08415	0.0929051	0.00237878	0.0208069	0.00763103	0.0208069	HCH1
YKL104C	0.00647789	0.0667658	0.121262	0.0445399	8.16649	0.0562848	0.000314887	0.0119948	0.00921638	0.0119948	GFA1
YDR097C	0.0065244	0.0670019	0.123606	0.0454403	6.67137	0.0396016	0.00139572	0.0114167	0.0080842	0.0114167	MSH6
YPR063C	0.00651833	0.0670019	-0.106643	0.0391998	6.46251	0.0187639	0.00164303	0.00739294	0.00789184	0.00789184	YPR063C
YNL164C	0.00658437	0.0674957	0.15964	0.0587522	4.60504	0.0534736	0.0108241	0.00934024	0.0105948	0.0105948	IBD2
YPR133C	0.00661331	0.0676702	0.112262	0.041338	5.84577	0.0115867	0.00309301	0.00654685	0.00751043	0.00751043	SPN1
YHR082C	0.00663954	0.0678165	0.105292	0.0387902	7.25927	0.0360433	0.000723887	0.0030875	0.00861278	0.00861278	KSP1
YDR297W	0.00670393	0.0678638	-0.183423	0.0676538	6.07496	0.044051	0.00238625	0.0260147	0.00762621	0.0260147	SUR2
YEL017C-A	0.00669997	0.0678638	-0.117446	0.0433156	6.75969	0.0460636	0.0012102	0.010432	0.00814929	0.010432	PMP2
YFL013C	0.00669973	0.0678638	0.117118	0.0431945	5.58646	0.0205993	0.00401805	0.00562853	0.00755918	0.00755918	IES1
YHR006W	0.00669757	0.0678638	0.106932	0.039436	6.40063	0.0165276	0.00181858	0.00370234	0.00783158	0.00783158	STP2
YOL064C	0.00665991	0.0678638	-0.105633	0.0389304	7.19119	0.0426683	0.000855763	0.00747373	0.00854853	0.00854853	MET22
YOL113W	0.00673245	0.0680313	0.116586	0.0430238	5.63149	0.0811049	0.00393771	0.00440165	0.00754819	0.00754819	SKM1
YHR203C	0.00675068	0.0680798	-0.108594	0.0400878	9.4955	0.0158492	8.07012e-05	0.00378077	0.00989109	0.00989109	RPS4B
YPR074C	0.00676123	0.0680798	-0.109307	0.0403588	9.88982	0.0134851	5.51948e-05	0.00520802	0.0100519	0.0100519	TKL1
YAR071W	0.00683088	0.0685382	-0.228951	0.0846405	4.29894	0.0904715	0.0314	0.00659427	0.0130534	0.0130534	PHO11
YER156C	0.00682389	0.0685382	-0.105448	0.038978	7.1946	0.0378221	0.000875514	0.00767429	0.0085518	0.0085518	YER156C
YLL039C	0.00686473	0.0687563	0.207357	0.0767042	7.61176	0.251089	0.000534702	0.0359731	0.00887959	0.0359731	UBI4
YGL032C	0.00690364	0.0688837	0.336009	0.124381	4.33471	3.30839	0.0832766	-0.0351494	0.0127197	0.0127197	AGA2
YGL064C	0.00691385	0.0688837	0.147416	0.0545791	4.83009	0.0311549	0.00917226	0.0036598	0.00931194	0.00931194	MRH4
YPR193C	0.00690814	0.0688837	0.456688	0.169066	2.47735	0.447238	0.11707	-0.0302774	0.0602915	0.0602915	HPA2
YLR436C	0.00694407	0.0690637	-0.130062	0.0481797	7.09609	0.0308749	0.000860682	0.0135431	0.00845618	0.0135431	ECM30
YGR262C	0.00699592	0.0694578	-0.115453	0.0428074	5.60073	0.0175192	0.00381507	0.0029655	0.00755561	0.00755561	BUD32
YBR049C	0.00706146	0.069501	0.106552	0.0395525	6.40645	0.0209028	0.0018701	0.00405016	0.00783712	0.00783712	REB1
YDL052C	0.00704743	0.069501	-0.105286	0.0390732	6.47401	0.0176159	0.00157017	0.00262851	0.00790324	0.00790324	SLC1
YER130C	0.00705502	0.069501	-0.327467	0.121544	5.72047	0.372554	0.00416155	0.0875053	0.00752027	0.0875053	YER130C
YNL143C	0.00704658	0.069501	0.424102	0.157388	6.88465	0.358527	0.00122538	0.15248	0.00825492	0.15248	NA
YPR145W	0.00705068	0.069501	-0.155431	0.0576856	8.64398	0.0462384	0.000196006	0.0204523	0.00948128	0.0204523	ASN1
YPL201C	0.00708934	0.0696546	0.297993	0.11067	3.2222	0.0768083	0.0447803	-0.00110214	0.0312193	0.0312193	YIG1
YBL060W	0.00715871	0.0700936	0.154564	0.0574723	4.86542	0.0282827	0.00835074	0.0121451	0.00914725	0.0121451	YEL1
YPR049C	0.00715654	0.0700936	0.115474	0.0429355	5.69138	0.0340794	0.00390741	0.00703858	0.0075314	0.0075314	ATG11
YAL038W	0.0072366	0.0701308	-0.125058	0.0465636	11.5275	0.0756731	1.09013e-05	0.0134428	0.010508	0.0134428	CDC19
YCR042C	0.00718201	0.0701308	0.132661	0.049348	6.56797	0.0224752	0.0016087	0.0135021	0.00799512	0.0135021	TAF2
YER008C	0.00719777	0.0701308	0.104494	0.0388808	6.65299	0.0119112	0.00131042	0.00324897	0.00806992	0.00806992	SEC3
YGR002C	0.00721466	0.0701308	0.126213	0.0469758	5.19595	0.0199701	0.0056461	0.00358468	0.00804682	0.00804682	SWC4
YHR196W	0.00721052	0.0701308	0.144644	0.0538318	6.31714	0.0934857	0.00201658	0.0159649	0.0077572	0.0159649	UTP9
YPL153C	0.0072359	0.0701308	0.140885	0.0524556	5.1038	0.036851	0.00671546	0.0103584	0.00828657	0.0103584	RAD53
YGR281W	0.00727971	0.0704284	-0.168851	0.0629154	7.4902	0.103491	0.000624412	0.0239375	0.00880158	0.0239375	YOR1
YOR353C	0.00730075	0.0705118	0.117724	0.043881	5.47439	0.0213958	0.00434465	0.00116889	0.0076035	0.0076035	SOG2
YGR119C	0.00731319	0.0705121	0.106341	0.0396464	6.26188	0.0106017	0.00203781	0.00343392	0.00771556	0.00771556	NUP57
YCR017C	0.00735251	0.0706512	-0.104615	0.0390291	7.7441	0.0170978	0.000489409	0.00505044	0.00896263	0.00896263	CWH43
YPL243W	0.00734379	0.0706512	0.104466	0.0389675	6.62088	0.0251856	0.00137904	0.00350725	0.00804317	0.00804317	SRP68
YJL079C	0.00737353	0.0707335	-0.279566	0.104336	7.37486	0.236699	0.000651496	0.0668966	0.00871451	0.0668966	PRY1
YDR123C	0.00739275	0.0707984	0.179074	0.0668534	5.06998	0.0424695	0.00725841	0.0204744	0.00838581	0.0204744	INO2
YLR056W	0.0074606	0.0713278	-0.143563	0.0536573	8.29215	0.0440574	0.00026863	0.0175965	0.00928841	0.0175965	ERG3
YLR179C	0.00749611	0.0715469	-0.111619	0.0417429	7.88491	0.0248229	0.000425664	0.0103865	0.00904917	0.0103865	YLR179C
YER078C	0.0075592	0.072028	-0.109755	0.0410892	5.85537	0.0143681	0.00296317	0.00102622	0.00751302	0.00751302	ICP55
YDR086C	0.00769153	0.0729218	0.108427	0.0406806	6.03009	0.018945	0.00266791	0.00610702	0.00760094	0.00760094	SSS1
YGR057C	0.00768699	0.0729218	0.148117	0.0555677	4.78696	0.0358901	0.00963362	0.00718871	0.00952626	0.00952626	LST7
YIR021W	0.00768145	0.0729218	-0.120347	0.0451456	5.36536	0.0226408	0.00493754	0.00455056	0.00770921	0.00770921	MRS1
YDR226W	0.00774396	0.0731747	-0.104587	0.0392736	8.25855	0.0471844	0.000301519	0.00540049	0.00926931	0.00926931	ADK1
YMR165C	0.00773511	0.0731747	0.113024	0.0424359	5.72427	0.0642086	0.00357391	0.00760023	0.0075186	0.00760023	PAH1
YLR043C	0.00790343	0.0745574	-0.124511	0.0468763	6.60727	0.0379813	0.0013801	0.0122549	0.00803122	0.0122549	TRX1
YEL054C	0.00797594	0.0748684	-0.105036	0.03959	8.81498	0.0240783	0.00015547	0.00460851	0.00957019	0.00957019	RPL12A
YJL034W	0.00795092	0.0748684	0.215576	0.0812222	8.6212	0.165764	0.0002163	0.040719	0.0094692	0.040719	KAR2
YJL059W	0.00797174	0.0748684	-0.133983	0.0504974	4.97594	0.070884	0.00712432	0.00817528	0.0086986	0.0086986	YHC3
YML133C	0.00806921	0.0756189	-0.17203	0.0649377	6.27232	0.143292	0.00869518	0.0174711	0.00772284	0.0174711	YML133C
YOL136C	0.00809417	0.0757279	-0.158872	0.0599944	6.40739	0.125314	0.00178525	0.0205489	0.00783802	0.0205489	PFK27
YJL097W	0.00825277	0.0770846	-0.15267	0.0577957	6.17966	0.0508926	0.00249248	0.0182346	0.0076699	0.0182346	PHS1
YKR021W	0.00826684	0.0770893	-0.105766	0.0400483	6.13972	0.0228064	0.00229636	0.00387116	0.00765577	0.00765577	ALY1
YDR464W	0.00828309	0.0771142	0.107605	0.0407547	6.1618	0.0300766	0.0022466	0.00805971	0.00766313	0.00805971	SPP41
YDR105C	0.00836323	0.0773876	-0.104793	0.0397388	6.22284	0.0222891	0.00210779	0.0054057	0.00769112	0.00769112	TMS1
YJL138C	0.00835064	0.0773876	-0.105923	0.0401595	9.44535	0.027444	0.000138208	0.00432795	0.00986929	0.00986929	TIF2
YNL078W	0.00837925	0.0773876	0.163999	0.062206	5.72291	0.0730426	0.00372301	0.0202881	0.0075192	0.0202881	NIS1
YNL183C	0.00834493	0.0773876	-0.101979	0.0386608	7.01678	0.0583895	0.00089555	0.00732686	0.00837893	0.00837893	NPR1
YOL103W	0.00838059	0.0773876	-0.101917	0.0386586	7.03332	0.0101898	0.00087845	0.0038355	0.00839496	0.00839496	ITR2
YDL214C	0.00846262	0.0779975	0.301939	0.114673	3.29966	0.223121	0.0445949	0.037002	0.0292012	0.037002	PRR2
YDR502C	0.00851531	0.0779975	-0.105698	0.0401751	9.62407	0.0585099	6.96687e-05	0.00656487	0.00994559	0.00994559	SAM2
YLR274W	0.00850066	0.0779975	0.104083	0.0395528	6.17373	0.0109151	0.00203986	0.00646971	0.00766752	0.00766752	MCM5
YMR222C	0.00851382	0.0779975	-0.112011	0.0425738	5.64775	0.0146174	0.00370279	0.00381802	0.00754413	0.00754413	FSH2
YPR114W	0.00849964	0.0779975	-0.102336	0.038888	6.87197	0.0253757	0.00114025	0.00534881	0.00824357	0.00824357	YPR114W
YHR030C	0.00854339	0.0781286	0.135421	0.0514946	6.56069	0.102649	0.00158441	0.0148696	0.00798822	0.0148696	SLT2
YOL039W	0.00857874	0.0783258	-0.186458	0.0709398	8.39855	0.0485893	0.000239342	0.0309875	0.00934813	0.0309875	RPP2A
YJL133C-A	0.00863884	0.0786217	-0.24263	0.0923942	7.20513	0.107806	0.000749499	0.0522214	0.00856186	0.0522214	NA
YKL054C	0.00862545	0.0786217	0.128308	0.0488503	7.31454	0.0175049	0.000730497	0.014077	0.00866284	0.014077	DEF1
YJL164C	0.00867883	0.0788593	-0.219004	0.0834476	5.42685	0.225062	0.00520438	0.0380048	0.00763907	0.0380048	TPK1
YOL036W	0.00874432	0.0792009	0.1019	0.0388649	6.7494	0.014446	0.00123136	0.00725533	0.00814131	0.00814131	YOL036W
YOR089C	0.00874418	0.0792009	0.133991	0.0511045	5.1919	0.0254143	0.00569618	0.0105094	0.00805649	0.0105094	VPS21
YLR139C	0.00885243	0.0800525	-0.111951	0.042767	5.60015	0.02174	0.00379345	0.00627383	0.00755575	0.00755575	SLS1
YBL032W	0.00897601	0.080598	-0.126795	0.0485252	6.77976	0.0238803	0.00127993	0.0133312	0.00816521	0.0133312	HEK2
YDL130W	0.00897586	0.080598	-0.191359	0.0732344	8.22008	0.0541584	0.000258381	0.0330212	0.0092473	0.0330212	RPP1B
YJR004C	0.00899238	0.080598	-0.126547	0.0484421	5.70295	0.0665624	0.00347044	0.0110907	0.00752729	0.0110907	SAG1
YKL008C	0.00896844	0.080598	-0.110327	0.0422181	6.46669	0.0247628	0.00179372	0.00926602	0.00789597	0.00926602	LAC1
YOL153C	0.00897536	0.080598	-0.354993	0.135857	5.2555	0.371878	0.00636311	0.108165	0.00791276	0.108165	NA
YOR067C	0.00899791	0.080598	-0.101156	0.0387254	6.79958	0.0208246	0.00112415	0.00531477	0.00818136	0.00818136	ALG8
YCR003W	0.00903071	0.0807644	0.172639	0.0661227	4.34169	0.0418999	0.0137273	0.0134027	0.0126561	0.0134027	MRPL32
YKL048C	0.00917656	0.0818111	0.118376	0.0454349	5.31298	0.0225146	0.00501274	0.00166766	0.00779663	0.00779663	ELM1
YLR083C	0.00917558	0.0818111	-0.101728	0.0390443	7.98762	0.0260002	0.000348322	0.00695831	0.00911107	0.00911107	EMP70
YGL142C	0.0092095	0.0819761	-0.102176	0.0392355	6.49688	0.0130416	0.00162634	0.00463715	0.00792593	0.00792593	GPI10
YOL007C	0.0092888	0.0825526	0.163484	0.0628485	5.91928	0.0765077	0.00276408	0.0217456	0.00753847	0.0217456	CSI2
YFR033C	0.00931896	0.0826912	0.103721	0.0398909	6.33058	0.0417798	0.00210568	0.00584458	0.00776838	0.00776838	QCR6
YBR078W	0.00933623	0.0827152	-0.104198	0.040084	9.48678	0.0188998	8.25815e-05	0.00751664	0.00988732	0.00988732	ECM33
YIL111W	0.00942113	0.0830153	-0.145877	0.0561847	4.69637	0.105296	0.00956344	0.006315	0.0100243	0.0100243	COX5B
YLR393W	0.00942027	0.0830153	-0.149549	0.0575982	4.62631	0.046727	0.0101301	0.00408911	0.0104556	0.0104556	ATP10
YOR167C	0.00943226	0.0830153	-0.157812	0.0607912	7.67047	0.0581536	0.00048229	0.022449	0.00891663	0.022449	RPS28A
YPL017C	0.00944319	0.0830153	-0.293656	0.113137	4.57758	0.551961	0.0133345	0.0660907	0.0107802	0.0660907	IRC15
YPR157W	0.00939549	0.0830153	-0.551272	0.212247	4.87803	0.912688	0.0117071	0.267823	0.00909107	0.267823	YPR157W
YMR161W	0.0094593	0.0830284	0.143852	0.0554344	5.48193	0.0371316	0.00456845	0.0144996	0.00759903	0.0144996	HLJ1
YGR131W	0.00948528	0.0830637	-0.3146	0.121278	3.0355	0.118604	0.0545313	-0.00147112	0.0367347	0.0367347	YGR131W
YOR085W	0.00949258	0.0830637	-0.10049	0.0387425	7.30349	0.0195465	0.000660697	0.00788384	0.00865302	0.00865302	OST3
YML024W	0.00951114	0.0830981	-0.103345	0.0398537	8.50768	0.0607202	0.000232348	0.00962329	0.00940813	0.00962329	RPS17A
YDR443C	0.00957753	0.0835496	-0.102781	0.0396729	6.20197	0.0213264	0.00208639	0.00731963	0.00768005	0.00768005	SSN2
YBR297W	0.00961114	0.0836603	0.182532	0.070489	4.80303	0.317279	0.00984306	0.0209882	0.00944469	0.0209882	MAL33
YCR043C	0.00961968	0.0836603	-0.107253	0.0414229	5.90887	0.0498786	0.00311355	0.003706	0.00753351	0.00753351	YCR043C
YOL040C	0.00966393	0.0839166	-0.10363	0.0400484	9.44482	0.0201265	8.31427e-05	0.00796503	0.00986906	0.00986906	RPS15
YER122C	0.00969123	0.0840252	0.100556	0.0388751	6.78527	0.030895	0.00120791	0.00329062	0.00816965	0.00816965	GLO3
YDR035W	0.00976902	0.0845705	-0.100757	0.0389943	7.70229	0.0327611	0.000498603	0.00347174	0.00893657	0.00893657	ARO3
YIR023W	0.00981692	0.0847384	-0.102346	0.039635	6.30352	0.0353015	0.00200153	0.00721111	0.00774627	0.00774627	DAL81
YLR247C	0.00981826	0.0847384	0.10072	0.039006	6.57428	0.018762	0.00143977	0.00298831	0.00800106	0.00800106	IRC20
YOR234C	0.00984312	0.0848241	-0.10846	0.0420176	7.61468	0.04173	0.000556635	0.0103983	0.00888143	0.0103983	RPL33B
YDR071C	0.0099653	0.0854083	0.102737	0.0398664	6.15521	0.0274513	0.00220101	0.00730672	0.00766095	0.00766095	PAA1
YLR048W	0.00997946	0.0854083	-0.103813	0.0402916	9.79837	0.0305358	5.71463e-05	0.00901543	0.0100163	0.0100163	RPS0B
YLR304C	0.00998249	0.0854083	-0.23781	0.0923019	9.39024	0.145418	9.42495e-05	0.0527709	0.00984499	0.0527709	ACO1
YML116W	0.00993023	0.0854083	-0.153569	0.0595633	6.52917	0.0659958	0.00162877	0.0203855	0.00795776	0.0203855	ATR1
YPL113C	0.0099861	0.0854083	0.281303	0.109188	3.67773	0.259304	0.0450091	0.0289686	0.0212269	0.0289686	YPL113C
YNL295W	0.010006	0.08545	0.123861	0.0480897	5.12383	0.0187835	0.0061192	0.00547274	0.0082308	0.0082308	YNL295W
YDL155W	0.0101211	0.0863026	0.112089	0.0435863	5.60729	0.0133814	0.00423419	0.00339514	0.00755401	0.00755401	CLB3
YFR032C	0.0101483	0.0863664	0.731806	0.284668	2.0655	0.974124	0.188663	0.314173	0.0872347	0.314173	RRT5
YNL225C	0.010159	0.0863664	0.137015	0.0533054	4.83767	0.0217262	0.0083558	0.00471781	0.00927575	0.00927575	CNM67
YGR155W	0.0101806	0.0864213	-0.101673	0.0395673	8.75318	0.0365894	0.000176052	0.00829635	0.00953843	0.00953843	CYS4
YDL135C	0.010324	0.087377	0.112948	0.044038	5.52995	0.0394741	0.00405089	0.00798293	0.00757657	0.00798293	RDI1
YDR379W	0.0103234	0.087377	0.126206	0.0492069	5.80352	0.025166	0.0033449	0.0116796	0.0075039	0.0116796	RGA2
YBL036C	0.0103441	0.0874171	0.110208	0.0429811	5.59274	0.0259378	0.00390553	0.00413289	0.00755759	0.00755759	YBL036C
Q0065	0.0103808	0.0875965	0.151451	0.0590941	6.93515	0.0754182	0.00151265	0.0201562	0.00830123	0.0201562	AI4
YCR044C	0.010413	0.0877378	-0.101451	0.0396014	6.1979	0.0369069	0.00205318	0.0046227	0.00767806	0.00767806	PER1
YHR026W	0.0104473	0.0878968	-0.0996243	0.0389057	7.53295	0.0254907	0.000562987	0.00489731	0.00882936	0.00882936	PPA1
YBL095W	0.0105102	0.0881582	-0.139081	0.0543589	5.95663	0.0453959	0.00267341	0.0156619	0.00755813	0.0156619	YBL095W
YBR105C	0.010525	0.0881582	-0.153852	0.0601433	6.07969	0.0256705	0.00260896	0.0198362	0.00762871	0.0198362	VID24
YKL218C	0.0105129	0.0881582	-0.180906	0.070708	6.23659	0.0496187	0.0019979	0.0290252	0.0076992	0.0290252	SRY1
YDL099W	0.0105724	0.0882951	0.136083	0.0532297	4.84685	0.0260112	0.00834897	0.00684554	0.00923255	0.00923255	BUG1
YDR307W	0.0105625	0.0882951	-0.119624	0.0467856	6.07329	0.0419308	0.00243061	0.0111517	0.00762532	0.0111517	YDR307W
YCR084C	0.0107211	0.0894055	-0.0996733	0.0390621	7.98595	0.0133753	0.000357966	0.00684439	0.00911007	0.00911007	TUP1
YBR131W	0.0107874	0.0894329	0.130866	0.0513298	4.99908	0.0173515	0.0077326	0.00237884	0.00861625	0.00861625	CCZ1
YLR110C	0.0107784	0.0894329	-0.211795	0.0830631	10.7497	0.0881542	2.07927e-05	0.0427911	0.010335	0.0427911	CCW12
YNL008C	0.0107845	0.0894329	0.104026	0.0408008	5.96094	0.0223893	0.0027691	0.00409824	0.00756054	0.00756054	ASI3
YOR133W	0.0107681	0.0894329	-0.104528	0.040989	10.8914	0.0186878	5.27028e-05	0.00542687	0.0103725	0.0103725	EFT1
YEL042W	0.0108803	0.0897875	-0.0991438	0.0389331	7.7468	0.0253337	0.000441275	0.00660061	0.00896431	0.00896431	GDA1
YFL066C	0.0108934	0.0897875	-0.311362	0.12229	4.44918	0.247173	0.0553253	0.0374707	0.0117366	0.0374707	YFL066C
YJL016W	0.0108929	0.0897875	-0.17047	0.0669531	6.2186	0.0478447	0.00218895	0.0256267	0.00768876	0.0256267	YJL016W
YPR072W	0.010878	0.0897875	0.101416	0.0398243	6.19761	0.0165512	0.00216322	0.00757224	0.00767792	0.00767792	NOT5
YDL044C	0.0109395	0.0898083	0.19048	0.0748557	4.15402	0.0433549	0.0184961	0.0162734	0.0145413	0.0162734	MTF2
YGL057C	0.0109434	0.0898083	-0.125516	0.0493282	5.12459	0.0259982	0.00686997	0.00177271	0.00822872	0.00822872	GEP7
YPR194C	0.0109196	0.0898083	-0.37157	0.145985	4.73848	0.528729	0.00953318	0.122708	0.0097846	0.122708	OPT2
YKL006W	0.0109889	0.0899222	-0.101065	0.0397416	8.99781	0.0246845	0.000138628	0.00581663	0.00966164	0.00966164	RPL14A
YKL019W	0.0109763	0.0899222	-0.099513	0.0391251	6.35023	0.0732389	0.00171327	0.0053806	0.00778533	0.00778533	RAM2
YPL202C	0.0110248	0.090086	0.124746	0.0490755	5.14561	0.0191137	0.00633627	0.00860811	0.00817252	0.00860811	AFT2
YPR052C	0.0110904	0.0904921	-0.119397	0.0470099	6.99382	0.0360411	0.00106885	0.012644	0.00835681	0.012644	NHP6A
YDR506C	0.0111792	0.0910859	-0.128987	0.0508413	4.98225	0.051876	0.00736337	0.00849884	0.00867579	0.00867579	YDR506C
YOL058W	0.0112186	0.091276	-0.190142	0.0749825	8.67558	0.0549698	0.000170523	0.0347168	0.00949796	0.0347168	ARG1
YJR145C	0.0112644	0.0915169	-0.102041	0.0402624	9.75393	0.0267793	6.02178e-05	0.0034036	0.00999861	0.00999861	RPS4A
YLR096W	0.011373	0.0922672	0.0988699	0.0390632	6.4791	0.0177465	0.00156027	0.00778489	0.00790828	0.00790828	KIN2
YLR354C	0.0113955	0.0923179	-0.11486	0.0453932	8.70473	0.0183343	0.000178755	0.0126071	0.00951324	0.0126071	TAL1
YNL157W	0.0114552	0.0925377	0.112575	0.0445226	5.52037	0.0243339	0.00428886	0.00801124	0.00758034	0.00801124	YNL157W
YOR084W	0.0114481	0.0925377	-0.286053	0.113122	5.35766	0.120094	0.00506257	0.0743409	0.00772032	0.0743409	LPX1
YER083C	0.0115142	0.0928823	-0.10493	0.0415286	6.50891	0.0258889	0.00154749	0.00915396	0.00793783	0.00915396	GET2
YOR347C	0.0115451	0.0929999	-0.166415	0.0658874	6.16781	0.143148	0.00223276	0.0247045	0.00766527	0.0247045	PYK2
YLR426W	0.0115821	0.0931655	-0.11769	0.0466169	5.24037	0.0192156	0.00553906	0.00106154	0.00794542	0.00794542	YLR426W
YGR244C	0.0116503	0.0934608	0.0981751	0.0389188	6.9308	0.0263434	0.00110149	0.00696829	0.00829718	0.00829718	LSC2
YLR249W	0.0116736	0.0934608	-0.104016	0.0412456	11.7929	0.0184729	7.54023e-06	0.00543057	0.0105486	0.0105486	YEF3
YNR055C	0.0116847	0.0934608	-0.115458	0.0457888	6.77692	0.0219582	0.00127303	0.0117367	0.00816293	0.0117367	HOL1
YOR198C	0.0116704	0.0934608	0.0981471	0.038917	7.58374	0.0318901	0.000536024	0.00368132	0.00886179	0.00886179	BFR1
YOL025W	0.0117102	0.0935332	-0.112548	0.0446485	5.4362	0.0116628	0.00473879	0.00310453	0.00763095	0.00763095	LAG2
YPR066W	0.0117641	0.0938319	-0.187385	0.0743843	4.30847	0.0963648	0.0157084	0.0186245	0.0129632	0.0186245	UBA3
YDL093W	0.0117828	0.0938492	-0.101698	0.0403789	6.08595	0.0133458	0.00248516	0.00482205	0.00763195	0.00763195	PMT5
YIL148W	0.0118825	0.0945108	-0.144829	0.0575721	8.1943	0.0767895	0.00030308	0.020264	0.00923246	0.020264	RPL40A
YDL095W	0.0119357	0.0947459	-0.0989332	0.0393523	8.4636	0.0111626	0.000225155	0.00387369	0.00938405	0.00938405	PMT1
YPR149W	0.0119454	0.0947459	-0.202459	0.0805404	7.90282	0.115613	0.000372004	0.0398789	0.00906004	0.0398789	NCE102
YDL127W	0.0119738	0.0948386	0.141087	0.0561446	4.89269	0.0795409	0.00876191	0.0107979	0.00902748	0.0107979	PCL2
YER119C	0.0120413	0.0951078	-0.162925	0.0648864	6.16178	0.0819418	0.00226967	0.0238553	0.00766312	0.0238553	AVT6
YLR314C	0.0120398	0.0951078	0.0984863	0.0392223	6.48196	0.034579	0.00163473	0.00319786	0.00791113	0.00791113	CDC3
YCL001W	0.0120862	0.0953297	-0.119085	0.0474513	6.03977	0.0416816	0.00232269	0.0116488	0.00760658	0.0116488	RER1
YDR295C	0.0121624	0.0956652	0.121435	0.0484307	5.14685	0.0258426	0.00638494	0.00323399	0.00816928	0.00816928	HDA2
YIL152W	0.0121563	0.0956652	0.242033	0.0965209	3.93767	0.076161	0.0209801	0.0368283	0.0172003	0.0368283	YIL152W
YFR025C	0.0122191	0.0959785	-0.100783	0.0402207	6.09902	0.0366313	0.00239955	0.00322132	0.00763844	0.00763844	HIS2
YDR418W	0.0122441	0.0960415	-0.0992985	0.0396396	8.8777	0.021845	0.000148071	0.0052224	0.00960199	0.00960199	RPL12B
YKL100C	0.0123095	0.0962888	-0.0970459	0.0387696	7.16244	0.0507959	0.000805925	0.00760869	0.00852082	0.00852082	YKL100C
YNL006W	0.0123044	0.0962888	0.149125	0.0595714	5.75318	0.0694946	0.00339884	0.0186215	0.00750857	0.0186215	LST8
YGR154C	0.0123297	0.0963145	-0.21587	0.0862597	4.04382	0.187676	0.0206595	0.0255109	0.0158257	0.0255109	GTO1
YGL012W	0.0123975	0.0964459	-0.119314	0.0477138	8.23206	0.030499	0.000291695	0.0138348	0.00925417	0.0138348	ERG4
YIL094C	0.0123782	0.0964459	-0.0981736	0.039251	8.24101	0.0657274	0.000300515	0.00299819	0.0092593	0.0092593	LYS12
YOR106W	0.0123951	0.0964459	0.160996	0.0643804	4.35066	0.035016	0.013144	0.01098	0.0125751	0.0125751	VAM3
YBR289W	0.0124983	0.0965345	0.105405	0.0421998	5.69656	0.0140163	0.00352058	0.00447743	0.0075296	0.0075296	SNF5
YER055C	0.0125109	0.0965345	-0.0981259	0.0392913	8.32707	0.0796936	0.000271313	0.00265936	0.00930814	0.00930814	HIS1
YKR002W	0.0124692	0.0965345	0.100534	0.0402366	6.0921	0.0140353	0.00241089	0.00287771	0.00763505	0.00763505	PAP1
YKR051W	0.0124449	0.0965345	-0.116146	0.0464719	5.63837	0.0457371	0.00364388	0.00975684	0.0075465	0.00975684	YKR051W
YML091C	0.0124623	0.0965345	0.112074	0.0448517	6.3162	0.0431405	0.00200315	0.0104795	0.00775644	0.0104795	RPM2
YNL153C	0.012503	0.0965345	0.115734	0.0463376	5.24488	0.0374172	0.0053878	0.00441576	0.00793559	0.00793559	GIM3
YDR153C	0.0126103	0.0971694	0.105006	0.0420934	5.71671	0.0123948	0.00347265	0.00340245	0.00752186	0.00752186	ENT5
YKL180W	0.0126762	0.0975447	-0.09924	0.0398116	9.09925	0.0346497	0.000124094	0.00371122	0.00971075	0.00971075	RPL17A
YDR194C	0.0127314	0.0978375	0.0965585	0.0387599	6.90499	0.0271212	0.00104873	0.00645415	0.00827337	0.00827337	MSS116
YKL040C	0.0127627	0.0979455	0.140034	0.0562312	5.45701	0.0277248	0.00469786	0.0149223	0.00761492	0.0149223	NFU1
YKL198C	0.0127997	0.097964	-0.208305	0.0836803	5.96379	0.0753255	0.00268157	0.0407689	0.00756215	0.0407689	PTK1
YNR049C	0.0127912	0.097964	0.177222	0.0711871	4.61849	0.0556826	0.0114721	0.0199728	0.0105063	0.0199728	MSO1
YNL042W	0.0129413	0.098915	-0.131194	0.0527862	4.86745	0.0205663	0.00815163	0.00550243	0.00913814	0.00913814	BOP3
YMR209C	0.012983	0.0991002	-0.107233	0.0431655	5.82311	0.0328367	0.00322842	0.00833328	0.00750587	0.00833328	YMR209C
YBL069W	0.0130185	0.0991045	-0.123592	0.0497698	5.44638	0.0645617	0.00456849	0.0108017	0.00762277	0.0108017	AST1
YBR081C	0.0130053	0.0991045	0.0998387	0.0401988	6.14999	0.0155464	0.00236777	0.00438011	0.0076593	0.0076593	SPT7
YBR115C	0.0131846	0.100234	-0.105369	0.042509	9.47613	0.0326679	8.57272e-05	0.0111269	0.0098827	0.0111269	LYS2
YCL004W	0.0132609	0.100545	-0.116938	0.0472156	5.22611	0.0250269	0.00585603	2.47839e-05	0.00797706	0.00797706	PGS1
YMR296C	0.0132591	0.100545	-0.130108	0.052532	7.34635	0.0264455	0.000686467	0.0164372	0.00869053	0.0164372	LCB1
YPR143W	0.0132895	0.100628	0.169591	0.0684962	4.9315	0.0691982	0.00805092	0.0210617	0.00886755	0.0210617	RRP15
YKL079W	0.0134415	0.101643	0.105857	0.0428249	5.609	0.0134686	0.00382638	0.00273967	0.0075536	0.0075536	SMY1
YBR015C	0.0135132	0.101914	-0.0961748	0.038938	7.67863	0.016125	0.000486191	0.0048325	0.00892175	0.00892175	MNN2
YBR033W	0.0135044	0.101914	0.268922	0.108867	3.42676	0.534	0.0473487	0.0148311	0.0261945	0.0261945	EDS1
YJL030W	0.0135379	0.101965	0.174443	0.0706447	4.1497	0.0384249	0.0163784	0.00951972	0.0145892	0.0145892	MAD2
YBR249C	0.0137016	0.10305	-0.0970657	0.0393777	8.54201	0.0216514	0.000194867	0.00691956	0.00942675	0.00942675	ARO4
YPL054W	0.0137182	0.10305	0.265411	0.107691	4.37752	0.687883	0.0182705	0.0536919	0.0123372	0.0536919	LEE1
YGR062C	0.0137432	0.103101	-0.142882	0.0579899	4.92487	0.0300142	0.00820221	0.0126645	0.008894	0.0126645	COX18
YBR054W	0.0138089	0.103457	-0.965257	0.392031	5.27739	1.03247	0.00884222	0.944806	0.00786712	0.944806	YRO2
YAL008W	0.0138665	0.103539	-0.191154	0.0776828	4.72449	0.0845066	0.00941464	0.0280307	0.00986266	0.0280307	FUN14
YDR541C	0.0139263	0.103539	-0.119962	0.0487818	5.42551	0.0199342	0.00477153	0.0099945	0.00764029	0.0099945	YDR541C
YEL055C	0.0139292	0.103539	0.101509	0.0412793	7.45035	0.0526544	0.000655404	0.00991794	0.00877351	0.00991794	POL5
YER089C	0.0138805	0.103539	-0.137692	0.0559644	7.44274	0.0276197	0.000653243	0.0187812	0.00876789	0.0187812	PTC2
YLL048C	0.0139105	0.103539	-0.103547	0.0420998	8.68626	0.0165141	0.000183006	0.0108148	0.00950357	0.0108148	YBT1
YPL225W	0.0138802	0.103539	0.121888	0.0495409	6.16172	0.0250856	0.00211795	0.0131112	0.0076631	0.0131112	YPL225W
YCL021W-A	0.013958	0.103618	0.246494	0.100268	5.34801	1.03359	0.00895015	0.0534342	0.00773505	0.0534342	YCL021W-A
YLR344W	0.013979	0.103638	-0.10791	0.0439051	7.83467	0.0339504	0.000434478	0.0115268	0.00901851	0.0115268	RPL26A
YBR095C	0.0141858	0.104606	0.118222	0.0482044	5.14792	0.0187844	0.00625207	0.0023406	0.00816648	0.00816648	RXT2
YDR501W	0.014259	0.104606	0.196019	0.0799857	4.51423	0.0930688	0.0115732	0.0281252	0.0112334	0.0281252	PLM2
YEL009C	0.0142982	0.104606	-0.0978149	0.0399296	9.2777	0.0237552	9.89893e-05	0.00209845	0.00979425	0.00979425	GCN4
YHR100C	0.0142115	0.104606	-0.112221	0.0457694	5.28845	0.0323815	0.00515392	0.0023102	0.00784473	0.00784473	GEP4
YJR144W	0.0143134	0.104606	0.103251	0.0421553	5.73349	0.0290806	0.0035121	0.0026731	0.00751477	0.00751477	MGM101
YKL085W	0.0142781	0.104606	-0.134328	0.0548237	6.6964	0.0404032	0.00119523	0.017455	0.00810227	0.017455	MDH1
YKL125W	0.0142872	0.104606	0.122967	0.0501914	5.88714	0.0430708	0.00339275	0.0122389	0.00752408	0.0122389	RRN3
YNL064C	0.0142761	0.104606	0.118831	0.0484977	7.67861	0.0381671	0.000493764	0.0141008	0.00892174	0.0141008	YDJ1
YNL098C	0.014241	0.104606	-0.098219	0.0400709	6.54485	0.0191425	0.00143684	0.00852656	0.00797301	0.00852656	RAS2
YOL011W	0.0142038	0.104606	-0.160554	0.0654772	6.99712	0.0395208	0.00103902	0.0255638	0.00835998	0.0255638	PLB3
YOR002W	0.0141543	0.104606	-0.0948881	0.0386774	7.02368	0.015883	0.000896829	0.0043497	0.00838561	0.00838561	ALG6
YPR148C	0.0143306	0.104606	0.0985361	0.0402374	6.165	0.0332617	0.0023821	0.0052668	0.00766425	0.00766425	YPR148C
YPL279C	0.0143959	0.104948	-0.127441	0.0520757	5.74342	0.0236277	0.0062085	0.0106189	0.00751131	0.0106189	YPL279C
YIL076W	0.0144712	0.105362	0.103584	0.0423594	6.22949	0.0568946	0.00229383	0.0088401	0.00769495	0.0088401	SEC28
YDL010W	0.0145096	0.105368	0.174793	0.0715076	4.81938	0.119974	0.00869565	0.0230331	0.00936381	0.0230331	GRX6
YGR061C	0.0144931	0.105368	-0.10986	0.0449363	9.90443	0.0328481	5.39831e-05	0.0124758	0.0100575	0.0124758	ADE6
YLR163C	0.0145278	0.105368	0.0999197	0.0408847	5.84966	0.0262074	0.00286072	0.00215097	0.00751143	0.00751143	MAS1
YOL086C	0.014668	0.106249	-0.189865	0.0777984	10.9784	0.102784	1.84732e-05	0.0375384	0.0103942	0.0375384	ADH1
YER064C	0.0146898	0.106272	0.228564	0.093676	4.46322	0.0773455	0.0140729	0.040378	0.0116247	0.040378	YER064C
YOR356W	0.0147095	0.106279	0.0948335	0.0388749	7.03373	0.0314465	0.000982133	0.00837891	0.00839536	0.00839536	YOR356W
YDR111C	0.0147739	0.106601	-0.166777	0.0684107	6.01999	0.0483158	0.00256322	0.0264767	0.00759501	0.0264767	ALT2
YER057C	0.0147917	0.106601	-0.106843	0.0438343	6.56464	0.0209176	0.00143723	0.0104855	0.00799197	0.0104855	HMF1
YNL227C	0.0148209	0.106677	0.150871	0.0619154	4.69266	0.0509361	0.00992052	0.0138668	0.0100461	0.0138668	JJJ1
YDR232W	0.0149576	0.107428	-0.0977721	0.0401792	7.71673	0.0169406	0.000454674	0.00956261	0.00894559	0.00956261	HEM1
YJL133W	0.0149632	0.107428	-0.102642	0.0421826	5.75667	0.0197536	0.00353342	0.00556737	0.00750775	0.00750775	MRS3
YNL267W	0.0150049	0.107592	0.0947977	0.0389751	6.46393	0.00738992	0.00153267	0.00477679	0.00789324	0.00789324	PIK1
YDR050C	0.0151109	0.107943	-0.154825	0.0637215	10.1974	0.127561	4.41596e-05	0.0251511	0.0101639	0.0251511	TPI1
YML111W	0.0150973	0.107943	0.100552	0.0413789	5.84924	0.0185935	0.0031131	0.0021656	0.00751132	0.00751132	BUL2
YMR297W	0.0150768	0.107943	-0.111104	0.0457118	8.73133	0.0349911	0.00017842	0.0127875	0.0095271	0.0127875	PRC1
YDL048C	0.0153934	0.109823	-0.599532	0.247435	5.33045	1.01062	0.00800351	0.371897	0.0077643	0.371897	STP4
YER073W	0.0154735	0.110256	-0.154794	0.0639354	7.17953	0.0968881	0.000823353	0.0245414	0.00853733	0.0245414	ALD5
YML101C	0.0155243	0.110479	-0.28804	0.119029	4.55446	0.089227	0.0110664	0.0768468	0.0109415	0.0768468	CUE4
YDR406W	0.0155683	0.110654	-0.111901	0.0462612	6.49876	0.0976395	0.00165802	0.0116215	0.00792779	0.0116215	PDR15
YDL119C	0.01567	0.111209	0.183039	0.075745	4.1446	0.0724343	0.0168122	0.0187883	0.0146458	0.0187883	YDL119C
YHL017W	0.0156856	0.111209	-0.0943455	0.0390479	6.5316	0.00704407	0.00150098	0.00211267	0.00796014	0.00796014	YHL017W
YIR022W	0.0157225	0.111332	-0.103417	0.0428176	5.66004	0.03832	0.00383521	0.00506362	0.00754089	0.00754089	SEC11
YLR025W	0.01579	0.111671	0.127399	0.0527809	4.84423	0.0259236	0.00778713	0.00949916	0.00924478	0.00949916	SNF7
YKL164C	0.0158832	0.11219	0.178639	0.0740754	8.63104	0.073249	0.000193433	0.0338549	0.00947443	0.0338549	PIR1
YGR094W	0.0159868	0.112781	-0.0966851	0.0401313	9.56856	0.0236129	7.11489e-05	0.008023	0.0099223	0.0099223	VAS1
YGL160W	0.016059	0.11315	-0.0958167	0.0397981	6.22144	0.0236822	0.00213782	0.00375284	0.00769033	0.00769033	AIM14
YIR043C	0.0161815	0.113872	-0.337502	0.140345	3.16758	0.734446	0.0894864	-0.0262622	0.0327338	0.0327338	NA
YOR265W	0.0162545	0.114244	0.162041	0.0674288	4.29969	0.0201759	0.015166	-0.00207047	0.0130462	0.0130462	RBL2
YDR064W	0.0163213	0.114544	-0.104423	0.0434799	9.28994	0.0346498	0.000104423	0.0116263	0.00979984	0.0116263	RPS13
YPL006W	0.0163374	0.114544	-0.110617	0.0460655	7.3184	0.0508809	0.000710028	0.0124574	0.00866625	0.0124574	NCR1
YIR028W	0.0165059	0.11544	-0.324584	0.135383	5.6036	0.65224	0.00439799	0.109332	0.00755491	0.109332	DAL4
YOR207C	0.0164881	0.11544	0.104109	0.043416	7.54021	0.043586	0.000559363	0.0111369	0.008834	0.0111369	RET1
YLR073C	0.0165982	0.115943	-0.142708	0.0595738	5.44289	0.0942026	0.00519183	0.0168302	0.0076255	0.0168302	RFU1
YOR308C	0.016706	0.116552	0.13017	0.0543937	4.82867	0.0472117	0.00904011	0.00589474	0.00931875	0.00931875	SNU66
YNL177C	0.016738	0.116632	0.110961	0.0463805	5.29552	0.0109723	0.00551741	0.000666979	0.00783066	0.00783066	MRPL22
YKR068C	0.0168974	0.117599	0.101959	0.0426797	5.69505	0.0132614	0.00377279	0.00739199	0.00753013	0.00753013	BET3
YCR079W	0.0169676	0.117742	-0.14337	0.0600525	5.54605	0.0588715	0.00388081	0.0184966	0.00757087	0.0184966	PTC6
YDR011W	0.0169405	0.117742	-0.0932165	0.0390355	7.8377	0.0120023	0.000434737	0.00273697	0.00902037	0.00902037	SNQ2
YHR174W	0.0169987	0.117742	-0.121602	0.0509491	11.7557	0.0558049	8.37891e-06	0.0160988	0.0105435	0.0160988	ENO2
YPR117W	0.0170009	0.117742	-0.0928504	0.0389035	7.29576	0.023151	0.000745184	0.00636048	0.00864609	0.00864609	YPR117W
YMR061W	0.0171208	0.118428	0.0970674	0.0407144	6.0889	0.0399786	0.00265252	0.00636044	0.00763345	0.00763345	RNA14
YMR274C	0.0173049	0.119555	-0.135394	0.0568845	4.67411	0.0460549	0.00992176	0.0093194	0.0101569	0.0101569	RCE1
YGL135W	0.0174245	0.120089	-0.0958835	0.0403274	9.79844	0.0257469	7.50371e-05	0.00680137	0.0100163	0.0100163	RPL1B
YGL162W	0.0174668	0.120089	-0.205157	0.0863189	4.55544	0.0645153	0.0107037	0.0355302	0.0109345	0.0355302	SUT1
YNL024C-A	0.0174627	0.120089	0.107123	0.04507	5.36874	0.024994	0.00489989	0.00679361	0.00770451	0.00770451	NA
YNR024W	0.0174161	0.120089	0.203068	0.0854014	3.99436	0.0737023	0.0217933	0.0234629	0.0164486	0.0234629	MPP6
YBR279W	0.0176112	0.120354	0.10111	0.0425959	5.67728	0.0192681	0.00372266	0.00418106	0.00753592	0.00753592	PAF1
YDL141W	0.017577	0.120354	-0.0920924	0.0387854	6.91281	0.0140508	0.0010538	0.00458902	0.00828054	0.00828054	BPL1
YDR325W	0.0175478	0.120354	0.0969562	0.0408233	5.97525	0.0146724	0.00277233	0.00685562	0.0075687	0.0075687	YCG1
YGL122C	0.0175946	0.120354	0.114757	0.0483384	6.78341	0.052054	0.0012612	0.0132376	0.00816815	0.0132376	NAB2
YJL090C	0.0175645	0.120354	-0.103105	0.0434185	5.57646	0.0161975	0.0041358	0.0043568	0.00756181	0.00756181	DPB11
YBR112C	0.0176713	0.12062	-0.0921379	0.0388369	6.83477	0.0206229	0.00114815	0.00408444	0.00821101	0.00821101	CYC8
YHR043C	0.017827	0.120758	0.114518	0.0483364	5.26898	0.0585599	0.00601071	0.00848693	0.00788443	0.00848693	DOG2
YKR057W	0.0178617	0.120758	-0.110006	0.0464461	7.70537	0.0415642	0.000460236	0.0129256	0.0089385	0.0129256	RPS21A
YLR287C	0.0178606	0.120758	0.103393	0.0436534	5.49437	0.0198651	0.00423224	0.00655515	0.00759229	0.00759229	YLR287C
YLR380W	0.0177695	0.120758	-0.0925641	0.0390502	6.51378	0.0145486	0.00151961	0.00482065	0.00794264	0.00794264	CSR1
YML117W	0.017784	0.120758	0.0919787	0.0388082	7.15653	0.0292605	0.000830247	0.00454944	0.00851509	0.00851509	NAB6
YOL003C	0.0177474	0.120758	-0.0999388	0.0421532	5.7246	0.0200959	0.00350733	0.00528851	0.00751845	0.00751845	PFA4
YPL240C	0.0178489	0.120758	0.250611	0.105799	7.35362	0.992108	0.0011078	0.0683491	0.00869672	0.0683491	HSP82
Q0075	0.0178067	0.120758	0.160506	0.067735	6.07425	0.0828085	0.00247488	0.0259942	0.00762583	0.0259942	AI5_BETA
YDR152W	0.0180833	0.122111	0.108539	0.0459149	5.65009	0.0348254	0.00361717	0.00946425	0.00754353	0.00946425	GIR2
YNL289W	0.0181187	0.122204	0.132524	0.0560785	5.92971	0.0892797	0.00273205	0.0167817	0.0075437	0.0167817	PCL1
YBR161W	0.0182562	0.122986	-0.126503	0.0535943	5.30224	0.0449007	0.0049657	0.0128575	0.00781744	0.0128575	CSH1
YLR383W	0.0184225	0.123959	0.127244	0.0539851	5.61147	0.0302551	0.00383809	0.014246	0.00755301	0.014246	SMC6
YGR070W	0.0184458	0.123969	-0.165069	0.0700472	5.4023	0.190874	0.00484514	0.0256008	0.0076634	0.0256008	ROM1
YOR078W	0.018486	0.124092	0.156714	0.0665242	5.23614	0.0748027	0.00646492	0.0209955	0.00795471	0.0209955	BUD21
YGR213C	0.0185276	0.124225	0.409878	0.174053	3.19602	1.56993	0.0971251	0.090855	0.0319356	0.090855	RTA1
YLR103C	0.0186213	0.124677	0.154663	0.0657293	5.11161	0.0502102	0.00666627	0.0201419	0.00826456	0.0201419	CDC45
YNL027W	0.0186609	0.124677	0.0978378	0.0415935	5.84982	0.0165766	0.00322347	0.00228412	0.00751148	0.00751148	CRZ1
YOR184W	0.0186605	0.124677	-0.0923515	0.039261	8.35389	0.0183368	0.00024147	0.00908538	0.00932321	0.00932321	SER1
YMR194C-B	0.0187779	0.125311	-0.269358	0.114625	3.17096	0.109315	0.0488897	0.0179533	0.0326379	0.0326379	NA
YJR123W	0.0188389	0.12557	-0.0949557	0.040429	10.0031	0.0255185	4.76896e-05	0.00412827	0.0100945	0.0100945	RPS5
YHR042W	0.0188932	0.125785	-0.0919013	0.0391464	8.15322	0.00937054	0.000300246	0.00689208	0.00920868	0.00920868	NCP1
YCL005W-A	0.0190081	0.125959	-0.0928706	0.0395974	6.2826	0.0232354	0.00199901	0.00246598	0.00773029	0.00773029	NA
YDR420W	0.0189672	0.125959	-0.0913193	0.0389226	7.301	0.0213063	0.000749744	0.00707059	0.00865079	0.00865079	HKR1
YEL007W	0.0189734	0.125959	-0.10923	0.046559	6.61359	0.0364222	0.00140838	0.0120426	0.00803681	0.0120426	YEL007W
YMR148W	0.018987	0.125959	-0.108992	0.0464627	5.25793	0.0673568	0.00548786	0.00614839	0.00790761	0.00790761	OSW5
YBL113C	0.0190966	0.126398	-0.198365	0.0846399	5.2395	0.131338	0.00810329	0.0363494	0.00794734	0.0363494	YBL113C
YDL074C	0.019119	0.126399	0.0991387	0.0423091	6.26624	0.0235768	0.00218624	0.00892122	0.00771856	0.00892122	BRE1
YGR163W	0.0191682	0.126577	-0.0973257	0.0415524	5.71547	0.0350859	0.00319132	0.00444667	0.00752238	0.00752238	GTR2
YGR032W	0.0191915	0.126583	0.389646	0.166388	8.00076	0.327524	0.000366378	0.171421	0.00911892	0.171421	GSC2
YDL081C	0.0192313	0.126699	-0.144869	0.0618831	8.79721	0.0387984	0.000151355	0.0236111	0.00956111	0.0236111	RPP1A
YLR320W	0.0193329	0.127221	-0.0948626	0.0405561	5.97879	0.0171726	0.00263534	0.000912695	0.00757075	0.00757075	MMS22
YOR044W	0.0193654	0.127287	-0.179998	0.0769743	4.37764	0.0443233	0.0128517	0.0239137	0.0123361	0.0239137	IRC23
YIL069C	0.0194533	0.127717	-0.0916983	0.0392422	8.22347	0.0251937	0.000306274	0.00435666	0.00924924	0.00924924	RPS24B
YJR159W	0.0195371	0.12808	0.521831	0.22347	2.89868	1.03237	0.174755	0.135121	0.0414353	0.135121	SOR1
YOR273C	0.0195537	0.12808	-0.317486	0.13598	7.03289	0.230798	0.00110831	0.113627	0.00839454	0.113627	TPO4
YMR001C	0.0196022	0.128102	0.134865	0.057786	6.31533	0.0231086	0.00196104	0.0187591	0.00775573	0.0187591	CDC5
YOL032W	0.0196008	0.128102	0.21549	0.0923301	4.32658	0.131057	0.0154529	0.0374446	0.0127945	0.0374446	OPI10
YMR299C	0.0196508	0.128272	0.135612	0.0581289	4.60744	0.0176879	0.0103879	-0.00092847	0.0105789	0.0105789	DYN3
YLR261C	0.0196875	0.128364	0.23668	0.101481	3.72815	0.0701427	0.0435379	-0.00255426	0.020365	0.020365	YLR261C
YLR034C	0.0199036	0.129625	-0.0916328	0.0393585	6.50225	0.0261417	0.001681	0.00612141	0.00793124	0.00793124	SMF3
YHR152W	0.0200117	0.130179	0.178184	0.076601	4.44415	0.0405925	0.0124982	0.0239116	0.0117772	0.0239116	SPO12
YPL239W	0.020084	0.1305	0.137104	0.0589752	5.62038	0.0574014	0.00391181	0.0176699	0.00755087	0.0176699	YAR1
YBR104W	0.0204313	0.132355	-0.104896	0.0452462	6.20242	0.0613404	0.00219285	0.0105103	0.00768027	0.0105103	YMC2
YML071C	0.0204395	0.132355	0.117092	0.0505103	5.0065	0.0282755	0.00724039	0.00814349	0.0085906	0.0085906	COG8
YOR047C	0.0204304	0.132355	-0.113834	0.0491015	5.62292	0.0797023	0.00420924	0.010751	0.00755026	0.010751	STD1
YOL001W	0.0205173	0.132569	-0.108521	0.046842	5.25105	0.0175138	0.00569275	0.00216063	0.00792229	0.00792229	PHO80
YPR080W	0.0205192	0.132569	-0.0955496	0.0412436	11.6348	0.0172413	2.94758e-05	0.0078002	0.0105256	0.0105256	TEF1
YDR065W	0.0207832	0.134122	0.152909	0.0661401	4.29584	0.0399606	0.0140613	0.00189111	0.0130829	0.0130829	RRG1
YMR187C	0.0208306	0.134276	-0.117751	0.0509515	5.01196	0.0290556	0.00753675	0.00728486	0.00857201	0.00857201	YMR187C
YBR122C	0.0209499	0.134892	0.103145	0.0446733	5.36956	0.0185435	0.00468011	0.00303837	0.00770339	0.00770339	MRPL36
YLR442C	0.0209768	0.134912	0.100916	0.043717	5.47087	0.0284356	0.00425335	0.00757271	0.00760568	0.00760568	SIR3
YGL140C	0.0210025	0.134924	-0.0900725	0.0390272	7.532	0.0241971	0.000622375	0.00468352	0.00882875	0.00882875	YGL140C
YJL141C	0.0210276	0.134933	-0.140285	0.0607957	6.77903	0.0651884	0.00127203	0.0216627	0.00816462	0.0216627	YAK1
YCL047C	0.0211573	0.135612	-0.126915	0.0550569	4.78813	0.0395828	0.00928899	0.00649411	0.00952024	0.00952024	YCL047C
YNL264C	0.0211895	0.135666	-0.101305	0.043958	5.4788	0.0165912	0.00438928	0.000789096	0.00760085	0.00760085	PDR17
YLL014W	0.021294	0.136181	-0.100007	0.0434299	5.54769	0.0265656	0.00413343	0.0067901	0.00757033	0.00757033	EMC6
YML073C	0.0213198	0.136192	-0.0908445	0.0394586	8.63834	0.0271935	0.000182906	0.0073748	0.0094783	0.0094783	RPL6A
YER167W	0.0215331	0.1374	0.0918533	0.0399622	6.29095	0.0248933	0.00217285	0.00769952	0.00773654	0.00773654	BCK2
YBL089W	0.0215722	0.137496	-0.0975541	0.0424551	5.62956	0.0239044	0.00363564	0.00362777	0.00754866	0.00754866	AVT5
YOR299W	0.0216642	0.137927	0.089271	0.0388777	6.45661	0.0269185	0.00149282	0.0058016	0.007886	0.007886	BUD7
YCL050C	0.0218145	0.138728	-0.10229	0.0445983	6.57628	0.0464267	0.00150359	0.0108384	0.00800293	0.0108384	APA1
YGR001C	0.0219142	0.138741	-0.0935808	0.0408319	6.08814	0.0541533	0.00271236	0.00506528	0.00763306	0.00763306	YGR001C
YGR292W	0.0218509	0.138741	0.494458	0.215643	2.68033	1.07325	0.118764	0.169783	0.0502937	0.169783	MAL12
YHR178W	0.0218917	0.138741	-0.106769	0.0465783	5.34539	0.0347507	0.00476967	0.00869253	0.00773921	0.00869253	STB5
YNL103W	0.0219018	0.138741	0.0907976	0.0396139	6.20892	0.00805669	0.00205381	0.002117	0.00768357	0.00768357	MET4
YDL078C	0.0220342	0.139254	-0.088576	0.0386832	6.76655	0.0108409	0.00113055	0.00516814	0.00815468	0.00815468	MDH3
YER113C	0.0220443	0.139254	-0.0892141	0.0389649	6.42672	0.0106261	0.00156428	0.0042747	0.00785667	0.00785667	TMN3
YBR290W	0.0221862	0.139839	0.138944	0.0607492	4.96321	0.0249924	0.00762495	0.0152747	0.00874551	0.0152747	BSD2
YNR065C	0.0221633	0.139839	0.132802	0.0580542	6.55185	0.213178	0.00170161	0.0192113	0.00797977	0.0192113	YNR065C
YEL072W	0.0223871	0.140949	-0.114948	0.0503333	5.33626	0.0772186	0.00544025	0.01028	0.00775426	0.01028	RMD6
YLR248W	0.022457	0.141233	0.0889182	0.0389557	7.09546	0.0394886	0.000960923	0.00744754	0.00845557	0.00845557	RCK2
YNL220W	0.0225335	0.141557	-0.100309	0.0439711	8.65217	0.0521187	0.000173541	0.0118237	0.00948562	0.0118237	ADE12
YDR072C	0.0226167	0.141766	-0.1005	0.0440821	6.81937	0.0195138	0.00123691	0.010821	0.00819789	0.010821	IPT1
YMR004W	0.0226101	0.141766	0.0960716	0.0421374	5.67017	0.017352	0.00347947	0.00276502	0.00753804	0.00753804	MVP1
YER069W	0.0226751	0.141976	-0.11103	0.0487216	8.70832	0.0418443	0.00018449	0.0145451	0.00951512	0.0145451	ARG5,6
YPL209C	0.0228175	0.14271	0.261372	0.114814	3.25555	0.0950805	0.0514649	0.0262208	0.0303322	0.0303322	IPL1
YEL001C	0.0229232	0.143213	-0.0881438	0.0387494	6.79627	0.033003	0.00113843	0.0063129	0.00817863	0.00817863	IRC22
YPR108W	0.0231156	0.144257	0.0882929	0.0388695	6.86328	0.0452772	0.00113905	0.0049613	0.00823586	0.00823586	RPN7
YHR204W	0.0232525	0.144386	-0.0888472	0.0391525	6.40976	0.0198557	0.0016716	0.00333851	0.00784029	0.00784029	MNL1
YLR231C	0.0231853	0.144386	-0.0978543	0.0431007	6.54825	0.0427101	0.00161906	0.00990793	0.0079763	0.00990793	BNA5
YLR359W	0.0232491	0.144386	-0.114823	0.0505982	9.04979	0.0694024	0.000127991	0.0157581	0.00968695	0.0157581	ADE13
YNL118C	0.0232634	0.144386	0.0879478	0.0387592	6.89489	0.006843	0.00105758	0.00370185	0.00826417	0.00826417	DCP2
YOL144W	0.023202	0.144386	0.171437	0.07552	4.56281	0.133637	0.0129638	0.0224255	0.0108827	0.0224255	NOP8
YMR323W	0.0233784	0.144941	-0.481061	0.212183	3.59736	1.17856	0.0665339	0.21283	0.0226899	0.21283	ERR3
YFR052W	0.0234058	0.144953	0.0889008	0.0392196	6.49664	0.0376307	0.00161884	0.00632396	0.00792568	0.00792568	RPN12
YOR178C	0.0234515	0.145077	-0.321872	0.142044	4.29457	0.32472	0.0165284	0.108669	0.0130951	0.108669	GAC1
YHR198C	0.0234931	0.145177	-0.108049	0.047697	5.08911	0.0235535	0.00578772	0.00475615	0.00832886	0.00832886	AIM18
YFL061W	0.0236061	0.145716	-0.584968	0.258438	2.81908	1.14908	0.369979	-0.00921332	0.0444589	0.0444589	DDI2
YBR148W	0.0237127	0.146066	0.208262	0.0920798	3.61548	0.0882989	0.0302609	0.00736138	0.0223501	0.0223501	YSW1
YCL051W	0.0237141	0.146066	-0.104604	0.0462498	5.7401	0.0252443	0.00353365	0.00973928	0.00751239	0.00973928	LRE1
YLR452C	0.0237853	0.146345	0.101425	0.0448666	6.27355	0.70882	0.00247468	0.0100162	0.00772372	0.0100162	SST2
YKL172W	0.0238647	0.146675	0.157534	0.069727	6.31955	0.0685272	0.00210405	0.0280642	0.00775918	0.0280642	EBP2
YJR058C	0.0239837	0.147088	-0.117069	0.0518602	4.94238	0.0248482	0.00786365	0.00676229	0.00882483	0.00882483	APS2
YOR269W	0.0239716	0.147088	-0.098953	0.0438314	5.46354	0.0183825	0.00431073	0.000593144	0.00761043	0.00761043	PAC1
YMR039C	0.0240797	0.147518	0.112775	0.0499923	5.06022	0.0478686	0.00709229	0.00591663	0.00841567	0.00841567	SUB1
YJR040W	0.0241157	0.147579	-0.0882001	0.0391083	6.49506	0.0153689	0.00156628	0.0031488	0.00792412	0.00792412	GEF1
YLR291C	0.0242268	0.148019	-0.0894584	0.0396973	6.42591	0.0220171	0.00192257	0.00272819	0.00785588	0.00785588	GCD7
YNL327W	0.0242398	0.148019	-0.121347	0.053853	8.28377	0.0676544	0.00026974	0.0177259	0.00928366	0.0177259	EGT2
YBR296C	0.0243384	0.148314	0.359408	0.159613	4.16852	1.31479	0.0306626	0.127421	0.0143824	0.127421	PHO89
YHL048W	0.0243403	0.148314	-0.159659	0.0709055	6.26859	0.158632	0.0020463	0.0291503	0.00772021	0.0291503	COS8
YIL074C	0.0243838	0.14842	-0.126496	0.0561947	8.28105	0.0438385	0.000256272	0.0193384	0.00928212	0.0193384	SER33
YER112W	0.0244117	0.14843	0.157828	0.0701274	4.89632	0.0381258	0.00780127	0.0227144	0.009012	0.0227144	LSM4
YNL209W	0.0244476	0.14849	-0.0918753	0.0408331	10.6871	0.0144248	2.84185e-05	0.00546498	0.0103176	0.0103176	SSB2
YMR048W	0.0246752	0.149712	0.15482	0.0689174	4.28167	0.0336916	0.0162525	0.00701448	0.0132192	0.0132192	CSM3
YNL119W	0.0247761	0.150164	0.124312	0.0553761	5.43237	0.0779277	0.00488089	0.0141471	0.00763421	0.0141471	NCS2
YDR497C	0.0249836	0.15126	-0.132815	0.0592487	9.48219	0.0865195	8.34604e-05	0.0216989	0.00988533	0.0216989	ITR1
YDR352W	0.0251088	0.151695	-0.10494	0.0468538	6.01752	0.0359083	0.00253031	0.0110916	0.00759355	0.0110916	YDR352W
YGR049W	0.0251002	0.151695	-0.163963	0.0732026	5.58001	0.100496	0.00421114	0.0290395	0.00756086	0.0290395	SCM4
YAL028W	0.025142	0.151734	-0.200726	0.0896412	4.15599	0.296374	0.0182802	0.0315811	0.0145196	0.0315811	FRT2
YBL029C-A	0.0251857	0.151836	-0.185134	0.0827029	4.26983	0.0689032	0.0152555	0.0271859	0.0133346	0.0271859	YBL029C-A
YPR042C	0.0253384	0.152595	-0.0869011	0.038861	6.84742	0.0166962	0.00114884	0.00600422	0.00822195	0.00822195	PUF2
YGL159W	0.0254141	0.152726	-0.103088	0.0461235	5.30638	0.0323765	0.00539121	0.00335737	0.00780936	0.00780936	YGL159W
YIL011W	0.025395	0.152726	-0.284721	0.127372	3.61859	0.180163	0.0315353	0.0691345	0.0222924	0.0691345	TIR3
YBR126C	0.0254773	0.152945	-0.17244	0.0771857	7.87357	0.172368	0.000405701	0.036562	0.00904227	0.036562	TPS1
YKL106W	0.0256853	0.154031	-0.0892052	0.0399855	6.26026	0.0713484	0.00220651	0.00250803	0.00771445	0.00771445	AAT1
YHR141C	0.0258318	0.154626	-0.0874467	0.0392361	8.24685	0.0698305	0.000289918	0.00924945	0.00926263	0.00926263	RPL42B
YIL018W	0.0258391	0.154626	-0.0948271	0.0425497	10.058	0.0293365	4.31184e-05	0.011191	0.0101146	0.011191	RPL2B
YMR115W	0.0258783	0.154698	0.101663	0.0456288	5.28586	0.0293665	0.0050629	0.00785603	0.00784993	0.00785603	MGR3
YBL087C	0.0259957	0.155236	-0.0874131	0.0392643	8.304	0.0282743	0.000271161	0.00744636	0.00929513	0.00929513	RPL23A
YKL195W	0.0261399	0.155934	0.0907354	0.040796	5.95422	0.0300909	0.00277042	0.00700062	0.00755679	0.00755679	MIA40
YPL273W	0.0261733	0.155969	-0.0860244	0.0386865	6.90686	0.0493731	0.00101172	0.00683238	0.00827508	0.00827508	SAM4
YDL107W	0.0262931	0.156354	0.192161	0.0864865	3.72372	0.040731	0.0259745	-0.00317339	0.0204391	0.0204391	MSS2
YPL246C	0.0262732	0.156354	-0.0860219	0.0387111	6.89756	0.0139603	0.00103205	0.00495593	0.00826659	0.00826659	RBD2
YGR214W	0.0263515	0.156538	-0.0888313	0.0399962	9.35258	0.0190787	9.80962e-05	0.00448608	0.00982817	0.00982817	RPS0A
YDR145W	0.02646	0.157018	0.0925022	0.0416791	5.83844	0.0197002	0.00327043	0.00656825	0.0075087	0.0075087	TAF12
YPL264C	0.0264938	0.157055	-0.10107	0.0455499	5.36402	0.014117	0.00516316	0.00164732	0.0077111	0.0077111	YPL264C
YBR121C	0.0266829	0.157682	-0.0878606	0.0396461	8.89594	0.0200196	0.000142068	0.00302218	0.00961115	0.00961115	GRS1
YLR223C	0.0266652	0.157682	0.136893	0.0617642	6.20592	0.0567118	0.00224996	0.0214213	0.00768203	0.0214213	IFH1
YNL200C	0.0266471	0.157682	-0.194642	0.0878091	5.03161	0.249756	0.00749204	0.0403519	0.00850656	0.0403519	YNL200C
YCR020W-B	0.0267389	0.157849	0.200886	0.0906807	3.64872	0.0540522	0.0292824	0.00235728	0.021742	0.021742	HTL1
YLL045C	0.0268747	0.158486	-0.0885416	0.0400037	9.37349	0.0208149	9.24665e-05	0.00342253	0.00983753	0.00983753	RPL8B
YGR257C	0.0269332	0.158666	-0.0912117	0.0412259	5.83949	0.0206611	0.00303708	0.00221866	0.00750894	0.00750894	MTM1
YAL062W	0.0269785	0.158768	-0.266021	0.120272	4.29161	0.268427	0.0170694	0.0726893	0.0131233	0.0726893	GDH3
YKL074C	0.0270677	0.159116	0.103904	0.0470037	5.24064	0.0282074	0.00576437	0.00749633	0.00794484	0.00794484	MUD2
YKR074W	0.0270937	0.159116	-0.120492	0.054517	4.80064	0.0381015	0.00898545	0.00518821	0.00945669	0.00945669	AIM29
YHR066W	0.0271829	0.159475	0.146056	0.0661222	5.88994	0.0828886	0.00330345	0.0238261	0.00752522	0.0238261	SSF1
YDR163W	0.0273746	0.160434	0.208965	0.09472	3.5894	0.0638138	0.0328302	0.0142785	0.0228411	0.0228411	CWC15
YLR312C	0.0275767	0.161285	-0.201757	0.0915723	3.99976	0.473117	0.0282374	0.0237953	0.016379	0.0237953	YLR312C
YPL247C	0.0275635	0.161285	-0.200334	0.0909188	5.97225	0.107592	0.00270605	0.0485866	0.00756698	0.0485866	YPL247C
YPL049C	0.027613	0.161332	-0.125883	0.0571483	5.82523	0.0387288	0.00345541	0.0168099	0.0075062	0.0168099	DIG1
YKL132C	0.0276655	0.161454	-0.13845	0.0628748	4.59676	0.0440344	0.0108648	0.0136654	0.01065	0.0136654	RMA1
YOL165C	0.0276937	0.161454	-0.516698	0.234692	1.87726	0.60025	0.238506	-0.0649014	0.103272	0.103272	AAD15
YPL137C	0.0277192	0.161454	-0.0859032	0.0390249	7.60258	0.0319773	0.000576251	0.00393057	0.00887376	0.00887376	GIP3
YLR193C	0.0277854	0.161674	-0.126093	0.0573069	4.69146	0.024072	0.0103248	0.00620115	0.0100532	0.0100532	UPS1
YDR126W	0.0278682	0.161677	-0.131057	0.0595946	4.62921	0.0277304	0.0103814	0.0116561	0.0104369	0.0116561	SWF1
YFL038C	0.0278694	0.161677	0.085196	0.0387409	7.2612	0.011393	0.00069841	0.00290603	0.00861457	0.00861457	YPT1
YKR056W	0.0278714	0.161677	0.124052	0.0564106	6.37915	0.110769	0.00216978	0.0175758	0.00781145	0.0175758	TRM2
YDL015C	0.0279959	0.162233	-0.0850998	0.0387285	7.35021	0.0161037	0.000613154	0.00675028	0.00869382	0.00869382	TSC13
YKL217W	0.0280617	0.162449	0.464406	0.211437	4.02618	1.20569	0.0317255	0.245678	0.0160445	0.245678	JEN1
YCL048W	0.0281356	0.162658	0.468599	0.213447	1.9176	0.780858	0.183094	0.0587371	0.0996071	0.0996071	SPS22
YHR164C	0.0282169	0.162658	0.0907622	0.0413635	5.8121	0.0151803	0.003112	0.00372092	0.00750452	0.00750452	DNA2
YJL031C	0.0282123	0.162658	0.106288	0.048438	5.12788	0.0215785	0.00633885	0.00777845	0.00821976	0.00821976	BET4
YNL059C	0.0282396	0.162658	0.0862781	0.0393256	6.42899	0.0186476	0.00173732	0.00755952	0.00785888	0.00785888	ARP5
YNL280C	0.0282411	0.162658	-0.085317	0.0388879	7.5428	0.0162033	0.00054811	0.00512642	0.00883567	0.00883567	ERG24
YGR130C	0.0283572	0.163081	0.112167	0.0511638	6.86014	0.106487	0.00116673	0.0150765	0.00823309	0.0150765	YGR130C
YML043C	0.0283719	0.163081	0.218982	0.0998958	4.98118	0.109584	0.00840092	0.0535207	0.00867963	0.0535207	RRN11
YDR172W	0.028406	0.163112	0.0855997	0.0390575	7.97168	0.0329728	0.000364264	0.0075133	0.00910153	0.00910153	SUP35
YDL139C	0.0284508	0.163161	0.211045	0.0963228	3.44216	0.0572779	0.0317172	0.0108891	0.0258541	0.0258541	SCM3
YDR494W	0.028472	0.163161	0.105489	0.0481525	5.19237	0.0211462	0.00633216	0.00190533	0.00805536	0.00805536	NA
YOL137W	0.0285676	0.163543	-0.0926132	0.0423007	5.67407	0.0167983	0.00356616	0.00258008	0.00753689	0.00753689	BSC6
YDR213W	0.0287003	0.16408	0.157698	0.0720878	5.29792	0.0811102	0.00601993	0.0262257	0.00782591	0.0262257	UPC2
YML072C	0.028748	0.16408	-0.0865722	0.0395863	8.78865	0.0163752	0.000167111	0.00875422	0.00955671	0.00955671	TCB3
YMR214W	0.0287464	0.16408	0.143392	0.0655671	5.1608	0.0665087	0.0065573	0.0201186	0.0081333	0.0201186	SCJ1
YOL031C	0.0287843	0.164123	0.111206	0.050862	5.5228	0.0220297	0.00454521	0.011507	0.00757935	0.011507	SIL1
YCR072C	0.0288294	0.164215	0.142052	0.0649882	6.35968	0.0881181	0.00206984	0.0241372	0.00779373	0.0241372	RSA4
YER052C	0.0289532	0.164755	-0.12042	0.0551342	8.18247	0.0606714	0.000287223	0.0185749	0.00922563	0.0185749	HOM3
YDR196C	0.028992	0.16481	0.1194	0.0546806	4.81069	0.019291	0.00914646	0.00268445	0.00940655	0.00940655	CAB5
YOR349W	0.0290582	0.165021	0.0891279	0.0408339	5.93799	0.0288681	0.00279839	0.00192339	0.007548	0.007548	CIN1
YOR216C	0.0292142	0.165742	0.0982169	0.0450415	5.39101	0.0345227	0.00491236	0.005421	0.00767616	0.00767616	RUD3
YGR199W	0.0292984	0.165888	-0.103143	0.0473254	6.32378	0.0314806	0.00188265	0.0120148	0.00776267	0.0120148	PMT6
YLR378C	0.0292879	0.165888	-0.0857498	0.0393422	8.43172	0.0190971	0.000237795	0.008021	0.0093665	0.0093665	SEC61
YOL059W	0.0293577	0.166058	-0.141425	0.064914	7.65698	0.0391644	0.000473282	0.0256739	0.00890815	0.0256739	GPD2
YBL022C	0.0294068	0.16617	0.0900592	0.0413497	7.64903	0.0419755	0.000523191	0.0100863	0.00890314	0.0100863	PIM1
YIR011C	0.0294764	0.166398	0.11183	0.0513674	5.33451	0.026868	0.00519246	0.0111803	0.00775725	0.0111803	STS1
YER050C	0.0296775	0.167367	0.117687	0.0541246	4.78718	0.0225492	0.00865253	0.00923242	0.00952514	0.00952514	RSM18
YDR087C	0.0297896	0.167833	0.154403	0.0710593	5.63429	0.0887801	0.00430308	0.027029	0.0075475	0.027029	RRP1
YOR374W	0.0299389	0.168507	0.161928	0.0745902	7.64887	0.605088	0.000645874	0.0338774	0.00890304	0.0338774	ALD4
YMR062C	0.0300334	0.168762	-0.084486	0.0389399	7.5718	0.0650646	0.00055471	0.00574823	0.00885419	0.00885419	ARG7
YPL070W	0.0300437	0.168762	0.110227	0.0508074	5.26152	0.0566632	0.00545108	0.0105667	0.00790004	0.0105667	MUK1
YBR261C	0.0303309	0.169441	-0.113572	0.0524401	5.56371	0.0232525	0.00411944	0.0129443	0.00756538	0.0129443	TAE1
YBR294W	0.0302566	0.169441	-0.222068	0.102491	8.45385	0.428082	0.000250348	0.0649299	0.0093787	0.0649299	SUL1
YDR016C	0.0303579	0.169441	-0.14874	0.0686898	4.21439	0.0468317	0.0153829	0.00719476	0.0138945	0.0138945	DAD1
YER010C	0.0303454	0.169441	-0.088806	0.0410085	5.86561	0.014229	0.00291887	0.00241027	0.00751619	0.00751619	YER010C
YGL020C	0.0303606	0.169441	-0.0930969	0.0429939	5.57757	0.0211968	0.00390843	0.000717047	0.00756151	0.00756151	GET1
YIR002C	0.0303734	0.169441	0.0925394	0.0427397	5.64949	0.0321508	0.00379103	0.00297123	0.00754369	0.00754369	MPH1
YPR121W	0.0302555	0.169441	-0.116574	0.053802	5.00275	0.305794	0.00737614	0.0105854	0.00860352	0.0105854	THI22
YJL140W	0.0304997	0.169978	0.0910583	0.0420876	5.75266	0.0162379	0.00348279	0.00329163	0.0075087	0.0075087	RPB4
YCL057C-A	0.0306797	0.170495	-0.15778	0.0730057	5.50988	0.0328204	0.00396221	0.0291099	0.00758483	0.0291099	YCL057C-A
YCR024C-A	0.0307425	0.170495	-0.121549	0.0562626	7.38353	0.0733895	0.000651927	0.0189901	0.00872163	0.0189901	PMP1
YCR053W	0.0307363	0.170495	-0.0852427	0.0394556	8.62476	0.0164554	0.000188645	0.00365297	0.0094711	0.0094711	THR4
YIR034C	0.0307313	0.170495	-0.0847229	0.0392139	8.29361	0.0189858	0.000252499	0.00799895	0.00928925	0.00928925	LYS1
YPL075W	0.0306331	0.170495	-0.102357	0.0473478	6.48535	0.0532043	0.00164485	0.0122658	0.00791449	0.0122658	GCR1
YNL096C	0.0307993	0.170643	-0.0844924	0.0391231	8.0315	0.0373817	0.000360408	0.00773225	0.0091372	0.0091372	RPS7B
YER019C-A	0.0308813	0.170931	-0.0880564	0.0407933	5.9798	0.0214542	0.00275452	0.00381277	0.00757134	0.00757134	SBH2
YDL206W	0.0309861	0.171344	-0.0971417	0.0450303	5.72158	0.0465611	0.00371461	0.00886762	0.00751978	0.00886762	YDL206W
YKR063C	0.0310807	0.1717	0.104044	0.048257	5.14278	0.0459875	0.00627008	0.0081303	0.00817996	0.00817996	LAS1
YDR386W	0.0311664	0.172006	0.12266	0.0569201	4.67941	0.0183218	0.00997886	0.000273909	0.010125	0.010125	MUS81
YGL096W	0.0312297	0.172188	-0.221229	0.1027	4.52714	0.147995	0.0121342	0.0533123	0.0111381	0.0533123	TOS8
YDR349C	0.0313702	0.17263	0.0837073	0.0388912	7.18279	0.0354481	0.000844908	0.00470072	0.00854046	0.00854046	YPS7
YMR072W	0.0313707	0.17263	0.118296	0.0549618	6.27601	0.0265334	0.00200171	0.0167426	0.00772548	0.0167426	ABF2
YBR020W	0.0314318	0.172799	-0.158002	0.0734357	4.21257	0.412222	0.0195494	-0.00308117	0.0139134	0.0139134	GAL1
YBL058W	0.0315441	0.173053	0.0837921	0.0389705	6.71917	0.0416246	0.00130506	0.00728355	0.00811861	0.00811861	SHP1
YHR074W	0.0315918	0.173053	-0.0836592	0.0389196	7.73177	0.0194303	0.000444108	0.00574001	0.00895496	0.00895496	QNS1
YJL093C	0.0315314	0.173053	-0.0847303	0.0394039	6.36874	0.0827956	0.00183255	0.00322022	0.0078019	0.0078019	TOK1
YOL122C	0.0315999	0.173053	-0.0867904	0.0403783	6.16856	0.0520517	0.00245125	0.00466396	0.00766555	0.00766555	SMF1
YAL019W	0.0316573	0.1732	0.0949766	0.0442016	6.79614	0.036301	0.0010531	0.0110703	0.00817853	0.0110703	FUN30
YER165W	0.0317039	0.173288	-0.0858353	0.0399583	9.34213	0.00838742	8.39544e-05	0.0021544	0.00982348	0.00982348	PAB1
YMR014W	0.0317772	0.173364	0.145675	0.0678439	4.99026	0.0927206	0.00817885	0.0203819	0.0086472	0.0203819	BUD22
YNL299W	0.0317788	0.173364	0.163853	0.0763106	5.28419	0.0792813	0.00600054	0.0301336	0.0078533	0.0301336	TRF5
YMR301C	0.0318306	0.17348	-0.0863631	0.0402338	6.58813	0.0184245	0.00136415	0.00868039	0.00801391	0.00868039	ATM1
YJL158C	0.0318883	0.173628	-0.117217	0.0546262	8.18418	0.0843073	0.000292015	0.0182241	0.00922662	0.0182241	CIS3
YDL047W	0.0319918	0.173858	-0.0839083	0.039127	6.48991	0.0141746	0.00158047	0.0045911	0.00791902	0.00791902	SIT4
YDR259C	0.0319806	0.173858	0.192596	0.0898029	3.67819	0.223463	0.0288225	0.0115559	0.0212188	0.0212188	YAP6
YOL091W	0.0320474	0.173993	0.246601	0.115029	3.31443	0.202698	0.0532705	0.0157637	0.0288329	0.0288329	SPO21
YLR367W	0.0320893	0.174055	-0.0831388	0.0387901	7.16918	0.0209971	0.000809308	0.00790948	0.00852734	0.00852734	RPS22B
YIL124W	0.0321236	0.174074	-0.111653	0.0521046	6.37723	0.0494522	0.00173156	0.0151145	0.00780968	0.0151145	AYR1
YCL014W	0.0322879	0.174178	0.0829509	0.0387471	6.86136	0.0107079	0.00108179	0.00208789	0.00823416	0.00823416	BUD3
YDR249C	0.0322164	0.174178	0.188503	0.0880148	5.07528	0.0758046	0.00669938	0.041369	0.00836982	0.041369	YDR249C
YGL154C	0.0322961	0.174178	-0.119719	0.0559244	4.7658	0.0327801	0.00976992	0.00321036	0.00963671	0.00963671	LYS5
YPR013C	0.0322833	0.174178	-0.0999318	0.0466778	5.27379	0.0288876	0.00564527	0.00731743	0.00787449	0.00787449	YPR013C
YPR075C	0.0321787	0.174178	0.126284	0.0589509	6.31711	0.0533018	0.00193607	0.0196279	0.00775718	0.0196279	OPY2
YDR404C	0.03245	0.174842	-0.0867051	0.0405387	6.05776	0.0150242	0.00258054	0.00343711	0.00761681	0.00761681	RPB7
YMR040W	0.0325415	0.175169	0.290239	0.135772	3.02702	0.406104	0.0635128	0.0508721	0.0370088	0.0508721	YET2
YBL005W	0.0326957	0.175832	-0.0844294	0.0395306	6.13714	0.0392208	0.00204167	0.00266528	0.00765482	0.00765482	PDR3
YBR230C	0.0328714	0.176329	-0.112373	0.0526671	5.80156	0.137671	0.00323577	0.0139761	0.00750381	0.0139761	OM14
YDR444W	0.0328478	0.176329	-0.0928468	0.0435096	5.57431	0.0366857	0.00418436	0.00742674	0.00756239	0.00756239	YDR444W
YJL200C	0.0328811	0.176329	-0.0846985	0.0396987	8.94276	0.0806979	0.000144649	0.00654331	0.0096345	0.0096345	ACO2
YGL083W	0.0330179	0.176895	-0.103186	0.0484018	5.9077	0.0271405	0.00271989	0.011817	0.00753297	0.011817	SCY1
YBR094W	0.0332026	0.177222	0.0855184	0.0401565	6.16966	0.0210512	0.00234004	0.00117266	0.00766596	0.00766596	PBY1
YDR036C	0.0331743	0.177222	0.0864073	0.0405674	5.94185	0.0256313	0.00266177	0.00720932	0.00755005	0.00755005	EHD3
YOL117W	0.0332037	0.177222	0.106807	0.0501535	5.06149	0.0322579	0.00719636	0.00095305	0.00841175	0.00841175	RRI2
YPR008W	0.0331204	0.177222	-0.0855533	0.0401542	6.07215	0.0146341	0.00238011	0.00582476	0.00762471	0.00762471	HAA1
YLR329W	0.0334303	0.178263	0.279558	0.131441	3.02576	0.17517	0.0701533	0.0144612	0.0370496	0.0370496	REC102
YEL069C	0.0335006	0.178265	0.684287	0.321861	1.02797	1.11084	0.230895	0.411919	0.219271	0.411919	HXT13
YER103W	0.0335248	0.178265	0.385175	0.181196	5.6236	0.936755	0.00533266	0.198392	0.0075501	0.198392	SSA4
YPL242C	0.0335059	0.178265	0.116593	0.0548422	6.89401	0.0237832	0.00105365	0.0176092	0.00826337	0.0176092	IQG1
YHR053C	0.0336328	0.178426	0.230558	0.108526	6.79811	0.214335	0.000669645	0.0724132	0.00818015	0.0724132	CUP1-1
YHR055C	0.0336338	0.178426	0.230555	0.108525	6.79811	0.214333	0.000669645	0.0724122	0.00818015	0.0724122	CUP1-2
YIL024C	0.0336554	0.178426	0.179627	0.0845629	3.85812	0.0875747	0.0260448	0.0168877	0.0183271	0.0183271	YIL024C
YPL220W	0.0336807	0.178426	-0.0850745	0.0400563	9.35762	0.0238204	0.000125657	0.0094301	0.00983043	0.00983043	RPL1A
YOL070C	0.0340766	0.180187	0.0883724	0.0417015	5.79403	0.0172718	0.0032871	0.00400237	0.00750365	0.00750365	NBA1
YPL063W	0.0340724	0.180187	-0.0827576	0.0390511	6.68509	0.0171494	0.00136837	0.00587724	0.00809431	0.00809431	TIM50
YOL054W	0.034165	0.180487	0.138387	0.0653349	4.34147	0.0465766	0.0138292	0.0103502	0.0126581	0.0126581	PSH1
YOL052C-A	0.0342854	0.180619	0.335062	0.158295	3.82618	2.76498	0.0668273	0.0886547	0.0188045	0.0886547	DDR2
YPR086W	0.0342642	0.180619	0.0862719	0.040753	6.0394	0.0142501	0.00269908	0.00299336	0.00760636	0.00760636	SUA7
YPR112C	0.034259	0.180619	0.150685	0.0711784	6.68563	0.110371	0.0015998	0.0298375	0.00809469	0.0298375	MRD1
YFR016C	0.0343311	0.180692	0.0942551	0.0445406	5.97385	0.0405354	0.0026613	0.00964876	0.00756789	0.00964876	YFR016C
YDL144C	0.0346173	0.181693	-0.119487	0.0565537	5.85929	0.0461281	0.00314057	0.0167053	0.00751419	0.0167053	YDL144C
YDL239C	0.0345841	0.181693	-0.121239	0.0573724	5.13119	0.0491217	0.00619192	0.0142327	0.00821082	0.0142327	ADY3
YLR278C	0.0345921	0.181693	-0.0827644	0.0391672	6.67612	0.0135608	0.00143131	0.00530566	0.00808775	0.00808775	YLR278C
YGR060W	0.0347042	0.181981	-0.133752	0.0633359	8.77568	0.0451266	0.00016467	0.0247267	0.00955005	0.0247267	ERG25
YHR041C	0.0348036	0.182334	-0.325087	0.154023	5.68339	0.163375	0.00363402	0.14357	0.00753402	0.14357	SRB2
YPR170W-B	0.0349267	0.18281	-0.0982434	0.0465784	6.29848	0.0375478	0.00181436	0.0116478	0.00774232	0.0116478	NA
YGR043C	0.035261	0.184051	0.356458	0.169311	4.46608	1.17582	0.0203547	0.157521	0.0116021	0.157521	NQM1
YNL294C	0.035197	0.184051	0.0842962	0.0400251	6.07461	0.0480703	0.00231458	0.00353101	0.00762602	0.00762602	RIM21
YOR160W	0.0352493	0.184051	-0.0822969	0.0390869	6.61826	0.0142282	0.00143916	0.00477647	0.00804089	0.00804089	MTR10
YGR031W	0.0354153	0.184686	0.163542	0.0777447	4.9843	0.110705	0.00783731	0.0296677	0.00866841	0.0296677	YGR031W
YPL189W	0.0355197	0.185061	-0.19564	0.0930563	3.58749	0.178579	0.0308553	0.00306399	0.0228775	0.0228775	GUP2
YBR173C	0.0356205	0.185416	0.090916	0.0432679	5.68505	0.0516816	0.0039033	0.00771333	0.00753349	0.00771333	UMP1
YGR008C	0.0357249	0.185789	-0.239813	0.114194	4.90615	0.351729	0.00887475	0.0720415	0.00897065	0.0720415	STF2
YDR515W	0.0358565	0.186303	0.121667	0.0579767	4.62167	0.043652	0.0103715	0.00833725	0.0104857	0.0104857	SLF1
YDR004W	0.0358937	0.186326	0.0988765	0.047126	5.15476	0.0239994	0.00563187	0.00607194	0.00814876	0.00814876	RAD57
YAL061W	0.0360351	0.186598	-0.258703	0.123396	5.06115	0.892225	0.011133	0.0833486	0.00841281	0.0833486	BDH2
YDL195W	0.0360065	0.186598	-0.0827248	0.0394518	8.65417	0.01063	0.00017122	0.00797427	0.00948668	0.00948668	SEC31
YER087C-B	0.0360447	0.186598	-0.0976509	0.0465798	6.33527	0.0245756	0.00190981	0.0115532	0.00777236	0.0115532	SBH1
YOR174W	0.0361296	0.186867	0.102509	0.0489192	5.12235	0.0214077	0.00661449	0.000673249	0.00823482	0.00823482	MED4
YBR126W-A	0.0361893	0.187006	-0.128842	0.0615057	5.30469	0.0494124	0.00536279	0.0181107	0.00781266	0.0181107	NA
YJL062W-A	0.0363535	0.187683	-0.212497	0.10153	4.84313	0.111856	0.00825283	0.0557111	0.00924998	0.0557111	RRG10
YCR023C	0.0363944	0.187724	-0.0826518	0.0394992	6.36088	0.0164809	0.0018863	0.00300317	0.0077948	0.0077948	YCR023C
YKR094C	0.0364412	0.187749	-0.0819196	0.0391591	8.20493	0.0524693	0.000276505	0.00791197	0.00923859	0.00923859	RPL40B
YNL011C	0.0364654	0.187749	-0.0994523	0.0475462	5.19261	0.0252171	0.0059727	0.0029357	0.00805478	0.00805478	YNL011C
YDL105W	0.0365355	0.187939	0.138143	0.0660681	4.35087	0.0315124	0.014512	0.00484159	0.0125731	0.0125731	NSE4
YGL254W	0.0365803	0.188	0.101194	0.0484085	5.16097	0.0241047	0.00640803	0.00254091	0.00813287	0.00813287	FZF1
YOR348C	0.0366276	0.188072	-0.250647	0.119933	8.07323	0.473309	0.000380703	0.0888726	0.00916188	0.0888726	PUT4
YLR410W	0.0367479	0.188519	0.0812059	0.0388814	7.34023	0.0219612	0.000695357	0.00242289	0.00868527	0.00868527	VIP1
YCL042W	0.0370054	0.189498	-0.35056	0.168077	4.05075	0.590039	0.0282497	0.147044	0.0157408	0.147044	YCL042W
YOR342C	0.0369824	0.189498	-0.0844619	0.0404907	6.00819	0.0386271	0.00258518	0.00728415	0.00758804	0.00758804	YOR342C
YKL222C	0.0371091	0.189858	-0.102796	0.0493128	5.10024	0.0283407	0.00679256	0.00132039	0.0082967	0.0082967	YKL222C
YGL130W	0.0371883	0.189943	0.0855997	0.0410808	5.93387	0.0175775	0.00292607	0.0060644	0.00754584	0.00754584	CEG1
YHL047C	0.0371926	0.189943	-0.127733	0.0613028	5.92909	0.0919827	0.00289341	0.0204255	0.00754338	0.0204255	ARN2
YEL038W	0.0373709	0.190562	-0.0941745	0.0452395	5.7755	0.0294644	0.00358337	0.00911603	0.00750464	0.00911603	UTR4
YPR032W	0.0373809	0.190562	0.083324	0.0400292	6.11842	0.0206308	0.00229534	0.00110917	0.00764731	0.00764731	SRO7
YIL143C	0.0374582	0.190785	0.0813403	0.0390921	6.51393	0.0384382	0.00153978	0.00594492	0.00794279	0.00794279	SSL2
YBL099W	0.0375607	0.190995	-0.0866214	0.0416526	8.93941	0.0158516	0.000136477	0.010629	0.00963284	0.010629	ATP1
YGR194C	0.0375796	0.190995	-0.170678	0.08208	5.28786	0.108648	0.00546859	0.0363359	0.0078459	0.0363359	XKS1
YOL056W	0.0376004	0.190995	-0.122481	0.0589081	4.62434	0.0649629	0.0110644	0.00593492	0.0104683	0.0104683	GPM3
YBR045C	0.0377611	0.191128	0.203837	0.0981193	3.51906	0.130398	0.0355111	0.0139488	0.0242277	0.0242277	GIP1
YDR342C	0.037756	0.191128	0.334487	0.161005	6.76863	2.04195	0.0114848	0.149367	0.00815633	0.149367	HXT7
YJL112W	0.0376938	0.191128	0.0872971	0.0420067	5.73025	0.0140266	0.00343323	0.00322901	0.00751604	0.00751604	MDV1
YML095C	0.0377182	0.191128	0.201446	0.0969469	3.54819	0.048318	0.0346777	-0.000511798	0.0236421	0.0236421	RAD10
YIL052C	0.0378074	0.191191	-0.0815174	0.0392488	8.27817	0.033994	0.000278282	0.00784044	0.00928048	0.00928048	RPL34B
YGR263C	0.0378545	0.19126	-0.110285	0.0531129	4.8918	0.0188017	0.00847315	0.00838539	0.00903126	0.00903126	SAY1
YGL256W	0.0379845	0.191746	-0.0819093	0.039474	6.34319	0.0201242	0.00188955	0.00393395	0.00777918	0.00777918	ADH4
YNR027W	0.0382141	0.192734	-0.106279	0.0512794	4.95719	0.0242048	0.00754869	0.00471653	0.00876809	0.00876809	BUD17
YPR003C	0.0382504	0.192745	-0.0873083	0.0421339	5.77856	0.0227856	0.00351136	0.00335183	0.00750434	0.00750434	YPR003C
YGL163C	0.0384576	0.193618	0.0922004	0.0445425	5.44256	0.0390416	0.00468532	0.00181503	0.00762577	0.00762577	RAD54
YER102W	0.0387039	0.194513	-0.0828837	0.0400923	9.16104	0.035573	0.000233946	0.00426647	0.00974008	0.00974008	RPS8B
YGL133W	0.0386826	0.194513	0.0857554	0.0414769	5.73666	0.020536	0.00316122	0.00398138	0.00751359	0.00751359	ITC1
YDL232W	0.0387923	0.194785	-0.11589	0.0560836	4.72754	0.036754	0.00967178	0.00945191	0.0098455	0.0098455	OST4
YER002W	0.0389306	0.195306	0.150142	0.0727109	4.77794	0.0529663	0.00935137	0.0234542	0.00957289	0.0234542	NOP16
YOR291W	0.039219	0.19658	-0.101411	0.0491837	7.38284	0.022798	0.000722526	0.0142878	0.00872107	0.0142878	YPK9
YDR047W	0.0392575	0.196599	-0.0816967	0.0396302	6.22933	0.0114441	0.00205054	0.0046989	0.00769486	0.00769486	HEM12
YJR105W	0.039332	0.196788	-0.0982996	0.0477021	9.13321	0.0356317	0.000115244	0.0140044	0.00972692	0.0140044	ADO1
YPR106W	0.0393645	0.196788	-0.086285	0.0418787	5.77317	0.0483604	0.00337773	0.00478612	0.0075049	0.0075049	ISR1
YBR083W	0.0394887	0.197235	0.146275	0.0710397	5.28893	0.184897	0.00557533	0.0257395	0.00784375	0.0257395	TEC1
YBL063W	0.0395697	0.197466	0.0897427	0.0436022	5.52902	0.0244111	0.00421992	0.00711878	0.00757692	0.00757692	KIP1
YGR017W	0.0398749	0.198814	-0.0959994	0.0467141	5.25398	0.0602856	0.00562475	0.00304368	0.00791602	0.00791602	YGR017W
YLR327C	0.0399746	0.199137	0.346727	0.168805	3.70787	2.21712	0.0773369	0.0994775	0.0207068	0.0994775	TMA10
YFL047W	0.0400434	0.199304	0.0833988	0.0406169	6.05501	0.0144011	0.00262149	0.00506782	0.00761527	0.00761527	RGD2
YLR369W	0.040113	0.199352	0.0921726	0.0449057	5.39283	0.0154733	0.00483864	0.00389548	0.00767403	0.00767403	SSQ1
YNL162W-A	0.040123	0.199352	0.441966	0.215333	2.3321	0.30857	0.153729	0.13399	0.0686731	0.13399	YNL162W-A
YER150W	0.0402343	0.199682	-0.443871	0.216381	5.24995	0.776293	0.00786143	0.282666	0.00792464	0.282666	SPI1
YPR161C	0.0402599	0.199682	0.0830547	0.0404933	5.97868	0.0185154	0.00260383	0.000666014	0.00757069	0.00757069	SGV1
YDR387C	0.0403015	0.199714	-0.0848632	0.0413836	5.93863	0.0300135	0.00298859	0.00763828	0.00754834	0.00763828	YDR387C
YEL073C	0.0404317	0.20001	-0.178139	0.0869261	5.1541	0.103983	0.00604953	0.040837	0.00815046	0.040837	YEL073C
YGL155W	0.0404135	0.20001	-0.0832144	0.0406023	5.89855	0.0202515	0.00270054	0.00200012	0.00752886	0.00752886	CDC43
YDL225W	0.0405002	0.200174	0.0844275	0.0412121	5.85934	0.0117104	0.00302473	-3.64453e-05	0.0075142	0.0075142	SHS1
YHR057C	0.0405354	0.200174	-0.087303	0.0426232	5.60582	0.0375569	0.00371865	0.00397252	0.00755437	0.00755437	CPR2
YBR048W	0.0407648	0.200876	-0.0806469	0.0394185	8.57534	0.0229283	0.0001969	0.0057468	0.0094447	0.0094447	RPS11B
YDR158W	0.040819	0.200876	-0.125728	0.0614699	8.17941	0.0578479	0.000293303	0.0231529	0.00922386	0.0231529	HOM2
YGR264C	0.040804	0.200876	-0.0805941	0.0394004	8.47884	0.0388949	0.000240307	0.00442803	0.0093924	0.0093924	MES1
YHR167W	0.0407148	0.200876	0.126097	0.0616181	4.50961	0.031634	0.0122916	0.00888798	0.0112679	0.0112679	THP2
YCL061C	0.0409295	0.201246	0.106394	0.0520459	5.62293	0.0257595	0.00397449	0.0128337	0.00755026	0.0128337	MRC1
YGR058W	0.0410021	0.201428	-0.115557	0.0565482	4.67722	0.0244178	0.00970381	0.00127682	0.0101382	0.0101382	PEF1
YOR319W	0.0412436	0.20244	0.144983	0.0710328	4.22759	0.0642765	0.0175505	0.010709	0.0137582	0.0137582	HSH49
YLR368W	0.0414168	0.203114	-0.0969743	0.047552	5.19929	0.0163207	0.00599198	0.000447979	0.0080389	0.0080389	MDM30
YHR068W	0.0414567	0.203134	-0.0795433	0.0390122	7.86968	0.0185532	0.000403945	0.00221605	0.0090399	0.0090399	DYS1
YCR075C	0.0416543	0.203576	-0.106965	0.0525119	4.92288	0.0416411	0.00820854	0.00672926	0.00890202	0.00890202	ERS1
YHL003C	0.0416272	0.203576	-0.0792546	0.0389031	6.89255	0.028136	0.00112907	0.00511487	0.00826205	0.00826205	LAG1
YNR014W	0.0415859	0.203576	-0.393746	0.193236	3.61922	0.650981	0.0389862	0.192713	0.0222808	0.192713	YNR014W
YMR219W	0.0417698	0.203661	0.104755	0.0514564	6.10383	0.0258851	0.00230115	0.0141284	0.00764073	0.0141284	ESC1
YOR076C	0.0417793	0.203661	0.0939028	0.0461278	5.28912	0.0126211	0.00535962	0.00362371	0.00784338	0.00784338	SKI7
YOR083W	0.0417586	0.203661	-0.324288	0.159284	3.91826	0.188607	0.0218992	0.135532	0.0174672	0.135532	WHI5
YDR148C	0.0418633	0.203895	-0.0791697	0.0389064	6.91706	0.0211587	0.00110823	0.00674016	0.00828445	0.00828445	KGD2
YPL176C	0.0422062	0.205389	0.0795751	0.039171	6.46587	0.0277038	0.0016257	0.00408487	0.00789517	0.00789517	TRE1
YDL082W	0.0425487	0.206879	-0.0794819	0.0391901	8.17931	0.031897	0.000306365	0.00746098	0.0092238	0.0092238	RPL13A
YGL084C	0.0425952	0.206928	-0.0849491	0.0418952	6.60659	0.0236628	0.00147202	0.0094192	0.00803061	0.0094192	GUP1
YDR070C	0.0426456	0.206995	-0.330101	0.162839	2.978	0.823437	0.0811937	0.0833433	0.0386373	0.0833433	FMP16
YMR135C	0.0427753	0.207448	-0.184288	0.0909661	5.19052	0.0799963	0.0061609	0.0451852	0.00805979	0.0451852	GID8
YCL040W	0.0428765	0.207558	-0.23929	0.118173	7.89899	0.524375	0.000506435	0.0861467	0.00905771	0.0861467	GLK1
YOL008W	0.0429331	0.207558	-0.122481	0.0605035	4.53894	0.0329555	0.0116624	0.0101772	0.0110524	0.0110524	COQ10
YOR196C	0.0429444	0.207558	0.083044	0.0410246	5.89622	0.0226631	0.00291541	0.00345426	0.00752786	0.00752786	LIP5
YPL001W	0.0428962	0.207558	0.0928423	0.0458544	5.25048	0.0160432	0.00512348	0.00294399	0.00792351	0.00792351	HAT1
YGR211W	0.0430185	0.20774	0.118976	0.0587961	7.2288	0.0751779	0.000722057	0.0207288	0.00858431	0.0207288	ZPR1
YHL013C	0.0431762	0.208324	0.124197	0.0614227	4.54207	0.0508107	0.0123803	0.00200514	0.0110299	0.0110299	OTU2
YMR173W	0.0432656	0.208579	-0.148828	0.0736357	7.82316	0.128254	0.000438848	0.0332065	0.00901145	0.0332065	DDR48
YGR034W	0.0433208	0.208608	-0.0799101	0.0395477	8.70196	0.0381589	0.000193074	0.0067792	0.00951179	0.00951179	RPL26B
YLR266C	0.0434186	0.208608	-0.0841946	0.0416875	5.76559	0.0354346	0.00327749	0.00421783	0.007506	0.007506	PDR8
YMR085W	0.0434182	0.208608	0.18885	0.0935057	4.19105	0.367823	0.0189398	0.0353132	0.01414	0.0353132	YMR085W
YNL197C	0.0434041	0.208608	-0.0781148	0.0386745	7.01387	0.033481	0.000904943	0.00509375	0.00837612	0.00837612	WHI3
YLR352W	0.0436874	0.209721	-0.0898119	0.0445257	5.86869	0.0451148	0.0028225	0.00947933	0.00751722	0.00947933	YLR352W
YOR042W	0.0437532	0.20986	0.0807852	0.0400631	6.12599	0.0378651	0.00230901	0.00632237	0.00765048	0.00765048	CUE5
YMR079W	0.043813	0.20997	-0.0864957	0.0429073	7.53141	0.0361402	0.000570639	0.0108531	0.00882837	0.0108531	SEC14
YHR009C	0.0444017	0.212433	-0.0780965	0.0388486	7.40749	0.0101737	0.000623942	0.00428834	0.00874087	0.00874087	YHR009C
YMR277W	0.0443775	0.212433	-0.0918088	0.0456645	6.48724	0.0264142	0.00164501	0.0112941	0.00791636	0.0112941	FCP1
YER007C-A	0.0444523	0.212495	-0.0810179	0.0403114	6.04024	0.0290525	0.00247649	0.00466926	0.00760684	0.00760684	TMA20
YLR117C	0.0445582	0.212823	0.0867954	0.0432075	5.61379	0.0244137	0.00403178	0.00486795	0.00755245	0.00755245	CLF1
YCR059C	0.0448339	0.213144	-0.175391	0.0874242	5.99341	0.0484229	0.00276798	0.0446575	0.00757931	0.0446575	YIH1
YHR172W	0.0448259	0.213144	0.0953292	0.0475153	5.37089	0.0174714	0.00493426	0.00907498	0.00770158	0.00907498	SPC97
YLR342W	0.0448017	0.213144	-0.102795	0.0512305	10.4954	0.0264668	3.10364e-05	0.0162546	0.0102611	0.0162546	FKS1
YMR128W	0.0447212	0.213144	0.137715	0.068608	6.79167	0.0956235	0.00141528	0.0277925	0.00817487	0.0277925	ECM16
YNR066C	0.0447682	0.213144	0.154962	0.0772173	5.63083	0.197329	0.00380469	0.0331932	0.00754835	0.0331932	YNR066C
YPR204W	0.0448507	0.213144	-0.14859	0.0740709	6.35569	0.105362	0.00715259	0.0268916	0.00779016	0.0268916	YPR204W
YKR099W	0.0452999	0.215099	0.118624	0.059257	5.72005	0.101977	0.00384204	0.0179465	0.00752045	0.0179465	BAS1
YDR473C	0.0454072	0.215428	0.148266	0.074101	4.05931	0.0439519	0.0184351	0.0120689	0.0156368	0.0156368	PRP3
YHR131C	0.0457045	0.216658	-0.0802272	0.0401515	6.12309	0.0121915	0.0023542	0.00309528	0.00764929	0.00764929	YHR131C
YEL040W	0.0458566	0.217198	-0.0789458	0.0395379	8.62064	0.105387	0.000231195	0.00843659	0.0094689	0.0094689	UTR2
YDR381W	0.0460237	0.217807	0.0776853	0.0389366	7.45302	0.0077146	0.000631815	0.000820237	0.00877546	0.00877546	YRA1
YEL004W	0.0463065	0.218911	-0.118511	0.0594758	4.585	0.0387434	0.0112203	0.00601106	0.0107295	0.0107295	YEA4
YOR208W	0.0463341	0.218911	0.149792	0.0751838	6.07373	0.161462	0.00253878	0.0325361	0.00762555	0.0325361	PTP2
YPL173W	0.046528	0.219462	0.10707	0.0537886	4.85289	0.0207428	0.00874817	-0.00176362	0.00920445	0.00920445	MRPL40
YPL180W	0.046502	0.219462	0.0918274	0.0461257	5.41322	0.0156009	0.00504111	0.00816072	0.00765202	0.00816072	TCO89
YEL021W	0.0467188	0.219997	-0.0793082	0.0398766	6.20214	0.0468582	0.00218684	0.00755569	0.00768014	0.00768014	URA3
YLR195C	0.0466838	0.219997	0.0810201	0.0407309	6.08798	0.0373566	0.00266128	0.000301942	0.00763298	0.00763298	NMT1
YIL156W	0.0468695	0.220523	-0.0882778	0.044417	6.02377	0.0180149	0.00274542	0.00949641	0.00759723	0.00949641	UBP7
YAL026C	0.0471283	0.220731	-0.0769449	0.0387604	7.24915	0.0182637	0.000718921	0.00447331	0.00860339	0.00860339	DRS2
YCL009C	0.047086	0.220731	-0.107873	0.0543294	8.72904	0.0211844	0.000169369	0.0181461	0.00952591	0.0181461	ILV6
YCR005C	0.0472089	0.220731	-0.114709	0.0578047	9.19703	0.0392115	0.0001027	0.0206309	0.00975696	0.0206309	CIT2
YDL133W	0.0473023	0.220731	0.0956336	0.0482125	5.55814	0.0470153	0.004028	0.0103954	0.00756704	0.0103954	YDL133W
YER019W	0.0472808	0.220731	-0.149995	0.0756107	6.2769	0.0445113	0.00182216	0.0336522	0.00772612	0.0336522	ISC1
YHR077C	0.0469894	0.220731	0.0793025	0.0399228	6.42417	0.036009	0.00203567	0.00713824	0.00785419	0.00785419	NMD2
YHR195W	0.0470887	0.220731	-0.093604	0.0471438	5.32546	0.0196255	0.00535031	0.00844072	0.00777321	0.00844072	NVJ1
YMR016C	0.0471591	0.220731	-0.0933346	0.047023	6.05076	0.0620358	0.00262606	0.0110944	0.00761287	0.0110944	SOK2
YOL041C	0.0472653	0.220731	0.130499	0.0657787	6.3599	0.0751669	0.00195204	0.0248964	0.00779392	0.0248964	NOP12
YPL189C-A	0.0472844	0.220731	-0.153518	0.0773879	4.44437	0.0634193	0.0127577	0.0244038	0.0117754	0.0244038	NA
YMR252C	0.0473571	0.220805	-0.128727	0.0649125	4.44636	0.029634	0.0143866	-0.00153735	0.0117593	0.0117593	YMR252C
YLR174W	0.0474956	0.22127	0.122482	0.0618019	4.52655	0.186115	0.0125577	0.00888435	0.0111425	0.0111425	IDP2
YJL136C	0.0476499	0.221807	-0.113728	0.0574247	7.13358	0.0694718	0.000838436	0.0196235	0.00849278	0.0196235	RPS21B
YDR500C	0.0477506	0.222093	-0.121839	0.0615477	7.53534	0.0649274	0.000583781	0.0229218	0.00883089	0.0229218	RPL37B
YBR029C	0.0480006	0.222551	-0.0769729	0.0389271	7.5422	0.0335702	0.000567393	0.00670967	0.00883528	0.00883528	CDS1
YBR189W	0.0480164	0.222551	-0.0788858	0.0398973	9.2555	0.0318447	9.31596e-05	0.00529333	0.00978406	0.00978406	RPS9B
YDR495C	0.0479472	0.222551	0.0925098	0.0467732	5.31506	0.0272887	0.00578243	0.00580742	0.00779266	0.00779266	VPS3
YLR078C	0.0479723	0.222551	0.0934318	0.0472447	5.25994	0.021739	0.00594679	0.00282995	0.00790336	0.00790336	BOS1
YLR246W	0.0480449	0.222551	-0.0975152	0.0493256	5.28209	0.0470619	0.00514155	0.00995551	0.00785754	0.00995551	ERF2
YKL108W	0.0481248	0.222584	0.120127	0.0607848	4.475	0.0296315	0.0113943	0.0101694	0.0115322	0.0115322	SLD2
YOR144C	0.0481304	0.222584	0.0990056	0.0500986	5.20359	0.0210023	0.00534576	0.0102282	0.00802876	0.0102282	ELG1
YGL175C	0.0482882	0.223132	0.13308	0.0673883	4.27663	0.0936407	0.0149102	0.00467408	0.0132682	0.0132682	SAE2
YNL048W	0.0483376	0.223178	-0.0782669	0.0396411	6.22138	0.0131768	0.00206048	0.00399427	0.0076903	0.0076903	ALG11
YAR028W	0.0486075	0.223898	-0.141883	0.0719481	4.54745	0.071593	0.0121949	0.0199259	0.0109913	0.0199259	YAR028W
YKL183C-A	0.0485842	0.223898	0.541595	0.274612	1.26127	0.970707	0.289283	-0.015297	0.178652	0.178652	NA
YLR137W	0.0486511	0.223898	-0.12165	0.0617002	4.86585	0.0532818	0.00798705	0.0156352	0.00914533	0.0156352	YLR137W
YNL062C	0.0486497	0.223898	0.125553	0.0636791	6.00795	0.114295	0.00301623	0.0221456	0.00758789	0.0221456	GCD10
YDL212W	0.0487988	0.224223	-0.0764222	0.0387862	7.41399	0.029394	0.000588788	0.00812961	0.00874597	0.00874597	SHR3
YMR218C	0.0488007	0.224223	0.0811204	0.041171	5.98416	0.0123717	0.00294408	0.00267913	0.00757388	0.00757388	TRS130
YBR177C	0.0491847	0.22544	-0.0768844	0.0390874	8.03368	0.0296838	0.000341793	0.00665537	0.0091385	0.0091385	EHT1
YDL035C	0.0491511	0.22544	0.0775839	0.0394372	6.35967	0.010223	0.001857	0.00269424	0.00779372	0.00779372	GPR1
YGR255C	0.0491511	0.22544	-0.0796066	0.0404654	6.09554	0.0186869	0.00252374	0.00279864	0.00763675	0.00763675	COQ6
YDL007W	0.0493684	0.225863	0.0760909	0.0387153	6.94181	0.0378193	0.000993184	0.00589248	0.00830745	0.00830745	RPT2
YOR161C	0.0493845	0.225863	-0.160094	0.0814619	7.03778	0.15578	0.00088507	0.0402922	0.00839929	0.0402922	PNS1
YPL223C	0.0493963	0.225863	0.351331	0.17878	3.62138	1.34742	0.0514697	0.14686	0.0222408	0.14686	GRE1
YKL139W	0.0494444	0.225901	0.100398	0.0510998	4.98486	0.0182045	0.00753624	0.00234805	0.00866641	0.00866641	CTK1
YJL060W	0.0495786	0.225969	-0.127881	0.0651265	7.67541	0.0440286	0.000497324	0.0258214	0.00891973	0.0258214	BNA3
YMR255W	0.049543	0.225969	0.10578	0.0538628	4.82736	0.0190824	0.00867712	0.00571388	0.00932508	0.00932508	GFD1
YNL190W	0.049569	0.225969	-0.0936616	0.0476973	8.54028	0.0328265	0.000192554	0.0139242	0.00942581	0.0139242	YNL190W
YDR371W	0.0498356	0.226672	0.12384	0.0631396	4.78825	0.0413897	0.00965546	0.0150818	0.00951964	0.0150818	CTS2
YHR013C	0.0498526	0.226672	0.0847391	0.0432072	5.63853	0.0258726	0.00403759	0.00254012	0.00754646	0.00754646	ARD1
YOR096W	0.0497892	0.226672	-0.0785418	0.0400362	9.43511	0.0235738	8.13075e-05	0.00575748	0.0098648	0.0098648	RPS7A
YLL018C	0.0499348	0.226864	-0.0773117	0.0394343	8.59825	0.00903704	0.000192321	0.00341963	0.00945697	0.00945697	DPS1
YDR214W	0.0500399	0.227159	0.116179	0.0592862	6.73848	0.181895	0.00130771	0.0205022	0.00813298	0.0205022	AHA1
YAR042W	0.0503086	0.228197	-0.0776415	0.039667	6.54273	0.0107925	0.00148639	0.00827715	0.00797097	0.00827715	SWH1
YOR261C	0.0504546	0.228677	0.0758451	0.0387739	6.70919	0.0281948	0.00121744	0.00604564	0.00811137	0.00811137	RPN8
YLR023C	0.0505292	0.228832	-0.0761932	0.0389644	6.81284	0.0240413	0.00122834	0.00298279	0.00819239	0.00819239	IZH3
YHR118C	0.0507086	0.229279	0.122838	0.0628669	4.42651	0.0311477	0.0126028	0.00404302	0.0119213	0.0119213	ORC6
YOL145C	0.0507039	0.229279	0.0759053	0.0388466	6.87874	0.0257589	0.00111422	0.00617159	0.00824961	0.00824961	CTR9
YIL091C	0.0508127	0.229567	0.117355	0.0600877	6.06981	0.0887423	0.00275428	0.0196494	0.00762344	0.0196494	YIL091C
YAL021C	0.0510131	0.229923	-0.0756829	0.0387845	7.17299	0.0132329	0.000802901	0.00347355	0.00853102	0.00853102	CCR4
YBR242W	0.0509506	0.229923	0.121114	0.0620494	5.55057	0.0659601	0.00467136	0.019219	0.0075694	0.019219	YBR242W
YGL196W	0.0509822	0.229923	-0.080373	0.0411825	6.14177	0.0664303	0.00203517	0.00848865	0.0076565	0.00848865	DSD1
YDL248W	0.0511891	0.230211	-0.118676	0.0608627	5.76948	0.208262	0.00464505	0.0183402	0.00750539	0.0183402	COS7
YMR197C	0.0512917	0.230211	0.101572	0.0521143	5.17806	0.0388215	0.00640478	0.0104476	0.0080901	0.0104476	VTI1
YOR313C	0.0512991	0.230211	-0.220929	0.113357	3.83108	0.40137	0.0261391	0.053595	0.0187303	0.053595	SPS4
YOR393W	0.0513019	0.230211	-0.390017	0.200117	3.71647	0.693299	0.0176642	0.230829	0.020561	0.230829	ERR1
YPL053C	0.0513201	0.230211	0.0756493	0.0388185	6.69108	0.0185936	0.00125176	0.00306646	0.00809855	0.00809855	KTR6
YPL281C	0.0513021	0.230211	-0.390016	0.200117	3.71647	0.693299	0.0176642	0.230829	0.020561	0.230829	ERR2
YGL066W	0.0514141	0.23045	0.0980985	0.0503584	5.12431	0.0118097	0.00750641	0.000944867	0.00822948	0.00822948	SGF73
YER023W	0.0514989	0.230648	-0.076164	0.0391126	7.95103	0.0203352	0.000403385	0.00665824	0.00908914	0.00908914	PRO3
YFR038W	0.0515987	0.230913	0.0937027	0.0481399	6.01286	0.0244593	0.00267565	0.0117043	0.0075908	0.0117043	NA
YLR363C	0.0517005	0.231187	0.134421	0.0690893	4.74617	0.0424075	0.00969778	0.0199211	0.00974235	0.0199211	NMD4
YGR212W	0.0518429	0.231459	0.145928	0.075049	4.17036	0.0537916	0.0169722	0.017977	0.0143624	0.017977	SLI1
YMR193W	0.0518104	0.231459	0.136946	0.0704201	4.16387	0.0350133	0.0163379	0.0133935	0.0144331	0.0144331	MRPL24
YLR135W	0.0519052	0.231555	0.118622	0.0610219	4.57297	0.0355722	0.0122937	0.00572919	0.010812	0.010812	SLX4
YOR036W	0.0520593	0.231878	0.14806	0.0762157	4.93938	0.0906304	0.00766464	0.0283797	0.0088365	0.0283797	PEP12
YOR304W	0.0520196	0.231878	0.0783822	0.0403414	6.17761	0.024914	0.00242927	0.00340998	0.00766906	0.00766906	ISW2
YDR218C	0.0522939	0.232376	0.591588	0.304831	1.1861	0.872989	0.289038	0.287553	0.190881	0.287553	SPR28
YNL065W	0.0522689	0.232376	-0.139844	0.0720509	5.60628	0.216311	0.00458094	0.0276317	0.00755426	0.0276317	AQR1
YOR377W	0.0522804	0.232376	-0.110043	0.0566994	5.62792	0.0654681	0.00383892	0.0161093	0.00754905	0.0161093	ATF1
YGL258W-A	0.0524122	0.232631	-0.355333	0.183187	2.31988	0.419386	0.138797	-0.0480397	0.06943	0.06943	YGL258W-A
YMR261C	0.0524331	0.232631	-0.10022	0.0516715	7.65135	0.0429011	0.000504523	0.0160627	0.0089046	0.0160627	TPS3
YCR035C	0.0525266	0.232682	0.0849308	0.043806	5.65714	0.0512896	0.00384388	0.0080635	0.00754167	0.0080635	RRP43
YML088W	0.0525151	0.232682	0.0788915	0.0406891	5.97136	0.035562	0.00270669	0.00748272	0.00756647	0.00756647	UFO1
YCL028W	0.0527139	0.232701	-0.0751644	0.0387994	6.75353	0.0116635	0.00119659	0.00591152	0.0081445	0.0081445	RNQ1
YER047C	0.0525956	0.232701	0.0874237	0.045105	5.35532	0.0291394	0.00490019	0.00482409	0.00772381	0.00772381	SAP1
YGR027C	0.0526927	0.232701	-0.088193	0.0455206	8.33752	0.0606443	0.000267393	0.0125903	0.00931402	0.0125903	RPS25A
YJR046W	0.052753	0.232701	0.104597	0.054001	6.41239	0.061136	0.00175872	0.016336	0.00784281	0.016336	TAH11
YNL063W	0.0527766	0.232701	0.100812	0.0520524	4.98602	0.0862231	0.00761646	0.00919593	0.00866226	0.00919593	MTQ1
YPL064C	0.0526791	0.232701	0.106165	0.0547937	4.80533	0.0169423	0.00919666	0.00652075	0.0094332	0.0094332	CWC27
YGR271C-A	0.0528509	0.232847	0.155252	0.0801863	4.58245	0.119053	0.0128478	0.0270499	0.0107469	0.0270499	EFG1
YGR003W	0.0531782	0.23344	0.0829584	0.0429064	5.67081	0.0324447	0.00388548	0.00477148	0.00753785	0.00753785	CUL3
YGR072W	0.0531677	0.23344	0.146319	0.0756735	4.06185	0.0746422	0.0199272	0.0105923	0.0156061	0.0156061	UPF3
YGR246C	0.053232	0.23344	0.085678	0.0443231	5.44504	0.0118859	0.00456629	0.0012172	0.00762381	0.00762381	BRF1
YHR015W	0.0530377	0.23344	0.256222	0.132441	2.90028	0.186736	0.0674637	-0.00977723	0.0413769	0.0413769	MIP6
YLL018C-A	0.0531952	0.23344	-0.190088	0.0983214	4.37631	0.0605407	0.0137396	0.0462456	0.0123477	0.0462456	COX19
YML019W	0.0531967	0.23344	-0.0769901	0.0398227	6.07122	0.0315239	0.00221611	0.00579485	0.00762421	0.00762421	OST6
YNL040W	0.0533355	0.233713	-0.0968981	0.0501493	5.47137	0.29307	0.00472377	0.0108817	0.00760536	0.0108817	YNL040W
YER051W	0.053377	0.233715	0.0980926	0.0507763	4.98887	0.0130274	0.00734604	0.00287283	0.00865213	0.00865213	JHD1
YFL049W	0.0535694	0.234196	0.0875395	0.0453502	5.34778	0.0170684	0.0050262	0.00660347	0.00773541	0.00773541	SWP82
YPR097W	0.0535407	0.234196	0.0755243	0.0391209	6.74426	0.0180101	0.00135919	0.00389765	0.00813737	0.00813737	YPR097W
YKL220C	0.0538238	0.234766	-0.113635	0.0589317	4.64771	0.0990299	0.0102537	0.0112962	0.0103195	0.0112962	FRE2
YLL003W	0.0538077	0.234766	0.0885357	0.0459119	5.47852	0.013312	0.00465768	0.00842207	0.00760102	0.00842207	SFI1
YMR028W	0.0537507	0.234766	0.109285	0.0566586	4.75936	0.0363942	0.00897515	0.0109444	0.00967103	0.0109444	TAP42
YKL138C-A	0.0539464	0.23512	0.15747	0.0817065	3.82052	0.0411906	0.0225342	0.0104967	0.0188907	0.0188907	NA
YMR194W	0.0540482	0.235383	-0.0812878	0.0421956	6.97159	0.0975217	0.00102202	0.010026	0.00833557	0.010026	RPL36A
YPL027W	0.0540992	0.235425	0.596174	0.309533	0.763995	0.734677	0.318687	0.113306	0.275828	0.275828	SMA1
YML106W	0.0541427	0.235434	-0.0750081	0.0389512	7.77781	0.0136719	0.000430821	0.00165741	0.00898352	0.00898352	URA5
YLR032W	0.0541846	0.235436	0.0846842	0.0439836	5.85593	0.0219853	0.00291152	0.0090926	0.00751319	0.0090926	RAD5
YDL117W	0.0545159	0.236237	0.0943214	0.0490564	6.36005	0.0149872	0.0019526	0.0129801	0.00779406	0.0129801	CYK3
YDR130C	0.0544931	0.236237	0.111122	0.0577889	4.62024	0.0147732	0.0102273	0.00173893	0.0104949	0.0104949	FIN1
YIR013C	0.0545355	0.236237	0.567273	0.295062	0.949461	0.714576	0.3054	0.0724234	0.234823	0.234823	GAT4
YNL207W	0.05452	0.236237	0.0947821	0.0492968	5.98492	0.0491495	0.00267036	0.0124091	0.00757432	0.0124091	RIO2
YEL044W	0.0547341	0.236917	-0.151675	0.078957	4.94422	0.0507542	0.00724683	0.031437	0.00881767	0.031437	IES6
YNL077W	0.0548684	0.237156	0.144117	0.0750644	5.06222	0.156891	0.00670942	0.0282542	0.00840951	0.0282542	APJ1
YOR065W	0.0548729	0.237156	-0.0806765	0.0420216	7.40821	0.0461825	0.000614735	0.0103423	0.00874144	0.0103423	CYT1
YDR488C	0.0549319	0.237231	-0.176736	0.092078	4.87168	0.114044	0.00836708	0.0442419	0.00911919	0.0442419	PAC11
YML055W	0.0549759	0.23724	-0.0999786	0.0520975	5.08496	0.0592971	0.00681943	0.0100221	0.00834106	0.0100221	SPC2
YHR039C	0.0551516	0.237818	-0.0747511	0.03898	7.74932	0.0333491	0.000462386	0.00850574	0.00896587	0.00896587	MSC7
YHR177W	0.0553327	0.238237	-0.205838	0.107417	3.29437	0.138814	0.0422627	0.0100904	0.0293343	0.0293343	YHR177W
YML070W	0.0552984	0.238237	-0.0848971	0.0442974	7.35176	0.0316977	0.000653723	0.0115223	0.00869514	0.0115223	DAK1
YBR098W	0.0554927	0.238745	0.11545	0.0602871	4.5711	0.0239686	0.0117277	0.00583889	0.0108249	0.0108249	MMS4
YOL072W	0.0557952	0.239865	0.0978279	0.0511483	4.98278	0.014636	0.00755958	0.000729032	0.00867387	0.00867387	THP1
YGR009C	0.056025	0.24067	0.0816347	0.0427219	5.55986	0.0124456	0.00375875	0.0060009	0.00756652	0.00756652	SEC9
YBR213W	0.0561341	0.240766	-0.136165	0.0712907	5.29171	0.0962376	0.00544536	0.0260911	0.00783821	0.0260911	MET8
YDR252W	0.0561744	0.240766	-0.207622	0.108721	3.29234	0.0667248	0.0439603	-0.00666026	0.0293855	0.0293855	BTT1
YLR336C	0.056161	0.240766	0.12957	0.0678453	6.04797	0.0702237	0.00257434	0.0259876	0.00761128	0.0259876	SGD1
YDL116W	0.0563964	0.241535	0.0745991	0.0390989	6.52803	0.0104828	0.0015292	0.00100577	0.00795664	0.00795664	NUP84
YFL023W	0.0565137	0.241855	0.147691	0.0774447	5.28273	0.0774176	0.0052545	0.0319616	0.00785625	0.0319616	BUD27
YDL220C	0.0565967	0.241864	-0.091413	0.0479503	5.48217	0.025208	0.00468015	0.00958678	0.0075989	0.00958678	CDC13
YIR042C	0.0566009	0.241864	-0.111226	0.0583443	4.69776	0.17566	0.0111063	0.0080459	0.0100162	0.0100162	YIR042C
YDL109C	0.0567925	0.24231	-0.099687	0.0523317	4.86641	0.0412013	0.00785054	0.00489093	0.00914279	0.00914279	YDL109C
YFL034C-B	0.0568334	0.24231	0.0921451	0.0483806	5.06494	0.0255909	0.00612297	0.00191897	0.00840115	0.00840115	MOB2
YPL164C	0.0567575	0.24231	-0.0995962	0.0522767	4.9051	0.0294802	0.00783019	0.0091274	0.008975	0.0091274	MLH3
YDR268W	0.0570153	0.242903	-0.098625	0.0518208	4.88019	0.0166537	0.00758149	0.00353471	0.00908161	0.00908161	MSW1
YDL234C	0.0571402	0.243253	0.222927	0.117192	6.02492	0.281297	0.00291487	0.0823056	0.00759791	0.0823056	GYP7
YDL092W	0.0573876	0.244123	0.0878331	0.0462195	5.28443	0.0203417	0.00540275	0.00504351	0.00785281	0.00785281	SRP14
YMR190C	0.0575057	0.244442	0.0762838	0.0401611	6.10666	0.0101586	0.0023662	0.00167975	0.00764206	0.00764206	SGS1
YGL191W	0.0577329	0.245124	0.0940095	0.0495381	6.24897	0.0235621	0.00193357	0.0132939	0.00770697	0.0132939	COX13
YOR181W	0.0577956	0.245124	-0.153321	0.0808126	5.87401	0.0541973	0.002996	0.0375274	0.00751908	0.0375274	LAS17
YPR174C	0.0577812	0.245124	0.107396	0.0566032	4.72402	0.0316546	0.0100153	0.0012122	0.00986532	0.00986532	YPR174C
YBR186W	0.0580071	0.245539	-0.477301	0.251788	1.71192	0.681719	0.233974	0.159411	0.119733	0.159411	PCH2
YER152C	0.0580382	0.245539	-0.15336	0.0809111	6.473	0.0469223	0.00157371	0.0390485	0.00790223	0.0390485	YER152C
YIL173W	0.0581528	0.245539	-0.13754	0.0725979	6.18674	0.035288	0.0176381	0.0150655	0.00767293	0.0150655	VTH1
YKL219W	0.0581424	0.245539	-0.0799225	0.0421839	5.62077	0.0204759	0.00349105	0.00519744	0.00755078	0.00755078	COS9
YLR419W	0.0581429	0.245539	0.0740514	0.0390851	6.56478	0.0227989	0.00148707	0.00588441	0.00799211	0.00799211	YLR419W
YOR188W	0.0580313	0.245539	0.0890148	0.0469621	6.04171	0.0267968	0.00260942	0.0110755	0.00760769	0.0110755	MSB1
YCL033C	0.0583157	0.246044	-0.179232	0.0946658	4.70891	0.0673133	0.0103808	0.0452268	0.00995145	0.0452268	MXR2
YNL158W	0.0583767	0.246118	0.0884464	0.0467264	5.19205	0.0196179	0.00549178	0.00455477	0.00805613	0.00805613	PGA1
YDL067C	0.0586914	0.247243	-0.118286	0.0625688	5.65089	0.0282837	0.00360254	0.0206895	0.00754332	0.0206895	COX9
YHR163W	0.0587305	0.247243	-0.0793913	0.0420014	7.20613	0.0159491	0.000719586	0.0102269	0.00856282	0.0102269	SOL3
YNL009W	0.0588713	0.247652	0.179575	0.0950559	3.54282	0.0999142	0.032318	0.00586289	0.0237489	0.0237489	IDP3
YOR303W	0.0591279	0.248547	-0.107952	0.0572008	8.5265	0.0618278	0.000210647	0.020092	0.00941836	0.020092	CPA1
YBL057C	0.0592727	0.248604	0.0847342	0.0449241	5.48184	0.0139352	0.00492384	0.000487535	0.00759908	0.00759908	PTH2
YLR071C	0.0591979	0.248604	0.0742746	0.039367	6.52632	0.0158622	0.00166144	0.00257643	0.00795497	0.00795497	RGR1
YLR417W	0.0592535	0.248604	0.150293	0.0796759	5.61795	0.0683079	0.0037628	0.0356287	0.00755145	0.0356287	VPS36
YCR002C	0.0594974	0.249362	0.0754782	0.0400521	6.27494	0.0194613	0.00222931	0.00759061	0.00772471	0.00772471	CDC10
YDL190C	0.0596364	0.249525	0.072808	0.0386563	7.18532	0.012294	0.000729405	0.00602133	0.0085429	0.0085429	UFD2
YFR018C	0.0597119	0.249525	-0.23344	0.123978	5.57486	0.120577	0.00394672	0.0914292	0.00756224	0.0914292	YFR018C
YNR018W	0.0595989	0.249525	-0.096279	0.0511103	6.16015	0.0190208	0.00200201	0.0142073	0.00766257	0.0142073	AIM38
YOL063C	0.059685	0.249525	-0.0745251	0.0395755	6.27357	0.00766637	0.00199479	0.00222238	0.00772373	0.00772373	CRT10
YER101C	0.0599115	0.250175	-0.117359	0.0623772	4.67451	0.0471953	0.0107502	0.0133933	0.0101545	0.0133933	AST2
YJR143C	0.059963	0.250206	-0.0740986	0.0393918	8.5145	0.0186161	0.000216697	0.0082925	0.00941184	0.00941184	PMT4
YML120C	0.0600126	0.250229	-0.0811383	0.0431426	6.73234	0.0555058	0.00134722	0.0102022	0.00812836	0.0102022	NDI1
YDR354W	0.0601873	0.25063	-0.0738785	0.0393092	6.86462	0.0211595	0.00111146	0.00847672	0.00823704	0.00847672	TRP4
YLR141W	0.060197	0.25063	-0.168565	0.0896934	4.2756	0.0532069	0.0163325	0.0335869	0.0132782	0.0335869	RRN5
YDL230W	0.06026	0.250708	-0.100103	0.0532778	4.84074	0.0414947	0.00835206	0.00351814	0.00926122	0.00926122	PTP1
YOR204W	0.060334	0.250832	-0.0751224	0.0399939	9.35617	0.021259	9.53367e-05	0.00950991	0.00982978	0.00982978	DED1
YPL181W	0.060464	0.251189	0.0834431	0.0444462	5.60158	0.0168159	0.00411908	0.00813887	0.0075554	0.00813887	CTI6
YHR090C	0.0605463	0.251347	0.124133	0.066141	4.33475	0.0267682	0.0144257	0.00697263	0.0127193	0.0127193	YNG2
YOR231W	0.0606768	0.251705	-0.0753966	0.0401934	6.05476	0.00655486	0.00240927	0.00221509	0.00761513	0.00761513	MKK1
YER168C	0.060916	0.252338	0.0777734	0.041499	5.83182	0.00960026	0.00317883	0.00490746	0.00750735	0.00750735	CCA1
YKL128C	0.0609183	0.252338	-0.0753496	0.040206	6.16053	0.0182462	0.00236798	0.00408995	0.0076627	0.0076627	PMU1
YOR275C	0.0611008	0.252909	0.0764195	0.0408057	5.92909	0.0222557	0.00278876	0.00304643	0.00754338	0.00754338	RIM20
YLR166C	0.0612123	0.253002	0.0765316	0.0408832	6.031	0.0132834	0.00276992	0.00213048	0.00760147	0.00760147	SEC10
YNL300W	0.0612101	0.253002	-0.141771	0.0757332	6.56946	0.115038	0.00148221	0.0341072	0.00799653	0.0341072	TOS6
YNL116W	0.0613193	0.25326	-0.0765348	0.0409017	6.07023	0.0239928	0.00275715	0.00462274	0.00762367	0.00762367	DMA2
YKL207W	0.0614393	0.253387	-0.0723211	0.0386678	6.81878	0.0120056	0.00108044	0.00399357	0.00819739	0.00819739	AIM27
YOL075C	0.0614145	0.253387	-0.0731707	0.0391183	6.35844	0.0119113	0.00170266	0.00477822	0.00779262	0.00779262	YOL075C
YPL081W	0.0616022	0.253874	0.0723189	0.0386908	7.09367	0.0443102	0.000835068	0.00662055	0.00845382	0.00845382	RPS9A
YOR087W	0.0617214	0.254181	-0.0730588	0.0391046	6.63391	0.0168705	0.00143434	0.0070505	0.00805428	0.00805428	YVC1
YDR438W	0.0617993	0.254204	-0.0979316	0.0524334	4.88028	0.0247918	0.00797823	0.00498163	0.00908119	0.00908119	THI74
YGR042W	0.0618165	0.254204	0.116872	0.0625783	4.50812	0.0417373	0.0130203	0.000775296	0.0112791	0.0112791	YGR042W
YDL244W	0.0619397	0.254527	0.257672	0.138034	3.07423	0.452583	0.0696827	0.0485456	0.0355097	0.0485456	THI13
YBR139W	0.0620643	0.254854	-0.14538	0.0779169	7.07654	0.129941	0.000865731	0.0368057	0.00843707	0.0368057	YBR139W
YOR149C	0.0621907	0.255189	-0.0764606	0.0409991	5.89888	0.0146969	0.00290128	0.000617707	0.00752901	0.00752901	SMP3
YER175C	0.0624034	0.255733	-0.126361	0.0678113	5.44844	0.0669706	0.00444275	0.0240906	0.0076212	0.0240906	TMT1
YJR089W	0.0624134	0.255733	0.0825049	0.0442778	5.40659	0.0138439	0.00450641	0.00697996	0.00765882	0.00765882	BIR1
YML086C	0.0624977	0.255893	-0.0724385	0.038888	7.43478	0.00783699	0.000621877	0.00304923	0.00876193	0.00876193	ALO1
YOR158W	0.0626287	0.256245	0.0972316	0.052224	4.93725	0.0242164	0.0080786	0.00616296	0.00884484	0.00884484	PET123
YJR137C	0.0626874	0.256301	-0.0975072	0.0523837	9.87255	0.0633696	5.96825e-05	0.0169674	0.0100452	0.0169674	MET5
YER018C	0.0627775	0.256485	-0.387896	0.208461	3.90353	0.273596	0.0248131	0.244834	0.0176732	0.244834	SPC25
YFL045C	0.0628647	0.256656	-0.0976685	0.0525058	8.41926	0.0400998	0.00023272	0.0168739	0.00935961	0.0168739	SEC53
YJR001W	0.0629593	0.256858	-0.101588	0.0546325	7.10955	0.0395113	0.000878732	0.0176416	0.00846933	0.0176416	AVT1
YDR155C	0.0630829	0.256993	-0.120173	0.0646577	9.18299	0.147833	0.00010649	0.0258346	0.00975039	0.0258346	CPR1
YNL072W	0.0630698	0.256993	-0.102037	0.054897	4.75251	0.0210389	0.00899228	0.0075099	0.0097079	0.0097079	RNH201
YDR188W	0.0631518	0.257089	-0.106429	0.0572777	8.00557	0.0500153	0.000349328	0.0200079	0.00912179	0.0200079	CCT6
YAL058W	0.0634283	0.25803	-0.0827214	0.0445655	5.44267	0.0136207	0.00469813	0.00612583	0.00762567	0.00762567	CNE1
YHR214W	0.0634832	0.258068	-0.189211	0.101957	4.39718	0.135039	0.0148265	0.0496766	0.0121675	0.0496766	YHR214W
YHR079C	0.0636196	0.258438	-0.0727008	0.0391953	6.62508	0.00830569	0.00148589	0.00193451	0.00804678	0.00804678	IRE1
YLR432W	0.0639538	0.25961	-0.0738319	0.0398552	9.18057	0.0768107	0.000107144	0.00408448	0.00974926	0.00974926	IMD3
YLR272C	0.0643069	0.260856	0.0732578	0.0395978	6.31996	0.0211796	0.00196998	0.00671218	0.00775952	0.00775952	YCS4
YDR487C	0.0644505	0.261028	-0.0743756	0.0402237	6.67942	0.0237692	0.00130897	0.00873051	0.00809019	0.00873051	RIB3
YKL071W	0.064487	0.261028	-0.259682	0.14046	2.85054	0.281793	0.0791827	0.0401171	0.0432372	0.0432372	YKL071W
YOR034C-A	0.0644136	0.261028	0.178192	0.096356	3.49696	0.0503514	0.0329281	0.00547429	0.0246829	0.0246829	NA
YER110C	0.0646402	0.261275	-0.0790603	0.0427876	9.46982	0.020346	8.06964e-05	0.0112795	0.00987996	0.0112795	KAP123
YOR176W	0.0646282	0.261275	-0.114457	0.0619417	6.7157	0.0359644	0.0013282	0.0224793	0.00811607	0.0224793	HEM15
YDL122W	0.0648788	0.261421	0.0719933	0.0389977	6.74275	0.0246416	0.00130058	0.00799463	0.00813623	0.00813623	UBP1
YDR057W	0.0649064	0.261421	0.0888657	0.0481421	5.15728	0.0169961	0.00623903	0.00405741	0.00814229	0.00814229	YOS9
YDR061W	0.0648823	0.261421	0.0770689	0.0417476	5.7243	0.0139472	0.00329602	0.00686955	0.00751859	0.00751859	YDR061W
YHR056C	0.064851	0.261421	-0.0746682	0.0404424	6.63287	0.0223246	0.00209558	0.00784803	0.0080534	0.0080534	RSC30
YIL036W	0.0648874	0.261421	-0.0749629	0.0406075	5.96583	0.0185578	0.00266872	0.00668914	0.00756331	0.00756331	CST6
YDR234W	0.0653355	0.262586	-0.0728415	0.0395243	8.72182	0.0241021	0.000171239	0.00590334	0.00952216	0.00952216	LYS4
YJL006C	0.06534	0.262586	0.122439	0.0664372	4.65358	0.0369579	0.0101194	0.0172693	0.0102829	0.0172693	CTK2
YJL162C	0.0654287	0.262586	0.115601	0.0627479	4.45617	0.0688843	0.0127506	0.00761774	0.0116807	0.0116807	JJJ2
YKR102W	0.065322	0.262586	-0.09311	0.0505196	5.40171	0.0747133	0.00478496	0.0110518	0.00766403	0.0110518	FLO10
YLL011W	0.0654732	0.262586	0.0883626	0.0479707	6.27343	0.0516382	0.00220454	0.0120745	0.00772363	0.0120745	SOF1
YLR191W	0.0654572	0.262586	0.0950494	0.0515978	4.98277	0.0170345	0.00784607	0.00376323	0.00867392	0.00867392	PEX13
YBR196C	0.0655346	0.262647	-0.107223	0.0582229	9.75514	0.0552064	6.03694e-05	0.0209743	0.0099991	0.0209743	PGI1
YEL052W	0.0656806	0.262861	-0.071516	0.0388548	6.59351	0.00949988	0.00134896	0.00343613	0.00801884	0.00801884	AFG1
YJL101C	0.0656592	0.262861	-0.0716833	0.0389426	7.44545	0.0194657	0.000640276	0.00271131	0.0087699	0.0087699	GSH1
YML127W	0.0657751	0.263054	-0.071623	0.0389265	6.76152	0.0111723	0.00125168	0.00174022	0.00815073	0.00815073	RSC9
YOR227W	0.0659043	0.2632	-0.0973722	0.0529463	6.94805	0.0822044	0.00103348	0.0163613	0.00831331	0.0163613	HER1
YPL203W	0.065899	0.2632	-0.113757	0.0618546	5.77587	0.0709225	0.0033398	0.0204008	0.0075046	0.0204008	TPK2
YLR119W	0.0661016	0.263803	0.164565	0.0895477	3.63222	0.0763917	0.0277158	0.0134846	0.0220415	0.0220415	SRN2
YDR263C	0.0662564	0.264235	0.131172	0.0714176	4.17148	0.0318464	0.0172986	-0.00540404	0.0143503	0.0143503	DIN7
YER131W	0.0663368	0.264369	-0.0776535	0.0422917	7.852	0.065228	0.000407837	0.0106905	0.00902912	0.0106905	RPS26B
YJL163C	0.0667135	0.265684	-0.141397	0.0771143	4.90738	0.297678	0.00838977	0.0285095	0.00896551	0.0285095	YJL163C
YGL181W	0.0669455	0.265685	-0.0988914	0.0539789	5.72782	0.0223912	0.0035493	0.0145306	0.00751705	0.0145306	GTS1
YGR081C	0.0668117	0.265685	0.114695	0.0625746	4.96592	0.0653655	0.00760607	0.0166905	0.00873541	0.0166905	SLX9
YHR149C	0.066927	0.265685	0.104909	0.0572595	6.20121	0.0192397	0.00209191	0.0182524	0.00767967	0.0182524	SKG6
YKL060C	0.0669476	0.265685	-0.0903916	0.0493397	11.4546	0.0557213	1.10616e-05	0.0150946	0.0104952	0.0150946	FBA1
YMR228W	0.0667905	0.265685	0.109709	0.0598494	4.56687	0.0209839	0.011372	0.00418048	0.0108543	0.0108543	MTF1
YIR003W	0.0670229	0.265798	0.0776106	0.042375	5.73427	0.0221541	0.00362762	0.00659818	0.00751447	0.00751447	AIM21
YDL014W	0.0672937	0.266686	-0.115999	0.0633974	8.5217	0.042831	0.000214973	0.0247247	0.00941575	0.0247247	NOP1
YML100W	0.0673875	0.266871	-0.214705	0.117384	7.56884	0.730851	0.000726029	0.084774	0.0088523	0.084774	TSL1
YHR076W	0.0674797	0.26705	-0.0814679	0.0445553	5.51331	0.0136676	0.00473488	0.000226522	0.00758332	0.00758332	PTC7
YPL095C	0.0675508	0.267146	-0.390765	0.213767	6.65763	0.923958	0.00174542	0.281805	0.0080736	0.281805	EEB1
YBR008C	0.0677511	0.267751	-0.0820497	0.0449179	5.44139	0.0397774	0.00482461	0.00769488	0.0076267	0.00769488	FLR1
YGR010W	0.0680079	0.268307	-0.0873553	0.0478671	5.4163	0.0254303	0.00478908	0.00942841	0.00764897	0.00942841	NMA2
YJR024C	0.0680534	0.268307	-0.0732678	0.0401544	5.99393	0.0224908	0.00242531	0.0064585	0.00757961	0.00757961	MDE1
YKL204W	0.0679989	0.268307	0.0742642	0.0406924	5.92703	0.0155852	0.0027325	0.00486293	0.00754233	0.00754233	EAP1
YPL146C	0.0680807	0.268307	0.119843	0.0656862	5.59918	0.0662645	0.00422576	0.0225472	0.00755599	0.0225472	NOP53
YFR019W	0.0681742	0.268489	0.0709054	0.0388767	6.80231	0.0337202	0.00119473	0.0032101	0.00818362	0.00818362	FAB1
YFL055W	0.0683557	0.268871	-0.102229	0.0560879	5.31687	0.219414	0.00566232	0.013858	0.00778921	0.013858	AGP3
YGR218W	0.068366	0.268871	0.0713897	0.0391694	8.12029	0.0202545	0.000330629	0.00452893	0.00918949	0.00918949	CRM1
YGL262W	0.0684955	0.269008	-0.364639	0.200161	2.13149	0.764259	0.166385	0.0469341	0.0822182	0.0822182	YGL262W
YHR132C	0.068493	0.269008	-0.0758764	0.0416503	6.72382	0.0110581	0.00136038	0.0094039	0.00812203	0.0094039	ECM14
YGL232W	0.0685927	0.26904	0.0935409	0.0513652	5.21583	0.0324834	0.00547707	0.0108944	0.0080004	0.0108944	TAN1
YPL011C	0.0685983	0.26904	0.086845	0.0476894	5.22657	0.0127345	0.00613608	0.0025368	0.00797602	0.00797602	TAF3
YDL125C	0.0688951	0.269089	-0.0729113	0.0400808	7.01053	0.0106521	0.000921435	0.00904685	0.0083729	0.00904685	HNT1
YDR221W	0.0688902	0.269089	0.0726247	0.0399226	6.12956	0.00832575	0.00223783	0.00415269	0.00765192	0.00765192	GTB1
YDR361C	0.0688895	0.269089	0.108703	0.0597549	5.91311	0.0927871	0.0031288	0.0190274	0.0075355	0.0190274	BCP1
YDR427W	0.0687093	0.269089	0.0708641	0.0389293	6.87553	0.0203394	0.00115703	0.00572179	0.00824674	0.00824674	RPN9
YNL244C	0.0686783	0.269089	0.0707931	0.038886	6.87659	0.0218436	0.00113515	0.00483847	0.00824769	0.00824769	SUI1
YOR242C	0.0687629	0.269089	0.306291	0.168294	2.58002	0.195739	0.120744	-0.010741	0.0550023	0.0550023	SSP2
YLR267W	0.068986	0.269259	0.253875	0.139606	3.7065	0.755777	0.0348913	0.0860443	0.02073	0.0860443	BOP2
YDR363W-A	0.0690604	0.269364	0.0927378	0.0510102	5.08089	0.0435527	0.00646558	0.00968033	0.00835307	0.00968033	SEM1
YGL076C	0.0695201	0.270949	-0.0726226	0.0400119	9.3696	0.0329228	9.82663e-05	0.00499691	0.00983579	0.00983579	RPL7A
YGL147C	0.0695621	0.270949	-0.0719591	0.0396523	8.90185	0.0507657	0.000142187	0.00838268	0.00961411	0.00961411	RPL9A
YLR167W	0.0696336	0.271041	-0.0729617	0.0402151	9.66629	0.0375345	7.21485e-05	0.00617496	0.00996306	0.00996306	RPS31
YPR033C	0.0697947	0.271482	-0.0711237	0.0392246	8.31358	0.0186034	0.000246439	0.00210666	0.00930054	0.00930054	HTS1
YGL198W	0.0698599	0.27155	-0.133904	0.0738651	6.09679	0.0466873	0.00251968	0.0313356	0.00763736	0.0313356	NA
YDL209C	0.0700187	0.271981	0.129063	0.0712352	4.44095	0.047127	0.0127075	0.01878	0.0118031	0.01878	CWC2
YDR005C	0.0701825	0.272431	-0.0767075	0.0423627	5.67365	0.019528	0.00359865	0.00381758	0.00753702	0.00753702	MAF1
YBL025W	0.0704487	0.272605	0.169169	0.0935144	3.62566	0.0424413	0.0321013	0.00308607	0.0221618	0.0221618	RRN10
YKL093W	0.0704674	0.272605	0.224074	0.123873	3.31899	0.34069	0.0438263	0.0513885	0.0287201	0.0513885	MBR1
YMR003W	0.070453	0.272605	0.13365	0.0738808	4.0649	0.0496061	0.0183005	0.0057556	0.0155693	0.0155693	AIM34
YMR198W	0.0704031	0.272605	0.0993823	0.0549283	4.81384	0.0273809	0.00850261	0.0102189	0.00939098	0.0102189	CIK1
YMR250W	0.0704644	0.272605	-0.182775	0.101041	5.71053	0.422281	0.00423778	0.0591121	0.00752438	0.0591121	GAD1
YCL032W	0.0707584	0.273544	0.0970881	0.0537281	4.78133	0.0165741	0.00835699	0.0018497	0.00955531	0.00955531	STE50
YBR179C	0.070989	0.274249	0.0747091	0.0413775	5.88398	0.0142817	0.0031009	0.00716559	0.00752283	0.00752283	FZO1
YMR053C	0.0711056	0.274513	0.133033	0.0737105	4.70564	0.196522	0.0105049	0.0232088	0.0099703	0.0232088	STB2
YLR264W	0.0716754	0.276045	-0.0700661	0.0389002	7.3389	0.0318483	0.000705584	0.00756832	0.00868413	0.00868413	RPS28B
YLR398C	0.0716513	0.276045	0.069888	0.038798	6.81115	0.0195942	0.00114947	0.0080971	0.00819097	0.00819097	SKI2
YML064C	0.0716968	0.276045	0.117004	0.0649649	4.39286	0.0261208	0.0139837	0.00388572	0.0122045	0.0122045	TEM1
YOL004W	0.071555	0.276045	0.0702226	0.0389706	7.90662	0.00705571	0.000361354	0.00154935	0.00906234	0.00906234	SIN3
YFR043C	0.0718567	0.276259	0.15087	0.0838158	3.81828	0.0387019	0.0246663	0.00850632	0.0189249	0.0189249	IRC6
YGL139W	0.0718488	0.276259	-0.0699509	0.03886	6.98471	0.00751121	0.00102221	0.00345082	0.00834808	0.00834808	FLC3
YIL151C	0.0718983	0.276259	-0.0703254	0.0390748	6.63878	0.00847662	0.00141585	0.0044458	0.00805834	0.00805834	YIL151C
YDL049C	0.0720007	0.276465	-0.18919	0.105157	5.13685	0.282548	0.00703416	0.0615823	0.00819567	0.0615823	KNH1
YBL067C	0.0723933	0.277223	0.0700993	0.0390169	6.45852	0.0169045	0.00155825	0.00440725	0.00788789	0.00788789	UBP13
YER115C	0.0723791	0.277223	-0.118245	0.0658114	4.31593	0.0579257	0.0135084	0.0133667	0.0128933	0.0133667	SPR6
YGL128C	0.0723828	0.277223	-0.128808	0.0716911	4.2025	0.0276862	0.017873	0.00925988	0.0140188	0.0140188	CWC23
YKL150W	0.0722834	0.277223	-0.0859131	0.0478004	7.23218	0.0634607	0.000706502	0.0134714	0.00858749	0.0134714	MCR1
YDR247W	0.0725533	0.277562	-0.207411	0.115508	5.83205	0.135051	0.00334995	0.0794397	0.00750739	0.0794397	VHS1
YNR069C	0.0726049	0.277562	-0.110866	0.061753	4.70963	0.0598802	0.00955714	0.0141055	0.00994728	0.0141055	BSC5
YOR259C	0.0726285	0.277562	0.0694693	0.0386982	7.03276	0.0405616	0.000898008	0.00646875	0.00839441	0.00839441	RPT4
YCR037C	0.0726993	0.277646	-0.0694515	0.0386978	6.7124	0.00917179	0.00117856	0.00194868	0.00811368	0.00811368	PHO87
YDR334W	0.073116	0.278598	0.0776618	0.0433355	6.75184	0.0217521	0.0012242	0.0104287	0.00814319	0.0104287	SWR1
YGL071W	0.0731449	0.278598	0.0798621	0.0445678	5.95932	0.0164447	0.00258178	0.00974331	0.00755963	0.00974331	AFT1
YML020W	0.0730782	0.278598	0.0883615	0.0492995	5.07129	0.0249398	0.00669925	0.00453946	0.00838183	0.00838183	YML020W
YNL176C	0.0730006	0.278598	-0.0703397	0.0392339	6.27132	0.0205008	0.00182938	0.00400867	0.00772213	0.00772213	YNL176C
YMR174C	0.0732769	0.278759	-0.428754	0.23938	2.14646	0.684341	0.13345	0.222119	0.0811212	0.222119	PAI3
YNL302C	0.0732854	0.278759	-0.0705235	0.0393755	8.4933	0.0417762	0.000220263	0.00447886	0.0094003	0.0094003	RPS19B
YMR145C	0.073429	0.278932	-0.0703922	0.0393219	8.46941	0.0314005	0.000207128	0.00743799	0.00938724	0.00938724	NDE1
YPL100W	0.0734118	0.278932	0.0832703	0.0465129	5.28809	0.0118971	0.00557894	0.00359989	0.00784545	0.00784545	ATG21
YPL087W	0.0734976	0.279006	-0.122346	0.0683603	5.95527	0.0590012	0.00270671	0.0262905	0.00755737	0.0262905	YDC1
YEL056W	0.073579	0.279128	-0.0771704	0.0431307	5.64818	0.0124617	0.00399902	0.00204906	0.00754403	0.00754403	HAT2
YDL098C	0.0736449	0.279192	0.162642	0.090922	3.73227	0.0588169	0.0260821	0.0252142	0.0202964	0.0252142	SNU23
YIR037W	0.074065	0.28041	-0.0853616	0.0477892	6.57796	0.0515883	0.0015022	0.012669	0.0080045	0.012669	HYR1
YKL056C	0.0740549	0.28041	-0.0722143	0.0404273	9.48923	0.0297849	7.90143e-05	0.0100624	0.00988838	0.0100624	TMA19
YNL166C	0.0741181	0.280424	0.0784914	0.043951	5.50103	0.0213189	0.00439734	0.00688071	0.00758896	0.00758896	BNI5
YFR027W	0.0743037	0.280823	0.238242	0.133488	3.10997	0.111564	0.0761512	0.0154821	0.0344181	0.0344181	ECO1
YPL156C	0.0743225	0.280823	0.277276	0.155369	3.69542	0.287205	0.0311761	0.118613	0.0209198	0.118613	PRM4
YDR020C	0.0745165	0.280996	0.126921	0.071167	4.3305	0.0938663	0.0166384	0.0147888	0.0127583	0.0147888	DAS2
YFL030W	0.0744892	0.280996	-0.141269	0.0792044	4.94218	0.241634	0.00757945	0.0313472	0.00882559	0.0313472	AGX1
YLR226W	0.0744414	0.280996	0.0937685	0.052564	4.86064	0.0324024	0.00797562	0.00888842	0.0091689	0.0091689	BUR2
YPL210C	0.0748138	0.281929	0.0700144	0.0392985	6.4037	0.0293259	0.00174848	0.00735385	0.0078345	0.0078345	SRP72
YKL140W	0.0749944	0.282236	-0.086911	0.0488127	6.06955	0.023553	0.00237555	0.0124092	0.0076233	0.0124092	TGL1
YPL216W	0.0749609	0.282236	0.0871049	0.048916	5.06145	0.0307587	0.0064355	0.00809964	0.00841189	0.00841189	YPL216W
YDL073W	0.075464	0.283565	0.0707216	0.0397841	6.34288	0.00800829	0.00204236	0.00502308	0.00777891	0.00777891	YDL073W
YKL185W	0.0754077	0.283565	0.108066	0.0607802	6.71225	0.0362072	0.00119505	0.021728	0.00811357	0.021728	ASH1
YNL316C	0.0754975	0.283565	-0.0869709	0.0489307	5.09097	0.0289686	0.00653286	0.00328676	0.00832346	0.00832346	PHA2
YDR233C	0.0757581	0.284168	-0.0957786	0.053934	8.25241	0.0436943	0.000289777	0.0177601	0.00926581	0.0177601	RTN1
YOL097C	0.0757242	0.284168	-0.0691145	0.0389146	7.58098	0.0343365	0.000536636	0.00389953	0.00886004	0.00886004	WRS1
YBL055C	0.0759493	0.284697	0.0732549	0.0412776	5.86753	0.0140359	0.00305564	0.00272798	0.00751683	0.00751683	YBL055C
YER162C	0.0760627	0.284907	0.0933436	0.0526175	4.93471	0.0378687	0.00832457	0.00402508	0.00885485	0.00885485	RAD4
YNR030W	0.0761057	0.284907	-0.0871087	0.0491101	6.72523	0.0307425	0.00123502	0.0137304	0.00812307	0.0137304	ALG12
YHR001W	0.076499	0.286191	-0.0733972	0.0414353	5.88979	0.0106868	0.00312824	0.0030603	0.00752516	0.00752516	OSH7
YIL051C	0.0766658	0.286626	-0.0718313	0.0405742	6.98052	0.0624313	0.000981158	0.00923408	0.00834408	0.00923408	MMF1
YMR043W	0.0768742	0.287216	-0.122603	0.069302	5.37645	0.0475833	0.00520904	0.0245926	0.0076942	0.0245926	MCM1
YPL179W	0.0769871	0.287449	0.0685841	0.0387822	7.23458	0.0094052	0.000743086	0.00454362	0.00858975	0.00858975	PPQ1
YER072W	0.077109	0.287715	-0.0727475	0.0411535	6.59641	0.0300622	0.00135774	0.00915125	0.00802147	0.00915125	VTC1
YDR449C	0.0772825	0.287795	0.143534	0.0812454	5.2654	0.129536	0.00605231	0.0349064	0.0078919	0.0349064	UTP6
YER054C	0.0772468	0.287795	0.175699	0.09944	3.50502	0.328189	0.036842	0.0204028	0.0245158	0.0245158	GIP2
YOL017W	0.0772564	0.287795	0.153314	0.0867732	4.77017	0.0881161	0.009453	0.0372688	0.00961362	0.0372688	ESC8
YFL062W	0.0775885	0.288556	-0.230878	0.13082	3.46992	1.13331	0.08094	-0.00105075	0.0252531	0.0252531	COS4
YPR056W	0.0775791	0.288556	0.0939736	0.0532456	5.0524	0.0247173	0.00636384	0.0112281	0.00844003	0.0112281	TFB4
YER030W	0.0776409	0.288562	0.0953	0.0540084	5.0605	0.0295729	0.00702373	0.0110759	0.00841481	0.0110759	CHZ1
YOR045W	0.0777548	0.288796	-0.109783	0.0622399	4.89036	0.0365893	0.00795836	0.016079	0.00903748	0.016079	TOM6
YDL124W	0.0778454	0.288944	-0.155086	0.0879507	7.18156	0.297619	0.000907084	0.0470913	0.00853927	0.0470913	YDL124W
YOR211C	0.078103	0.289711	0.070862	0.0402213	6.05471	0.0176728	0.00242322	0.0022442	0.0076151	0.0076151	MGM1
YOL147C	0.0782019	0.289888	-0.0911542	0.0517564	6.39379	0.0597657	0.00171936	0.0149024	0.00782511	0.0149024	PEX11
YDL148C	0.0783381	0.289972	0.133089	0.075601	6.60754	0.0956429	0.00168127	0.033784	0.00803147	0.033784	NOP14
YDR486C	0.0788049	0.289972	0.0904966	0.0514869	4.92446	0.021943	0.0075534	0.00529319	0.00889567	0.00889567	VPS60
YDR545W	0.0785179	0.289972	-0.0900315	0.0511731	6.44165	0.152421	0.0015429	0.0147063	0.00787126	0.0147063	YRF1-1
YEL077C	0.0788551	0.289972	-0.127968	0.0728179	5.77462	0.0713878	0.00525138	0.0276508	0.00750473	0.0276508	YEL077C
YGR090W	0.0785675	0.289972	0.0686706	0.0390383	7.90599	0.0165554	0.00039452	0.00625383	0.00906196	0.00906196	UTP22
YKR018C	0.0788884	0.289972	-0.0681168	0.038765	7.43372	0.0161664	0.000563421	0.00471929	0.00876112	0.00876112	YKR018C
YLR430W	0.0787835	0.289972	0.0685389	0.0389916	7.70757	0.0145888	0.000493992	0.00337961	0.00893987	0.00893987	SEN1
YLR453C	0.0783672	0.289972	-0.133422	0.0757974	4.02011	0.0424063	0.0195292	0.00838902	0.0161206	0.0161206	RIF2
YLR467W	0.0784751	0.289972	-0.0900415	0.0511715	6.44165	0.152422	0.0015429	0.0147053	0.00787126	0.0147053	YRF1-5
YMR047C	0.0788176	0.289972	0.0679834	0.0386799	7.05322	0.0149236	0.000869342	0.00693652	0.00841432	0.00841432	NUP116
YOR009W	0.0787598	0.289972	-0.164534	0.0935953	4.54743	0.194227	0.0121266	0.0422304	0.0109914	0.0422304	TIR4
YOR396W	0.0785041	0.289972	-0.0900354	0.051173	6.44165	0.152422	0.0015429	0.0147062	0.00787126	0.0147062	YRF1-8
YPR031W	0.0787944	0.289972	0.0936798	0.0532961	5.2483	0.0351486	0.00593287	0.0116925	0.00792819	0.0116925	NTO1
YDL121C	0.0792943	0.290834	0.0872185	0.0497029	5.28752	0.0447341	0.00558946	0.00973949	0.00784659	0.00973949	YDL121C
YDR117C	0.0792898	0.290834	0.0727616	0.0414638	5.76806	0.00843128	0.00316248	0.00224877	0.0075056	0.0075056	TMA64
YLR204W	0.0793277	0.290834	0.125148	0.0713254	4.17652	0.0509554	0.0172715	0.0122759	0.0142957	0.0142957	QRI5
YOR033C	0.0792264	0.290834	0.078239	0.0445757	5.43691	0.0196181	0.00469913	0.00533482	0.00763036	0.00763036	EXO1
YHR166C	0.0796221	0.291725	0.0943101	0.0538028	4.89059	0.0111664	0.00892567	0.00171063	0.00903648	0.00903648	CDC23
YLR221C	0.0798431	0.292346	0.119866	0.0684325	5.2995	0.095803	0.00618088	0.0228776	0.0078228	0.0228776	RSA3
YLR323C	0.0799974	0.292723	0.139923	0.0799241	4.1296	0.0580108	0.0176627	0.0219746	0.0148141	0.0219746	CWC24
YGL090W	0.0800513	0.292731	0.107208	0.061248	4.48974	0.0223975	0.011859	0.00467704	0.0114183	0.0114183	LIF1
YHR102W	0.0802285	0.293002	0.0688593	0.0393625	6.43954	0.0110392	0.00174503	0.00358648	0.00786919	0.00786919	KIC1
YMR149W	0.080212	0.293002	-0.0679328	0.0388308	7.01454	0.018455	0.000979437	0.00575447	0.00837677	0.00837677	SWP1
YIL062C	0.0803807	0.293338	0.0774758	0.0443104	5.44502	0.0160695	0.0045593	0.00677221	0.00762382	0.00762382	ARC15
YNR062C	0.0804239	0.293338	0.413458	0.2365	1.75085	0.242452	0.231427	-0.00257156	0.115639	0.115639	YNR062C
YBR093C	0.0806688	0.293854	-0.0908436	0.0520051	5.14878	0.0315433	0.00590702	0.0108749	0.00816424	0.0108749	PHO5
YDR256C	0.0806475	0.293854	0.163926	0.0938363	4.0265	0.0800824	0.0205998	0.0340376	0.0160404	0.0340376	CTA1
YOR292C	0.0809414	0.294658	-0.0874824	0.050126	5.09402	0.104356	0.00689791	0.0086931	0.00831459	0.0086931	YOR292C
YDR414C	0.0810743	0.294764	-0.0844197	0.0483923	5.70039	0.0278023	0.00354091	0.0109902	0.00752823	0.0109902	ERD1
YGR118W	0.0810612	0.294764	-0.0687888	0.0394304	8.59282	0.0203861	0.000193334	0.00483531	0.00945407	0.00945407	RPS23A
YJL055W	0.081334	0.295141	0.0708332	0.0406387	5.98679	0.0101246	0.00267232	0.00160073	0.00757542	0.00757542	YJL055W
YNL219C	0.0812363	0.295141	-0.0678826	0.0389334	6.94999	0.0192755	0.00109061	0.00355358	0.00831513	0.00831513	ALG9
YPL170W	0.0812994	0.295141	0.119832	0.068743	4.31705	0.0470132	0.0164399	0.0122553	0.0128829	0.0128829	DAP1
YDL085W	0.0814152	0.295247	0.255187	0.146446	3.23165	0.820997	0.0667705	0.0663065	0.0309651	0.0663065	NDE2
YNR006W	0.0815215	0.295444	0.0720092	0.0413388	5.72867	0.0278993	0.00308719	0.00357077	0.00751669	0.00751669	VPS27
YAL029C	0.0816017	0.295546	0.0677389	0.0388976	7.26729	0.0122998	0.000768261	0.0025859	0.00862018	0.00862018	MYO4
YGL013C	0.0817943	0.29588	0.0673314	0.038688	6.87805	0.0352195	0.00103855	0.00325481	0.00824899	0.00824899	PDR1
YLR285W	0.0817981	0.29588	-0.0753811	0.0433138	5.6487	0.0345671	0.0040974	0.000201811	0.00754389	0.00754389	NNT1
YMR117C	0.0819103	0.296097	0.133523	0.0767504	3.99443	0.0408953	0.0201041	0.0125756	0.0164477	0.0164477	SPC24
YML001W	0.0819625	0.296097	-0.0679668	0.0390746	6.57258	0.0192653	0.00147461	0.0061364	0.00799946	0.00799946	YPT7
YKR053C	0.0820364	0.296176	0.131425	0.0755757	5.08922	0.0897001	0.00678198	0.0286595	0.00832856	0.0286595	YSR3
YDL033C	0.0822221	0.296658	-0.0792522	0.0456013	5.32949	0.0189484	0.00513738	0.00221943	0.00776598	0.00776598	SLM3
YPR045C	0.082282	0.296685	0.0771194	0.0443828	5.50217	0.0151116	0.00463458	0.000579821	0.00758841	0.00758841	YPR045C
YDR205W	0.082463	0.297149	-0.0689935	0.0397298	6.21613	0.00841492	0.00210704	0.00425791	0.0076874	0.0076874	MSC2
YBR041W	0.0826364	0.297179	-0.0675626	0.0389277	6.85271	0.0199095	0.00117643	0.00455811	0.00822656	0.00822656	FAT1
YDR277C	0.0826679	0.297179	0.193344	0.111411	4.16881	0.30435	0.0196202	0.0573997	0.0143793	0.0573997	MTH1
YGL005C	0.0826497	0.297179	0.0868982	0.0500706	5.06947	0.0151896	0.00716918	0.00800716	0.00838735	0.00838735	COG7
YMR155W	0.0826806	0.297179	-0.0705062	0.0406296	6.0005	0.050973	0.00265964	0.00217848	0.00758349	0.00758349	YMR155W
YER036C	0.0828389	0.29756	-0.0692996	0.0399549	8.79288	0.0206528	0.000153512	0.00975223	0.00955889	0.00975223	ARB1
YAL016W	0.0830881	0.298266	0.067421	0.0389033	7.67126	0.0116539	0.00047405	0.00521966	0.00891712	0.00891712	TPD3
YLR148W	0.0834702	0.299449	0.0721599	0.0416893	5.74784	0.0221696	0.00327445	0.00328457	0.00750999	0.00750999	PEP3
YGL002W	0.0838709	0.300642	-0.0731141	0.0422954	5.66941	0.0212848	0.00356201	0.00213501	0.00753826	0.00753826	ERP6
YKL011C	0.0839595	0.300642	0.111446	0.0644882	4.41707	0.0279236	0.0138056	0.00231104	0.0119996	0.0119996	CCE1
YOR140W	0.0839617	0.300642	-0.0800963	0.046348	6.2497	0.0287839	0.00206033	0.0112691	0.00770745	0.0112691	SFL1
YLR237W	0.0844074	0.301679	-0.137336	0.0795846	6.67665	0.0566965	0.00133144	0.0379697	0.00808815	0.0379697	THI7
[truncated: 4,236 more rows]

## Sheet: Sleuth_ubr2∆_specific_ORFs
target_id	pval	qval	b	se_b	mean_obs	var_obs	tech_var	sigma_sq	smooth_sigma_sq	final_sigma_sq	gene_id
[truncated: 5,823 more rows]

[truncated: 7 more sheets: Sleuth_fob1∆_specific_ORFs, raw_TPM_mutant_TC_ORFs, GO_terms_UP_mutant_TC, GO_terms_DOWN_mutant_TC, Gene_ids_figure3, GO_terms_UP_GSR.ESR_removed, GO_terms_DOWN_GSR.ESR_removed]
