# Supplementary material for: A new experimental platform facilitates assessment of the transcriptional and chromatin landscapes of aging yeast
Source: eLife. 2018 Oct 19;7:e39911. doi: 10.7554/eLife.39911 (PMC6261268; doi:10.7554/eLife.39911)
Supplement: Source data 3. [file elife-39911-data3.csv]

chromosome	start	end	baseMean	aging slope	lfcSE	stat	pvalue	padj	FOB1_a6_D	FOB1_a6_M	FOB1_a24_M	FOB1_b6_M	FOB1_b6_D	FOB1_b24_M	FOB1_c6_D	FOB1_c6_M	FOB1_c24_M	SIR2_a6_M	SIR2_a6_D	SIR2_a24_M	SIR2_b6_D	SIR2_b6_M	SIR2_b24_M	SIR2_c6_M	SIR2_c6_D	SIR2_c24_M	UBR2_a6_D	UBR2_a6_M	UBR2_a24_M	UBR2_b6_M	UBR2_b6_D	UBR2_b24_M	UBR2_c6_D	UBR2_c6_M	UBR2_c24_M	WT_a6_D	WT_a6_M	WT_a24_M	WT_b6_D	WT_b6_M	WT_b24_M	WT_c6_M	WT_c6_D	WT_c24_M
Chr1	700	800	539.332438	-0.021176866	0.004077902	26.99785672	2.04E-07	4.50E-06	0.405708874	-0.063692805	-0.196894188	0.077151312	0.124078106	-0.179625503	0.272052932	0.263934447	-0.678868033	0.236248584	0.406166437	0.060533963	0.460624811	-0.544588509	0.19185748	0.218610121	0.308122961	0.358819738	0.326308945	-0.27768139	-0.275753512	-0.083429568	0.02924086	-0.245432425	-0.736854661	0.016860657	-0.408311433	0.291965815	-0.075063311	-0.268478366	0.109822594	-0.148339318	-0.095362064	0.032689846	0.129768807	-0.042192204
Chr1	6700	6800	47.22739473	-0.023851519	0.005299857	20.09936575	7.35E-06	9.35E-05	0.199456445	0.328040651	0.163087307	-0.041134912	0.18563595	-0.121421341	0.786200836	0.071700898	-0.968941087	0.071700898	0.304432707	0.560582427	0.431531785	-0.542995901	-1.409391005	0.610285044	0.339181208	-1.34779625	0.343336838	0.159949307	-0.162567924	0.055327928	0.04515911	-0.097754553	-0.046561984	0.47321254	-0.326734634	0.291227985	0.214658851	-0.008111684	0.174794391	0.192946596	-0.401256578	-0.106702258	-0.030789743	-0.390289849
Chr1	9300	9400	265.8101984	-0.026470431	0.00476128	31.23205892	2.29E-08	6.92E-07	0.179311088	0.298829026	0.004140778	-0.00896786	0.512667	-0.046974019	0.307891493	-0.187668485	-0.569752648	-0.708021574	0.26246185	-0.791909643	0.049679999	-0.548600611	-0.954079719	-0.223427899	-0.134027224	-0.114747777	0.47806564	0.352493344	0.047686266	0.232531284	0.525672567	-0.048121617	0.423344068	0.190544316	-0.029140122	0.604938791	0.447042458	0.060824682	0.130659903	-0.082141192	-0.115434979	-0.480953924	0.066516393	-0.131331654
Chr1	9500	9600	113.7102667	-0.029249578	0.004964765	34.34602239	4.61E-09	1.74E-07	0.342082466	0.200930035	-0.345750425	0.1968233	0.456289055	-0.674523633	-0.020615116	0.057739679	-0.665523635	-0.460409205	0.378072754	-0.447752771	0.210249909	-0.548942596	-1.149575413	-0.240427798	0.286123539	0.276504502	0.382852532	0.456563881	-0.213287518	0.161520137	0.378362889	0.113702976	0.373131515	0.798576728	-0.189010826	0.401672122	0.05483833	-0.027132751	0.093345915	-0.101446839	-0.029632589	-0.28246418	0.171599556	-0.394486525
Chr1	11100	11200	48.01712117	-0.025241194	0.005507037	20.67047356	5.46E-06	7.28E-05	0.865777774	-0.293030999	-0.138046469	0.259776475	0.133419657	-0.775157315	0.180623029	0.346148981	-0.886545996	-0.540059439	0.298843266	0.295657335	0.137775265	0.584390545	-0.495837826	-0.249460764	0.201200645	-0.184746003	-0.052104894	-0.224343037	-0.110078119	0.394271318	0.203846752	-0.037298688	0.2459043	-0.166079617	-0.367957527	0.516986214	0.1702231	-0.15829177	0.208748112	0.086259341	-0.260881943	0.154676667	-0.116194233	-0.228414137
Chr1	11200	11300	81.14102621	-0.027201137	0.005521571	24.15230227	8.90E-07	1.57E-05	0.88411521	-0.012870912	0.006347512	0.100020255	0.348862944	-0.150938833	-0.089291897	0.685479638	-0.397684052	-0.361307295	0.206101024	0.026882569	0.490940762	0.066841834	-0.668175717	0.392731008	0.411874529	-1.076317426	0.3951632	-0.233696719	-0.45713336	0.366529242	0.145272517	-0.053750915	-0.898489614	-0.298709848	-0.444755886	0.533145309	0.109678708	0.047644863	0.284067082	-0.057626153	-0.133889671	0.094543236	0.106219006	-0.36782215
Chr1	17900	18000	111.433956	-0.028713575	0.00486129	34.22436926	4.91E-09	1.83E-07	0.344672811	-0.016830242	0.037951279	0.222866158	0.300231038	-0.351845658	0.380664878	0.444238982	-0.453182913	0.135133668	-0.276264366	-0.727394868	0.304157169	-0.742542257	-1.561607959	0.037951279	0.240183655	-0.670194935	0.374404594	0.386305631	-0.065645268	0.250475244	0.251614235	0.072429259	0.293926921	0.069110598	-0.636993056	0.53001812	0.197085125	0.001855761	0.329805065	0.143046574	-0.272517104	0.335801249	0.210200624	-0.119111293
Chr1	20600	20700	407.7767542	0.025139729	0.005680472	18.04935522	2.15E-05	0.000230771	-0.638093418	0.343322672	0.256896079	0.112740651	-0.41442774	0.060554559	-0.286966583	0.300941687	-0.096844606	-0.017512781	-0.789982536	0.116580722	-0.014590321	0.069183027	0.108420077	-0.052894209	-0.029676187	-0.062710653	-0.23567724	0.546286964	0.42036147	0.29834643	-0.555070235	0.283259502	0.421649083	0.34252313	0.129384896	-0.560743091	0.095664905	0.041122216	-0.323554322	0.149912327	-0.014590321	0.235091062	-0.31305965	0.074152436
Chr1	20700	20800	899.2153478	0.014682977	0.003618884	15.85386381	6.84E-05	0.000605822	-0.279689108	0.022337881	0.195342227	0.101994807	-0.203408634	0.065900635	-0.057930022	0.443765773	0.020595782	-0.133174182	-0.641590305	-0.133753542	-0.331482486	-0.060729583	0.02935282	-0.248200247	-0.21011374	-0.235762208	-0.053490589	0.161125549	0.449713302	0.215695029	-0.198947027	0.249351688	0.432222184	0.408231342	0.178781717	-0.394985139	0.052765701	0.077372594	-0.091962161	0.046909105	0.001453152	0.197206213	-0.08490609	0.010007564
Chr1	23800	23900	35.08024403	-0.031210542	0.006427329	23.34590599	1.35E-06	2.24E-05	0.504295565	0.191758189	-0.006420601	0.154136218	0.154136218	-0.696683047	0.359194029	0.65137478	0.150476544	0.269010831	0.245678328	0.00056583	-0.131951483	0.443642836	-0.309936923	-0.091769389	-0.401366682	-0.71278155	0.328521584	-0.336836022	-0.833904086	0.084060145	0.648783001	-0.402134277	0.385674476	-0.372496623	-0.508872307	0.633133779	0.031592725	-0.240336675	0.120325633	0.152046113	-0.141533287	0.179497251	-0.135138352	-0.365742772
Chr1	29300	29400	92.74064049	0.036437304	0.005061705	50.83213014	1.01E-12	1.18E-10	-0.59870291	-0.14069691	0.311862997	0.081837251	-0.427339943	0.379150209	-0.196070431	0.55959015	0.254924144	0.301676229	-0.415287283	0.036705491	-0.060607014	-1.087131373	-0.008751518	0.231542449	-0.009430807	0.600083702	-0.313632733	-0.005134039	0.655273498	-0.589870749	-0.294189109	0.456779345	-0.141193108	0.095379809	0.446413811	-0.22418084	0.160041158	0.228088729	-0.443466408	-0.014876658	0.001174804	0.391381621	-0.554081648	0.332738081
Chr1	29400	29500	116.6239739	0.020056104	0.003920744	25.75409577	3.88E-07	7.77E-06	-0.330624692	-0.346121993	0.129172439	0.195983894	-0.279274687	0.295447196	-0.055281665	0.14516396	0.321553545	-0.065841407	-0.285756779	0.36468498	0.034697984	-0.477226746	-0.62939471	-0.446641885	0.183523965	-0.086440985	-0.356774255	0.183523965	0.53851369	0.250311056	0.01900499	0.278558051	0.161615573	0.236656032	0.25671874	-0.332412972	0.102285071	0.040064065	-0.286623262	-0.061015093	0.075898664	0.243124516	-0.136137768	0.119066523
Chr1	29500	29600	95.21708925	0.025390317	0.004968003	25.84263764	3.70E-07	7.49E-06	-0.37382012	0.198922195	0.180444554	-0.215793239	0.048099659	0.572146623	0.217738553	0.042725686	0.344397639	0.126802141	-0.469787657	0.83868317	0.09142709	-1.571607328	-1.187224086	0.425587637	0.088926391	-0.360088237	-0.433684268	0.15795439	0.463083517	0.00807057	-0.379003461	0.255765859	-0.25787864	0.161132134	0.484963521	-0.197871331	0.178289669	0.151378105	-0.246517738	0.153374086	0.114765161	0.301122411	-0.10214036	0.189615703
Chr1	29600	29700	78.29999584	0.02391608	0.005044691	21.9848047	2.75E-06	4.08E-05	-0.118996543	0.396128501	0.505698452	-0.05868584	-0.142426941	0.305091089	-0.604888269	0.462863803	-0.099662207	-0.375191047	-0.41280272	0.015969351	-0.213539865	-0.484349945	-0.193517087	0.340593529	0.29683965	-0.363442088	-0.388086341	0.326582549	0.502302987	0.187157851	-0.165643909	0.324447753	-0.088526059	-0.633237738	-0.101096155	-0.041238696	0.222667138	0.213467712	-0.153691106	0.102482543	0.323165357	0.277989218	-0.287687386	0.123262461
Chr1	29700	29800	163.6814743	0.02211581	0.004101903	28.46210038	9.56E-08	2.34E-06	-0.157293639	-0.039476584	0.174877686	0.03006742	-0.142922925	-0.030500768	-0.218466421	0.264594847	-0.106106185	0.33995821	-0.357300095	0.0217119	-0.130221712	-0.51836765	0.845182119	0.799444544	0.1070617	0.020710984	-0.385052981	0.084846763	0.176339098	-0.096571723	-0.616371318	-0.065149163	0.09807439	-0.00326718	0.167661376	-0.206989542	-0.096707487	0.181834231	-0.258154831	-0.049953718	0.12882363	0.17880889	-0.338876272	0.197752405
Chr1	30000	30100	283.6501236	0.022840231	0.004877857	21.25703208	4.02E-06	5.63E-05	-0.64148688	-0.0237051	0.114497887	0.013044608	-0.005468956	0.077654742	-0.431852455	0.461700585	0.13718014	0.242643143	-0.595115536	0.336832673	0.146482987	0.583725395	-0.401151523	0.19619032	-0.130335718	-0.099435971	-0.580237748	-0.097954964	0.263108113	-0.068955092	-0.11291261	0.100443796	-0.145393128	-0.110945959	0.04564081	-0.345984735	0.021316758	0.344821961	0.061631954	-0.011179708	0.177452512	0.389129232	-0.090185153	0.178803621
Chr1	30900	31000	71.60447234	-0.030049961	0.006136824	24.10075558	9.14E-07	1.61E-05	0.203735681	0.313010856	0.247585293	-0.206363303	0.540944236	-0.078642939	0.4028429	0.672063312	-1.565083429	0.052339983	-0.149713243	0.021652514	0.364460697	-0.349169903	-0.209480398	-0.045152257	0.603855384	-1.545694444	0.086630249	-0.056021822	-0.43250861	-0.137787338	0.486123839	-0.085308136	0.30064794	-0.437779105	0.06872952	0.170284201	-0.002775283	-0.131532632	0.601683394	0.008000083	-0.119429689	0.295282035	0.36748546	-0.254915048
Chr1	31200	31300	198.3326367	-0.026608002	0.003722776	51.68812937	6.51E-13	8.15E-11	0.262830632	0.11064362	-0.104313955	0.171862642	0.138162713	-0.218733509	0.233259321	-0.315829887	0.193320888	-0.51965111	0.097319906	0.071491673	0.170005772	-0.301589243	0.330724684	-0.209397998	0.139112166	-0.646108596	0.447997224	0.081601979	-0.036066395	0.057799684	0.576774454	-0.018067752	-0.075612621	0.138257686	-0.34010169	0.242918976	0.086630685	-0.447179745	0.254530974	-0.128447242	-0.258065921	-0.162318406	0.288559807	-0.312321418
Chr1	33500	33600	323.2358401	0.025099102	0.005865676	18.79876218	1.45E-05	0.000166237	0.081896444	-0.159909907	0.133745416	-0.174180864	-0.169383989	-0.057992613	-0.101079654	-0.388527001	0.533024647	0.176049422	-0.387091861	0.589944283	-0.059000481	0.548415314	1.214564898	0.172103489	0.198208112	0.778720889	-0.449160247	-0.052829948	0.298879363	-0.395724191	-0.628552605	-0.215986051	-0.322572704	-0.317337517	0.169753682	-0.201891221	-0.178555543	0.028620504	-0.213814389	-0.128113295	0.113014129	-0.607558937	-0.111637192	0.283959616
Chr1	33600	33700	284.8902091	0.019535205	0.004162937	22.45301722	2.15E-06	3.32E-05	-0.09098132	-0.196745958	0.143821528	-0.253243614	-0.114655419	-0.031010674	-0.103466259	-0.100682476	0.447902704	0.068942066	-0.288886845	0.40654072	-0.171291991	0.431916558	0.969320536	0.117432637	0.124587497	0.322098108	-0.369522504	-0.383834051	0.272202509	-0.178285904	-0.439511656	-0.042910934	-0.098598159	-0.112239301	0.148183962	-0.121614586	-0.075943171	0.010062686	-0.20021815	-0.049084412	0.08648659	-0.363299778	-0.022789749	0.25931881
Chr1	33700	33800	213.1206554	0.027681913	0.005062227	29.89269157	4.57E-08	1.25E-06	-0.15556598	-0.012715101	0.078719199	-0.147512898	-0.463646702	-0.10516571	-0.127895823	-0.235667734	0.52482307	0.158922142	-0.391958339	0.281268387	-0.477494075	0.510313871	1.347178277	0.193518309	0.202316038	0.085660363	-0.432108208	-0.000902575	0.258352506	-0.200004434	-0.576727724	-0.027917717	-0.323051268	-0.104112263	0.089624953	-0.109175837	0.131100471	0.226132068	-0.312427455	0.034443938	0.266846178	-0.378012967	-0.075956136	0.268799175
Chr1	35900	36000	84.68393676	0.019132936	0.004821313	15.44059038	8.51E-05	0.000723546	-0.262766167	0.052001241	0.196092374	0.131336602	-0.392368101	-0.040931226	-0.266673061	0.481444202	0.26661687	0.07426882	-0.252299891	0.301540711	-0.160811524	1.130308512	-0.306953966	-0.218144699	0.278008535	-0.59319777	-0.551539335	-0.023028381	0.476598422	-0.00133331	-0.528263689	-0.036562923	0.72139066	0.149041389	0.056578552	-0.289421799	-0.019474318	0.195000168	-0.138886911	-0.144959101	0.048619168	-0.053077588	-0.237478566	-0.040673901
Chr1	37000	37100	71.09756619	0.021029464	0.004486072	21.65481965	3.26E-06	4.72E-05	-0.101218949	0.225246415	-0.063736262	0.139334159	-0.220228111	0.272135689	-0.206435189	0.36518502	0.438960304	-0.21516661	-0.032831974	-0.045054486	-0.148680302	0.033026807	-0.423536172	-0.081127531	-0.542747873	-0.370429525	-0.219890125	-0.217863867	0.07825431	0.420216746	-0.256511322	0.393294704	-0.389308295	0.088661039	0.333526222	-0.386271041	-0.090056842	0.334907232	-0.015716553	0.204998609	0.167252269	0.34932858	0.006985189	0.175497735
Chr1	37700	37800	80.71897152	0.018924388	0.004501443	17.61373981	2.71E-05	0.000278734	0.091950304	-0.15684765	0.151439192	0.004622484	0.087141316	0.529259593	-0.631079947	0.060646803	0.321594527	0.000280475	-0.662322204	0.140571816	-0.372079574	-0.594306444	0.253475855	-0.151438427	-0.231779284	0.503141896	-0.441955755	0.122118896	0.024127217	0.433429349	-0.130002095	0.045108609	-0.242333062	0.602533148	-0.140680447	-0.111364881	-0.148599593	0.148903091	-0.061387013	0.063832373	0.156038893	0.1019973	0.008442845	0.225520394
Chr1	38400	38500	70.11391123	0.025210483	0.004825881	26.94071102	2.10E-07	4.61E-06	-1.118728238	0.073392509	0.108265498	0.158910581	0.05205679	0.370886386	-0.27460781	0.500871657	0.369277133	-0.51878879	-0.795768173	0.347024326	-0.435664582	0.323473443	0.703299529	0.201650515	-0.16428219	0.210921704	-0.790619362	-0.352889894	0.057206213	0.456090356	-0.371219776	-0.065523621	0.48121121	-0.142144903	0.143929745	-0.264936075	-0.19592446	0.217836205	-0.064591145	0.279843387	0.233589636	0.135839845	-0.029596401	0.159708752
Chr1	38600	38700	68.68048785	0.017292303	0.004140282	17.3096027	3.18E-05	0.000319012	-0.281540579	0.09877167	0.312906171	0.233947255	0.162571897	0.1913362	-0.229779152	0.274091329	0.587127746	-1.26842508	-0.47847924	0.2205722	-0.08894125	0.603271909	-0.548532999	-0.285571992	-0.391386602	-0.074601811	-0.070801909	0.105224181	0.083792039	0.226503389	0.135417039	0.22907458	0.316295622	-0.35704439	0.223153974	-0.301069121	-0.080638865	0.173559319	-0.171648323	0.189489128	0.308536571	0.116933075	-0.129537486	-0.034576494
Chr1	39500	39600	45.74532055	0.020789136	0.004818065	18.55774748	1.65E-05	0.000184849	0.109793001	-0.288981293	0.217032131	0.004621158	0.289079216	0.681639374	-0.176601696	0.420877759	0.185297752	0.120882811	-0.488008266	-0.350618202	-0.13643471	-0.068609345	0.700379516	-0.499913309	-0.792569229	0.189985636	-0.290612994	-0.056991509	0.056026963	0.08986481	-0.231958776	0.099032747	0.075158311	-0.095928578	0.078533038	-0.196347611	-0.028122899	-0.045466483	-0.104513235	-0.045466483	0.375299186	0.249581196	-0.24719218	0.201252196
Chr1	39900	40000	41.34306538	0.025766293	0.005655185	20.57097177	5.75E-06	7.60E-05	-0.563361377	0.168787201	-0.030830314	-0.313134747	-0.321120731	0.487113937	-0.425857853	0.245658034	0.670229251	-0.544540201	-0.437162735	-0.391818097	-0.168686495	-0.002893438	0.869058201	-0.340344547	-0.240267938	0.487113937	-0.375094739	0.069846705	0.633830491	0.135059174	-0.243183064	-0.514646092	0.569497919	0.579431594	0.17535188	-0.424533672	-0.040433154	0.207307521	-0.142325137	-0.014302122	0.28948493	0.101443222	-0.198930434	0.04425289
Chr1	40200	40300	46.00597736	0.026542651	0.005598253	22.26527203	2.37E-06	3.60E-05	-1.067388336	0.444887812	0.185854427	-0.099596917	-0.262712514	0.055564002	-0.661042505	0.237577767	0.057283543	0.399857263	-0.495601224	-0.335302423	-0.065048198	-0.461961733	-0.69900093	-0.013148748	-0.148308331	0.88668709	-1.118884571	0.317953051	0.637656038	-0.134011903	0.036076605	0.222331178	0.383158823	0.723816846	0.29226426	-0.311807064	-0.12131376	0.31328355	-0.008194897	0.247778874	0.268338421	0.110425937	-0.000572248	0.183100816
Chr1	40700	40800	53.02877209	0.023629659	0.004910689	22.85386215	1.75E-06	2.78E-05	-0.342075869	-0.695521156	0.384402388	-0.040299276	-0.178242713	0.144477129	-0.588740899	0.130691625	0.394791143	-0.308942612	-0.419530827	-0.113290039	-0.157710446	-0.322007523	1.094548187	-0.180003708	-0.733161588	-0.421091904	-0.399389062	0.229185094	0.245348989	0.209142701	-0.153379326	0.237784402	0.343615705	0.508766051	0.347899427	-0.018866824	-0.055978714	0.112463351	-0.102395397	0.116773123	0.192225351	0.410966672	-0.138321988	0.265868533
Chr1	41500	41600	76.12371572	0.020563463	0.00513021	15.9064044	6.66E-05	0.000591812	-0.480562452	0.225199731	0.403034493	-0.133952829	0.026099631	0.57797885	-0.450994887	0.592978477	0.187854785	-0.369658806	-0.234349299	0.346517389	-0.365055774	-0.143016912	-0.276615899	-0.276615899	-0.031648875	0.325204955	-0.387141908	-0.550798595	-0.496350811	0.621090837	-0.146962435	0.30067888	0.276408672	-0.595720552	-0.016021851	-0.261730687	-0.014634778	0.240150072	0.122793122	0.294649498	0.147784134	0.24617967	0.004371885	0.292858165
Chr1	42100	42200	129.4543378	-0.021298593	0.003515512	36.92325108	1.23E-09	5.51E-08	0.348225073	0.158624021	-0.029699119	0.287707251	0.232588185	-0.292003399	0.21462476	0.117099436	-0.171008592	-0.120818141	0.233971402	-0.5016123	-0.195190983	-0.210348823	-0.387038477	0.209571533	0.108679305	-0.869321807	0.228708108	-0.304198358	-0.0463933	0.315150289	0.312795936	-0.038189012	-0.31629481	-0.134139519	0.048006347	0.326346138	-0.093324061	-0.103070862	0.324789133	0.132014228	-0.13771276	0.117099436	0.322320432	-0.087956693
Chr1	43800	43900	111.5695674	0.017400951	0.004312533	16.35008044	5.27E-05	0.000486029	-0.267102817	-0.283345998	0.101139238	-0.259049296	-0.117030291	0.264774519	-0.160956965	-0.029948058	0.843828788	0.387276568	-0.296794078	-0.049493435	-0.040837816	0.448801821	0.763857254	-0.353066201	0.004840018	-0.127785364	-0.260388432	0.285723694	0.175817472	0.171851297	-0.110172788	-0.197044688	-0.581702602	-0.45312921	0.006139994	-0.268000434	-0.072636172	-0.029186942	-0.072244135	0.008365804	0.230387495	0.057559566	0.035720642	0.243831552
Chr1	43900	44000	105.2752546	0.023355484	0.00493853	22.36955328	2.25E-06	3.45E-05	-0.541479152	-0.257173796	0.140318798	-0.168519297	-0.084580479	0.053303152	-0.18366818	0.014787916	0.335310104	0.01087923	-0.653946125	0.191980918	-0.095704828	0.483839423	0.149236462	-0.259060289	-0.092968264	1.051306473	-0.478859418	-0.19920418	0.597667102	-0.19197827	-0.343105676	-0.260949251	-0.154624856	0.332963876	0.409334128	-0.257173796	0.002045775	0.071431495	-0.125509239	0.044726433	0.099492785	0.007548501	0.130625402	0.221707125
Chr1	44200	44300	101.4666081	0.023052043	0.004877823	22.06126238	2.64E-06	3.95E-05	-0.360769711	0.207912972	0.505904158	0.042341335	-0.172023007	0.182419191	-0.001840726	-0.123970479	0.989592972	-0.636529183	-0.302572991	0.400535806	0.049111759	-0.211937377	-0.879950327	-0.500042716	-0.250295712	0.485642687	-0.406079662	0.274509383	0.048515645	0.254661747	-0.233765917	-0.123970479	-0.183881797	0.473407015	0.145173262	-0.422790073	-0.008441573	0.113794794	-0.056581417	0.172240124	0.157388585	0.09197596	0.026688071	0.253627681
Chr1	44400	44500	126.8597921	0.024874855	0.005888538	17.62859004	2.69E-05	0.000277127	-0.553515663	-0.10459529	0.184509992	0.118427575	-0.26464458	0.015776629	-0.198517112	-0.144153081	0.226098948	-0.265433908	-0.478611571	0.219203158	0.203173837	0.558546275	0.327467946	-1.033457866	-0.314010033	0.952439761	-0.222266497	-0.330228334	0.596726973	0.442864627	-0.275933486	-0.039183522	-0.578310695	0.357258022	-0.018576832	-0.426258565	-0.172373851	-0.006484593	0.092171053	0.248803669	0.227782701	0.139004596	0.064642915	0.451656802
Chr1	44500	44600	113.3791266	0.027322375	0.003898672	49.0683339	2.47E-12	2.58E-10	-0.456135459	-0.187323735	0.148823135	-0.045951173	-0.204133655	0.435980968	-0.334553141	0.28605584	0.164459136	-0.114409866	-0.396718347	0.577203002	-0.109453169	-0.460925539	-0.502426376	-0.311146409	-0.30637416	0.553772252	-0.330856291	-0.733333885	0.562867384	0.268951874	-0.070015747	0.283194096	0.191059326	0.326413578	0.154438669	-0.386129712	0.024104403	0.152624269	-0.065017065	0.148326595	0.288160867	0.137859596	-0.044058369	0.354667108
Chr1	44600	44700	139.6606473	0.015553223	0.003830556	16.54079808	4.76E-05	0.000447228	-0.283100232	-0.01842394	0.100915242	-0.326397066	-0.031160075	0.168522508	-0.22324626	-0.185740695	0.311388973	-0.12184345	-0.396592496	0.244709914	-0.011132701	-0.22737858	0.926459691	-0.365330483	-0.107650017	0.428846066	-0.068820937	-0.316642249	0.301264756	0.232726913	-0.23014005	-0.082479691	-0.063886006	-0.091396349	0.181048473	-0.244027247	0.02983908	-0.020065826	-0.051774686	0.131623604	0.119743948	-0.016336966	0.052597478	0.253879354
Chr1	44700	44800	138.1800984	0.019394477	0.003903021	24.91712765	5.98E-07	1.12E-05	-0.335901675	-0.044540296	-0.071355802	0.035817902	-0.080670164	0.184896119	-0.153096129	-0.184749478	0.179880799	-0.457108483	-0.492490833	0.100246752	-0.171363639	0.076013414	1.13578206	-0.643160081	-0.353398322	0.664098325	-0.451567937	-0.354546813	0.209066807	-0.005229033	-0.153595821	0.017587334	0.214498258	0.172457875	0.405706638	-0.184238879	-0.17389572	0.120640012	0.057423569	0.027466321	0.259983253	0.059580816	0.033624801	0.356138049
Chr1	45700	45800	399.4651262	0.027902613	0.004836514	32.09823362	1.47E-08	4.72E-07	-0.362881691	0.319299616	0.226392739	-0.049634227	-0.228988752	0.188070937	-0.444409247	0.085605317	-0.049043146	0.482359804	-0.480976796	0.794254249	-0.187062509	-0.529246756	0.840400381	0.364247277	0.136708863	0.383999829	-0.446884521	0.096428506	0.351727567	0.012225322	-0.367094919	-0.054695187	-0.253045477	-0.262794083	-0.007161573	-0.417180514	0.072430377	0.32187764	-0.25316925	0.058336309	-0.046627605	-0.003773434	-0.22558459	-0.064110453
Chr1	45800	45900	163.168402	0.029635949	0.006428025	20.67377539	5.45E-06	7.27E-05	-0.396966611	0.024798775	0.067424193	-0.117636911	-0.512501839	0.166253355	-0.331807603	0.217395134	0.129996236	0.598676107	-0.781582121	0.930727686	-0.106922188	0.449192159	1.785932665	0.467564561	0.138185861	0.548411566	-0.407972269	0.115063508	-0.061389848	-0.174226175	-0.32583164	-0.174226175	-0.645318381	-0.415356296	-0.002347222	-0.202995177	-0.120795051	0.035541541	-0.357315962	-0.10649525	-0.061389848	0.021547263	-0.378121145	-0.015512895
Chr1	45900	46000	168.6664553	0.033993596	0.007428359	20.25880839	6.76E-06	8.71E-05	-0.506470985	-0.039540501	-0.270334276	-0.22094625	-0.370304683	0.065816244	-0.523664837	-0.115151585	0.055520539	0.398187987	-0.678833166	1.051781048	-0.105376245	0.533762535	1.77565713	0.665209095	-0.45236358	1.374981658	-0.339530434	-0.124006383	-0.145453685	-0.168823518	-0.568047333	-0.228808367	0.025075374	0.037481919	0.04226406	-0.458928151	-0.222153021	-0.016456888	-0.348232769	-0.057738343	0.174469672	-0.113191211	-0.378522323	0.252671275
Chr1	46100	46200	94.43848882	0.030922789	0.006647362	21.17704273	4.19E-06	5.83E-05	-0.579788168	-0.158429418	-0.2046786	0.018468014	-0.153069554	-0.101767212	-0.275847046	0.204538372	0.274018486	0.133631999	-0.569891463	0.769614203	-0.34109998	0.81511968	1.782325254	0.007797312	-0.023066115	1.261362768	-0.39190227	-0.296802605	-0.197829934	-0.410053422	-0.559049175	-0.009626199	-0.452688627	0.098112508	-0.404584058	-0.377544001	-0.040633039	0.208707727	-0.325225412	0.117883043	0.223108166	0.025238064	-0.342261337	0.275912036
Chr1	46200	46300	146.0811527	0.032419619	0.006991243	21.45191165	3.63E-06	5.16E-05	-0.786158909	-0.452537532	-0.266081632	-0.145610195	-0.376723127	-0.010331337	-0.221929187	-0.234877533	0.654881741	-0.293092147	-0.580013019	0.94306038	0.302783106	0.374673536	1.895094051	0.001641305	-0.106372646	1.043352129	-0.558150273	-0.138293045	0.134977104	0.06851461	-0.236265574	-0.040932379	-0.060623491	-0.251622822	-0.161839763	-0.376723127	-0.192665973	0.20849447	-0.222444896	-0.0095894	0.085697238	0.006637402	-0.275861447	0.278932382
Chr1	46300	46400	139.8847131	0.038631441	0.007079552	29.36486619	6.00E-08	1.57E-06	-0.810498011	-0.345377418	0.03493303	-0.331678366	-0.298560196	-0.171459745	-0.487864349	-0.018149981	0.578001301	0.116857961	-0.541369132	1.096446871	0.097170498	0.562784177	1.731532851	-0.177223198	-0.260797548	1.245733126	-0.664260919	-0.130561173	-0.017366546	-0.041853062	-0.423762322	0.015006197	-0.439417851	0.054737391	-0.415068868	-0.4206515	-0.065304199	0.14400473	-0.139910039	0.019746627	0.36367327	-0.045362494	-0.206033869	0.391902755
Chr1	46400	46500	131.9753878	0.028142777	0.006676294	17.25060566	3.28E-05	0.000326853	-0.405148061	-0.116671004	0.017983718	0.027827169	-0.280792491	-0.254769287	-0.030783062	0.187058825	0.074377289	0.097779428	-0.76253987	0.819683509	-0.107778904	0.627273417	1.529135677	0.257299708	-0.331446559	1.029250491	-0.421042138	-0.158007732	-0.010655532	-0.268887871	-0.520037981	-0.037224044	-0.054541921	0.235954257	-0.389849826	-0.642103344	-0.117020833	0.0205304	-0.276096978	-0.030618286	0.162479829	-0.02995937	-0.220911475	0.38025285
Chr1	46500	46600	91.36751911	0.035276925	0.005359134	43.06667135	5.29E-11	3.63E-09	-0.400794395	-0.260848729	-0.072160332	0.019732122	-0.216614266	0.184168106	-0.509261567	0.096412439	0.677256357	0.120241438	-0.798219318	0.863665096	-0.295079973	0.797567957	0.819239182	-0.19261324	-0.266683421	1.119283013	-0.620490522	-0.090030542	0.015846226	-0.120902158	-0.513880306	0.022013063	-0.615872758	0.101166681	-0.121657298	-0.308200659	-0.051627699	0.073063465	-0.090276883	0.131481897	0.345125824	-0.006063879	-0.183386288	0.348401369
Chr1	46600	46700	95.79884721	0.027850508	0.004661254	35.58505494	2.44E-09	1.00E-07	-0.607491817	0.099521491	-0.25851737	-0.166179824	-0.175821726	0.198715528	-0.507331735	0.031753235	0.074297461	0.182746346	-0.551062717	0.799030718	0.056036583	0.752864641	1.119165531	-0.177310831	-0.374717166	0.587931753	-0.301984162	-0.239467308	-0.231195247	-0.154156274	-0.430446776	0.263993442	-0.218364364	0.07575673	-0.103968428	-0.341783277	-0.002593093	0.055825339	-0.060497167	0.103206015	0.269833582	0.012724607	-0.211482845	0.430969124
Chr1	46700	46800	93.41318529	0.035423266	0.006226427	31.50613615	1.99E-08	6.14E-07	-0.992834294	0.226900096	0.046081248	-0.065117778	-0.414536922	0.308269531	-0.554076413	-0.092548097	0.259429719	0.242775322	-0.788561343	0.254663626	-0.391043666	0.383548302	1.456006868	-0.009020186	-0.556754892	1.28134067	-0.33307044	-0.026085512	0.042103835	0.121945228	-0.306624319	0.061663867	-0.010166912	0.454760695	-0.017297025	-0.560781956	-0.059646259	0.023396197	-0.216511899	-0.038667235	0.114388537	0.140665582	-0.187942747	0.203348572
Chr1	48300	48400	486.9939915	-0.016728683	0.003729482	20.11200142	7.30E-06	9.30E-05	0.184422253	0.103659676	-0.042272508	0.131239008	0.014377403	0.011096142	0.169335544	-0.029770404	-0.590238343	-0.029727628	0.338643511	-0.032939376	0.316841496	-0.175579404	-0.518674907	0.067007801	0.19023676	-0.792604178	0.197051789	0.211092905	-0.236774197	0.041176953	0.228329094	0.135708457	0.011553474	0.079712186	-0.107996324	0.205434701	-0.085590994	-0.185314066	0.066487687	-0.13972927	-0.058239462	0.141836176	0.227148214	-0.046940169
Chr1	48400	48500	619.2152197	-0.01573761	0.002958627	28.7469277	8.25E-08	2.06E-06	0.217754954	0.061854658	-0.149815681	0.050143616	0.193413214	-0.079979975	0.183301661	-0.017393973	-0.165654227	-0.338405623	0.287526678	-0.102195779	0.285412525	-0.232377958	-0.281955428	0.067783721	0.120857162	-0.349882443	0.115685021	-0.103352417	0.054581762	-0.121950336	0.177771991	0.032253233	-0.14833178	0.058160094	-0.114227983	0.238376381	-0.140143543	-0.135654364	0.215564073	-0.148548841	-0.008469005	0.079847211	0.268711985	-0.070660585
Chr1	51600	51700	50.54114323	-0.026777481	0.005866273	20.80883504	5.07E-06	6.84E-05	0.268818232	0.180821751	-0.224209132	0.26779347	0.520998813	-0.133865701	0.054993886	0.158142001	-0.155697568	-0.749393951	0.654273777	0.06486053	-0.099078787	-0.219411339	-1.133865701	0.518990487	-0.092045525	-0.744560797	0.148152792	0.438401727	0.098679799	-0.397622538	0.740275084	0.148152792	-0.195658826	-0.556748873	-0.708483033	0.197421227	0.243325823	0.119657889	0.328026036	0.198855674	-0.286069433	0.192389401	0.405545488	-0.251865475
Chr1	52700	52800	236.2207641	-0.020993483	0.002931808	51.69821938	6.47E-13	8.12E-11	0.300864024	0.007004091	0.010755545	0.064796666	0.265883077	-0.258915968	0.206794689	0.114780125	-0.42363786	0.12358964	0.30747587	-0.010397047	-0.037799571	-0.299176866	-1.08487702	-0.183109866	0.06353722	-0.042493027	0.421582895	0.027388217	-0.294109287	0.176822319	0.302857877	-0.071440125	0.204358732	0.102977041	-0.210272488	0.28697326	-0.059864695	-0.051380108	0.18580242	-0.09721901	-0.132483793	0.093382274	0.067647346	-0.078096596
Chr1	54800	54900	70.15450526	-0.032954481	0.004568875	51.65316244	6.62E-13	8.28E-11	0.719355164	0.563209502	-0.021443441	-0.008501622	0.247203069	-0.255125991	0.470512827	0.303638357	-0.404543319	-0.141105306	0.255912547	-0.07633177	0.068548003	-0.109835155	-0.69858707	0.408681605	0.253867983	-0.99112138	0.158181712	0.178264699	-0.064802958	0.199400526	0.067675318	-0.555022265	0.002804105	-0.749460625	-0.219182552	0.392277978	0.10416482	-0.05716795	0.214460386	0.145830971	-0.542975569	0.143071943	0.428757382	-0.430611923
Chr1	56900	57000	70.75660542	-0.026997366	0.005044459	29.03590371	7.10E-08	1.81E-06	0.489402598	0.219852319	0.113179843	0.357451468	0.123337722	-0.453074411	0.339894072	0.391004027	-0.583301086	-0.023644259	0.73034357	-0.204507107	-0.114223747	0.189557001	-1.6280394	0.2098244	0.437427975	-2.059579531	0.416698914	0.098665972	0.126146709	-0.032387892	0.428352965	-0.012788715	-0.157292469	-0.415825482	-0.598987723	0.49614977	0.125585349	0.145381069	0.34833867	0.081401765	0.11402907	0.004412026	0.350742361	-0.053527815
Chr1	57400	57500	140.9201092	-0.020921845	0.003740033	31.77586236	1.73E-08	5.44E-07	0.400368093	-0.03519367	-0.121150835	-0.136943061	0.231598815	-0.28525851	0.095540052	-0.305906641	-0.256162964	0.200064642	0.137965221	-0.184707211	-0.138580999	-0.132203532	0.002151946	0.166632528	0.076464669	-0.203270149	0.290847491	0.182855352	-0.041461946	-0.649669936	0.230964691	-0.045297475	0.196561221	0.614356755	-0.405324008	0.372694284	-0.008141873	-0.055472541	0.079567544	-0.041308737	-0.07071461	-0.170395478	0.23565062	-0.227119748
Chr1	58400	58500	147.2773897	0.024078853	0.005859207	15.90095997	6.67E-05	0.000593257	-0.590028634	0.666475503	0.044552562	0.1722894	-0.159808936	0.380868736	-0.246119671	-0.260196511	-0.088322344	0.080122625	-0.594963864	-0.048041818	-0.008998646	0.227055203	0.916058389	0.139204767	-0.330568796	0.025105194	-0.662733272	0.078371537	-0.011004777	0.240608553	-0.448927001	-0.210611028	-0.033549604	0.232031484	-0.091048125	-0.019201522	0.476632732	0.160369377	-0.233182123	0.287883185	0.244817995	-0.126649299	-0.371405082	0.162913813
Chr1	58500	58600	636.6381611	-0.011664705	0.003028591	14.70585694	0.000125655	0.000999121	-0.03902331	0.009779997	-0.091545519	0.179122256	0.2566651	-0.091238726	-0.101157251	0.056955513	-0.091920577	-0.068346107	0.157282453	-0.358225527	-0.108485919	-0.026748323	-0.849273956	-0.335035152	-0.129017533	-0.144353897	0.439205198	0.053660738	-0.182479238	0.131343582	0.283542379	0.082472258	0.209213868	0.357128885	0.102547731	0.196230679	0.166548496	-0.098345781	0.041991715	0.016786232	-0.043369078	0.040125839	0.003505808	-0.025542833
Chr1	58700	58800	292.440844	-0.014236571	0.003106992	21.29639035	3.93E-06	5.53E-05	-0.007865152	-0.224075802	-0.207470106	-0.010111139	0.298054382	-0.041066267	-0.030555172	-0.027921542	-0.150462261	0.226112598	0.222530189	-0.538831905	0.096678628	-0.545128345	-0.047828014	0.010947423	0.165274566	-0.150462261	0.335351607	-0.029344529	-0.15170149	0.157665989	0.180680123	-0.076152039	0.39852016	0.052567824	0.043730358	0.109213433	-0.095696236	-0.041425138	0.146429452	-0.095696236	-0.071820169	-0.105418441	0.141252613	0.064022896
Chr1	58900	59000	103.6458956	-0.021992765	0.003413903	41.66604922	1.08E-10	6.85E-09	0.407354852	-0.00701695	-0.035766322	0.098581192	0.391906637	-0.226204669	0.178005463	0.197329957	-0.445382501	0.232793461	0.154029619	-0.131859181	0.089607873	-0.55787973	-0.771548609	-0.456804883	-0.108162529	-0.209377973	0.480164092	-0.160499789	-0.125842837	0.316507568	0.234006902	-0.258263199	0.325642709	-0.022044087	-0.172622387	0.321734729	-0.016880165	-0.025358724	0.233660309	0.051376983	-0.144418086	0.114480905	0.102382762	-0.053633394
Chr1	61000	61100	104.3248868	0.018357911	0.004519598	16.46011702	4.97E-05	0.000463628	-0.719423306	-0.121638697	0.17813793	-0.551464276	-0.180144791	0.400379686	-0.214113582	-0.096969308	0.179718966	0.132062059	-0.65725894	0.257139193	-0.005495907	0.73194871	0.403991316	-0.28770142	-0.021151349	0.001076747	-0.531492855	-0.250556651	0.190563718	-0.272248137	-0.034124948	0.005243808	0.420281308	0.324434905	0.338815357	-0.261957659	-0.047216273	-0.073760786	0.009201279	0.195608415	0.079016505	0.243261391	0.054714711	0.181122878
Chr1	61100	61200	382.8089745	-0.019709445	0.003706426	28.80356106	8.01E-08	2.02E-06	0.407786972	-0.075487469	-0.257990046	-0.022356577	0.158126816	-0.142620321	0.231170297	0.26555534	-0.288804318	-0.163408623	0.35697643	-0.344567909	0.116548825	-0.16370608	0.309163282	-0.233866361	-0.081038999	-0.148201353	0.251212419	-0.34659265	-0.098277729	-0.217716853	0.258734703	-0.009681489	-0.094700023	0.116646808	-0.024191861	0.371213872	-0.152563692	-0.157176157	0.154886302	-0.148377948	-0.064225939	0.07196944	0.197660326	-0.032099434
Chr1	61800	61900	100.9478813	0.023041602	0.004594646	25.37895998	4.71E-07	9.13E-06	-0.355608719	-0.036254943	-0.397143314	0.093983284	-0.123836103	0.20740419	-0.360867318	-0.324967176	0.496523155	-0.272242843	-0.250606929	0.584507592	0.041337909	-0.341505505	0.633458228	-0.233384136	-0.322143646	0.895037437	-0.399035374	0.018434318	-0.04279014	-0.219943526	-0.187814062	0.367008406	0.025504881	0.104514651	0.308750755	-0.268284829	-0.122719034	-0.079164328	-0.038359838	0.053247952	0.232412469	-0.128985792	-0.01019964	0.453731967
Chr1	62600	62700	631.5857859	-0.026652007	0.003925923	47.46201546	5.61E-12	5.26E-10	0.433613021	0.000365227	-0.14225087	0.016142686	0.238030308	-0.064091322	0.278264383	-0.056674023	-0.27475445	-0.133750654	0.631331179	-0.032440983	0.198830917	-0.249701738	-0.635206683	-0.022010631	0.157988612	-0.197649867	0.26833061	-0.117492488	-0.252996613	-0.134598425	0.513415549	-0.158792073	-0.43543674	-0.25810704	-0.093838665	0.32402992	0.001362418	-0.213050537	0.281737021	-0.082956547	-0.128956003	-0.004566518	0.445881454	-0.100000434
Chr1	64000	64100	30.01527636	0.026458251	0.006365194	17.4184903	3.00E-05	0.000304194	-0.284835804	-0.896203428	0.473863313	-0.216441374	-0.264054241	0.399161348	-0.047796606	-0.311650958	0.023503227	0.812067557	-1.03555301	0.596496698	-0.198889195	0.806032746	-0.065667283	-0.71823807	-0.430412628	0.781637849	-0.013372776	0.379992391	0.674338183	-0.610391294	-0.319051519	0.487596604	-0.170349789	0.442112157	0.209876947	-0.453754812	-0.137994415	0.038379837	-0.050531574	-0.119928877	0.229737369	0.146214014	-0.114910802	-0.040981785
Chr1	66000	66100	69.58483659	0.022351478	0.004082374	29.98615353	4.35E-08	1.20E-06	-0.565019846	0.172390681	-0.147536912	0.154395369	-0.231214733	0.259900625	-0.221712865	0.151419344	0.216809066	0.288011617	-0.368153435	0.588095323	-0.640379493	0.95889033	1.075664448	-0.169696499	-0.211228116	-0.143211984	-0.358094378	-0.107774436	0.204070528	-0.345809514	-0.164630258	0.105746694	0.0323492	-0.426384035	-0.010942363	-0.288109007	-0.00670537	0.077803571	-0.124728336	0.041438458	0.187525377	0.003532959	-0.183977358	0.19726535
Chr1	66600	66700	42.97853495	0.019928894	0.005150066	14.78801383	0.000120298	0.000963604	-0.615897512	0.079226775	0.038724254	-0.024721639	-0.230438974	0.303583124	-0.267204621	-0.141908847	0.117327173	-0.045860406	-0.581816517	-0.254845008	0.22754187	0.482344329	0.070323969	-0.62816356	-0.099098789	-0.064369239	-0.091086578	-0.080637628	0.453191134	0.608546232	0.023122438	0.16493958	-0.433255857	0.66344947	0.193918647	-0.55332992	-0.058498651	0.083215183	-0.09558797	0.174110166	0.400533458	0.256479985	-0.062899351	-0.010956719
Chr1	67100	67200	73.34335544	0.01863862	0.004499229	16.96524285	3.81E-05	0.000370666	-0.547816136	0.079970781	0.251328449	0.046803917	0.072155659	0.472800034	-0.041948603	0.447816784	-0.191257102	-0.41121897	-0.544912076	-0.051926599	-0.046928974	-0.088007036	0.061033954	-0.214141936	-0.1531671	-0.34874848	-0.199062505	-0.372088849	0.214098663	-0.01442924	-0.161403853	-0.004991416	0.852350507	0.509980788	0.302670322	-0.541186854	-0.015290294	0.227505573	-0.127493464	0.029651828	0.183657274	0.235007653	-0.112367177	0.201554479
Chr1	67200	67300	68.74251074	0.023830873	0.004732902	25.11922522	5.39E-07	1.03E-05	-0.562391633	-0.256327831	0.056487105	0.133618687	-0.09612881	0.296311505	-0.190787556	0.020340701	0.068912998	-0.938009183	-0.552619646	0.411977767	0.200019913	0.608275993	0.921665643	-0.028076428	-0.249853497	0.695657309	-0.434522779	-0.009729063	0.074656218	-0.715038643	-0.34478237	0.416507426	0.030423297	0.464104889	0.044538648	-0.440244523	0.148398846	-0.042302475	-0.1496959	0.005083441	0.199757151	0.175910409	-0.08969107	0.127553459
Chr1	67400	67500	111.1580946	0.024902151	0.005165306	22.73919935	1.86E-06	2.93E-05	-1.163840703	-0.057210527	0.046804058	-0.158181836	-0.089955626	0.202667317	-0.304918639	-0.153795789	0.134117445	-0.577618757	-0.617901102	0.041531775	-0.314677606	-0.221466204	0.761274237	0.071453809	-0.082195438	1.121335345	-0.451784839	0.043170064	-0.082989437	0.538568432	-0.083783872	-0.087165113	0.274940256	0.497067061	0.137359266	-0.536798051	-0.081798603	0.093934145	-0.063269405	0.252928251	0.385259869	0.259050354	0.011347999	0.256541864
Chr1	67500	67600	115.5814255	0.018546547	0.004155422	19.75512688	8.80E-06	0.000108941	-0.571930037	0.347119384	0.046307756	-0.130952944	-0.074662319	0.508483856	-0.218489006	0.144265473	0.325226778	-0.270234329	-0.457574642	-0.0069849	-0.34141952	0.025261376	0.517480424	0.110971033	0.148132427	0.60237644	-0.439084537	-0.125107332	-0.131148206	0.331758677	-0.106750957	-0.120641682	0.089681165	0.166995633	-0.21641587	-0.398563427	-0.164932818	0.129834349	-0.120641682	0.084309243	0.157594859	0.055773728	-0.035941117	0.139902725
Chr1	67600	67700	106.4180245	0.016072413	0.003799988	17.68549629	2.61E-05	0.000270331	-0.122138448	-0.031580229	0.016484626	0.038505086	0.002719643	0.114385722	-0.145047346	0.139408315	0.237029047	0.133904888	-0.55054882	-0.082541195	-0.168545236	-0.094577559	0.41575905	0.26766832	-0.163946129	-0.816960229	-0.401321159	-0.36492417	0.604081718	0.464380893	-0.138587507	0.170608622	-0.197346923	0.182007924	0.302584269	-0.23291489	-0.027397058	0.052122654	-0.027595982	0.125699627	0.157719555	0.125878499	-0.020056092	0.035080515
Chr1	69400	69500	528.0920791	0.021972471	0.003197089	46.44492057	9.42E-12	8.27E-10	-0.206841664	0.032473057	0.019141929	0.045307469	-0.301117787	0.126465894	-0.24519038	-0.209834762	0.344652278	-0.066128584	-0.306989492	0.008687433	-0.294273824	0.288680045	0.406986304	0.082226733	-0.293799753	0.502359443	-0.134515559	0.055352026	0.091655551	0.130674841	-0.363772026	0.142352943	-0.005526046	0.187327644	0.25476286	-0.136936937	0.097558078	0.054309751	-0.384872422	0.106492541	0.019714162	-0.126937894	-0.154775941	0.23433209
Chr1	69500	69600	323.3839144	0.029709357	0.004077148	50.82024664	1.01E-12	1.18E-10	-0.667429725	0.37745752	0.361642821	0.150156966	-0.375306261	0.298559156	-0.368469807	0.13696158	0.32140699	0.024938918	-0.55505862	-0.375223701	-0.156764021	-0.134583983	0.390092494	0.288953097	-0.18970648	-0.357337466	-0.346695019	0.161697217	0.273817687	0.307124538	-0.293068871	0.263779854	-0.18550206	0.184952429	0.079087773	-0.381677612	0.203036083	0.156452706	-0.193049755	0.165050539	0.159533316	0.107960533	-0.111914129	0.279125293
Chr1	69700	69800	999.5928743	0.025654217	0.003430891	54.69072911	1.41E-13	2.14E-11	-0.454957194	0.17115681	0.231627456	0.24223305	-0.300680998	0.275870647	-0.198570838	-0.095118066	0.25186233	-0.110196482	-0.246693562	0.215793076	-0.16194218	-0.349167377	-0.131060374	-0.039418797	-0.006924433	0.031739176	-0.402847665	0.135029915	0.327897643	0.259072457	-0.165032402	0.19649843	-0.48648731	-0.101775585	0.37519542	-0.266123926	0.056858635	0.281793878	-0.134514472	0.345247304	0.116289063	-0.082439427	0.039132683	0.180653116
Chr1	69800	69900	487.4565036	0.03824088	0.004094366	82.98827948	8.25E-20	7.30E-17	-0.74464785	0.156613752	0.349296906	0.330316008	-0.568596344	0.254498527	-0.357796248	0.008328838	0.303157872	0.038643585	-0.458824477	0.087754263	-0.100129027	0.32276855	-0.190714306	-0.196490239	-0.121301032	0.254818695	-0.470538532	0.162200077	0.436838134	0.198159756	-0.488408983	0.352857269	-0.217654849	0.284183425	0.211123584	-0.416631018	0.133043668	0.352491655	-0.317253978	0.411087467	0.337790606	-0.13228378	-0.290378006	0.085676027
Chr1	69900	70000	918.1296798	0.043509552	0.00403618	110.2864782	8.48E-26	2.87E-22	-0.537138263	0.366032484	0.444732046	0.248736932	-0.662735566	0.400389421	-0.340981388	-0.172993429	0.453131772	0.105694706	-0.223857264	0.165665069	-0.213205697	0.183347911	0.256536029	0.024725626	-0.183663034	0.196688926	-0.554074595	0.133583915	0.272141536	0.199561629	-0.927437534	0.214491014	-0.557472379	-0.018618541	0.24524636	-0.082902739	0.241031003	0.297241339	-0.607504344	0.36292156	0.267547929	-0.092411708	-0.26600135	0.361550625
Chr1	70000	70100	1029.307357	0.044714189	0.004039054	118.580877	1.29E-27	5.98E-24	-0.602539104	0.308867182	0.514049761	0.226520497	-0.54939459	0.430331521	-0.417038483	-0.375380271	0.625461586	0.214297418	-0.47057639	0.200284754	-0.209590015	0.446331381	0.363535543	0.058131521	-0.272946045	0.29095484	-0.684294602	0.066834786	0.29154429	0.059101147	-0.588154068	0.068388344	-0.375380271	-0.277685029	0.226062454	-0.208922895	0.293529804	0.345466259	-0.460615934	0.329104909	0.233058162	-0.206542838	-0.277685029	0.384889406
Chr1	70100	70200	744.7321024	0.03970079	0.003286753	141.102242	1.53E-32	1.94E-28	-0.719660136	0.1939416	0.413012327	0.198506051	-0.475803123	0.282916516	-0.442244752	-0.095222793	0.468635039	0.278980667	-0.37288532	0.193379198	-0.091255122	0.393005124	0.309132941	0.023160682	-0.129227739	0.182331347	-0.51594739	-0.002998653	0.306150438	0.106590296	-0.641369217	0.042704324	-0.318970101	0.045931498	0.219025415	-0.231072292	0.150410524	0.311005151	-0.39319837	0.196994304	0.234938708	-0.157519812	-0.309720464	0.346343132
Chr1	70200	70300	669.1856116	0.054616295	0.004324442	151.8756117	6.75E-35	1.37E-30	-1.012850883	0.26785622	0.590765084	0.300555475	-0.605958099	0.510942289	-0.58261138	-0.171025676	0.508064772	0.274565891	-0.444407685	0.324285556	-0.258497455	0.574544493	0.352613997	0.102374933	-0.327389027	0.534043234	-0.60098869	0.089838205	0.277869775	0.004568605	-0.741616602	0.065313499	-0.665907376	0.058712713	0.213024952	-0.194235	0.262227653	0.36336693	-0.621800301	0.304829062	0.399179873	-0.195434414	-0.490863853	0.534043234
Chr1	70300	70400	262.528111	0.043970196	0.003913785	123.338936	1.18E-28	7.47E-25	-0.608932384	0.36268903	0.502402366	0.197954251	-0.532112292	0.258024265	-0.461476356	-0.046521055	0.617010595	0.524426969	-0.402004127	0.51599143	-0.21560375	0.37661096	0.05824948	0.336138869	-0.205840215	0.343183169	-0.400217377	-0.17550099	0.189673476	-0.21560375	-0.626027574	0.084534048	-0.858218564	0.249077911	-0.02425315	-0.282471511	0.201765499	0.290469407	-0.504525152	0.129537635	0.243374093	-0.067969546	-0.373162801	0.519327143
Chr1	70400	70500	208.8221984	0.023035858	0.003765095	37.16662971	1.08E-09	4.95E-08	-0.396227704	0.188518218	0.128548374	0.017152142	-0.491842743	0.102024314	-0.249457573	0.192757244	0.423161069	0.488094745	-0.258995893	0.482240302	0.094646199	0.431677333	0.409920152	0.394530064	0.029103012	0.01637141	-0.095952943	-0.126344553	0.102851995	0.096678945	-0.286669767	-0.045050356	-0.403653213	-0.324372684	-0.172888906	-0.270263762	-0.159263321	-0.003780349	-0.357384307	-0.069914396	0.220223311	-0.076145901	-0.245589599	0.215299143
Chr1	70500	70600	156.5289205	0.021368954	0.003520437	36.4042543	1.60E-09	6.91E-08	-0.365054357	-0.184107862	0.090886648	0.05881276	-0.296869625	0.086994765	-0.191865532	0.122508287	-0.037530755	0.482445649	-0.169767589	0.528440474	0.009655592	0.788401191	0.368536591	0.652381269	-0.098270049	0.225572173	-0.430850683	0.200342943	0.029807683	0.189025799	-0.517267657	0.011776228	-0.813201396	-0.481965408	-0.034382109	-0.150816883	0.015215627	0.088376958	-0.151706611	0.025878416	0.104364046	-0.005678896	-0.199511803	0.049424117
Chr1	70600	70700	151.7136791	0.03231055	0.003784992	72.86629646	1.39E-17	6.21E-15	-0.69460002	-0.278281338	0.343566123	0.252734401	-0.373028631	0.451248703	-0.244602067	-0.011132569	0.335838644	0.705593366	-0.446203292	0.078337404	-0.055817332	0.77669839	0.260573901	0.331576294	-0.044551233	0.177760013	-0.341447741	-0.34022667	-0.014050333	0.220706963	-0.323239316	0.311739063	-0.415751455	-0.540213724	0.051476193	-0.479038524	-0.182949971	0.237393855	-0.117087164	0.145249975	0.162950458	0.04788326	-0.238251951	0.249146326
Chr1	70700	70800	158.6450528	0.027662165	0.004272677	40.92886686	1.58E-10	9.46E-09	-1.143536566	0.071740052	0.131554529	0.025839471	-0.279326727	0.142796676	-0.175858988	-0.01756989	-0.196208478	0.578268914	-0.412510873	0.455786023	0.226568699	0.551865218	0.472755736	0.413060169	-0.198772465	0.545571119	-0.562162258	0.110145038	-0.131239768	0.194630001	-0.461655922	0.145177362	-0.340630111	-0.015042463	-0.169188411	-0.439547287	-0.098059808	0.165842469	-0.112348937	0.235757157	0.219356336	0.066097415	-0.181665209	0.182511777
Chr1	71000	71100	320.3211692	-0.018639862	0.003898893	22.83288223	1.77E-06	2.81E-05	0.282670085	0.06813642	0.072374328	0.117825982	0.248708666	0.057046663	0.111480471	0.34890137	-0.178921463	-0.322251367	-0.087720668	-0.187986635	0.205725051	-0.078709427	-1.397048726	-0.085775024	0.148019974	-0.954065616	0.291838936	-0.196584144	-0.10802783	-0.067969712	0.176784794	-0.05404503	-0.196359209	0.236264172	-0.443452894	0.507036009	0.121138716	0.053331053	0.437279626	0.219615142	0.181062018	0.332522491	0.212009094	-0.070853318
Chr1	71800	71900	120.7600944	0.021282503	0.004737195	19.74852317	8.83E-06	0.000109211	-0.663347955	-0.289465158	-0.016222427	0.312667107	-0.05207636	0.335292167	-0.05029789	-0.002745657	0.68257394	-0.027550042	-0.787915335	0.125362541	0.085960935	0.108266547	0.557529092	-0.034565349	0.090481975	-0.464565399	-0.387997207	0.327105867	0.270598959	-0.266777861	-0.12021629	0.330795451	-0.248106584	0.168611755	-0.044090452	-0.452066287	-0.053857026	-0.166664069	-0.022659546	0.321759753	0.136960586	0.232682333	-0.131453749	0.195991638
Chr1	72000	72100	136.295952	0.027658621	0.00466479	34.67270388	3.90E-09	1.50E-07	-1.152787437	0.169208309	0.109118982	0.110528828	-0.272456753	0.192027743	-0.321993806	-0.213232335	0.686917013	0.341071297	-0.66615303	0.236094939	0.246006869	0.392624775	0.333001771	-0.14974627	-0.03074206	0.218550802	-0.450605411	0.023550303	-0.050930886	-0.11670983	-0.185977901	0.307904433	-0.305918517	0.334812306	0.015896731	-0.512629824	-0.183556981	0.056985873	-0.14435553	0.282487844	0.221946302	0.141063934	0.094944227	0.243053288
Chr1	72100	72200	98.47382004	0.027153844	0.005056648	28.73113752	8.32E-08	2.08E-06	-0.954066254	0.02907916	0.290975998	-0.219145586	-0.087794289	0.141786463	-0.287792454	0.002790714	0.780977192	0.059155577	-0.748351216	-0.017565109	-0.281624885	-0.364750908	0.7016099	-0.239423772	-0.303848461	0.406572583	-0.276249806	-0.218163659	0.439612844	0.307434729	0.093569017	-0.002482685	0.19269603	0.180089517	0.053068247	-0.505300044	-0.281368474	0.228067805	-0.172275617	0.284582058	0.257307806	0.186777273	0.029285895	0.294764409
Chr1	72200	72300	72.11318907	0.023027141	0.005640566	16.40411499	5.12E-05	0.00047513	-0.336577356	-0.311630999	0.20444681	-0.474628011	-0.262303286	0.173795829	-0.350870654	-0.25849807	0.130921051	0.332440235	-0.465427374	0.090806464	0.094056999	0.067845315	-0.658414282	-0.189688912	-0.285347792	1.013376336	-0.571300057	0.21244514	0.370244245	0.776822466	-0.108984529	0.125106921	0.037495116	0.403593905	-0.341692005	-0.376510983	-0.131902373	0.187555299	-0.065723445	0.214686704	0.333815759	0.231511326	0.033550244	0.154983963
Chr1	72400	72500	106.6922031	0.032825282	0.005402015	36.51239402	1.52E-09	6.59E-08	-1.001820311	0.082525085	-0.189376513	-0.087030089	-0.452991597	0.335631268	-0.110516341	-0.092239508	0.147611955	0.314843471	-0.805601356	0.375423831	0.185644087	0.168845215	0.452003469	0.141943901	-0.181138244	1.222615409	-0.568759241	-0.192282244	0.39297855	0.097610787	-0.387230516	0.094679596	-0.093074764	0.024409464	-0.083290921	-0.726356376	-0.107981591	0.056022051	-0.160636617	0.151848429	0.338421782	0.178567385	0.089903672	0.388796822
Chr1	72500	72600	79.62511889	0.029013637	0.004213738	47.07190835	6.84E-12	6.28E-10	-0.914352342	-0.223926112	0.05611016	-0.200368918	-0.268139449	0.293719183	-0.232170978	0.222436268	0.581774893	-0.03471067	-0.520351167	0.261239697	-0.192601231	0.390174615	0.566891688	0.353505905	-0.354837189	0.081711243	-0.541066371	-0.640791736	0.294144505	-0.133922085	-0.343876175	0.236003685	0.405412054	0.47252625	-0.0562358	-0.40677371	-0.012186734	0.167085744	-0.101112864	0.266667858	0.164529216	0.120600257	-0.119971891	0.3628622
Chr1	72700	72800	126.3090543	0.029741023	0.00550778	28.47407367	9.50E-08	2.33E-06	-1.248726249	-0.475492919	0.019487454	0.102458527	-0.22411095	0.347619294	-0.189280966	0.201396816	0.725428998	-0.12204645	-0.624246035	0.144622896	0.292765441	0.45906083	1.059183838	0.005513317	-0.183431302	0.171670505	-0.783823843	-0.518792232	0.252405783	-0.290708699	-0.303954809	0.075328263	0.350353521	0.271215994	-0.221401663	-0.454207431	0.038826601	0.186318768	-0.191930544	0.422903004	0.165473605	0.274373027	0.00584368	0.259903927
Chr1	72900	73000	91.49880322	0.021983472	0.005186028	17.39964042	3.03E-05	0.000306798	-0.929731596	0.055311324	0.048978436	0.04941608	0.247220812	0.253122192	-0.109800747	0.065948955	0.342438924	0.323565799	-0.737787549	-0.055144856	0.103101953	-0.275852412	-0.02580563	0.019796358	-0.134690287	0.170034085	-0.518581019	0.157299882	0.158923168	-0.065058702	-0.560372576	0.028701911	0.373006015	0.090611009	-0.100789202	-0.34003259	-0.006345036	0.175858296	-0.181167676	0.374054612	0.325193204	0.51444578	-0.049510238	0.213641322
Chr1	73000	73100	96.95891503	0.024762053	0.004968583	23.95375843	9.87E-07	1.71E-05	-0.655772159	-0.281069138	-0.209704186	0.086565357	-0.498196085	0.372209873	-0.059751902	0.337653651	0.345236601	-0.189111417	-0.538872535	-0.260718312	0.156811054	0.2376231	0.500144344	-0.113942938	-0.211680819	0.278682523	-0.426141922	0.008272378	0.038314292	0.396743313	-0.394364463	0.255082164	0.0158945	-0.152579456	-0.118107898	-0.48259923	0.087570369	0.158151049	-0.173616641	0.424370916	0.360450283	0.463142294	0.039768936	0.203542105
Chr1	74500	74600	77.53803979	0.027984474	0.005830982	22.70224366	1.89E-06	2.98E-05	-0.811753551	-0.041494948	0.42341712	-0.177620144	-0.185826795	0.652928351	-0.014716884	0.273410836	-0.04315068	0.241125404	-0.629909039	0.680277238	0.007313524	-0.966529399	0.444837786	-0.399305535	-0.63655933	0.46030762	-0.609322287	-0.187656853	0.132133237	0.370505589	-0.113015487	0.201823754	0.115161605	0.453278641	0.050907553	-0.439806155	-0.124070676	0.231799318	-0.07808447	0.41157935	-0.03736391	0.141395376	-0.017969251	0.221953095
Chr1	74600	74700	85.46370489	0.017753789	0.004608693	14.77240792	0.000121297	0.000970313	-0.062826178	-0.180152883	0.266882008	0.164982604	-0.538344521	0.09906008	-0.07383038	-0.329178593	0.272146585	0.348893312	-0.297336422	0.561781815	0.064233522	-0.645368797	-0.610294363	0.512501551	0.371520558	0.100654344	-0.630556213	0.080021138	-0.101582853	-0.375922262	-0.095832974	0.231354451	-0.212027674	0.162367841	-0.00903005	-0.302745408	0.080252024	0.288025939	-0.023098012	0.187447541	0.109730782	0.234884617	0.167157958	0.184228914
Chr1	74700	74800	50.59834329	0.024866399	0.005616256	19.37089887	1.08E-05	0.00012918	-1.074087026	0.142813592	0.334541334	0.067132392	0.02913877	0.493433107	-0.239223788	0.463787645	-0.048731451	0.138405048	-0.8077878	0.196459588	-0.023813819	-0.317810678	-0.268682351	-0.211761091	0.044142302	0.510591228	-0.510311537	-0.372336124	0.585103414	0.453177378	-0.308251373	-0.115167586	0.118771201	-0.326925664	0.065972203	-0.34893634	-0.112538129	0.329715724	-0.097294417	0.405358825	0.318717547	0.20702367	0.143547042	0.135827162
Chr1	76300	76400	253.7215728	-0.013113378	0.002861951	21.18147505	4.18E-06	5.82E-05	-0.187882196	-0.10450111	-0.387045426	0.053864059	0.216097654	-0.008703341	0.098171494	-0.08905363	-0.213428715	-0.235934651	0.210421288	0.072910828	0.066257695	0.081279152	0.214300248	-0.024043966	0.186502872	-0.281442646	0.163758169	0.004797162	0.093966915	-0.148210541	0.060189648	-0.244846056	0.184385724	-0.176137729	-0.028047936	0.237289429	0.022682533	-0.065264263	0.098246464	-0.085472893	-0.040374524	0.049915815	0.222233417	-0.016880942
Chr1	77500	77600	30.69999525	0.023846489	0.005551286	18.53770902	1.67E-05	0.000186432	-0.689414447	-0.444366403	0.016488382	-0.427927721	-0.189767984	-0.033031754	-0.211816732	0.483829595	0.10655208	-0.007094965	-0.113763026	-0.186125732	-0.170927901	-0.437422009	0.597652649	1.035330988	0.362739886	0.185148416	-0.80420434	-0.201485368	0.361247185	0.122500151	-0.52580523	0.334111055	0.203591021	-0.242505566	0.682976137	-0.333045072	-0.285505515	0.064365009	-0.015473383	0.221800839	0.266078638	-0.026503711	0.037824844	0.263949984
Chr1	77900	78000	30.31343501	0.023549529	0.005727082	16.76674188	4.23E-05	0.000404431	-0.530051551	-0.061458845	0.213700548	-0.626755633	-0.191403448	0.499869315	-0.011138875	0.320776947	0.134255435	0.370716427	-0.403497508	-0.483568953	0.26251611	0.525550515	0.184058991	0.519629422	0.040032778	0.180599289	-0.382022044	0.269046615	0.359540564	-0.766685895	-0.755596716	0.170170122	0.406698216	0.027248512	-0.176537835	-0.451899869	0.107175901	0.266329163	-0.248554902	0.052704753	0.160250643	0.156733303	-0.137149376	-0.001282118
Chr1	79600	79700	107.0124158	-0.020770656	0.00441857	22.47746335	2.13E-06	3.28E-05	0.179836473	-0.166749143	0.009648566	0.203131489	0.136427824	0.154376488	0.293856995	0.158117504	-0.412769812	0.201233319	0.420143384	-0.953362219	0.199159736	0.319377882	-0.536020094	-0.459503037	0.284107921	-0.59656986	0.381957917	-0.174121817	0.077443828	-0.58580343	0.366334567	-0.006612911	0.207436246	-0.028314025	-0.003027584	0.37753317	-0.117245413	0.018691241	0.205199375	-0.030339998	-0.170319068	0.098734471	0.105208529	-0.157198514
Chr1	79800	79900	51.38757894	-0.019169497	0.004969705	14.9425778	0.000110833	0.000901574	0.590362039	0.015909551	-0.052547811	0.139727677	0.184849686	0.039478955	0.538875996	0.521391988	-0.189797957	0.073933011	0.237956706	-0.515097515	-0.004778965	0.438779617	-0.263163065	-0.865085631	0.11775255	-0.628878328	0.483155528	-1.265119262	-0.129752801	-0.044545687	0.398875659	-0.071679159	-0.123084964	-0.350289952	-0.146333109	0.35369952	0.073933011	0.240371837	0.051317328	0.065785458	-0.009280357	0.189499507	0.077410783	-0.173631843
Chr1	81800	81900	79.6683803	-0.019017055	0.004890382	15.52770885	8.13E-05	0.000696955	0.613877323	-0.108746901	0.05504185	0.181629596	0.347252808	0.058403873	0.486811659	-0.228120843	-0.275521081	0.456356327	0.58511833	-0.434741382	0.221395109	-0.022069107	0.968889189	0.549906765	0.139027948	-0.581582771	0.059952937	-0.799754726	0.037064921	-0.243960869	-0.121565761	-0.302801468	-0.725379589	-0.652112994	-0.687631231	0.380280303	-0.00820608	-0.13686365	0.181392408	-0.142790918	0.074331223	-0.104402739	0.195320195	-0.015800657
Chr1	82600	82700	141.4254344	-0.023237994	0.003763991	38.70904549	4.92E-10	2.49E-08	0.609107617	0.208945738	-0.126552666	0.09719044	0.225778977	-0.18853478	0.34301416	0.14147452	0.094814253	-0.040452751	0.353224857	-0.277541334	-0.213088231	-0.105344514	-0.446810056	-0.018950318	0.313504812	-0.868855732	0.401299972	-0.080489075	-0.06150081	-0.38971755	0.38239927	-0.20893808	-0.326906838	-0.379769908	-0.243539257	0.327144591	0.039053049	-0.091270889	0.151327834	-0.0421438	0.021056619	0.152672377	0.253488683	-0.00509118
Chr1	84300	84400	74.69142406	-0.025789356	0.005668867	21.20219575	4.13E-06	5.76E-05	0.413290143	-0.442695294	-0.052251716	0.072494613	0.399377836	-0.443852381	0.298274367	-0.198546971	-0.460540096	-0.466407103	0.619371762	0.314332515	-0.172418074	0.390532875	0.69753948	-1.113230314	-0.190431892	0.466404046	0.527701933	-0.323959488	-0.657205692	-0.494506015	0.24876009	-0.098881096	0.639177725	0.220310301	-0.113537172	0.486992484	0.043061959	-0.182362204	0.068983419	-0.303510389	-0.046381128	-0.000257078	-0.004519105	-0.14111234
Chr1	84500	84600	137.2720677	-0.023018477	0.004873608	22.69595277	1.90E-06	2.99E-05	0.497562136	-0.095533819	-0.084170715	0.307341927	0.506412718	0.205007794	0.020223166	0.326101886	-0.127970327	-0.572618963	0.488877467	-0.066076681	-0.07811412	-0.922782557	-1.108487769	-0.146691417	0.221956536	-0.339189673	0.479807362	-0.229899432	-0.005952382	0.043832255	0.366510699	0.049375615	-0.830186607	0.35530501	-0.102494566	0.534140072	-0.031662286	-0.128646854	0.385706379	-0.063325452	-0.142073694	0.038267514	0.266632057	-0.017183279
Chr1	84900	85000	114.967054	-0.01675165	0.003962861	18.28563748	1.90E-05	0.000207991	0.269431672	-0.397298423	0.039626071	-0.092100498	0.257267223	0.383230686	0.176079981	-0.148839665	0.036070444	-0.357471252	0.061302591	-0.636777711	-0.011704082	0.718474603	-0.011888087	0.128122583	0.120923741	-0.124760746	0.174625407	-0.425209114	-0.322588927	-0.225291725	0.275475648	-0.011888087	0.489096021	-0.397058074	-0.172092994	0.234333838	-0.013545194	-0.227640523	0.18990578	-0.046904868	-0.089767926	-0.023342507	0.251912853	-0.069708742
Chr1	87100	87200	380.4992217	-0.018542206	0.002781536	45.40766082	1.60E-11	1.31E-09	0.347340811	-0.12072107	-0.095451482	-0.081733923	0.169335709	0.010110934	0.280515107	-0.166967909	-0.225283278	0.205809223	0.320715093	-0.095909081	0.230702536	-0.119150489	-0.886372224	0.085803527	0.176316161	0.136208697	0.155080375	-0.01741887	-0.077660907	-0.055184464	0.28601344	-0.131763275	0.008089607	0.034409863	-0.276816992	0.16814519	-0.172809153	-0.097225487	0.234711417	-0.106474117	-0.158997032	-0.064054719	0.144900974	-0.044214189
Chr1	87200	87300	176.9014871	-0.015649233	0.003279525	23.17516751	1.48E-06	2.42E-05	0.142958886	-0.04236461	-0.121810419	0.03110693	0.228641997	-0.028963017	0.373454072	0.050737281	-0.103383655	0.016062571	-0.088660876	0.054001935	0.207567196	-0.23567961	-0.368928406	-0.653285163	0.203720547	-0.191552089	0.292274115	-0.1786785	-0.102882109	-0.076669768	0.144755057	-0.202793925	0.167384388	0.181349566	-0.192085433	0.140736994	-0.126008185	0.093815947	0.243114667	-0.040442458	-0.030273746	-0.020649802	0.186077359	0.047352261
Chr1	88000	88100	49.1912581	-0.023061463	0.004669836	24.34464522	8.06E-07	1.45E-05	0.654104454	0.277488798	-0.016128901	-0.330528939	0.012482535	-0.462412087	0.371147905	0.200150789	-0.04708079	0.477591948	0.381661785	-0.413306615	0.232093682	0.861043104	0.162920309	-0.058139368	0.015017285	-0.989209776	0.188595748	0.087455297	-0.073316374	-0.193025415	-0.103241354	-0.223575427	0.453500142	0.292540709	-0.381844728	0.067243492	0.037631836	-0.234573156	0.121178565	-0.239599973	-0.509600276	-0.128661915	-0.105533894	-0.384069394
Chr1	88100	88200	52.35418658	-0.02360035	0.00522953	20.60418174	5.65E-06	7.49E-05	0.377726339	-0.26943294	0.056789603	0.23982608	0.609503871	-0.305236063	0.475918778	0.209631008	-0.990871906	0.608204029	0.23174562	0.260493507	0.02011712	-0.688458211	-1.502858494	-0.092463282	0.531833353	-1.184530389	0.543032973	-0.114613154	0.170359755	0.036058663	0.685426073	-0.04751847	0.056789603	-0.324965533	0.335933087	0.05602708	0.073463963	0.154418211	0.190302747	-0.169292089	-0.218724477	0.104033839	0.097749187	-0.216419484
Chr1	94300	94400	28.51702349	-0.023460883	0.005444912	18.78194778	1.47E-05	0.000167464	0.705365869	-0.233023785	0.129814329	-0.021008021	0.060643929	-0.06757337	0.346567544	-0.2051486	-1.079091955	0.468281711	0.52216153	-0.707714675	0.073705992	-0.308972638	0.204158815	-0.154005827	0.776194745	-0.904996848	0.333594552	0.484511279	-0.180901054	-0.248384651	0.115358975	-0.172394117	0.613989902	-0.409901547	-0.033559338	0.122918967	-0.216234127	-0.201210036	0.198207094	0.046800279	0.003771701	-0.068290594	0.243414259	-0.237050288
Chr1	94500	94600	48.03927445	-0.049136264	0.005239424	91.39453963	1.18E-21	1.73E-18	1.361862525	-0.323267538	-0.208090637	-0.197829604	0.593515608	-0.270162921	0.53627025	-0.442979972	-0.948664903	-0.020991168	0.778719804	0.463466214	0.311929972	-0.056705532	0.038806748	-0.207575848	0.707355879	-0.7700676	0.633714436	0.220782084	-0.209636105	-0.840951086	0.286939776	-0.273930453	-0.331096135	-0.101432896	-0.722222551	0.654534554	-0.091900684	-0.074899825	0.320164759	-0.218943848	-0.471125042	-0.13432177	0.329772087	-0.321038577
Chr1	94700	94800	55.72003762	-0.022547945	0.005105993	19.9200147	8.08E-06	0.000101381	0.063656441	-0.183601328	-0.501083518	-0.02284653	0.051457505	-0.359741761	0.702157803	-0.393187223	-0.530985004	0.042783961	0.427416961	0.1577034	0.412064543	0.138157128	-0.760950645	0.283596863	0.495477398	0.479497596	0.554381681	-0.689356561	0.04242143	-0.223589178	0.020501104	0.228570837	0.485377428	0.104864008	-0.149239845	0.170367471	-0.191681292	-0.088029105	-0.036568436	-0.126235109	-0.323778986	-0.260238031	0.122464381	-0.141805386
Chr1	95200	95300	33.4603612	-0.029567241	0.005198071	32.74152588	1.05E-08	3.53E-07	0.5458564	-0.382855238	-0.458255017	0.181114603	0.479914746	-0.234451646	0.361749042	0.14525278	-0.43781411	1.050335713	0.269789728	-0.433760455	-0.131066405	-0.009643661	-0.066878993	0.150122185	0.208345953	-0.846101831	0.526846107	-0.749226299	-0.938421327	-0.415258954	0.518920337	0.007749256	-0.165607715	0.595887752	-0.022370732	0.367800038	0.12944973	-0.305264114	0.178998438	-0.055622538	-0.073170739	-0.013268525	0.200021689	-0.179116195
Chr1	95600	95700	49.10172099	-0.032724774	0.004713725	48.32013151	3.62E-12	3.59E-10	0.666000916	0.23478683	-0.534167266	-0.007758156	0.164433453	-0.020574601	0.269945939	-0.513487472	-0.565127575	0.207935091	0.658248065	-0.186375242	0.32366585	-0.391382703	0.053039722	-0.340680096	0.086095372	-0.333199438	0.615536711	-0.08373	0.009995714	0.049365104	0.186905792	0.125796065	0.314510157	-1.005208473	-0.395828608	0.417239966	0.343472795	-0.090470528	0.357738954	0.022544604	-0.36226965	0.063198158	0.14045459	-0.480650041
Chr1	99800	99900	118.4186761	-0.04200164	0.006079542	47.84747305	4.61E-12	4.43E-10	0.682204675	-0.389980281	-0.160293463	0.135033368	0.366321799	-0.173884467	0.452880475	0.812081929	-0.921510077	-0.467488868	0.492919368	-0.736877089	0.298746821	-0.475116811	-1.054227618	-0.072047174	-0.01774935	0.014201674	0.251769089	0.310034177	-0.201245845	-0.435388645	0.795059402	-0.193465093	0.483898818	-0.020351145	-0.51623233	0.522969884	-0.139335815	-0.128468762	0.450735004	-0.066851041	-0.155791432	0.302469522	0.219368616	-0.264389318
Chr1	100000	100100	22.39554575	-0.029236031	0.005968067	24.37823505	7.92E-07	1.43E-05	0.689959908	0.464431468	0.188390584	-0.229046209	0.393834244	0.091728806	0.382563132	-0.006928247	-0.225209252	0.352069102	0.374999838	-1.28986221	-0.28386347	0.195564617	-0.096090467	-0.37763817	0.053545612	-0.497469557	-0.097843438	-0.201456739	0.115373822	-0.063182431	0.373102802	-0.367030071	-0.073493577	-0.264045919	0.033667989	0.597121407	-0.048699985	-0.362808575	0.312362379	0.1991383	-0.132459129	-0.215661269	0.278980625	-0.264045919
Chr1	106000	106100	79.52653944	-0.038180939	0.005050142	57.79565386	2.91E-14	5.58E-12	0.713872217	-0.123725107	0.146393125	0.117443421	0.322263213	0.126239603	0.114415199	0.339223501	-0.386402011	0.175257773	0.572996856	-0.306782444	0.310403574	-0.615662005	-0.961035334	0.131242018	0.461634612	-1.336515693	0.520011897	-0.078843508	-0.745351007	-0.284961161	0.509100464	-0.129098279	0.403898851	0.129493145	-0.802393043	0.699967018	0.084552068	-0.147154773	0.376354516	-0.033915593	-0.257568439	0.12197387	0.120968332	-0.288296873
Chr1	106200	106300	64.22477709	-0.020287599	0.004382215	21.61332184	3.34E-06	4.80E-05	0.362555508	-0.020706615	-0.032393828	-0.171675413	-0.152965056	-0.303834592	0.026084058	0.302949816	-0.691480438	-0.392284185	0.480501987	-0.209461107	-0.154788713	-0.115546429	-0.360790476	0.4844909	0.222065592	-0.151871967	0.558702352	0.03635011	-0.214397297	-0.412213623	0.19425511	0.138164335	0.380798471	0.19625945	-0.086016552	0.383062706	-0.079420173	-0.133415062	0.209078426	-0.090896414	-0.169830298	0.026727831	0.052878192	-0.110936609
Chr1	108700	108800	262.1704139	-0.030063162	0.004476921	45.89966669	1.24E-11	1.05E-09	0.379773468	-0.263032392	-0.102785052	0.045483089	0.218104569	-0.278550174	0.328762813	0.061665377	-0.632938141	0.174126369	0.263582482	0.090266851	0.190228285	0.202739656	-2.344217091	0.404370422	0.252484246	-0.634463457	0.412210337	-0.034907279	-0.577850581	-0.044000456	0.418047111	0.039357662	0.278518752	0.165532804	-0.395560203	0.533425277	-0.121913816	0.029036938	0.371628156	0.045879946	0.027189028	0.192667573	0.312692253	-0.007554821
Chr1	110500	110600	66.62225825	-0.027559936	0.005324062	26.90488205	2.14E-07	4.69E-06	0.65738323	-0.070264166	0.138361285	0.139816642	0.072522339	-0.475575218	0.158316692	0.209111124	-0.106729641	-0.628222228	0.48213918	-0.590569686	0.009915278	0.19881506	-0.987540286	0.200768608	0.348806026	-1.048554027	0.836424499	0.194619957	-0.348522368	-0.133201852	0.474777301	-0.09641235	-0.578553166	-0.476912905	0.130769673	0.723323786	0.308739222	0.225378665	0.14243259	0.014682421	-0.260267517	0.271250896	0.031401278	-0.168430341
Chr1	113300	113400	76.33335384	0.020385833	0.004598632	19.83627243	8.44E-06	0.000105181	-0.216234459	0.150761069	-0.239532551	-0.278337176	0.000856679	0.061655635	-0.31008276	-0.037786784	0.325560183	-0.510180141	-0.314820679	0.173412102	0.023823561	0.836148158	0.34778747	-0.082679302	-0.181514268	0.472443661	-0.320935242	0.177755392	0.123001778	-0.351902935	-0.151842615	0.215798336	-0.505530032	-0.596139746	0.289223883	-0.041428187	0.034772341	0.303647625	0.189990843	0.200226987	0.376831022	-0.216551082	-0.256035467	0.307836702
Chr1	114000	114100	242.2453002	0.019525371	0.004864178	16.18478629	5.75E-05	0.000523114	-0.4484725	-0.062205758	-0.352080013	-0.199333792	-0.220431559	0.124716665	-0.223228061	-0.348368196	0.342985027	0.508710193	-0.161007146	0.287090036	-0.196190664	0.30515491	1.295627546	-0.116412832	-0.113815721	0.525347421	-0.176990183	-0.402128412	-0.25885447	-0.003165438	-0.30593135	0.099919176	-0.232052525	0.224550791	0.097359788	-0.063279126	-0.058901227	0.027406677	-0.077035023	0.046190403	0.213883458	-0.250883759	-0.155750376	0.327576041
Chr1	114500	114600	186.1948163	0.016745025	0.004390186	14.75941555	0.000122136	0.0009761	-0.006742872	0.049591307	0.033920845	-0.252534414	-0.171619238	0.053134036	-0.141488376	-0.200474101	0.296194421	-0.084819898	-0.0499674	0.376883783	-0.280366901	0.778667295	1.116126421	-0.06187862	-0.325377588	0.087672224	0.067855541	-0.04044008	0.071141985	-0.022475799	-0.382529943	0.073998284	-0.352818116	0.086205857	0.071036087	-0.112214419	-0.096547746	0.054848596	-0.21654206	-0.172496599	0.028041174	-0.395495129	-0.150103711	0.271615153
Chr1	114700	114800	442.5507065	-0.01600879	0.004094453	15.3653997	8.86E-05	0.000748474	0.321092238	-0.262822493	-0.236872567	0.115421957	0.103155228	-0.089538736	0.071412148	0.031062473	-0.223453556	0.024843756	0.430002537	-0.316680977	-0.05762903	0.405375762	-0.157400394	0.02195059	-0.142464315	-0.289977813	0.376822567	-0.066310022	-0.293633696	-0.051521365	0.163799893	-0.097185288	-0.36249205	0.330111174	-0.094435707	0.410673619	-0.032317941	-0.013320405	0.116142786	-0.203000786	-0.085876886	0.030162869	0.096767722	0.028136707
Chr1	114800	114900	77.39960735	0.021974787	0.005544196	16.10586366	5.99E-05	0.000541589	-0.208449356	-0.36228977	0.063547365	-0.201295739	-0.175771533	0.264271543	-0.085388999	-0.692567221	0.372662486	-0.07597171	-0.417084481	0.534179852	-0.164537189	0.551222673	0.985422909	-0.454312677	-0.435213584	1.058503198	-0.245399022	-0.227279666	0.121004616	-0.486465284	-0.163327889	0.112792617	-0.208449356	0.015234227	0.039330455	-0.173943794	0.183407718	0.157995683	0.08482228	0.071786945	0.226022062	-0.305826323	-0.063228222	0.304595191
Chr1	119100	119200	40.9859085	-0.02183407	0.004954925	19.69591285	9.08E-06	0.000111703	0.378777501	-0.027473532	-0.097710524	-0.045871593	0.110906856	-0.040225029	0.434771393	0.159893349	-1.000807442	0.508771974	0.159893349	-0.850400471	0.062108616	0.11459308	-0.571138273	0.141040189	-0.02442987	0.11735158	0.041439967	0.062108616	-0.007302703	-0.150928494	0.546444197	0.153188325	0.306087224	-0.589763564	0.230388855	0.387183058	-0.054124429	0.022434421	0.297194147	-0.164266293	-0.174913538	-0.159806645	0.039986858	-0.315401153
Chr1	119700	119800	401.3721389	-0.023775085	0.003512666	46.60136664	8.70E-12	7.73E-10	0.199616391	0.07730043	-0.081946336	0.072813639	0.145463039	-0.018695645	0.221139718	-0.138220057	-0.385368237	0.135133987	0.322197651	-0.063718976	0.057463091	-0.006034724	-0.066057994	-0.386895847	0.058244272	-0.551506102	0.106341761	0.134161836	-0.231202689	0.099053016	0.56097142	-0.205249027	0.167260288	-0.375708774	-0.144722735	0.221314104	-0.03781957	-0.076148492	0.293209747	-0.112663378	-0.158724111	-0.073739583	0.422261673	-0.179523782
Chr1	124200	124300	65.76665667	-0.026773433	0.00451554	35.50774404	2.54E-09	1.03E-07	0.117549279	0.155907177	0.169322382	0.09019879	0.519273595	-0.5296975	0.026382185	-0.001170945	0.043843155	0.300665732	0.367567688	-0.512276758	0.063848847	-0.328946242	-0.518212843	0.068426413	0.460816378	-0.190895587	0.576739933	-0.186162451	0.230237496	-0.15452471	0.268933815	-0.226337165	-0.866926698	0.464062559	-0.022105608	0.436234367	0.069949046	-0.291708224	0.267342022	-0.247800074	-0.347525439	-0.08611798	0.088096393	-0.274989027
Chr1	124300	124400	56.48614544	-0.031592002	0.004610595	47.49033345	5.53E-12	5.20E-10	0.392993651	0.347489827	0.294182222	0.129790202	0.350104195	-0.282207555	0.239455925	-0.045045674	-0.257675126	0.072192001	0.549047839	0.25317816	-0.004032674	-0.1082395	0.282063754	0.059468494	0.213529084	0.179634924	0.294785481	-0.373668421	0.135189769	-0.368405724	0.463369563	-0.351787365	-0.775664161	-0.502427298	-0.410563037	0.383666762	0.066550958	-0.268328923	0.25565915	-0.255907117	-0.396373282	-0.039332023	0.153265535	-0.675959613
Chr1	124400	124500	147.5564746	-0.047028533	0.007076071	45.25236743	1.73E-11	1.39E-09	0.743055324	0.123380308	0.249489689	0.295818165	0.694342047	-0.548953905	0.352600733	0.017821096	-0.284776537	-0.097531619	0.891502205	-0.465754246	0.401403709	-1.270656625	-1.173629204	0.109846877	0.83114004	-1.106949358	0.672869331	0.069909607	0.049299327	0.003406038	0.816269407	-0.038547299	-1.025247626	-0.65214576	-0.28532947	0.682609321	0.017970497	-0.190964752	0.507999838	-0.095914067	-0.567888644	0.174671834	0.412697548	-0.313813825
Chr1	124500	124600	57.65670432	-0.019609689	0.004331259	20.64011884	5.54E-06	7.37E-05	0.154053073	0.05259696	0.075613613	-0.130438124	0.350706435	0.102349995	0.020247385	0.033844314	-0.462378022	-0.401396147	0.528298792	-0.009537407	-0.190329873	0.483106571	-0.186590704	-0.054264163	0.48049583	-0.865409668	0.675034166	-0.427146229	0.237134017	-0.009170449	0.23744331	-0.419811719	-0.4320567	0.130599472	-0.364786004	0.340664767	0.156671989	0.159612598	0.200798483	-0.018741822	-0.192411384	-0.045959773	-0.017265164	-0.191578419
Chr1	124600	124700	199.2900691	-0.025333321	0.003988254	41.26971938	1.33E-10	8.12E-09	0.499686966	-0.024233326	-0.024340378	0.059465311	0.172407159	-0.412228449	0.330273719	-0.0913934	-0.160773733	-0.161362228	0.372923746	0.149243695	0.170257161	0.38571038	-0.810230339	0.079029959	0.151330433	-0.59047722	0.408174874	-0.05813478	-0.20887201	0.191798638	0.365670936	-0.162068738	-0.6728275	-0.26026738	0.004489045	0.518474442	-0.156191693	-0.194948027	0.27070308	-0.120164436	-0.113771727	0.00406923	0.192812058	-0.104235465
Chr1	124700	124800	218.2525799	-0.029337118	0.003402216	75.8541931	3.05E-18	1.62E-15	0.44202942	-0.006506108	-0.125425893	0.045015657	0.416997239	-0.073022635	0.27825968	0.073282821	-0.084173462	-0.11699645	0.332890889	-0.038684318	0.254499476	0.161936782	-1.471007003	0.355101313	0.511090392	-0.576992881	0.293200139	-0.035304942	-0.275997194	-0.203258158	0.396241833	-0.494016981	-0.284703747	-0.040974864	-0.193919574	0.419751858	-0.090864294	-0.188831088	0.314390079	-0.089626726	-0.09003913	0.053908786	0.248640478	-0.116891393
Chr1	128100	128200	66.20436842	-0.018218809	0.00405163	20.38836047	6.32E-06	8.23E-05	0.445728698	0.260922568	0.089771391	0.166186875	0.179146144	-0.542660946	0.391567832	0.075075898	-0.02282431	-0.396730025	0.420801318	0.071756235	0.212963023	-1.006783506	-1.194605491	0.696157273	0.327976534	-0.936424563	0.038441809	0.157672026	0.088875956	-0.05413176	0.418189675	-0.134113731	-0.618634802	-0.132372397	0.239295755	0.286662212	0.167035602	-0.103769122	0.154822539	-0.034159945	-0.141100161	0.04430455	0.306568902	0.078387941
Chr1	128600	128700	71.69077223	0.019819607	0.004790715	17.45505325	2.94E-05	0.000299235	-0.373141548	-0.25766433	-0.066770734	-0.319171426	-0.196993311	0.144008273	-0.35019038	-0.389542487	0.065033743	0.2593224	0.042464726	0.38056556	-0.074766932	1.354464018	0.326247537	0.170528667	0.175722894	0.176241289	-0.515317495	0.30483554	-0.439100374	-0.209805363	-0.161844325	0.164009473	-0.403805721	-0.465947578	0.366324976	-0.187958661	-0.234741876	0.193244678	-0.045762457	0.118340672	0.246791035	-0.199681146	0.057174685	0.346885976
Chr1	128800	128900	58.08222526	0.018153316	0.004636641	15.49564281	8.27E-05	0.000706614	0.164054168	-0.236432896	0.171980213	0.025342064	-0.045309787	0.525493443	-0.272980292	-0.330045947	-0.080281415	0.585594234	-0.151292241	-0.203657106	0.080619237	0.634369322	0.096697732	-0.403057074	-0.047885043	-0.180462806	-0.502491821	-0.242741148	-0.005076266	-0.264825813	-0.042372254	0.061972936	-0.396946937	0.295533663	0.486109423	-0.041638805	0.140011366	0.242023215	-0.167203018	-0.056749557	0.133206952	-0.147341814	-0.070149297	0.245933368
Chr1	129100	129200	236.2719925	-0.021708456	0.003883552	31.8662017	1.65E-08	5.22E-07	0.433638182	-0.158169627	-0.028242606	-0.10561819	0.092592593	-0.267061715	0.250974502	0.027634441	-0.705974145	0.245872061	0.532844287	-0.21617322	-0.023859822	0.076521061	-0.300533442	-0.09029373	-0.020737394	-0.788234021	0.183656414	0.065230673	-0.184482107	-0.078094655	0.376659163	-0.042104395	0.178465046	-0.065446238	-0.020202799	0.381657269	-0.037318733	0.032795838	0.187518433	-0.048722066	-0.129250712	-0.030214726	0.210703668	0.063970714
Chr1	129900	130000	107.4705202	0.018862801	0.004798368	15.32990609	9.03E-05	0.000760961	-0.144389021	-0.436552205	-0.230628436	0.001424599	-0.407853889	0.14621274	-0.400896161	-0.107841625	0.248584098	0.329834808	-0.026265627	0.434247121	0.042271887	0.84978887	0.199747962	0.488406683	-0.030435556	0.211902731	-0.265310275	-0.053689168	-0.209537022	-0.121120963	-0.714046256	-0.072811464	0.117245912	0.55207231	-0.010097494	-0.08473803	-0.035215994	0.048121551	-0.147189326	0.089150579	0.145156723	-0.409921899	-0.219250656	0.223622495
Chr1	130400	130500	139.4127669	0.015264184	0.003223743	22.42747274	2.18E-06	3.36E-05	-0.121691603	-0.17793966	-0.168411369	-0.11702138	-0.121369033	0.026564396	-0.253865849	-0.310654456	0.272590842	0.411376886	0.058662392	0.344294539	0.184667689	0.758981657	0.227337355	-0.141015513	-0.143961126	0.507951749	-0.337940721	-0.055332797	0.148476242	-0.334758648	-0.506297206	-0.037116129	0.024670999	0.027728329	0.081119991	-0.031953337	-0.033014756	0.100055461	-0.153988443	-0.048877087	0.044931871	-0.079410635	-0.194470195	0.149679547
Chr1	130600	130700	244.657763	-0.015077847	0.00370241	16.65252336	4.49E-05	0.000425139	0.421770154	-0.000475424	-0.170379359	-0.156228702	0.046939021	-0.374090876	0.149309675	0.003647887	0.044653951	0.256648019	0.199912175	-0.502105242	0.051985976	0.059765948	-0.414951236	0.264874535	0.188277474	-0.341703366	0.159980377	-0.060791864	-0.30138465	-0.145845855	0.195357838	-0.083463126	-5.41E-05	0.338675284	-0.116233568	0.251137498	0.052879563	-0.078206427	0.163895836	-0.126956567	0.068227527	0.015614278	-0.085517548	0.024834931
Chr1	130700	130800	87.76433214	0.018110661	0.004211738	18.3341393	1.85E-05	0.000203727	0.189588455	-0.380045914	-0.101283945	-0.185740591	-0.11330754	0.163956676	-0.215212216	0.092920683	0.276659259	0.193954906	-0.294256607	0.511349947	0.129418724	0.467023512	0.644317525	0.395525579	0.078373879	0.395345028	-0.298047419	-0.537622852	-0.32605607	-0.07578014	-0.41065631	-0.178734587	-0.457825233	0.411326255	-0.02463631	-0.166955234	0.068216397	0.17051295	-0.255468284	0.047454554	0.076573323	-0.077032153	-0.357963416	0.144107167
Chr1	131400	131500	71.89621787	0.022568416	0.004598054	24.2855402	8.31E-07	1.49E-05	-0.317112573	-0.685499979	-0.104915919	-0.815808001	-0.359082166	-0.060502817	-0.200407768	-0.600905539	0.692110579	0.865816277	0.032986194	-0.205436337	-0.054441064	0.234322981	1.109489678	0.095655324	-0.099288932	0.480672887	-0.171582726	-0.131150334	0.313562902	-0.17420939	-0.39271823	-0.035212857	0.088003201	0.357871798	0.194663939	-0.269994148	-0.002751587	0.230356125	-0.138184765	-0.069032288	0.250082223	-0.054743547	-0.166670583	0.164057441
Chr1	132000	132100	241.7142849	-0.015292619	0.003963996	15.23088166	9.51E-05	0.000794507	0.378236475	-0.116632929	-0.122674179	-0.093812862	0.171836224	-0.032070011	0.20145028	0.002414233	0.122004583	0.095587688	0.466751994	0.169936491	-0.049493438	-0.353582693	-0.681150921	0.343936512	0.665203937	-0.385075391	0.051776393	-0.057483278	-0.518897003	-0.131455747	0.044827221	-0.217560493	-0.02587312	-0.301837637	0.061236183	0.160093914	-0.120161664	0.103492011	0.113885141	-0.047989202	-0.121277797	-0.053305286	0.275335543	0.002328829
Chr1	132500	132600	84.28148402	0.017555069	0.00447956	15.43935211	8.52E-05	0.00072396	-0.136860723	-0.374422815	-0.087300674	-0.43880014	-0.45493107	0.25087979	-0.008553929	0.143374759	0.058560267	0.330484443	0.027451025	0.047390346	-0.205421411	0.808018846	0.458904487	-0.028532715	0.022362148	0.540329899	-0.22401863	-0.194377072	0.351506276	0.200490492	-0.4361291	0.195762453	-0.645790963	-0.352222189	0.35844603	-0.010539403	-0.056976137	-0.193249086	-0.07608154	0.050964619	0.162225089	-0.129829768	-0.119079382	0.165965778
Chr1	136800	136900	122.1661007	-0.015074139	0.003836173	15.575189	7.93E-05	0.000683531	0.646879204	0.147895411	0.092936539	-0.033760957	0.192829392	-0.327686608	0.118366227	-0.295873807	0.049587326	-0.004628793	0.311031247	-0.474434854	-0.258311884	-0.087213595	-0.61297337	0.203997921	0.276419032	-0.604522633	0.205350377	-0.166238526	0.007137075	-0.401023886	0.029875999	-0.140812535	-0.30013206	0.009031392	0.150862153	0.476871249	0.201289199	0.271836316	0.202493703	0.022904391	-0.155396967	0.135967055	0.154600918	-0.04515165
Chr1	138300	138400	72.57974645	0.021164074	0.004512965	21.86469669	2.93E-06	4.31E-05	-0.016632533	-0.656288312	0.429471983	-0.335807254	-0.09900937	0.201318588	-0.074644087	0.287724639	-0.075550397	-0.094715632	0.073064098	0.196071056	0.00267477	-0.256243527	0.767367362	0.549348786	-0.187682131	-0.644136387	-0.313896115	0.04248162	0.008958544	-0.15762153	-0.194885798	0.173108569	-0.530418491	0.149774683	-0.008820869	-0.223395865	0.237283141	0.381186393	-0.20542849	0.089329152	0.392372682	0.200070906	-0.15890165	0.05247147
Chr1	141300	141400	272.7226567	0.032468552	0.006377919	24.89622895	6.05E-07	1.13E-05	0.472039373	-0.210525853	0.020912186	-0.080587001	-0.300939815	0.338893138	-0.344291026	0.556306316	0.516489153	0.418225137	-0.229500082	0.698013547	-0.316238952	0.630246517	0.615254608	0.452030034	-0.338129206	0.707642459	-0.5538516	-0.189947254	-0.389895536	-0.229500082	-0.58258397	-0.115123441	-0.94457607	-0.393237805	0.143192667	-0.275858674	0.028955846	0.23808808	-0.468904415	0.065935686	0.236385089	0.447904089	-0.656840153	0.034017012
Chr1	142100	142200	289.1355446	0.035202833	0.005607449	36.8258763	1.29E-09	5.76E-08	-0.155419736	0.227401199	0.4772104	0.189408761	-0.165069906	0.120580561	-0.586036667	0.342036508	0.311511855	0.362051943	-0.594922153	0.605156073	0.018347331	-0.377585085	0.284646557	0.387251043	-0.606928309	0.301386413	-0.597642065	0.026495571	-0.166603787	0.227954321	-0.583015089	0.039927862	-0.434411716	-0.257447928	-0.025513976	-0.190713066	0.281985576	0.487666811	-0.261410432	0.323523315	0.184604409	0.363171352	-0.61109922	0.051501276
Chr1	142400	142500	104.3579712	0.035847795	0.003973333	80.2721967	3.26E-19	2.29E-16	-0.666648619	0.149899823	0.504341338	0.018119418	-0.356916907	0.300377753	-0.660907177	0.24028459	0.510431955	0.024863777	-0.303510466	0.646559934	-0.05676046	-0.072129702	-0.295333727	0.465498862	-0.445443789	-0.287448781	-0.26792292	-0.094742271	0.37338066	0.155695241	-0.288677967	0.240795851	0.057153315	-0.133309398	0.071786407	-0.360272913	0.14134537	0.23173678	-0.330346245	0.166140464	0.24045503	0.142987388	-0.305002138	0.243519524
Chr1	142500	142600	30.69842686	0.026492854	0.006246595	17.68754983	2.60E-05	0.000270122	0.053867348	0.325985725	0.349461295	0.13069215	-0.184037513	0.658984719	-0.936225694	0.453444743	-0.509817443	0.336750244	-0.260778696	0.298979846	0.195206629	0.435911364	0.422499759	0.569682618	-0.214395572	0.166761405	-0.252303561	-0.027279684	-0.014845402	0.028798168	-0.600785669	-0.339382349	-0.839572529	0.06253965	0.057590434	-0.212899776	0.143594387	0.353000412	-0.237020632	-0.166558914	0.092488642	0.214233915	-0.436413899	-0.118156119
Chr1	142600	142700	76.31418109	0.023086598	0.004622286	24.56402247	7.19E-07	1.31E-05	-0.127609228	-0.218297303	0.112045983	0.017135345	-0.195007218	0.041984675	-0.40899466	-0.083305401	0.093761273	-0.404655724	-0.472664188	0.218312136	-0.135976166	0.533943731	-0.165648589	0.20866826	-0.073801636	0.616845345	-0.094618439	-0.165648589	0.04542439	0.145470911	-0.822584397	0.125858992	0.189424121	-0.089676204	0.100899556	-0.059804485	0.09733483	0.275986263	0.042514396	0.133337988	0.228357661	0.328622607	-0.33419763	0.296561398
Chr1	142700	142800	75.10549345	0.03677744	0.005144319	50.16526737	1.41E-12	1.56E-10	-0.296242374	-0.185796679	0.053594351	0.016446043	-0.259261217	0.112509613	-0.52921246	0.215406707	0.754573294	0.268648728	-0.23831126	0.223818947	-0.343044138	0.223099817	1.280333344	-0.00980073	-0.686070392	0.30103923	-0.47880924	-0.000531948	-0.057933226	-0.084988226	-0.578512076	0.420233589	-0.726249307	0.476430948	-0.190579626	-0.163683557	-0.044593639	0.447374915	-0.288701541	0.131029041	0.249236311	0.248765304	-0.465222613	0.205004065
Chr1	142800	142900	71.4545106	0.038974616	0.005021555	59.17057791	1.45E-14	2.99E-12	-0.099397816	0.623000786	0.561005441	-0.030507675	-0.077005554	0.487999435	-0.44221576	0.565021855	0.400351485	0.437411136	-0.222070932	0.157318866	-0.400107685	0.192014607	-0.163080351	0.16660009	-0.329811575	0.662711367	-0.685314165	-0.220687384	0.363468208	-0.873060443	-0.551893292	0.221576431	-0.899381721	-0.176429464	-0.103854512	-0.1449247	0.097294095	0.349099079	-0.530308583	0.129111473	0.164483926	0.393140249	-0.370655998	0.349099079
Chr1	142900	143000	93.24987782	0.038336739	0.004665624	65.94621232	4.63E-16	1.47E-13	-0.244202547	0.35198721	0.439627559	0.114605614	-0.322786619	0.144429829	-0.772720866	0.390176365	0.19300458	0.154846445	-0.292224061	0.353051929	0.093100774	-0.343335739	-0.624943266	0.266420354	-0.421593781	-0.420380413	-0.402900293	0.159113875	0.053041285	0.39810707	-0.463467512	0.440462597	-0.628441558	-0.112958013	0.47249445	-0.327612165	0.015876892	0.433097622	-0.242593294	0.199333067	0.459371494	0.383418187	-0.242593294	0.347186223
Chr1	143000	143100	76.93986103	0.022663179	0.005262878	18.06970908	2.13E-05	0.000228849	0.078230785	0.176243935	0.817995013	0.249020142	0.023244179	0.337499209	-0.091694216	0.505665311	-0.161339628	0.075894436	0.160894675	0.11687557	-0.321498093	-0.12176988	-1.115823066	-0.051125185	-0.147320934	-0.208972035	-0.307535869	0.106230197	-0.044332024	0.429836347	-0.250391962	0.039588378	-1.083546663	0.002891706	0.344201888	-0.105474763	0.114348073	0.409363532	-0.212775275	0.11662302	0.184219319	0.373878792	-0.434638869	-0.004506043
Chr1	143300	143400	219.6894496	0.038464855	0.006774986	30.12835858	4.04E-08	1.13E-06	-0.40315584	0.352056167	0.79224944	0.484768801	-0.155593196	0.616587841	-0.313901581	0.454631219	0.097566261	0.171525247	-0.097510534	0.427973232	-0.04086189	-0.421450535	-2.081724816	0.118397445	-0.435158271	-0.403286632	-0.589406619	0.158647106	0.404404587	0.785322613	-0.589109033	0.317553419	-0.237873922	-0.648951491	0.22191814	-0.506283241	0.246969644	0.713799502	-0.144290792	0.436694877	0.379988586	0.237353593	-0.407871818	0.058022491
Chr1	143600	143700	201.0167754	0.024596446	0.003653502	45.00022426	1.97E-11	1.56E-09	-0.137098638	-0.309547943	0.28221585	0.031134581	0.02691529	0.278248806	-0.116950502	0.402560657	0.309435744	0.072369959	-0.419720779	0.031335192	-0.099274256	-0.247634071	-0.597516889	-0.095107784	-0.266004799	0.396655288	-0.528176681	-0.203177261	0.164693169	0.184942171	-0.238898526	0.055405533	0.089233576	0.139603792	0.348199361	-0.351043104	-0.0627374	0.449703771	-0.100812311	0.158369769	0.201260194	0.074415714	-0.151371649	0.228374173
Chr1	143700	143800	159.2096507	0.020845063	0.003761838	30.39223025	3.53E-08	1.00E-06	-0.540425087	0.008470545	0.300750058	0.126294405	-0.035742428	0.122014114	0.049742196	0.269270279	-0.060528159	-0.011636577	-0.221477807	0.551476462	-0.032425428	-0.083273976	-0.319460316	0.086330666	-0.507999421	-0.185813363	-0.380565611	-0.10401463	0.147858346	0.223723226	-0.160681722	0.238956108	-0.038800817	-0.038667709	-0.016346994	-0.233615391	-0.048015081	0.347329379	-0.092777658	0.166566989	0.232352869	0.206981257	-0.154755107	0.188906383
Chr1	143800	143900	159.1769435	0.019188466	0.004590892	17.15381846	3.45E-05	0.000340916	-0.681978959	-0.122469862	0.080666184	0.227598504	-0.364632836	0.237526862	0.121985514	0.180340757	0.030534658	-0.146227246	-0.208214133	0.221830822	-0.211211942	0.036107361	0.215147025	0.291685525	-0.613154989	-0.300495243	-0.076370785	0.043294687	0.05768734	0.117810873	-0.215720368	0.105575422	0.02659547	0.367987288	-0.175789328	-0.189765476	-0.138502336	0.311038144	-0.115291909	0.134201263	0.175184381	0.365474319	-0.173010272	0.384563286
Chr1	143900	144000	125.4587855	0.024541247	0.003766481	42.29914945	7.83E-11	5.13E-09	-0.65547583	-0.267826707	0.027099893	-0.247139021	-0.151037296	0.408383576	-0.108302343	0.144926868	0.165794032	0.108546232	-0.437354873	0.012794743	0.060674764	0.541624539	0.196611461	0.052910227	-0.210060626	0.661302656	-0.389933968	-0.147564224	0.01393786	0.157099077	-0.486387617	-0.010093896	0.17516697	-0.064209759	0.018501292	-0.204732106	-0.138645751	0.331746489	-0.156354473	0.143136924	0.13700447	0.160347394	-0.172796146	0.330305169
Chr1	144000	144100	124.6563911	0.025177961	0.003667804	46.97436138	7.19E-12	6.57E-10	-0.472710844	-0.205057612	-0.10335124	-0.122119142	-0.317774418	0.025667913	-0.24544373	0.172823575	0.592874948	-0.293866879	-0.122479006	-0.111364749	-0.12301897	0.088583325	0.926700501	0.205733787	-0.26616821	0.592765342	-0.21078563	-0.128610469	0.038601169	0.275133062	-0.443192919	0.11370379	-0.1654005	0.202002182	0.087805802	-0.24779723	-0.156897724	0.114772849	-0.205629391	-0.090093519	0.359756529	0.152591991	-0.210403054	0.292648468
Chr1	144100	144200	81.76235395	0.020774217	0.004527313	20.98039148	4.64E-06	6.35E-05	-0.626319017	-0.015070555	0.120931677	0.173700821	-0.330308773	0.049485816	0.022853753	-0.117944371	0.588172535	0.574355309	-0.191813766	-0.258636479	-0.329667147	0.44403279	0.771578134	-0.061456718	-0.41590768	0.650308557	-0.184834377	-0.52920168	0.262759976	-0.340937002	-0.402014326	0.012011111	0.440087661	-0.073491504	0.10749142	-0.191813766	-0.174140205	0.107254504	-0.116560226	0.119287847	0.170756313	0.023607184	-0.289809411	0.011251598
Chr1	144200	144300	128.5464327	0.019785546	0.003954436	24.94028361	5.91E-07	1.11E-05	-0.456414126	-0.127418313	-0.079231563	0.009043293	-0.018477532	0.283736227	-0.219482282	0.120704002	-0.084868098	-0.358621248	-0.283638239	0.308182587	-0.352221646	0.464986667	0.675220226	0.556260995	-0.412368934	0.720774426	-0.062621404	-0.169627352	-0.246984696	-0.076506604	-0.397201644	0.212272829	-0.447804949	-0.051709014	0.066878265	-0.155360113	-0.002225304	0.134440542	-0.148547324	0.093437303	0.18570518	0.185847044	-0.074806115	0.208646914
Chr1	144300	144400	79.19899685	0.018526107	0.004114805	20.29499232	6.64E-06	8.57E-05	-0.490099058	-0.155680019	0.125950173	0.328166639	-0.008134952	0.27260626	-0.098917471	0.1513341	0.37140667	0.333358062	-0.168244328	-0.374198651	-0.322662412	-0.423435118	-0.211739978	-0.595463173	-0.509672591	0.601393149	-0.056474097	-0.141206632	0.394836336	0.293639675	-0.382345656	0.079992067	0.01815101	0.045485758	0.241795547	0.019697583	0.140712984	0.181124635	-0.099197198	-0.140342829	0.34943627	0.119714075	-0.043496243	0.152509412
Chr1	144700	144800	33.99152694	0.023605479	0.00600859	15.32901121	9.03E-05	0.000761258	-0.208269027	-0.236838179	0.357710371	-0.261784536	-0.190197454	0.025623615	-0.382747515	0.183342624	0.727340386	0.159008055	-0.745534785	0.60273756	-0.165794716	0.40822662	-0.010329649	0.49599953	-0.156018114	0.098764853	-0.088136449	-0.360122455	0.074609577	0.522622053	-0.596173185	0.606571458	-0.980690159	-0.086278502	0.436072021	-0.120726949	0.03133953	0.025050776	-0.190197454	-0.098710247	0.051168755	0.207273529	-0.017983222	-0.116928715
Chr1	145000	145100	23.82635102	0.023180384	0.005509975	17.72601089	2.55E-05	0.000265637	-0.231649653	0.13743826	0.321302453	-0.102806037	0.142332312	0.263435958	-0.423907136	0.29454478	0.423630387	-0.991407112	-0.202105378	-0.162768632	-0.370148482	0.760641444	-0.461599426	-0.036519312	-0.011455575	-0.191510262	-0.28978978	0.499152118	0.458805976	-0.564928672	-0.070090462	0.374562344	0.094793923	-0.173154004	0.124070105	-0.19856502	0.041898974	0.299560673	-0.211886398	-0.06524649	0.147905259	0.213818026	-0.120283376	0.281928214
Chr1	149100	149200	74.63268351	0.021769964	0.005078702	18.23265648	1.95E-05	0.000213032	-0.446405137	0.112397172	0.221177942	-0.286800321	0.020009154	0.206661062	-0.230471226	-0.009275049	0.260779087	0.572716477	-0.305018179	0.776709284	-0.214158128	1.267432939	-0.438648694	0.575208676	0.068440216	0.320272881	-0.286800321	-0.060137071	0.110283719	-0.618421812	-0.409548763	0.054493099	0.040687299	-0.621930954	-0.275011832	-0.0421013	-0.061029919	0.081984205	-0.306782081	0.046225483	0.031223319	0.206166395	-0.438261964	0.077934342
Chr1	149300	149400	46.72933416	0.02103543	0.005321395	15.26587341	9.34E-05	0.000782397	-0.287479784	-0.030473608	0.054897461	0.189124123	-0.373317988	0.308059707	-0.198456632	-0.222103776	0.624708999	0.254746372	-0.293330353	-0.275322912	-0.108032009	0.014566446	0.202413946	0.250731279	-0.271643236	0.545875762	0.004630193	0.097387334	-0.286418589	0.069890962	-0.567815204	-0.16686711	0.635667297	-0.17077818	0.218575607	-0.124056882	0.073201796	0.133516811	-0.386901721	0.199765757	0.064910422	0.166052815	-0.35986096	0.014135855
Chr1	149700	149800	37.83404271	0.023208342	0.005984576	14.71200255	0.000125246	0.000996414	-0.318583839	0.296891971	0.394179659	-0.287414312	-0.504349828	-0.194058903	-0.294649178	-0.228284458	0.475300444	-0.385825735	0.189741128	0.473752903	-0.293331047	1.258536082	-0.233331057	0.803171122	-0.32665112	-0.028650668	-0.292014118	-0.091410794	-0.323284269	0.30605197	-0.269160358	0.201008573	-0.295968515	-0.016093546	-0.39427905	-0.292672432	0.242040212	0.07603026	-0.090838183	0.172673226	0.274845468	0.303876287	-0.385825735	0.078577842
Chr1	150500	150600	61.23936139	0.021442155	0.00500912	18.09020494	2.11E-05	0.000226807	-0.510351909	0.31838889	0.130572269	0.293604437	-0.218114582	0.037110363	-0.315163142	0.3354881	-0.223272029	0.655310109	-0.105778466	0.175880229	0.043731279	0.176482859	-0.408780926	-0.313046822	-0.294555866	1.160122849	0.015716903	-0.018013954	-0.049378125	0.042078897	-0.059631362	0.222437166	-0.218114582	-0.315586779	-0.227650469	-0.399769684	-0.008393661	0.216003081	-0.225260582	0.118705879	0.408611519	0.017736071	-0.386802556	-0.070315403
Chr1	150600	150700	70.0943715	0.024047554	0.004815266	24.65769229	6.85E-07	1.26E-05	-0.281809108	0.621139496	0.221934289	0.001254672	0.03559208	0.166378687	-0.466250247	0.231414781	-0.311639985	0.418462369	-0.248658812	0.632208077	0.35142295	-0.163922589	-0.977926856	0.241087084	0.134503581	0.649322554	-0.403038669	-0.183537591	-0.12253435	-0.277441713	-0.368565901	0.298772737	0.376813733	-0.190705853	-0.245811855	-0.334141533	0.103862585	0.155652281	-0.188995891	0.123536634	0.41216729	-0.088662928	-0.431869504	0.109987505
Chr1	150800	150900	143.3407234	0.02064101	0.003622681	32.13458685	1.44E-08	4.65E-07	-0.395825546	0.10970726	0.254905176	0.15379761	0.000930109	0.348596049	-0.119382922	0.027771721	-0.02568622	0.187491704	-0.420124545	0.044786988	-0.059249142	0.344399692	0.582189012	-0.026567255	-0.030244038	0.436038904	-0.309300491	-0.007742565	-0.191159219	-0.324208024	-0.254257217	-0.017635037	0.254663458	-0.112974754	0.002802337	-0.402290778	0.106630152	0.223507804	-0.250649833	0.052177217	0.174261712	-0.06557346	-0.309479186	0.017693327
Chr1	151200	151300	197.4719126	-0.014037387	0.003640648	14.93510508	0.000111273	0.000904645	0.425505171	-0.148483558	-0.146283357	-0.054172312	0.232726631	-0.368386527	0.110895736	-0.148483558	-0.180117736	-0.02133115	0.137563332	0.092381902	-0.019952356	0.121314441	0.128027339	0.435744796	0.18882181	0.060954147	0.387725184	-0.056888741	-0.156851748	-0.048106008	-0.151151457	-0.230502684	0.22075399	-0.06430341	-0.373389083	0.025748632	-0.059392381	0.150714527	0.046752196	-0.029845161	-0.182844837	-0.119117041	-0.07241585	-0.133610876
Chr1	151600	151700	76.45251861	0.024324344	0.004859209	24.34338538	8.06E-07	1.45E-05	-0.446239841	0.364752579	0.3288348	0.265690023	-0.036460804	-0.068709113	-0.382794304	-0.215942222	0.579584635	0.630597973	-0.244345189	0.306090381	0.045279954	0.028920564	-0.590018167	0.247029755	-0.211156101	-0.032515161	-0.318929184	0.234688006	0.377941567	0.130450734	-0.442869494	0.141469462	-1.085253629	0.330586441	-0.222027524	-0.214345083	0.187382291	0.360900825	-0.011559602	0.329929825	0.17889939	-0.015726434	-0.383153139	-0.146984214
Chr1	152200	152300	66.61006495	0.023527809	0.004503113	26.9177079	2.12E-07	4.66E-06	-0.123008085	0.081298241	0.160673779	0.40172556	-0.08413378	0.62990665	-0.577522744	0.35757167	0.720719637	0.538682961	-0.276010035	-0.521321818	0.027196568	0.736045183	-0.674489539	0.14353604	-0.426988669	-0.456736013	-0.164025383	0.219919509	0.076490255	-0.136900297	-0.163314345	0.275517454	-0.555431852	-0.386595618	-0.091892944	-0.368043776	0.11333967	0.195459478	0.128226488	0.229696848	0.29815149	0.043918269	-0.363544936	-0.008115913
Chr1	152400	152500	45.20474886	0.018716206	0.004739099	15.624096	7.73E-05	0.000668744	-0.573742545	0.219442504	0.297650332	0.309060915	0.0291363	0.855004172	0.117201262	0.348123483	-0.563637238	0.343119085	-0.250462979	-0.688374944	0.278679465	0.720611204	0.266269917	-0.471325262	-0.198980077	-0.197416745	-0.410292103	-0.506382533	0.033580835	0.283165693	-0.027144566	0.03491153	-0.839483696	-0.061808387	0.238048179	-0.017917192	-0.066081635	0.154407494	-0.025756692	0.206116783	0.286521233	-0.053299676	-0.276635035	0.207690918
Chr1	152900	153000	74.24409167	0.021455035	0.00472369	20.35064216	6.45E-06	8.36E-05	-0.374314872	-0.189686812	-0.164331238	0.219583744	-0.22824738	-0.025742788	0.059586374	0.086239543	0.552831667	0.156088025	-0.055442565	-0.018341416	0.337873378	0.822095555	0.088877977	0.080948156	-0.446977235	0.196527314	-0.547468653	-0.096217738	0.385222024	0.558934285	-0.398500827	0.173345049	-0.417846177	-0.651078207	0.365337373	-0.36851217	-0.0263137	0.104608044	-0.046439306	-0.084279771	0.116811242	0.074572767	-0.268879982	0.029138316
Chr1	153200	153300	47.21460774	0.0216954	0.005213107	17.39668574	3.03E-05	0.000307152	-0.048854705	0.500461601	0.172200029	-0.219448395	-0.325052233	-0.041741248	-0.418125656	0.08755444	0.340211896	0.050591828	-0.165781139	0.45812179	-0.029376477	-1.060938773	0.553092168	0.10288095	-0.179865801	-0.08907653	0.280807608	-0.604697602	0.719325531	0.044756012	-0.18426501	0.243080897	-0.36611064	-0.109848374	0.242352631	-0.154707504	-0.238129222	0.241623997	-0.019735101	-0.004095977	0.417730688	0.123593659	-0.290916636	-0.0276187
Chr1	154800	154900	129.4306417	-0.027693233	0.004208628	44.33002821	2.77E-11	2.07E-09	0.52334488	-0.071891267	-0.131692434	0.133741466	0.154863886	-0.072928431	0.22039316	-0.047560204	-0.176322969	-0.368596553	0.573809232	-0.145628127	-0.064136213	-0.92372941	-0.752488239	0.459739562	0.179170497	-0.308726823	0.506779186	-0.127376215	0.10910783	-0.683537193	0.276303552	-0.197846353	0.165017017	0.010062008	-0.450696678	0.516465609	0.02241643	0.147610055	0.437575322	-0.028151836	-0.151642023	0.104069042	0.311569846	-0.149087611
Chr1	155100	155200	62.34852597	0.023257431	0.005182545	20.29043672	6.65E-06	8.59E-05	-0.489050258	-0.316319366	-0.223054239	-0.067124702	0.143187757	0.403098027	-0.46491194	0.03569165	0.563350288	0.48258654	-0.386521828	0.215057605	0.094663426	0.332014929	0.099029562	-0.363597395	-0.005229251	-0.562508927	-0.427201184	-0.247790125	0.237580127	-0.102495315	-0.266524099	0.247728082	0.342048354	0.27416965	0.363464568	-0.483443923	-0.268531467	0.456816993	0.008761437	-0.015306323	0.116670803	0.046712066	0.019988692	0.206989787
Chr1	158700	158800	200.5140559	-0.024497564	0.004380168	32.22673682	1.37E-08	4.46E-07	0.320742348	-0.188772951	-0.098926333	-0.141318485	0.238011434	-0.06185337	0.238011434	0.015003135	-0.159279009	-0.072941045	0.563225632	-0.357678458	0.128298977	-0.035564272	-0.633718745	0.096341209	-0.065105615	-0.198858864	0.627624577	-0.384241754	-0.122900851	-0.164734317	0.190438871	-0.050313042	0.294591579	0.219776121	-0.17570721	0.511694054	-0.156038817	-0.098593057	0.17039031	-0.238698176	-0.13903194	0.023091216	0.041049676	-0.134014262
Chr1	158800	158900	153.1796655	-0.015593875	0.003935685	15.97163634	6.43E-05	0.000575034	-0.065897811	-0.238997255	-0.3376886	-0.125500267	0.027123016	-0.05798332	0.079058861	-0.186900812	-0.289731758	0.072893488	0.294071752	0.02605967	0.043374069	-0.281809376	-0.08458343	0.229946434	-0.112122146	0.152521023	0.445312716	-0.11182951	-0.142137791	-0.026614603	0.215326752	0.089149019	0.827132477	0.07109028	-0.166395467	0.344633092	-0.197263823	-0.154893799	0.013640411	-0.181823874	-0.025787369	-0.024685129	-0.029790066	-0.088896853
Chr1	159900	160000	150.7241234	-0.023454637	0.004077877	33.41653275	7.44E-09	2.61E-07	0.541014467	-0.025188611	-0.25584562	0.162687282	0.39193158	0.197963366	0.260851072	-0.103302923	0.02800758	-0.25753318	0.328442094	-0.015019162	0.164074671	-0.364578278	-1.789286696	0.427130088	0.150776681	-0.474111842	0.021203385	-0.273664229	-0.516116693	-0.171978666	0.307479732	-0.060252053	-0.013022352	0.05871021	-0.105276826	0.295445264	-0.068523054	0.000737294	0.493245933	0.189193908	-0.160882176	0.344772977	0.349547727	-0.058632949
Chr1	166400	166500	305.8083087	0.049183226	0.00693828	46.88164464	7.54E-12	6.86E-10	-0.910358753	-0.193339852	0.199339525	-0.211944098	-0.519094009	0.378789083	-0.139387096	0.569448039	0.732992247	0.562214337	-1.132466207	0.654470328	0.039588184	0.623551683	0.93746276	0.565953914	-0.179166003	0.488158872	-1.253721361	-0.392067885	-0.03703805	-0.093190816	-0.8755307	-0.074278465	0.057183895	0.311695391	-0.249305752	-0.996818975	-0.133847731	0.48865773	-0.261754018	0.297244802	0.166417869	0.398939305	-0.213485049	0.394686857
Chr1	169300	169400	90.44951076	-0.028798922	0.006615856	19.01577415	1.30E-05	0.000150911	0.418772539	0.638223164	0.199745162	0.31725501	0.503697213	-0.005056985	0.261891604	-0.054860541	-0.396924535	-0.634244886	0.481945922	-0.057595508	-0.164759603	0.23390069	-0.408939159	0.241404709	0.221443341	-1.427472374	0.057862565	-0.046933625	0.25569591	0.239582996	0.71874643	-0.293364254	-1.003138507	-0.311055402	0.174540939	0.31687111	-0.098998522	-0.413390944	0.302400627	0.176234989	-0.460325151	-0.172823878	0.604334361	-0.414665409
Chr1	172200	172300	43.88995858	-0.021226017	0.00472386	20.29767464	6.63E-06	8.56E-05	-0.040146803	-0.544128207	-0.078089049	0.178606002	0.269341279	-0.772319386	0.167839571	0.410924387	-0.335908236	0.84081085	0.182725636	0.116218582	0.044687225	0.228079313	0.071151206	0.193790246	0.082219965	-0.194552387	0.319219066	-0.224244072	0.019572418	0.361627213	0.076031925	0.024171386	0.251017382	-0.385671611	-0.128239911	0.244725979	-0.242356897	-0.242356897	0.098011251	-0.184966338	-0.501860693	-0.108976655	0.038790334	-0.235744074
Chr1	174800	174900	100.9011365	-0.021005175	0.004006649	27.88395738	1.29E-07	3.03E-06	0.510382108	0.179218622	-0.203342933	-0.032885473	0.150439889	-0.599334676	0.241813565	-0.365768431	0.078737229	0.025744141	0.225527755	-0.017423718	0.221070311	-0.349499768	0.043423702	0.221784428	0.333370921	-0.422663115	0.351918823	-0.020587293	-0.348174371	-0.08536078	0.082477078	0.034306155	-0.299459086	0.221784428	-0.221915039	0.341443115	-0.154105847	-0.161769275	0.070832031	-0.09422121	-0.214409182	-0.032672545	0.209596101	0.07972234
Chr1	175200	175300	262.7837838	-0.023990621	0.004524384	29.55755912	5.43E-08	1.45E-06	0.358798577	-0.492074358	-0.162163828	-0.220155037	0.236376474	-0.264383656	0.422886388	-0.02391888	0.046087066	0.150206522	0.377022336	0.096961845	-0.022484948	-0.053877119	-0.029108867	0.121886003	0.046466652	-0.622132818	0.565897299	-0.25396975	0.073910151	-0.476502399	0.425281873	-0.152721271	0.133080868	-0.12903883	-0.093559199	0.373032813	-0.19687576	-0.150022285	0.200191814	-0.234932269	-0.115727064	-0.033595261	0.145324061	-0.046167144
Chr1	176200	176300	29.74102037	-0.03593441	0.005824946	38.94718359	4.35E-10	2.25E-08	0.866875185	-0.460692353	0.025905757	0.118486575	0.412699292	-0.349357283	0.396188296	0.373875521	-1.376610892	-0.030469642	0.454377323	-0.218773173	-0.242080547	0.484035892	-0.469834937	0.553365136	0.207778314	-0.522132523	0.098832699	0.021997777	-0.110427434	-0.084215214	0.73143999	0.200880954	-0.707594942	-0.192048764	-0.003001668	0.462089711	-0.084215214	-0.276960587	0.406717134	-0.37146147	-0.404389272	0.013493996	0.288614902	-0.213388541
Chr1	176300	176400	38.32971938	-0.026812058	0.005544725	24.02626414	9.50E-07	1.66E-05	0.051825836	-0.361028179	-0.011571215	0.20976699	0.314776196	-0.135857197	-0.070728386	0.121230316	-0.534145542	0.146950882	0.424390437	0.025876469	-0.193865746	-0.596006896	0.28677006	0.579350671	0.666237209	-0.728305261	0.34842053	-0.725709707	-0.230192341	-0.355667485	0.699127065	0.104797431	-0.528102831	0.010391222	-0.268086617	0.211573747	-0.308944429	-0.115328384	0.505791912	-0.02161751	-0.080643855	0.098952608	0.471143212	-0.011571215
Chr1	180100	180200	226.1089674	-0.01937967	0.00331538	34.91953473	3.44E-09	1.34E-07	0.407726245	-0.242851107	0.026081687	0.131909989	0.345541526	-0.014444581	0.246119191	0.173622624	-0.443216675	-0.084139805	0.19339417	0.118634076	0.064010963	-0.556183179	-0.493553511	0.270637169	0.195396523	-0.693498057	0.280706134	-0.124931688	-0.068198261	-0.071179932	0.397674029	0.018863234	-0.164237986	-0.141617401	-0.138486705	0.232844549	-0.04825527	0.056539713	0.248589825	-0.08248918	-0.169691249	0.00678204	0.202741343	-0.080840441
Chr1	181200	181300	957.1847744	0.010759248	0.002121863	25.51022338	4.40E-07	8.64E-06	0.081278454	0.038589458	0.017844711	0.11819856	-0.220042321	0.196413651	-0.128652128	0.093138539	0.225046534	0.11001839	-0.01167405	-0.109743848	-0.111421226	0.099211042	-0.188923129	0.010278462	0.021434786	0.031443892	-0.08296478	-0.049695968	-0.035535453	-0.154594457	-0.311686614	-0.007325192	0.105455926	-0.006533953	0.099965828	-0.154168108	0.031443892	0.139163552	-0.194513753	0.020637763	0.111457212	0.091461613	-0.041108538	0.166101253
Chr1	181300	181400	290.4747197	0.034813152	0.004854884	49.83201843	1.67E-12	1.82E-10	-0.522972457	-0.229980117	-0.002590679	-0.099677072	-0.516793882	0.08051487	-0.317574574	0.303305055	0.437057657	0.617015038	-0.645354577	0.484849278	-0.224935136	0.853513494	0.436261716	0.431956033	-0.066057288	0.634515441	-0.683716396	-0.221414117	0.220171712	-0.17251568	-0.605689598	-0.065305649	0.305863645	0.057580236	0.030764218	-0.619084579	-0.126709461	0.318473785	-0.334681119	-0.008430244	0.075139164	0.131166706	-0.209739064	0.255073642
Chr1	182400	182500	294.9301484	0.027554684	0.003126841	77.28486941	1.48E-18	8.60E-16	-0.215289666	0.040565452	0.196054285	-0.282245586	-0.130820093	0.23306624	-0.399769516	0.15856835	0.177093385	0.394934338	-0.368329066	0.406308155	-0.178548963	0.439180384	0.545826994	0.318034924	-0.230448617	0.467183865	-0.61187988	-0.221382995	-0.077380834	-0.129062526	-0.442880116	0.040837019	-0.800171096	-0.223827551	-0.060532719	-0.190771902	0.047136563	0.282304575	-0.099432079	0.138280313	0.289750316	0.210973203	-0.021732805	0.298407652
Chr1	182600	182700	419.9071056	-0.014999753	0.003983075	14.82631284	0.000117879	0.000947517	0.475546479	-0.181736006	-0.143133167	-0.02949665	0.228071838	0.08418036	0.231335715	-0.155005057	0.148924532	-0.265501378	-0.053780234	-0.644385748	-0.021803573	-0.417284492	-0.439778668	-0.027125177	0.249095089	0.151325714	0.228154559	-0.173626339	-0.058262612	-0.095459913	0.241370178	0.11438929	0.371466755	0.029126048	0.123667964	0.136946429	-0.233025549	-0.141796323	0.271302348	-0.199984213	0.080153167	-0.162088636	0.227368518	0.050848755
Chr1	183400	183500	59.47771135	-0.022546675	0.005079599	19.73689175	8.89E-06	0.000109691	0.256699677	0.303594671	-0.041153583	0.079912017	0.130872705	0.109720826	0.369692416	-0.132420155	-0.376427365	0.061387605	0.182901648	0.256995705	0.33112948	0.507693593	-0.386102189	0.281065642	-0.241932417	-0.663538113	0.349568513	-0.283088397	-0.322796105	-0.483130663	0.171954316	0.027779212	0.099522734	-0.416938166	-0.502041734	0.629758078	0.206697307	-0.274078227	0.22920186	0.000104961	-0.132807924	0.109392978	-0.130482871	-0.308708034
Chr1	183500	183600	331.1866486	-0.015476865	0.003927574	15.95595787	6.48E-05	0.000579001	0.189546289	-0.23607366	-0.002444605	-0.1421412	0.230872166	-0.042325251	0.394645786	0.061961371	0.05470229	0.031861999	0.239798826	0.159600226	0.207113568	-0.539162467	-0.284426812	-0.052294838	0.290220308	-0.215592228	0.171762457	-0.158989488	-0.048158942	0.203542473	0.167883875	0.098178153	-0.223391178	-0.43638001	0.20455607	0.272065327	-0.033430018	-0.166556569	0.150992037	-0.103203129	-0.341213931	-0.132678211	0.25068636	-0.221527046
Chr1	183600	183700	85.79778146	-0.031827605	0.004668071	46.95856841	7.25E-12	6.62E-10	0.67130579	0.118355165	-0.413521057	0.019364101	0.143553719	-0.378532915	-0.023592124	0.286970062	-1.037942317	0.244617647	0.23867713	-0.188744094	0.389723211	-0.609702505	-0.269895034	-0.380164369	0.618038897	-1.069708407	0.549421817	0.008183252	-0.184176793	0.116736628	0.268762856	0.09270865	0.377417061	-0.284791818	-0.11191579	0.649243133	0.073289284	0.063240621	0.300679912	-0.022827377	-0.105964293	-0.069181972	0.175223084	-0.254851154
Chr1	184700	184800	321.7674208	-0.013588871	0.003107357	19.38692227	1.07E-05	0.000128301	0.217523376	-0.011026415	-0.000568153	-0.107434778	0.103927118	-0.116645461	0.183629045	0.013759626	-0.208851667	-0.030431284	0.135303921	-0.106482953	0.454746832	0.064204566	-0.388660436	-0.032173163	0.245962643	-0.076085233	0.01156941	0.031471541	0.04848038	-0.172823848	0.264212462	-0.002843499	0.005607723	-0.065146381	-0.213528865	0.001009839	-0.205135351	0.012132926	0.20733454	-0.101665483	-0.214993604	-0.001452584	0.129429231	-0.074356021
Chr1	187900	188000	99.21667648	-0.020473546	0.004781289	18.78568631	1.46E-05	0.000167268	0.311554789	-0.007570071	0.047172893	0.294183176	0.218664089	-0.050867292	0.156767032	-0.291653421	-0.301127556	-0.063352445	-0.071886469	-0.887939497	-0.287724154	0.19302376	-0.66057031	0.056888048	0.163479484	-0.231291553	0.497449797	-0.652463362	-0.121611843	0.176242566	0.368271138	0.113843933	0.793647616	0.086454595	-0.27703844	0.326157959	-0.330467901	0.071645108	0.271282773	-0.080924525	0.012114046	0.063465384	0.156190223	-0.06200957
Chr1	189000	189100	127.1054535	-0.019785211	0.003835459	26.98896022	2.05E-07	4.52E-06	0.372204535	0.050054137	-0.166448269	-0.018732205	0.114191379	-0.125339956	0.401874108	-0.133432377	-0.357749675	-0.273264124	0.027649105	-0.14538398	0.491487333	0.020372959	-0.449062448	-0.10433292	0.362134881	-0.074423277	0.319163058	0.115709526	-0.259225591	-0.226734154	0.19612181	-0.204209481	-0.230394107	0.567783968	0.046237902	0.185607438	-0.194205799	-0.273462829	0.123427324	-0.134875794	-0.014740424	-0.064589623	0.094770632	-0.03818306
Chr1	189100	189200	149.5815276	-0.01691507	0.003601975	22.0577518	2.65E-06	3.96E-05	0.597104661	0.002543108	-0.086700357	-0.101397377	-0.159217471	-0.408106317	0.094766861	-0.003782354	-0.356644707	0.2738291	0.116573863	-0.156552635	0.265787886	0.449038658	-0.153736398	0.04755763	0.421082806	-0.641321848	0.242223539	0.145696881	0.107212435	-0.310784797	0.226697698	-0.077478976	0.195994445	0.356594679	-0.020074562	0.069147184	-0.098084989	-0.057163138	0.01455516	-0.152642678	-0.263636506	-0.116550284	-0.08923913	-0.373292069
Chr1	189800	189900	516.4097091	0.030462229	0.006471571	22.21831671	2.43E-06	3.68E-05	-0.370508911	-0.06625677	-0.17909558	-0.351420626	-0.303362911	-0.174624584	-0.206985189	-0.447787972	0.408958877	0.560845945	-0.451312983	0.834953062	0.097606203	0.969774276	1.193125996	0.532457976	0.41802381	1.045308823	-0.594966058	-0.32468672	0.429476417	-0.216096521	-0.663872075	-0.303876764	-0.535886243	-0.004814452	0.099744653	-0.563246261	-0.251244157	0.219754461	-0.001935029	-0.15683147	-0.097586932	-0.667835163	-0.15683147	0.281034341
Chr1	189900	190000	747.2926544	0.033605885	0.008530704	15.84449018	6.88E-05	0.000608195	-0.626975004	-0.287049423	-0.050229007	-0.24721281	-0.365715858	-0.109476281	0.023426926	-0.803253005	0.398564897	0.601805918	-0.579430559	0.866921379	0.298322111	0.932700397	1.259653541	0.586599092	0.610803298	1.169438992	-0.87029837	-0.334903905	0.676931811	-0.494997683	-0.613605252	-0.185421684	-0.119500709	0.088365709	0.241000314	-0.854004457	-0.456938328	0.190201686	0.039635527	-0.109572032	-0.109603951	-0.904500673	-0.101455807	0.239773203
Chr1	190400	190500	1556.107128	0.013807132	0.003002298	20.91506748	4.80E-06	6.53E-05	-0.143471464	-0.099901804	-0.108435794	-0.237506112	-0.341040794	-0.188168418	-0.072873702	0.0618641	0.291204367	0.211060053	-0.153627136	0.219611285	-0.132547111	0.503287226	0.487496581	0.184637057	-0.015828846	0.451855663	-0.007459328	0.043419568	0.132672567	-0.065404132	-0.390847268	-0.007000275	0.130023326	0.148599971	0.162037993	-0.227656818	-0.12678573	0.051284732	-0.217030856	-0.177083904	-0.151999208	0.007880062	-0.278404245	0.056138395
Chr1	190700	190800	405.1205884	0.02026778	0.004756954	17.96961698	2.24E-05	0.000239081	-0.108332132	-0.400217412	-0.260249911	-0.358458628	-0.344501875	-0.038580215	-0.289178639	0.144344809	0.502504125	0.078941667	-0.328441071	0.337553707	0.057540695	0.586798768	0.794340054	0.492665933	-0.283841753	0.636837141	-0.015305001	-0.262689472	-0.132334282	0.079134334	-0.480784935	0.169127798	-0.112891629	0.381335181	0.064125794	-0.245095412	-0.221233842	-0.042976604	-0.300789176	-0.208890673	0.014114884	0.103585759	-0.249867052	0.24170906
Chr1	191000	191100	401.4861692	0.022904605	0.005408272	17.73161845	2.54E-05	0.000265015	-0.088898428	-0.627891825	-0.108949607	-0.323363681	-0.742041279	-0.076554087	-0.461344848	-0.046733488	0.410177461	0.318438813	0.033717608	0.202113432	-0.123484574	0.601599398	0.582196866	0.351073517	-0.325494932	0.640102169	0.306393787	-0.169032729	0.014136426	0.104795377	-0.405829638	0.375889085	-0.057106095	0.63240353	0.281531086	-0.084844834	-0.22086671	-0.135728808	-0.532224247	-0.272575165	-0.015690723	0.144532432	-0.410003927	0.229558639
Chr1	191100	191200	344.7888956	0.023057888	0.005337021	18.36583748	1.82E-05	0.0002008	-0.236744206	-0.335408387	-0.162009408	-0.43528058	-0.414263808	-0.147262594	-0.462238409	0.087792741	0.267824921	0.35001475	-0.143200256	0.0760727	-0.366280029	0.700867685	0.904611643	-0.039361675	-0.420778567	0.776569542	0.180083842	0.151255287	0.067191022	0.105588026	-0.461906603	0.230330473	0.087226001	0.423020466	0.350581587	-0.130290296	-0.327679239	-0.084237407	-0.430078744	-0.265989026	0.030104996	0.140697209	-0.327830394	0.261006737
Chr1	192300	192400	236.3218745	0.018716514	0.003872046	23.54913711	1.22E-06	2.04E-05	-0.773476768	-0.324268142	0.033558387	-0.163711441	-0.145349002	-0.08041299	-0.140914979	-0.472863087	0.288797003	0.399015646	-0.284494641	0.178354338	-0.344629206	0.445330203	0.996326038	0.192554585	0.067856715	0.04840586	0.039940309	-0.055797864	0.297701017	0.254451524	-0.128361809	0.218218314	0.017004586	0.151964975	0.359557155	-0.210515323	-0.133427424	0.009219775	-0.240828803	-0.15542427	-0.073140351	-0.129698168	-0.239694649	0.098752488
Chr1	192400	192500	386.7738134	-0.014099305	0.0032619	18.86750668	1.40E-05	0.000161041	0.090640746	-0.195765575	-0.070725448	0.045251768	0.246943097	-0.122952107	0.235492724	0.039699701	-0.146043091	-0.114067997	0.125056582	-0.216095786	0.291213971	-0.626428665	0.403108771	-0.047715296	0.128755741	-0.33684843	0.236339076	0.166497384	-0.083119622	0.246633625	0.222872363	0.047689954	-0.271626744	-0.086903304	0.061328502	0.273616229	-0.121981306	-0.179039874	0.063036845	-0.207226607	-0.211289942	0.053312529	0.060272338	6.78E-05
Chr1	192600	192700	105.0200027	0.017330254	0.004313924	16.38985506	5.16E-05	0.000477627	-0.395710311	-0.081764669	0.093809061	-0.174056521	-0.083220781	0.196642269	-0.00780567	-0.507165552	0.059155887	-0.208827346	-0.494101853	-0.020502738	0.28410511	0.535611609	0.059909942	-0.047251736	-0.078234503	0.396874253	-0.081972595	-0.074712954	0.209442037	0.077890017	-0.268629533	0.254273734	-0.01731798	-0.173834892	0.458504809	-0.30069606	-0.221827768	0.212666696	0.077331518	0.043800865	0.06122859	-0.055394527	-0.025493041	0.297274632
Chr1	192900	193000	102.6630728	0.017965068	0.00433327	17.42286546	2.99E-05	0.000303623	-0.417045829	-0.53531544	-0.232996241	-0.109923019	-0.257723327	-0.047855215	-0.115561942	-0.314709792	0.491468569	0.258479631	-0.646777037	0.159051746	-0.14586624	0.140247082	0.581212352	-0.315708024	-0.228759248	0.494461566	-0.344197292	-0.14409198	-0.10387488	0.135507367	-0.36677996	0.282095454	0.360584067	-0.076333139	0.230544159	-0.15120215	-0.116648882	0.159051746	0.275316404	0.07071289	0.307925698	0.087611136	0.146059282	0.491040491
Chr1	193600	193700	65.73973031	0.024267787	0.004383624	30.54412342	3.26E-08	9.39E-07	-0.478247916	-0.167346158	-0.035350612	-0.317830246	-0.240816378	0.376480623	-0.396654243	-0.177460235	-0.142013159	-0.085143988	-0.169507499	-0.377789736	-0.077006556	1.09280574	-0.422626436	-0.778460946	-0.02945001	-0.041275446	-0.39202009	0.311328615	0.361838886	-0.07194387	-0.434706489	0.65005243	0.304856217	0.673554231	0.531320391	-0.29091499	-0.043916536	-0.003191944	0.114877585	0.206339559	0.33972048	0.085876211	-0.11711733	0.241739844
Chr1	197500	197600	29.14373496	-0.027729203	0.006287201	19.44632751	1.03E-05	0.000124903	0.362027468	-0.547219831	0.189942302	-0.110479926	0.261257811	-0.22922815	0.478591098	0.096793592	0.064357821	0.110563454	0.468419293	-1.800069543	0.658936188	-0.228440008	-0.348323208	0.370895989	0.3729748	-0.301155596	0.507737444	0.007954378	-0.176591807	0.27466274	0.27965765	-0.392663815	0.191120975	0.344654904	-0.261112211	0.519514612	-0.17052368	-0.522857633	0.103694952	-0.118488852	-0.107578578	0.118019259	-0.201896168	-0.265147725
Chr1	198000	198100	89.47994102	0.015452768	0.003837804	16.06391315	6.12E-05	0.000551953	-0.805146639	-0.265182528	-0.147661109	0.459430864	-0.098215385	0.151931091	0.152345957	0.249778414	0.124071287	0.305116237	-0.346081214	-0.193316541	0.083532031	0.042939768	0.21326248	0.087008406	-0.012248279	0.299882981	-0.491458383	0.005541604	-0.418478938	0.040924674	-0.174984719	0.24725605	0.016065592	0.585059532	0.397257519	-0.302504154	-0.271846258	-0.192789529	-0.206288839	0.002093204	0.246284734	0.183125713	-0.079096822	0.112391201
Chr1	198300	198400	214.9271507	-0.017068092	0.003277622	27.40345737	1.65E-07	3.76E-06	0.318510076	-0.145482461	0.000413638	0.118371385	0.240477421	-0.1001232	0.310114608	-0.013276024	-0.507136427	0.005333401	0.229636831	-0.04752998	0.22707908	-0.658803758	-0.738324606	0.276354745	0.219959552	-0.518999174	0.436054735	-0.051130719	-0.055644316	-0.016010066	0.290649192	0.005429699	0.080022375	-0.188564142	0.067532226	0.227657034	0.034976577	-0.072519316	0.063837979	-0.034007722	-0.118578771	0.122284022	-0.00229456	-0.00626933
Chr1	198900	199000	419.8902791	0.026759936	0.006157654	17.72162959	2.56E-05	0.000266168	-0.591590973	0.206814573	0.047730346	0.221329248	-0.518630378	0.389254165	-0.078497284	0.582531398	0.295853147	-0.248146175	-0.539040451	-0.256095582	-0.14199181	-0.102308961	0.509145195	-0.292359126	0.167704556	-0.241947627	-0.460447614	0.094061029	0.00409052	-0.154689243	-0.877474139	0.014927671	0.094201026	-0.450271154	0.181166953	-0.289434002	0.397521564	0.023529357	-0.320447663	0.215849732	0.423900952	0.952540803	0.154204879	0.58701507
Chr1	199200	199300	141.3051758	0.026685675	0.005341613	24.16925027	8.82E-07	1.56E-05	-0.598534123	-0.38623052	-0.046914591	-0.007644963	-0.600539879	0.123972393	-0.239234114	0.240601587	0.465818904	-0.0361668	-0.422436046	0.486437492	-0.175224554	-0.547769825	0.011158375	-0.500186709	-0.02161143	0.363900328	-0.205771356	-0.072514803	0.045482407	0.185794657	-0.50435334	0.133121287	0.215866555	0.21637303	0.104541405	-0.231960879	0.171369536	0.168624159	-0.340444852	0.096860181	0.425319921	0.913185582	0.148728237	0.420382749
Chr1	199300	199400	80.53421895	0.019521941	0.004794501	16.403733	5.12E-05	0.000475179	-0.847039126	-0.537638129	-0.022431353	-0.260383773	-0.057279478	0.028311643	-0.324220511	0.396188218	0.373966755	-0.079087918	-0.173536284	0.130849281	0.080005398	-0.605959958	-0.17151023	-1.058081347	0.076599945	0.791578198	-0.249352066	-0.020346157	0.022002287	0.043342461	-0.186921611	0.502615481	0.195519993	0.403778806	0.401447492	-0.106198293	-0.063975374	-0.158553097	-0.151975232	0.106247884	0.376540699	0.61503583	0.129206521	0.401253045
Chr1	199600	199700	73.83124171	0.020696596	0.004500642	20.9843257	4.63E-06	6.34E-05	-0.33474097	-0.433144674	0.130667461	0.072347776	-0.193558936	0.015998036	0.155459254	0.352549465	0.159966897	-0.271667939	-0.379102061	0.427993332	-0.070826067	-0.778361714	0.744095711	-0.704576762	-0.202531746	-0.042067074	-0.520206822	0.401167317	0.674039915	0.023438176	-0.292729555	0.486986686	0.020136183	0.059001751	0.378568115	-0.206394386	-0.152615268	-0.079655317	-0.13257109	0.083463808	0.15671279	0.23831152	0.003511896	0.210334291
Chr1	200500	200600	116.4611715	-0.019034673	0.003997044	22.81934598	1.78E-06	2.82E-05	-0.021882807	-0.496366067	-0.014590314	0.117391982	0.290264267	-0.264664349	0.182291757	-0.123817288	-0.222045854	0.280568496	0.19541241	-0.345874441	0.317930166	1.161724205	-1.557279745	0.30543407	0.220033469	-0.580008447	0.100442068	0.307524284	0.045682927	0.066461931	0.332373449	-0.366197754	-0.508397314	-0.145097857	-0.145097857	0.327820272	0.148375419	0.127906557	0.230143275	0.060277302	-0.010678803	-0.022445298	0.283302024	-0.276916136
Chr1	202300	202400	196.6931927	0.021879488	0.003768488	33.27217914	8.01E-09	2.79E-07	-0.130578513	-0.189803901	0.137522834	0.103696383	0.035727332	0.454460892	-0.270379534	0.236189692	0.143450024	-0.361126841	-0.581670665	-0.336701095	-0.114860101	-0.847420168	-0.189683712	-0.258229386	-0.278536856	0.521110101	-0.14483806	0.098587754	0.315387699	0.193793148	-0.262900144	0.359504641	0.592593483	0.402790762	0.332226068	-0.2163696	-0.004297984	0.040858197	-0.239571697	-0.027847058	0.289497189	0.211556944	-0.285327228	0.271189401
Chr1	202500	202600	311.4300694	0.024458075	0.004115274	35.03696075	3.24E-09	1.27E-07	-0.258038799	-0.233936502	0.250670142	0.126150377	-0.104597326	0.485817978	-0.305997585	0.323107717	0.499218601	-0.520449731	-0.590096038	-0.113249196	-0.105819857	-0.514325253	-0.70833515	-0.541313922	-0.280194261	-0.252373498	-0.052499638	0.111125375	0.341797388	-0.162532891	-0.208684213	0.312541225	0.330942242	0.616539337	0.39645617	-0.123554723	0.008921129	0.188961726	-0.208452449	0.092184084	0.363525528	0.459512851	-0.161111848	0.538091009
Chr1	202700	202800	272.2726395	0.045872502	0.005116404	78.00892764	1.03E-18	6.40E-16	-0.691182695	0.016444607	0.393733074	0.046159042	-0.298799589	0.723008125	-0.38765435	0.441296201	0.897578516	-0.489739668	-0.803267728	-0.009197439	-0.317840901	-0.173690721	0.097075586	-0.960626575	-0.690555845	-0.143866506	-0.371890348	0.254449098	0.343997669	0.109078832	-0.498161474	0.31063442	0.184892893	0.214980414	0.394855817	-0.368176586	0.025324171	0.207937464	-0.343725227	0.135479032	0.585528127	0.729814521	-0.343823789	0.779931832
Chr1	202800	202900	184.1282113	0.036302069	0.006132556	34.43505411	4.41E-09	1.67E-07	-0.62527475	-0.262645514	0.466347534	-0.053684665	-0.112672897	0.471169547	-0.146276682	0.372327344	0.847406472	-0.519069621	-0.636320382	0.120043443	-0.113419505	-0.378122731	-0.426630195	-0.476025147	-0.538992079	-0.157397498	-0.29065989	0.424782066	0.317893235	-0.012250092	-0.589689799	0.074222677	0.618508846	0.04005155	0.40554067	-0.420611562	-0.027883525	0.164350938	-0.224505584	0.034894658	0.564216701	0.741558287	-0.447032441	0.795850593
Chr1	202900	203000	153.8525332	0.027944649	0.004187633	44.34616351	2.75E-11	2.06E-09	-0.392604206	-0.11989382	0.27150769	0.052231688	0.114534456	0.482319672	-0.059781884	0.088911802	0.920074203	-0.484261045	-0.580712744	0.160196698	-0.539968978	0.088911802	-0.223513305	-0.690214027	-0.3713199	-0.446859574	-0.15220101	0.268911798	0.402291291	0.420508155	-0.289523036	0.372846451	0.324426093	-0.030709313	0.277696385	-0.194875599	-0.066750408	0.010141218	-0.164505196	-0.036560909	0.264046043	0.238429985	-0.355037871	0.441307394
Chr1	203100	203200	75.43031036	0.025045245	0.004950066	25.2060845	5.15E-07	9.87E-06	-0.415489148	-0.241685548	0.196086044	-0.429167589	-0.36452055	0.491622195	-0.165143001	0.197530183	0.737286414	0.119688042	-0.361681995	0.081351134	-0.242990859	-0.869687118	0.699223683	-0.057013101	-0.323553031	-0.152516067	-0.374499706	0.024172987	-0.287415586	0.837020655	-0.287415586	0.194399385	0.659430992	-0.163906229	0.603518004	-0.280697552	0.028507035	-0.149147072	-0.218068754	0.141360375	0.125768957	0.15554726	-0.123375854	0.215461001
Chr1	207700	207800	129.1023059	-0.015930991	0.003808349	17.37896741	3.06E-05	0.000309567	-0.152629833	0.225044454	-0.148710432	-0.147998956	0.169333941	-0.439225574	0.256687644	-0.119300799	-0.079075313	-0.166612325	0.240205697	-0.480949753	0.30633139	-0.148888356	0.116427741	-0.267898936	-0.144446831	0.225319044	0.341081357	0.023801868	-0.125940318	0.210554593	0.129397198	-0.337370688	-0.35306893	0.452938308	0.184382854	0.272717753	0.071927211	-0.024514513	0.042466118	0.001530249	-0.219446732	0.135838465	0.068870328	-0.118777926
Chr1	208000	208100	38.69475596	-0.024926286	0.004957158	25.34596103	4.79E-07	9.27E-06	0.385589735	0.435925984	0.199618135	-0.304134693	0.144399718	-0.372202086	0.018954836	-0.354046281	-0.540689846	0.106053407	0.312957585	-0.058961681	0.314640029	0.02718707	-1.295767489	-0.24036925	0.178984929	-0.302844268	0.581382894	0.221306412	-0.377625758	0.126791149	0.711594033	0.133002463	0.538832893	-0.06496496	-0.094245244	0.324693693	-0.037876386	-0.43938073	0.062160136	0.14108481	-0.173395423	-0.01181409	-0.002357206	-0.294484523
Chr1	208100	208200	66.63896661	-0.028240347	0.006204758	20.41219273	6.24E-06	8.15E-05	0.20599139	0.534300033	0.376256165	-0.103548228	-0.049776971	-0.180689583	0.317249227	0.015449858	-0.458410824	-0.911247756	0.332865456	-0.889102656	-0.080306014	-0.18907419	-0.326687401	0.637271346	0.086035587	-0.791508512	0.563238208	0.617131216	0.654895396	0.293110742	0.638713938	-0.218250381	-0.544194656	-0.160834841	-0.430481191	0.392960466	0.231345996	-0.122624892	0.212925437	0.072984928	-0.674281668	0.136505375	0.357855462	-0.546066463
Chr1	208300	208400	38.8209565	-0.023856583	0.005119356	21.54372042	3.46E-06	4.95E-05	0.45923945	0.024093055	0.148009851	0.521189362	0.189028381	0.204395579	0.511047352	0.33620686	-0.650722201	-0.094784341	0.098552047	-0.469815129	0.002019724	-0.466232572	0.522632418	0.586464851	0.067746	-0.843599653	-0.038903097	0.237286539	0.148009851	0.515765011	0.365853713	-0.449159058	-0.098107248	0.177623618	-0.122148063	0.08102922	-0.045837862	-0.563929246	-0.039435359	-0.071735851	-0.598022444	-0.115959851	0.003570731	-0.531371639
Chr1	220300	220400	914.8031779	-0.015209191	0.002308482	43.36823178	4.53E-11	3.18E-09	0.337001761	-0.010133825	-0.240628027	-0.149537852	0.083110875	-0.17013646	0.04316868	0.110629901	-0.159676611	0.060953565	-0.030745871	-0.277437257	-0.071290834	0.090456355	-0.284680974	0.12703895	0.086182997	-0.315844617	0.290720314	0.046734657	-0.017876553	0.0400897	0.148491386	-0.061521298	-0.017225998	0.148051449	-0.161534461	0.30250249	0.066657139	-0.061197554	0.173800562	-0.074624337	-0.118146456	0.071874467	0.078857638	-0.084083898
Chr1	220700	220800	196.1506636	-0.016570828	0.003453399	22.71774204	1.88E-06	2.96E-05	0.141993945	0.331026081	-0.163834532	0.239468941	0.228273304	-0.10738368	0.173968443	-0.117830135	-0.417549951	0.321711236	0.049916981	-0.556330384	0.159211222	0.200545034	-0.584234551	-0.025131235	0.016086863	-0.297074204	0.33650217	0.020385438	0.082069483	-0.006346576	-0.125685957	-0.302694677	0.289496338	0.284797568	-0.228294711	0.246556603	0.118028521	-0.002299743	0.11890878	-0.033800652	-0.211600244	0.042307053	-0.034670466	-0.186492305
Chr1	223100	223200	60.17965859	-0.023823968	0.00559015	17.77467586	2.49E-05	0.000260047	0.459039166	0.631499052	0.223657818	0.392666144	0.486539485	-0.506603224	-0.019295439	0.467318643	-0.758431587	-0.140265654	0.509522071	-0.718560802	0.092311461	0.025898113	-1.84227865	0.309916279	0.287004367	-1.069689146	0.567232656	0.546624109	-0.024002441	0.535347251	0.291091325	-0.00026272	-0.772376636	-0.358405712	-0.406763538	0.559750658	0.281732638	0.21200333	0.151633344	-0.107617067	-0.169652697	0.207376832	-0.083228615	-0.260730813
Chr1	227600	227700	41.89756027	-0.029847931	0.006801373	18.77763254	1.47E-05	0.000167768	0.119196808	0.234525654	-0.798341031	-0.588493863	-0.035917045	-0.910028263	0.02299812	0.057125243	-1.555792414	0.557432722	1.033781796	0.971313181	1.39944654	0.954656182	0.46976969	1.290835225	1.044993188	0.197097804	-0.042374475	-0.00879092	-0.188099122	0.795700763	-0.173850166	-0.741197124	-0.948928032	0.017834568	-0.819442829	0.281817009	0.1549148	-0.283676782	-0.144030484	-0.494744759	-0.565835311	-0.252148101	-0.388093134	-0.663655434
Chr1	229400	229500	478.5140938	-0.026245617	0.003555709	54.42598293	1.61E-13	2.42E-11	0.372907861	0.02297447	-0.188645017	0.119775784	0.256142815	-0.243622377	0.409131876	0.17070496	-0.189230942	-0.068208244	0.279833738	0.377827964	0.560860759	-0.409110446	-0.397723149	0.267503239	0.628807543	0.138497086	0.165711282	0.02297447	-0.352887915	-0.114617586	0.191259102	-0.527168412	-0.760341598	-0.107770289	-0.184258144	0.2171364	-0.049247741	-0.25553839	0.126658039	-0.089561787	-0.425757442	0.021835783	0.23482537	-0.221679059
Chr1	230200	230218	608.99676	0.034584755	0.007622559	18.95214165	1.34E-05	0.000155302	-0.032250787	0.547470431	0.488764549	-0.19702756	-0.381734203	-0.169371993	-0.151858029	0.220905403	0.274676287	0.689353133	-0.749995918	0.453103206	0.127698218	0.920780914	0.922679532	0.669765165	0.481309664	0.617337541	-1.07681334	0.047856571	0.239273876	-0.343503054	-1.240582519	-0.332340599	-0.052013791	0.037796883	-0.179458984	-0.798412025	0.189022707	0.408109042	-0.44751894	0.159292285	-0.171175236	-0.356985647	-0.685061193	-0.129091589
Chr2	0	100	727.8233201	0.017196526	0.004336445	14.99634825	0.000107719	0.000880145	-0.12121172	0.167355441	0.317950721	0.081746285	-0.149465453	0.061057792	-0.123273175	0.133198325	0.162539519	0.21433388	-0.492968908	0.231410259	0.196411667	-0.049538951	0.202787169	0.318608207	0.327691596	0.179487636	-0.445347529	0.133198325	0.143318216	0.11112126	-0.530735735	-0.20654697	-0.502748846	-0.114249203	-0.273307054	-0.302782531	0.1692924	0.166071086	-0.025084678	0.215624686	-0.026811561	0.090985402	-0.280671167	0.020553608
Chr2	1100	1200	92.51238903	0.020745152	0.005174212	15.69008713	7.46E-05	0.000649795	-0.555781778	0.028064518	0.107148	-0.279143488	-0.107162863	0.419403222	-0.35429346	-0.021923618	-0.32262257	0.446893596	-0.448412366	0.348025992	0.134165942	0.894185508	-0.593080319	0.250903525	-0.298337054	0.405029199	-0.236936509	0.133128107	0.308487688	-0.134898328	-0.203251318	-0.017537471	0.262339931	-0.185792319	-0.175983298	-0.181654073	0.282699744	0.14923393	-0.276934577	0.172050254	0.285691724	0.238217875	-0.339523192	-0.132400154
Chr2	6100	6200	857.4727489	0.014003251	0.003354873	16.94725941	3.84E-05	0.00037355	-0.517516023	-0.161138752	-0.238760846	-0.355503341	-0.53933181	-0.410010094	-0.403972448	-0.195946293	-0.293126453	1.117102596	0.354785607	1.046185283	1.015914791	1.126122108	1.309509798	1.070999884	1.041755497	1.274449553	-0.597090747	-0.341736804	-0.301733331	-0.298585703	-0.548494028	-0.367339993	-0.34403339	-0.196678548	-0.333224113	-0.528497908	-0.239609481	-0.204604539	-0.445361589	-0.258852874	-0.235653449	-0.287297769	-0.504802297	-0.207922493
Chr2	6500	6600	273.6331513	-0.024553567	0.003868249	41.11710861	1.43E-10	8.72E-09	0.199590386	-0.21582171	-0.27162971	-0.024797335	0.151813104	-0.014180184	0.302264445	0.080528475	-0.467511603	0.323467901	0.402829794	0.251713117	0.786908416	-0.769221001	0.046389709	0.654924197	0.668980193	0.24705174	0.205066017	-0.085355424	-0.462482595	-0.331497283	0.210980057	-0.099924137	-0.397352192	-0.294255252	-0.409701444	0.269579931	-0.115216856	-0.346377983	0.112755328	-0.268700565	-0.380456287	-0.017403227	0.144895989	-0.087854016
Chr2	10600	10700	362.1654441	-0.024238708	0.003160266	59.66196506	1.13E-14	2.43E-12	0.106457139	-0.008633838	-0.097762805	0.091365772	0.373498145	-0.065833644	0.353042172	0.24296426	-0.20193107	0.010352621	0.287367093	-0.251904989	0.102817897	-0.7980584	-0.275941951	0.335801091	0.404719687	-0.627596647	0.295014027	-0.036863009	-0.263635108	0.054052149	0.4372078	-0.083571554	0.155141971	-0.324541414	-0.014063849	0.245501815	-0.06115197	-0.318022669	0.194229807	-0.119838595	-0.213260251	0.010014754	0.153562331	-0.090498769
Chr2	11900	12000	62.50520425	0.01854131	0.004256218	18.74696691	1.49E-05	0.000170138	-0.589724102	0.189861804	0.118044643	0.263761474	-0.252338588	0.388835763	0.001000954	0.292776336	0.357606829	-0.937872387	-0.539149229	-0.371083816	-0.146627018	-0.230953417	0.175956202	-0.337868621	-0.249208248	0.206202489	-0.943553539	0.349112035	0.30906005	0.523276385	-0.187612283	0.200489969	-0.095135038	0.572979002	0.108925175	-0.201536929	0.023500214	0.071233782	0.039907448	0.277935051	0.19274201	0.142681017	0.076857113	0.199917471
Chr2	14200	14300	57.52277833	-0.026109262	0.004320122	36.67220976	1.40E-09	6.15E-08	0.114623436	0.00625899	-0.152447038	-0.087919209	0.272495038	-0.023607069	0.317391576	0.342715145	-0.073921534	-0.470008739	-0.217083432	-0.057822785	0.44057634	0.184902639	-0.306262313	0.030625242	0.214181134	-0.018163615	0.302967391	0.113632007	-0.385346342	-0.21666773	0.177331075	-0.307589743	0.133984356	0.234996955	-0.637953377	0.31653018	-0.155232549	-0.039326441	0.216953475	-0.01671549	-0.288242125	0.118911775	0.203038186	-0.287805408
Chr2	14400	14500	116.8407407	-0.016162041	0.003408229	22.54245167	2.06E-06	3.19E-05	0.252151387	-0.088865385	-0.048292515	-0.033482221	0.298540467	-0.230950387	0.30350672	-0.077237602	-0.216450818	0.011129551	0.064075213	-0.060814203	0.361945394	0.347874327	-1.810221776	0.176782311	0.18788368	-0.194044405	0.244120821	-0.001605205	-0.208319413	0.343767915	0.058901785	0.066826808	-0.303717654	-0.31621053	-0.239423147	0.217282775	0.125741114	-0.031089844	0.26628525	0.197174659	-0.117277606	0.107316064	0.237877685	0.108818784
Chr2	16500	16600	58.75098166	0.019093317	0.004914178	14.92471773	0.000111887	0.000908623	-0.691651979	-0.357252572	0.256175782	-0.022646698	-0.360869484	0.511169571	-0.204843143	0.100495022	0.067236403	0.030434439	-0.420951951	-0.602248007	-0.295381742	-0.016572183	0.343777511	-0.309728383	0.016562264	-0.16992296	-0.279891876	-0.162407877	0.490744334	0.485466636	-0.173098955	0.128496753	0.312327872	0.563389636	0.029743989	-0.315858204	0.194980545	0.278725214	0.11814089	0.116190862	0.287127318	0.131717775	-0.030185995	-0.049390809
Chr2	18000	18100	522.7408556	-0.013043025	0.002994199	19.26352492	1.14E-05	0.000135388	0.294161063	-0.105908234	-0.108154516	-0.077835508	0.093506495	-0.19329574	0.085338528	0.103894464	-0.045906005	0.033977666	0.424801507	-0.286979351	0.120759088	-0.386817995	-0.403988906	0.036314687	-0.034230953	0.024211787	0.135390794	0.002013096	0.121575865	0.032996498	0.3525595	-0.032294263	-0.051258795	-0.166996168	-0.000805234	0.179678353	-0.048819614	-0.04782114	0.078112264	-0.160204152	-0.055788202	0.005249308	0.131023897	-0.048460084
Chr2	23800	23900	432.1098478	-0.010207241	0.002407071	18.19536079	1.99E-05	0.000216548	0.230569741	0.006955406	-0.070912763	-0.056991035	0.082071689	-0.01956245	0.162599935	-0.051605032	0.056057217	-0.237760988	-0.026447249	-0.190494379	0.076321249	0.04318943	-0.158795952	-0.201682889	-0.023831905	0.087535448	0.145253533	0.041465021	-0.128851663	-0.056796595	0.267375383	0.082071689	-0.131357541	-0.027828161	-0.169162292	0.198390833	-0.130129628	-0.028542944	0.135969995	0.037372653	-0.084672782	0.040692907	0.066804932	0.034729185
Chr2	24500	24600	65.83427765	-0.021994344	0.004294802	26.31387272	2.90E-07	6.09E-06	0.349958875	-0.064333751	-0.23898279	-0.383864312	0.302239176	-0.02161551	0.168939521	0.263737276	-0.698788019	-0.571032472	0.265581649	-0.433443452	0.702115738	-0.655266033	0.261890541	-0.082652877	-0.119660144	0.130708861	0.033855353	-0.080308392	-0.233390219	-0.275297955	0.086079815	-0.255891768	-0.159054772	0.222281512	-0.040698628	0.478425637	0.176801639	0.112671302	0.362323495	0.109447401	-0.131400666	0.186847525	0.272149516	-0.040373073
Chr2	28400	28500	342.6706575	-0.01521326	0.003433855	19.87317814	8.28E-06	0.000103436	0.350399416	-0.259578295	-0.216082271	0.193667061	0.140246361	-0.199941973	0.197751162	-0.07275713	-0.091812816	-0.152116405	0.250963256	-0.129983439	0.153136009	0.349516764	0.089508999	-0.088598352	0.261374145	0.027426016	0.094453069	-0.125196875	0.140246361	-0.125648978	-0.021195148	-0.245752244	-0.04012533	0.060108246	-0.104806445	0.242780278	0.003349787	-0.222009086	0.062604946	-0.188426363	-0.154420977	-0.302672792	0.14641139	-0.02281835
Chr2	28900	29000	840.5670071	-0.012237893	0.002482557	24.66250467	6.83E-07	1.26E-05	0.059973687	-0.149213933	0.048907654	0.142018514	0.248467355	0.076312372	0.215835688	0.085287388	-0.055578641	-0.375155114	0.085287388	-0.136949867	0.119486604	-0.540299579	-0.429925009	-0.068126847	0.163623318	-0.055879125	0.016334794	-0.052827124	0.007638076	-0.024273162	0.252234502	-0.027707276	0.208661241	0.047742763	-0.162230011	0.144025742	-0.001473079	-0.040460274	0.208661241	-0.018893159	-0.120173388	-0.0833353	0.177089041	0.03491352
Chr2	36300	36400	582.2007751	-0.01697818	0.003049591	31.55175892	1.94E-08	6.01E-07	0.43335909	-0.03641252	-0.260691349	-0.080534851	0.099446776	-0.193974448	0.218035547	-0.132500709	-0.235735912	-0.081273162	-0.044308868	-0.07688577	0.01830436	0.225010236	-0.578318933	-0.070604468	0.259153394	-0.05449417	0.225667051	0.264306141	0.026791533	-0.068041044	0.233080237	-0.022626152	0.370413676	0.005461857	-0.033373196	0.084975177	-0.181333793	-0.153310283	0.088065024	-0.096865602	-0.108709163	-0.268784266	0.188723236	0.037985325
Chr2	36500	36600	1508.796287	-0.006999817	0.001633798	18.40246729	1.79E-05	0.000197529	0.219936018	-0.050237172	-0.053784755	0.101110346	0.121867826	-0.095922503	0.027632657	-0.006035738	-0.134138429	-0.08299958	-0.166880764	-0.223253551	0.053212677	0.10506449	-0.140803671	-0.096255016	0.002792833	-0.175515988	0.073200803	-0.078036823	0.025135932	0.045356827	0.133726847	-0.036965789	0.089525728	0.10506449	-0.062769766	0.077334639	-0.032767293	-0.07488498	0.137482056	0.04199754	0.07732182	-0.00478671	0.027632657	0.050642341
Chr2	36700	36800	136.3765466	0.019896007	0.004252814	21.37319419	3.78E-06	5.35E-05	-0.236347201	-0.138192873	0.200229463	-0.012437683	-0.007972799	0.22764492	-0.246648982	0.227775475	-0.211352478	0.338917991	-0.374192935	0.327633133	-0.150018308	0.340488436	-0.399176157	0.484355054	-0.077731998	-0.10345149	-0.440901462	0.260176645	0.163846881	-0.132651466	-0.440693955	0.177158727	0.023652513	-0.235807034	-0.251918609	-0.218094056	0.223460919	0.246968465	-0.072739133	0.110752602	0.177834621	0.290991681	-0.180186252	0.108627345
Chr2	37800	37900	92.61548697	0.022846131	0.005116701	19.79596365	8.62E-06	0.000106963	-1.178787096	-0.157681463	-0.124395558	0.02328688	-0.143039726	0.49023967	0.274094983	0.288812735	0.786373405	-0.014836462	-0.562115735	-0.110327472	-0.061208696	-0.118072205	0.390908648	-0.335861179	-0.06986653	0.517675353	-0.663657201	0.337051044	0.26500565	-0.320701371	-0.602286174	-0.061208696	0.143140999	0.396185458	0.105394514	-0.427917356	-0.143780646	0.016228887	0.164446161	0.111616613	0.201475726	0.145568758	0.099771589	0.338466492
Chr2	38900	39000	59.17462188	-0.024060943	0.005792794	17.27011684	3.24E-05	0.000324143	0.572321418	0.319601445	-0.007354719	0.133089414	0.075147416	-0.261208177	0.395307585	-0.240339309	-0.386622066	-0.453669413	0.322752999	-0.293307947	0.470341986	-0.000177117	-0.477892034	0.229357374	0.471375065	-0.875422086	0.103410069	0.158968046	-0.286743269	-0.414498816	0.158647411	0.375853991	0.533528431	-0.452199525	-0.32793429	0.181868448	0.081588786	-0.143060491	0.416649217	-0.257352419	-0.320316377	0.293262013	0.013717325	-0.108690386
Chr2	39000	39100	120.1014193	-0.027765987	0.005084305	30.44018361	3.44E-08	9.83E-07	0.313301458	0.181865262	0.047994208	0.276174708	0.33696675	-0.120786731	0.272482871	0.296821596	-0.635720602	-0.21756466	0.363030131	-0.099772962	0.421673837	0.113183233	-2.142111109	-0.461331765	0.482891033	-0.721467466	0.499030578	-0.127794844	-0.144478123	-0.276700653	0.410698648	0.37712554	0.255676894	-0.597385208	0.100412268	0.362891257	0.126005812	-0.200635302	0.51848689	-0.129747599	-0.148431798	0.103241572	0.286315426	-0.12234115
Chr2	40600	40700	165.0283627	-0.027420351	0.003580151	59.33761254	1.33E-14	2.80E-12	0.342976261	-0.326255156	-0.057224658	0.250495345	0.264756389	-0.119719204	0.222306897	-0.088809966	-0.639872338	-0.314815224	0.383138895	-0.259242477	0.337549189	-0.267948619	-0.027353043	-0.35868026	0.019843913	-0.546787715	0.298563333	0.05774331	0.099193221	-0.141447789	0.494527878	-0.000249129	0.455904833	-0.36161987	-0.381537592	0.315123163	0.021725117	-0.159097814	0.26115124	0.062015433	-0.126925765	0.152708065	0.302798506	-0.16493437
Chr2	40700	40800	92.70128348	-0.024075444	0.004784845	25.35605441	4.77E-07	9.22E-06	0.266743329	-0.11716469	-0.406312616	0.354788236	0.062194488	-0.154652467	0.387189818	0.058900913	0.063071507	-0.274171147	0.382806055	-0.187914178	0.423326078	-0.104307682	-1.553132329	-0.029716458	0.104127453	-0.403886899	0.267123937	0.038979984	0.135942828	0.152312542	0.203521095	0.335863237	0.585775516	-0.64969525	-0.782428819	0.387889985	0.017649578	-0.03745085	0.25757848	0.138441363	-0.156182637	0.087845008	0.291463448	-0.146518858
Chr2	41400	41500	46.5467691	0.018006605	0.004649527	15.03943164	0.000105288	0.000863516	-0.746635013	0.175525954	-0.081773932	0.291122624	0.167740209	0.416653506	-0.244177949	0.43201016	0.44913338	-0.775616212	-0.463025982	0.090778227	0.251892849	0.03580777	0.194425317	-0.581376944	-0.41897989	0.348036894	-0.307883444	-0.54381813	0.129772358	-0.069298989	-0.029372804	0.184427923	0.486855118	0.804082345	0.378037305	-0.456392889	-0.133743026	-0.052831777	-0.040603556	-0.160937006	0.223257416	-0.006729642	-0.116052757	0.169690587
Chr2	41600	41700	44.64459233	0.018467169	0.004790116	14.87038925	0.000115157	0.000929141	-0.549738142	-0.397735049	0.368148892	0.261287403	-0.07082846	0.04988224	0.190390391	0.336377959	0.080464471	-0.589871329	-0.541187839	-0.422284509	0.158848272	-0.345267629	-0.01193477	0.567108506	-0.643067453	0.599293385	-0.111632736	-0.238802315	0.468940964	0.598995891	-0.177379613	0.657020548	0.219710498	0.023966181	0.272523402	-0.411455221	-0.359073428	0.078758654	-0.109686436	0.02573799	-0.008304205	0.002083063	-0.084620605	0.113331025
Chr2	42800	42900	68.67396476	0.027280473	0.004098013	44.0853364	3.14E-11	2.30E-09	0.107930829	0.190003255	0.313876591	0.198460183	-0.294257801	0.261111839	0.022990918	-0.171015194	0.434676688	-0.362202071	-0.468639007	0.283394253	-0.122480102	-0.865933684	-0.517577464	0.405754034	-0.742424799	-0.418474707	-0.4707326	0.263380822	0.440926963	0.440926963	-0.236476873	0.615472625	-0.584918409	0.359604264	0.203458129	-0.141365116	0.192651374	0.140664018	-0.172718293	0.218608787	0.257069258	0.034255082	-0.128417127	0.312416373
Chr2	43000	43100	212.2046827	0.041408229	0.005911605	46.54584796	8.95E-12	7.88E-10	-0.531011806	0.10241306	0.677187793	0.547243942	-0.202740138	0.826575763	-0.554829385	-0.127613435	0.669848394	-0.13823618	-0.554236537	-0.500282776	-0.094804919	0.203677277	-1.471313442	0.04517515	-0.670207778	0.307459537	-0.490608816	0.213110115	0.278299878	0.279880002	-0.551571733	0.31226269	0.035361528	0.437664883	0.028254155	-0.349050696	0.213458298	0.478362747	-0.33842141	0.643281031	0.271126011	0.016330167	-0.258626992	0.246583621
Chr2	44100	44200	111.8727927	0.01960553	0.003553023	30.36128144	3.59E-08	1.01E-06	-0.590201805	-0.155499951	0.278111858	-0.112310722	-0.149366903	0.366368607	-0.114499488	0.145212265	0.537197002	-0.16660557	-0.2732667	-0.107943127	-0.038857021	-0.39835306	-0.340148034	0.102335055	-0.237263312	0.583103674	0.036248542	-0.154475964	0.129828723	0.254406684	-0.276159434	0.096497652	-0.199810844	0.037324377	0.344225952	-0.089820559	0.100277491	-0.02850158	-0.093544656	0.133690014	0.162900069	0.064490566	-0.118687285	0.273097483
Chr2	44300	44400	157.9101771	0.016514281	0.003364435	24.28511692	8.31E-07	1.49E-05	-0.14983071	-0.211834514	0.048204998	-0.359753779	-0.196977483	0.278583152	-0.010935396	0.010040627	-0.073563249	-0.363938175	-0.149686216	0.145967653	0.008228684	0.364756913	-0.457953005	0.06112156	-0.116690119	0.62385799	-0.186564089	-0.485588572	0.11069684	0.118996164	-0.210929719	0.16014112	-0.091353243	0.44960535	0.340583084	-0.043183889	-0.187898751	0.067225974	-0.150264277	0.034790369	0.23298727	0.144318724	-0.059921931	0.306760646
Chr2	45600	45700	225.468732	0.015436148	0.003984794	14.72495888	0.000124389	0.000991374	-0.016137982	-0.172617706	0.002393301	-0.348388289	-0.084855191	0.073023299	0.000135067	0.318533244	0.337761301	-0.369023411	-0.513444047	0.312139339	-0.068172042	0.120450997	0.222772839	-0.003757383	0.029308533	0.073023299	-0.146364133	-0.035188293	0.200915771	0.153421271	-0.252002186	-0.119990167	0.01103222	0.232116702	0.115118477	-0.420366907	0.046568595	0.140930327	-0.210821983	0.158128274	0.056426504	0.17087344	-0.196972338	0.183029258
Chr2	46900	47000	104.2621604	0.024332421	0.005674903	18.40394344	1.79E-05	0.000197427	-0.809551736	-0.446512906	0.25019965	-0.112442721	0.209138322	0.464545464	-0.459419943	-0.022277773	0.684838603	-0.258865899	-0.732863769	-0.064661345	0.264132354	0.500584204	-0.431283562	-0.090702332	-0.377908246	0.186751527	-0.520844475	-0.308437856	0.067950905	0.143997904	-0.132095296	0.361818089	0.615559573	0.382587801	-0.094981425	-0.354121337	-0.247627478	0.390108649	0.067376622	0.394999146	0.049071732	0.012943566	0.019490011	0.398503978
Chr2	49200	49300	67.9523156	-0.022618189	0.004431663	26.25769846	2.99E-07	6.24E-06	0.428686947	-0.027038214	-0.011461566	0.074250431	0.187637323	0.032782311	0.367097726	0.104873462	-0.203752565	-0.373766078	-0.007130075	-0.763273144	0.511884821	-0.312548106	0.286471047	-0.486391529	0.104015651	-0.742037616	0.474761816	0.044752469	-0.150918512	-0.101599404	0.1222059	-0.005894891	-0.485100142	0.106587555	0.005480707	0.599296935	0.078914634	-0.133278946	0.205075969	0.064288647	-0.119521312	0.047432123	0.161764798	-0.084549174
Chr2	49400	49500	93.2765153	-0.022876647	0.003709757	38.39785248	5.77E-10	2.86E-08	0.606553282	0.408395187	0.085229625	-0.118711318	0.222752553	-0.513566383	0.250236951	0.118149062	0.076666341	-0.227443233	0.143380324	-0.25177166	0.389677582	-1.440147781	-1.400752274	0.040355168	0.361402227	0.22391633	0.225466573	-0.062770947	-0.174862201	0.235502753	0.240686439	-0.275146658	0.056558014	0.015032387	-0.06561183	0.479791587	0.141123387	-0.012569018	0.139068558	-0.086377259	-0.198053012	0.031077354	0.292448711	0.044313181
Chr2	51200	51300	61.54661345	-0.017563961	0.004134467	18.25731714	1.93E-05	0.000210721	0.039989034	-0.113172967	-0.158439144	0.279592953	0.087105556	-0.082701197	0.399986528	0.287573547	-0.412008822	-0.439909596	0.094026478	-0.288224612	0.09465401	0.381848821	-0.199775592	-0.463271734	-0.086252885	0.256785269	0.048759244	0.314759108	-0.035933402	-0.111362583	0.474202875	-0.132871258	0.042918365	-0.05077643	-0.345380914	0.235604087	-0.069635457	-0.128836771	0.12445897	-0.079512136	0.01567522	-0.083410836	0.164759488	-0.061223217
Chr2	51600	51700	41.46751635	-0.021604729	0.005436394	15.89964443	6.68E-05	0.000593462	0.349253242	-0.06397653	-0.333321993	-0.200860783	0.140683848	-0.782138961	0.166871002	0.19862767	-0.145194347	-0.803525285	0.532126528	-0.192936977	0.31393939	0.19345517	0.899696107	-0.002834093	0.157161791	0.351190006	0.271207662	0.124015523	-0.440476494	-0.357790989	-0.046532636	-0.086344343	0.786026309	0.471809361	-0.145194347	0.336796003	-0.156157128	-0.201428438	-0.010274518	-0.502080992	-0.292835547	-0.158359716	-0.158910889	-0.211684607
Chr2	59400	59500	66.25812933	-0.03288689	0.00484995	46.54213766	8.97E-12	7.89E-10	0.572319246	0.095318697	-0.202949592	0.386924216	0.42586278	-0.303803638	0.199487871	0.027118156	-0.013074489	-0.687786178	0.62751739	-0.969111733	0.285110372	-0.458623293	-1.039846245	0.668631919	0.198929444	-0.314128502	0.485920464	-0.303408	-0.407556769	-0.43199891	0.404952048	-0.331771463	0.506149209	-0.045790064	-0.178074923	0.431340621	0.043695647	-0.215921889	0.438217951	-0.035897259	0.048042988	0.076593901	0.159866451	-0.142256424
Chr2	60600	60700	67.71599648	-0.023391809	0.00436463	29.05997226	7.02E-08	1.79E-06	0.336335896	0.057825441	-0.08931424	0.00094362	0.29391531	-0.245801524	0.287061639	-0.063779148	-0.002784277	0.150524677	0.306270896	-0.296375008	0.450242281	0.497408718	0.209977658	0.047949055	0.185070313	-1.002784277	0.27505295	-0.27743676	-0.040602826	0.026467826	0.096958755	-0.198721453	0.341490575	-0.607950946	-0.309781271	0.230763059	-0.068329215	-0.394168822	0.22784986	-0.295231675	-0.219175376	0.042231828	0.081491259	-0.033594799
Chr2	60700	60800	153.7345482	0.016080366	0.004135436	14.82526396	0.000117945	0.00094797	-0.276544531	0.118186823	0.102142202	0.076272059	0.063225167	0.339518673	0.066305656	0.387720793	0.156872527	-0.019267226	-0.414129363	0.266623302	0.133443164	-0.152884902	0.079324845	0.027581984	-0.163070084	-0.363336753	-0.146035475	0.019128152	-0.195447152	0.144051712	-0.353869651	-0.102433828	-0.262144158	-0.165025465	0.092983	-0.271350304	-0.094528629	0.30331377	-0.163070084	0.17482268	0.155908883	0.387207652	-0.146629788	0.195134348
Chr2	60900	61000	893.8710965	-0.019895121	0.00393357	25.67405484	4.04E-07	8.06E-06	0.431770352	-0.133669864	-0.119546561	0.055780208	0.204407711	-0.134345863	0.17046698	0.218693205	-0.045317955	0.092964458	0.274461309	-0.400975894	0.170223679	-0.109517856	-1.03696047	-0.074547909	0.117631588	-0.514897418	0.322618061	-0.086490118	-0.306357192	-0.016991651	0.184789755	0.013029405	-0.248481823	0.215533036	-0.058040674	0.367628481	-0.079047799	-0.223145987	0.250092584	0.009067043	0.086339055	0.179319509	0.195150338	0.028368277
Chr2	61000	61100	1108.759228	-0.02249011	0.004138841	29.76736321	4.87E-08	1.32E-06	0.36782322	-0.000965466	-0.180983496	0.161282479	0.250337082	0.027774647	0.224514115	0.222546026	-0.039914995	-0.204113161	0.420541961	-0.395025776	0.180242912	-0.365855257	-0.607641015	0.012455902	0.053564074	-0.55913671	0.382182885	-0.118122261	-0.498640435	-0.019498008	0.354024132	0.034574988	-0.199630571	0.0058066	-0.043927163	0.345281549	-0.16389184	-0.262940673	0.200669995	-0.039914995	0.041504192	0.216419924	0.182431528	0.016223611
Chr2	63300	63400	196.8104466	-0.015499927	0.004074685	14.7081626	0.000125502	0.000998134	0.256175594	-0.259129597	-0.072747078	-0.001322659	0.15455016	-0.018636269	0.049914942	0.341069539	-0.15762589	-0.13023618	0.250068284	-0.03995091	0.185768601	-1.179320961	0.577361571	0.471788968	0.359850694	-0.248313421	0.399976552	-0.187826806	-0.361662123	-0.277168284	0.235268538	-0.045165869	-0.45705041	0.116524183	-0.13764413	0.268663492	-0.160334735	-0.167188406	0.07686878	-0.139385884	-0.004387839	0.177211004	0.132875192	-0.008838642
Chr2	63500	63600	657.4946397	-0.020171406	0.004931277	17.4228251	2.99E-05	0.000303623	0.528031645	-0.31855844	-0.376681418	-0.159969684	0.225491692	-0.083233734	0.209815404	-0.151516973	-0.161452289	-0.205088754	0.432805863	0.020728239	0.025918068	-0.705483923	0.105796078	0.025130174	0.029065349	0.18409123	0.459363241	-0.145295061	-0.196014947	-0.046837752	0.326648034	0.086869162	-0.40556217	-0.033801406	0.038045683	0.421542547	-0.181880417	-0.276144915	0.244752894	-0.233672839	-0.015976957	-0.007456651	0.278533736	0.061999291
Chr2	63600	63700	264.1079689	-0.017365753	0.004108675	18.41037569	1.78E-05	0.000196907	0.493698408	-0.399347053	-0.125563515	-0.070379666	0.233920404	-0.132941744	-0.023993459	0.060075268	-0.199141205	-0.203688219	0.127639038	-0.321802129	0.061116174	-0.202795517	-0.123281371	0.108275631	0.11337388	-0.075681449	0.516643906	-0.066476972	0.082217643	-0.197628712	0.178267559	-0.061937132	-0.515472114	-0.026360603	-0.045839051	0.384128985	-0.069647106	-0.101737574	0.313071093	-0.104069203	0.16891768	0.051271951	0.23378853	-0.058622356
Chr2	66900	67000	28.75009233	-0.039839887	0.007798394	25.99552669	3.42E-07	7.00E-06	0.762112709	0.96143431	0.291284589	0.794657557	0.230099088	-0.311094965	0.023295301	-0.115532403	-0.475294772	-0.7676091	0.649144872	0.454783321	-0.328724859	-0.068931991	-0.486558551	-1.512228267	0.446416995	-0.58098781	-0.079553106	0.529372638	-0.062596652	-0.096711228	0.88919596	-0.765320923	0.233535442	-0.65107535	0.057950417	0.495902309	0.25398343	-0.470627362	0.38078274	-0.035460522	-0.407713155	-0.177313155	0.568447538	-0.629065046
Chr2	67000	67100	29.22186723	-0.044391582	0.005511641	66.63956925	3.26E-16	1.10E-13	0.126810363	0.645970805	-0.092420377	0.062930616	0.577247629	-0.129257146	0.580382463	0.058441231	-0.306516657	-0.223732831	0.816703015	-0.972725311	0.487064282	-0.168561986	0.116975164	-0.596942715	-0.222171472	-0.931317768	0.53309166	0.141438575	-0.264932853	-0.071885966	1.035129672	-0.214389927	0.216469717	-0.923684443	-0.111082364	0.484676109	0.055869581	-0.115423476	0.286694551	-0.140272941	-0.211289023	-0.183676792	0.286146102	-0.631757486
Chr2	67200	67300	53.5371973	-0.025178687	0.006101796	17.08791971	3.57E-05	0.00035087	0.014252364	0.716361731	-0.444355369	-0.272714107	0.127221481	-0.421618638	0.023144791	0.609776558	0.129729582	-0.250178874	0.55110743	-0.531684979	0.328403109	-0.351479149	-0.008812483	-0.774701937	-0.758046303	-0.012758588	0.401686063	0.345766508	-0.066704922	-0.160334014	0.511541939	-0.168674584	0.421999828	-0.990409013	0.125427307	0.53767942	0.05138893	0.154221733	0.187620554	-0.032252076	-0.078236659	0.060056054	0.387084667	-0.361508352
Chr2	67300	67400	55.9129998	-0.024087466	0.005300676	20.939795	4.74E-06	6.46E-05	-0.144957477	0.393523235	-0.4341894	-0.21460525	0.156301637	0.118694917	0.670439997	0.208840717	-0.186341398	-0.120847298	0.405671723	-0.595454063	0.076905029	-0.338250256	-0.547821417	0.213348137	0.074783418	-0.058974037	0.290030383	-0.480756751	-0.765590248	0.114569982	0.30910712	-0.44176262	0.890053206	-0.285513627	-0.227201493	0.329715266	0.147916777	-0.046988561	0.218482288	-0.098329861	0.157638704	0.033868428	0.128615088	0.049077704
Chr2	71300	71400	63.45745764	0.015968824	0.004049806	15.6191635	7.75E-05	0.000670148	-0.305359998	0.109376658	0.000353791	0.100019256	0.04539675	0.599095307	-0.318656821	0.152356884	0.058858036	-0.263070059	-0.198330203	-0.055892304	0.343285186	-0.966921903	-0.013667313	-0.038453658	0.246469839	-0.671372033	-0.152154157	-0.529223807	0.155274368	-0.332894727	0.025444772	0.299914073	-0.367231456	0.222468049	0.121660087	-0.118995491	0.172656446	0.209894855	0.224414068	0.235484102	0.40341662	0.137975307	0.036563252	0.431846226
Chr2	75100	75200	230.8222919	-0.018186988	0.004144859	19.47409124	1.02E-05	0.000123379	0.373478006	-0.243628495	-0.009292406	0.018975319	0.356040213	0.013401938	0.30434073	0.217328729	-0.21316964	-0.217179767	0.230715939	0.210116807	0.334284876	-0.966562794	-1.445466871	-0.032349456	0.426388954	-0.096800995	0.308897851	0.21458931	-0.151791051	0.142298901	0.074851268	0.029078205	-0.609431144	0.28596692	0.012951532	0.319936793	-0.132928089	-0.192037771	0.21058825	-0.061271934	-0.099623036	0.134121226	0.236900474	0.01628121
Chr2	79500	79600	52.41620031	-0.017501085	0.004224784	17.1565651	3.44E-05	0.000340523	0.445023032	0.639744061	-0.192795703	-0.045427559	0.056563766	-0.094591432	0.170631069	0.311944599	-0.353901004	0.403914458	0.432430668	0.07250531	-0.319812113	-0.746789226	-1.257751145	-0.042154285	0.229030962	-0.129770395	0.525264301	-0.237487579	0.093490335	0.100541463	0.118202832	-0.155623481	0.256537257	0.059232953	-0.183750564	0.36437776	0.111972461	0.006864297	0.032704302	-0.142419957	-0.196884591	-0.006231361	-0.057355826	-0.268229663
Chr2	80900	81000	480.2708974	0.026988667	0.00528489	24.80799782	6.33E-07	1.18E-05	-0.875769331	0.066406468	0.272691842	0.424694936	-0.261948819	0.50766265	-0.109467885	0.166841047	0.268418038	-0.130132973	-0.442327139	0.157782315	0.002842085	-0.142991303	-0.964201356	0.328647664	-0.243367773	0.113418535	-0.73392175	0.105024328	-0.10619996	0.210177612	-0.243265211	0.453105868	0.271292578	0.549970284	0.181966431	-0.618350314	-0.298511992	0.040945256	-0.149800099	0.39202037	0.167265488	0.17703165	0.201350086	0.260700373
Chr2	82300	82400	37.6846038	0.019148386	0.004684012	16.67626667	4.43E-05	0.000420909	0.141620829	0.076562317	0.124428629	-0.207381803	-0.257835129	-0.037053758	-0.475018884	0.319174006	0.656716107	-0.36436505	0.106542752	-0.795673718	0.044422985	-0.207381803	-0.576011089	-0.046758021	-0.061984495	-0.063078275	-0.257835129	0.075071673	0.230451352	0.532603878	-0.186968799	0.270944536	0.289916292	-0.317929477	0.156732666	-0.189952657	0.00478177	0.140195945	-0.052177618	0.147779116	0.393216562	0.186029334	-0.04621718	0.246432137
Chr2	82500	82600	50.59321098	0.025184592	0.005003855	25.45203148	4.54E-07	8.87E-06	-0.505862466	-0.177355516	0.272455485	0.02465225	-0.563264777	0.619549986	-0.42947642	-0.159360958	0.555893308	-0.497926206	-0.06756542	-0.095949999	-0.423558214	-0.5386328	-0.121416332	-0.250236742	-0.060033932	0.824001888	-0.235080253	0.307165664	-0.119675523	0.072262604	-0.069664496	0.243667575	0.372013253	-0.109274553	0.304899057	-0.400125221	0.017551194	0.032892881	0.114659242	0.258802642	0.195538903	0.073404429	0.035238727	0.499810742
Chr2	82700	82800	51.31898288	0.019854922	0.005073506	15.46967235	8.38E-05	0.000714349	-0.325000449	-0.439235784	0.12331968	-0.105521775	-0.734911741	0.383558989	-0.105521775	-0.060558657	0.291260315	-0.335474686	-0.378664767	-0.127889588	-0.218227243	0.038176906	-0.04943083	0.407385789	-0.423187843	-0.018963098	-0.17503636	0.230338944	0.122955409	0.273318144	-0.098283803	0.411865748	-0.600713362	0.402891875	0.359641286	-0.097859169	0.241791639	0.220157568	0.086803143	0.134928051	0.104623586	-0.145334722	0.194038507	0.412760073
Chr2	84500	84600	203.900632	0.031084327	0.00577453	28.0655875	1.17E-07	2.80E-06	-0.422509463	-0.120936898	0.090272654	-0.094919746	-0.255126279	0.224966131	-0.31303946	-0.151762234	0.339164858	0.240093167	-0.696101772	0.496210389	0.118652575	0.875539762	0.125166735	-0.164371281	-0.450874852	1.090176149	-0.972042846	-0.056272368	-0.043828388	0.044686854	-0.378841518	-0.082248155	0.167035353	-0.046372264	-0.018321165	-0.482390254	-0.027192252	0.282604068	-0.048283118	0.414399303	0.120260246	0.119031012	-0.178834801	0.256009858
Chr2	84700	84800	85.51106539	0.018399757	0.004730788	15.0041097	0.000107277	0.000877211	-0.78625356	0.140526146	0.206951279	0.258384487	-0.048017428	0.072530779	-0.495591862	-0.311153436	0.70310226	0.25715159	-0.164892298	-0.092903748	0.035375749	0.502501759	-0.591544426	-0.190176575	0.217343394	0.096166851	-0.344454992	0.242897023	0.087868854	-0.333268845	-0.320633819	0.16833906	-0.03336039	-0.338540386	-0.155010787	-0.096839446	0.24745727	0.403077567	0.068084874	0.334980979	0.13896515	-0.107916867	0.05985901	0.168994781
Chr2	86700	86800	112.2708168	0.017060838	0.003700162	21.15956852	4.23E-06	5.87E-05	-0.340900283	0.061564887	0.025901147	0.03296033	-0.402809561	-0.089062058	-0.455286026	-0.251539358	0.18548696	0.224431274	0.010028149	-0.057190882	0.081255888	0.356548645	-0.363776352	-0.106657324	-0.150069659	0.178974388	-0.375232055	0.270338727	0.099475262	-0.255062424	-0.090634907	0.39765547	0.208531895	0.557448354	0.160746481	-0.180103157	-0.031096142	0.04912012	-0.101693122	0.187759433	0.158431024	-0.133357931	-0.04246645	0.180279257
Chr2	87700	87800	116.73054	0.027654192	0.004548575	37.04516857	1.15E-09	5.21E-08	-0.286208094	-0.631551853	0.511712156	0.288074003	0.036908364	0.296183608	-0.417735715	0.045855611	0.523817701	0.214672529	-0.497561573	-0.003602897	0.066001915	0.14241503	-0.641938067	-0.2458291	0.041652053	0.324574002	-0.405248929	-0.229015026	0.187185809	0.024536776	-0.10811151	0.198558108	-1.089166563	-0.456601007	0.248196476	-0.32933686	0.062721295	0.375006181	0.14731383	0.439663021	0.236903904	0.264069532	0.095365554	0.570519734
Chr2	88000	88100	314.9848852	0.022178183	0.005573316	15.07750957	0.000103185	0.000849147	-0.68319105	0.010671094	0.309468598	0.503193134	0.013554519	0.285974657	-0.228358498	0.465497553	0.164286994	0.3271706	-0.641771123	-0.053581499	0.492523095	0.479689828	-0.25982136	0.185943337	-0.106102264	-0.104254113	-0.892853339	-0.48021066	0.078143052	0.174394716	-0.019087182	0.000137063	-0.341450616	-0.504192613	-0.181814683	-0.432875209	0.008176217	0.334945685	0.163756147	0.477745463	0.089988418	0.291600683	-0.142112097	0.214815455
Chr2	89100	89200	36.9158683	-0.021102257	0.005297764	15.96626847	6.45E-05	0.000576362	0.396490833	-0.058810536	-0.016342395	0.093872913	0.468297579	-0.066771822	0.240714302	0.257663129	-0.691333968	0.003889021	0.190071772	-0.530915568	0.250815963	0.231932853	0.013090259	0.418247637	0.399795978	0.164553724	0.605944199	-0.703694956	-0.299560887	-0.28954445	-0.012493006	-0.052585916	-0.526203441	0.081577142	-0.382298992	0.269906724	0.014707932	-0.149502353	0.257663129	-0.246925956	-0.089763465	0.042991744	-0.106078445	-0.179400677
Chr2	89400	89500	155.4256383	0.022207925	0.005295569	16.8183604	4.11E-05	0.00039547	-0.478419795	0.260708593	-0.186658927	0.032398084	-0.110510763	0.39560823	-0.177390884	0.115718451	-0.126942382	-0.708764062	-0.580463251	-0.168633525	0.167435228	0.361197848	0.220009118	0.511469127	0.099559898	0.180257158	-0.630174127	-0.114129989	0.140594176	0.013947362	-0.59151998	0.051132957	0.238290126	-0.049086121	-0.038181136	-0.40600608	0.241352332	0.423037102	-0.093120893	0.416930977	0.147865229	0.309506404	-0.104738821	0.237722337
Chr2	89700	89800	986.1159405	-0.010750745	0.002803633	14.9252064	0.000111858	0.000908605	0.272599684	-0.178006139	-0.056035727	-0.00417442	0.027551469	0.136601337	0.089157869	0.028418383	-0.293101637	-0.090792285	0.064661057	-0.257404627	0.102908641	-0.016929622	-0.265708817	-0.014311413	0.021488698	-0.33058297	0.114784153	-0.124030423	-0.261760215	-0.091230168	0.097616171	0.089409056	0.120316736	0.144600843	0.019482379	0.236275374	-0.087162971	-0.175264653	0.209966024	-0.026193749	0.130267306	0.150594645	0.153295768	0.062694246
Chr2	89900	90000	176.3260526	0.026728215	0.005123448	26.33158551	2.88E-07	6.05E-06	-0.765951374	0.29452678	0.302894713	0.079718857	-0.275704178	0.366311843	-0.256921414	0.193964103	0.428641365	0.244272729	-0.814645931	0.158363464	0.194170941	0.121427079	-0.72783199	-0.373624371	-0.171564048	0.013281531	-0.619350129	0.273343162	0.174492552	0.108974909	-0.115503363	0.051798867	0.263520854	0.128046202	0.181394912	-0.568987298	-0.003105539	0.232639646	-0.01716445	0.288921071	0.204475213	0.06429965	0.028324925	0.312548719
Chr2	90100	90200	105.2134337	0.020240955	0.004854438	17.43653501	2.97E-05	0.000301863	-0.407474645	-0.081036977	0.156503472	0.085883209	0.129610155	0.638780309	0.038670761	-0.140026653	0.385175316	-0.436653145	-0.679147969	0.181334113	-0.108308309	0.256678465	-0.896319248	0.03828522	-0.3265451	0.658481283	-0.461245901	0.2265375	0.328124811	0.133405534	-0.466981185	0.070316768	0.358090995	-0.126131515	0.038863493	-0.433708595	-0.176256085	0.032683264	0.140966469	0.146521851	0.198861507	0.059148437	0.182555774	0.254356619
Chr2	90500	90600	102.6170741	-0.027585233	0.005428943	26.15450247	3.15E-07	6.53E-06	0.648206958	0.446659931	0.19009399	0.428572867	0.39568816	0.090374779	0.140241139	0.192661064	-0.723533939	-0.107900116	0.47359853	0.015090163	0.15667529	-1.836765717	-0.380533206	0.519600109	0.414189572	-1.245087788	0.21032285	-0.067408561	0.032390354	0.013639073	0.515651324	-0.15211797	-0.653029376	-0.583298662	-0.298676877	0.389947352	-0.137995351	-0.020145309	0.417485369	0.036070701	-0.140070343	0.217183383	0.554803614	-0.152583356
Chr2	92000	92100	31.20518802	-0.022294085	0.005498056	16.53380587	4.78E-05	0.000448673	0.036069588	0.080649099	0.25951048	0.230930847	-0.07386085	0.104184613	0.221277089	-0.168687985	-0.597422806	-0.311631249	0.18144974	-0.087127105	-0.069246332	0.384910345	-0.595525771	0.757162978	0.254260492	0.418153637	0.183660767	0.107682057	-0.694587575	-0.343911175	0.03729273	0.109427605	-0.151166576	-0.636872078	-0.017531295	0.356773504	-0.034778685	-0.4090552	0.332567472	-0.087793631	-0.360728793	0.285992219	0.425645741	-0.127673897
Chr2	93400	93500	60.70377067	-0.044530154	0.007257878	37.91915452	7.37E-10	3.54E-08	0.32331322	0.359288344	-0.468523795	0.514015607	0.330355581	-0.017516631	0.354045687	0.089628462	-0.609649599	-1.175333038	1.095096674	-1.28729027	0.417586985	-0.295505849	-0.799524702	0.092282305	-0.049702415	-0.384026057	0.291045762	0.102520083	-0.245642573	-0.208425675	0.870607793	0.002725822	-0.211695241	-0.484747832	0.056036839	0.831235083	-0.043498835	-0.273985536	0.520187838	0.061802878	-0.375750537	0.29220038	0.582152852	-0.255309611
Chr2	93500	93600	47.12150325	-0.037331947	0.00878617	18.48724719	1.71E-05	0.000190594	0.679241003	-0.210366711	0.328901187	0.540230748	0.564448144	0.084525421	-0.118018423	0.249618194	-0.291755038	-0.72189943	1.034246349	-0.312295817	0.278462103	-0.696097937	-0.876717539	-0.016073925	0.388060143	-1.095357825	0.442632012	0.242594168	-0.681257445	-0.080446116	0.857024154	0.045548283	-0.877522839	-0.990585503	0.179339498	0.841448348	-0.172813965	-0.150742729	0.53751466	-0.122307197	-0.348682106	0.245925602	0.471061994	-0.247881466
Chr2	96000	96100	48.84697845	-0.02480321	0.004571167	29.81104303	4.76E-08	1.30E-06	0.642639813	-0.325556543	0.213911804	-0.007686064	0.251207792	-0.298619115	0.257271793	0.190615184	-1.013257149	0.116418384	0.436461425	0.048107614	0.370529416	-0.475428624	-1.633424981	0.287563866	0.477679659	-0.604027869	0.567692289	0.350314454	-0.638052186	0.217209394	0.466330666	0.039026242	-0.377668575	-0.857137947	-0.059060839	0.5153737	0.213177982	0.217209394	0.249061457	0.016490194	-0.167647625	0.080657106	0.231774839	0.000843048
Chr2	96100	96200	155.4006392	-0.01485722	0.003271819	20.64145883	5.54E-06	7.37E-05	0.041228079	-0.144764661	-0.259906338	-0.137623329	0.143575429	-0.294896351	0.241881159	0.218534395	-0.32550595	0.086527741	0.061795586	-0.261360912	0.084493448	0.050636993	-0.966923504	-0.067099731	0.107090262	-0.475744462	0.224781841	0.075047348	-0.015051314	0.50337462	0.162261564	-0.024076734	0.23776831	0.455675479	-0.089748023	0.201741053	-0.027372755	-0.040355164	0.19067233	-0.025449161	0.068758289	-0.007166229	0.075431504	-0.068230813
Chr2	96200	96300	296.166692	-0.026662533	0.003530818	58.33595185	2.21E-14	4.40E-12	0.293550684	-0.075380615	-0.206157444	-0.067365621	0.364831585	-0.130137559	0.214065113	-0.022984958	-0.009911349	-0.071219134	0.390221368	-0.366094986	0.185841781	-0.521155989	-1.295913749	-0.099847652	0.16116688	-0.89499224	0.407630876	-0.028737625	-0.087337132	0.130911493	0.510920814	0.090088886	0.269610776	0.094527849	-0.15335832	0.317326572	-0.043438808	-0.136179458	0.387470243	-0.062489401	0.109924814	0.110252022	0.340884283	-0.106523997
Chr2	100000	100100	83.24553079	-0.016803248	0.004227821	16.07395046	6.09E-05	0.00054962	0.391035658	-0.546777706	-0.208053002	0.062448736	0.036585423	-0.117059896	0.345853011	-0.04729667	-0.773171887	-0.236330495	-0.043127782	-0.175463003	0.029922832	0.44118356	-0.52735828	-0.30860995	0.367936515	0.48496323	0.540012312	0.133920088	0.130694642	-0.252182802	0.122599338	-0.166366176	0.204429956	-0.486453467	0.248671323	0.157431025	-0.003606449	-0.086440935	0.154484667	-0.241097769	-0.018620079	0.127924224	0.222073159	0.035846652
Chr2	100200	100300	299.6397312	-0.022079708	0.003516075	40.34730835	2.13E-10	1.22E-08	0.317729117	-0.162802332	-0.180435363	0.096323678	0.136992308	-0.048237894	0.335392321	0.238818227	-0.43349487	0.169937315	0.311131917	0.025953535	-0.068454606	-0.709960491	-0.402621205	-0.296545412	0.279038513	0.077787727	0.382198061	-0.029695626	-0.287672412	-0.008635022	0.33154014	-0.08112696	-0.029625841	-0.385998558	-0.006710603	0.323039892	-0.099320995	-0.156997633	0.215868232	-0.113229611	-0.012077881	0.051839628	0.297568231	-0.077515526
Chr2	101100	101200	136.6970074	0.015876463	0.004073254	15.18672349	9.74E-05	0.000809546	-0.098003816	-0.045384689	-0.162490675	0.048827031	-0.207611109	0.251948709	-0.15329391	-0.16266154	-0.134404016	-0.211317797	-0.288829459	0.091574524	-0.049170464	-0.127717121	1.299548	0.439907103	0.072247919	0.898151503	-0.167625436	-0.472127047	-0.124052497	0.171686791	-0.321649405	0.006142848	-1.017303666	0.169923851	0.190269455	-0.166597021	-0.007909984	0.073699177	-0.085963661	0.06292514	0.18195032	-0.030340155	-0.011906371	0.087557471
Chr2	101300	101400	592.0856757	-0.016021228	0.003534552	20.91405508	4.80E-06	6.54E-05	0.451066132	-0.183521368	-0.062650981	-0.004780324	0.205506764	-0.102992211	0.119721062	0.177555353	-0.346895507	-0.234080693	0.259463302	-0.135540065	-0.066200312	0.044622256	-0.712596133	0.046648584	0.017882239	-0.152703256	0.358977971	-0.17652967	-0.157513644	0.033175017	0.223149659	0.076934401	-0.408407914	-0.112783503	0.04089436	0.36111506	0.037357278	-0.015657174	0.197994263	-0.052303921	-0.029273355	0.1337267	0.204049061	-0.035409433
Chr2	104100	104200	29.74903879	-0.019862759	0.005186281	14.72386578	0.000124461	0.000991794	0.347114236	-0.02686581	-0.082788613	-0.272688314	0.181390335	0.014822184	0.17048035	0.031419743	0.526245857	-0.161134665	0.344562148	-0.635146448	0.215869703	-0.061647348	0.171056622	0.411444112	0.103832678	-0.658506329	-0.143114257	-0.320490424	0.078254468	0.11105821	0.228659143	-0.235555239	0.476761469	0.115855206	-0.287654982	0.20634323	0.034589806	-0.340885096	0.220331075	-0.060293975	-0.255550266	-0.16040951	0.009032096	-0.296391394
Chr2	107400	107500	39.6467528	0.031521726	0.005247772	36.10456822	1.87E-09	7.89E-08	-0.630627154	0.559272547	0.554455531	0.574647773	-0.569259262	0.393848938	-0.292025723	-0.125409656	0.320355152	-0.045403461	-0.804475724	0.057888146	0.007418358	-0.558783215	0.444939872	0.072402303	0.002373965	-0.098064352	-0.670351444	0.330453857	-0.058521346	0.116956873	-0.410811875	0.509296522	0.01043655	-0.598850153	0.100999771	-0.237899308	0.065163477	0.338081871	0.098165399	0.267091796	0.175047545	-0.045925893	-0.217157802	0.364270124
Chr2	107700	107800	99.75319325	0.02619559	0.005447094	22.8106986	1.79E-06	2.83E-05	-0.572420662	0.199015062	0.321531066	0.451184778	0.157701998	0.55373639	-0.015814385	-0.067178236	0.227174079	0.181480652	-0.612105611	0.104828983	0.176458048	-0.110855489	-0.161538416	-0.282857109	-0.49796608	0.347914419	-0.761535908	-0.649275403	-0.012199405	0.276167635	-0.521956573	-0.13239207	-0.260233113	-0.095923903	-0.210894803	-0.030365571	0.176271689	0.538158248	0.144807162	0.704016862	0.240604589	-0.228058271	-0.11404276	0.536562105
Chr2	107800	107900	336.3012031	-0.019566613	0.003608452	29.96110533	4.41E-08	1.21E-06	0.442984843	-0.212975648	-0.243430007	-0.113243302	0.191061777	-0.145928506	0.238322966	0.177246279	-0.189011452	0.361081152	0.399079642	-0.277402962	0.094181805	0.054990893	-0.13877137	-0.376120388	0.164595464	-0.390268833	0.191963976	-0.061857915	0.045567792	0.129402698	0.216268996	-0.126877034	-0.008150691	-0.180263853	0.070021823	0.176281194	-0.131649565	-0.145794402	0.151723629	-0.223551088	-0.214381236	-0.125355797	0.246826306	-0.046567187
Chr2	108100	108200	81.93033724	-0.014814166	0.003787522	15.51741481	8.17E-05	0.000699851	0.202807682	-0.411606536	-0.262908278	-0.171375974	0.116210923	-0.340303212	0.26945175	-0.027638038	-0.224234241	0.514977806	0.163554321	-0.2474944	0.068951935	-0.31456565	0.150381006	-0.151269387	-0.31740281	-0.283411448	0.28470745	0.069675998	0.172569785	0.28470745	0.317793994	-0.070339166	0.332348417	-0.330717163	0.079535274	0.133397127	-0.186281758	-0.123693143	0.17324368	-0.066091257	-0.01914476	-0.022227442	0.170096144	0.066293925
Chr2	110400	110500	59.74144618	-0.025459	0.00472837	29.56552585	5.41E-08	1.44E-06	0.426695439	0.086210478	-0.452006613	-0.053719783	0.149043831	-0.267353665	0.312576174	-0.128176481	-0.139243366	-0.290565582	0.48849488	0.155616485	0.263289864	-0.83504565	0.461719613	0.163712788	-0.260670642	-0.771913876	0.260388807	0.018799796	-0.041854561	0.068407342	0.754047691	-0.356282553	-0.141927451	0.501084137	0.036543667	0.146846276	-0.29226838	-0.093248147	0.246088689	-0.154648692	-0.040780728	-0.133890132	0.151551232	-0.237520884
Chr2	110500	110600	70.04795441	-0.021603538	0.004233984	26.48827083	2.65E-07	5.65E-06	0.33501012	-0.127213063	-0.454489582	-0.158943493	-0.043313634	-0.310138333	0.438314155	-0.19511323	-0.114970379	-0.129155651	0.250377402	0.066281075	0.16760757	-0.497336901	0.39143105	-0.431534843	0.235357016	-0.563217021	0.107834457	-0.343202703	0.018824453	0.29862274	0.658675073	0.283368794	-0.075728174	-0.04851254	0.25410819	0.131014065	-0.096165516	-0.188683946	0.164439132	0.00028472	-0.181275132	-0.074479897	0.350427669	-0.118503643
Chr2	110600	110700	72.2450438	-0.031112843	0.003959364	62.85081575	2.23E-15	5.92E-13	0.785238847	0.11880123	-0.143743934	-0.184758659	0.325378964	-0.257347256	0.198905452	0.05970364	-0.686448411	-0.050919901	0.574843131	-0.106085282	0.191169803	-0.266905079	-0.069694437	0.356836857	0.163763646	-0.828090709	0.436209582	-0.570569293	0.19839103	0.089693719	0.475802804	-0.187109146	-0.238071316	0.44837513	-0.23112525	0.245215346	0.021535638	-0.187781418	0.201731496	-0.243302901	-0.269037667	-0.19182164	0.184691592	-0.363475607
Chr2	111300	111400	291.1970349	-0.018298111	0.004276798	18.93751969	1.35E-05	0.000156227	0.401250988	-0.244486187	-0.190607084	-0.131012713	0.068805996	-0.014960172	0.259603382	0.091390726	0.128134725	-0.142782927	0.422950834	-0.227648264	0.109455442	-0.520493923	-0.896956256	0.163714626	-0.018023295	0.085561915	0.264126032	-0.10517864	-0.018950638	-0.212717475	0.377214924	-0.05859397	0.017616268	-0.238907087	0.273769947	0.290162082	-0.157317839	-0.346276267	0.250160081	-0.129702258	-0.063958111	0.141476478	0.336075557	0.037103105
Chr2	111500	111600	71.43219817	-0.018331321	0.004079036	20.45018285	6.12E-06	8.01E-05	0.706452633	-0.169625937	-0.255449538	0.057258241	0.276804833	-0.100455537	0.16393317	0.083093271	-0.021663319	-0.144585859	0.00996187	-0.43384175	-0.175542671	-0.109866497	-1.207515061	0.088589258	0.145331015	0.664564119	0.150858084	0.190755588	0.04684975	-0.481909329	0.415336564	-0.173896698	0.052766484	0.09023398	0.030095501	0.228584054	-0.0670755	-0.085834028	0.189477396	-0.153965593	-0.181483771	-0.009282125	0.156102347	0.024945057
Chr2	113300	113400	196.3188171	-0.018213569	0.003349868	30.16019165	3.98E-08	1.11E-06	0.359831281	-0.025825054	-0.019098196	-0.007850296	0.176181019	-0.285054398	0.264858356	0.023826394	-0.455924384	-0.329936949	0.18647179	-0.12471108	0.061083669	0.143719364	-0.475085119	-0.307516281	0.09011312	0.013032079	0.381701186	-0.076913702	-0.112612459	0.272450357	0.220885242	0.131199458	-0.151900893	-0.045327783	0.080401968	0.151974473	-0.201446984	-0.062021661	0.154904572	-0.098474376	-0.063558896	-0.047064531	0.323412527	-0.145723816
Chr2	113500	113600	498.93523	-0.016453687	0.003573579	21.90274535	2.87E-06	4.23E-05	0.285920072	-0.203064984	-0.140532558	-0.10761223	0.238826908	-0.140220137	0.175159757	-0.039940875	-0.367029929	-0.027299209	0.387201719	-0.05332443	0.148007965	-0.281414551	0.048425304	0.005866717	0.117762607	-0.095707018	0.267266867	-0.392424209	0.031568069	0.08740325	0.222364818	-0.055132345	-0.376040581	-0.17999025	-0.025196124	0.242288624	-0.105214604	-0.06297883	0.184917514	-0.158724542	-0.013581448	0.011341084	0.339579128	0.031528452
Chr2	113900	114000	79.92653242	-0.01901866	0.004476879	18.32955559	1.86E-05	0.000204085	-0.22899888	0.019462465	-0.411273155	0.269064262	0.307297811	-0.033513019	0.470660268	-0.003754718	-0.609910329	-0.040240137	0.305176512	0.180417372	0.293239251	-1.329896602	-0.469643718	-0.418266358	0.099003212	-0.09102034	0.182267871	-0.00612346	0.284221036	0.110953591	0.602439625	0.131930724	-0.137869814	-0.395316279	-0.24103813	0.215177279	0.066559471	0.172758875	0.366479756	0.018685917	-0.078225968	0.075797145	0.254186474	0.06931199
Chr2	117100	117200	967.4335729	0.024570916	0.005530064	19.52168571	9.95E-06	0.000120803	-0.435996385	-0.196493038	0.544004881	0.033794768	-0.060563932	0.468811917	-0.122952694	0.557644187	0.037107746	-0.706541155	-0.887331264	0.053811113	-0.003573634	-0.204998045	-0.509786217	-0.795201026	-0.48852924	-0.098837488	-0.326402058	-0.077367521	0.412396341	0.221976018	-0.132321494	0.353394984	0.259042507	0.101858651	0.189286894	-0.292765117	-0.069169587	0.431469228	0.024666051	0.184659926	0.412396341	0.695348002	0.080527682	0.346632659
Chr2	121800	121900	43.54775959	-0.027301205	0.005037277	29.78245729	4.83E-08	1.31E-06	0.946850084	-0.25357937	0.169066852	-0.154759665	-0.2145551	-0.356024192	0.152103752	0.20528704	-0.262080838	-0.777953883	0.397109601	0.232977211	0.539904548	0.21021232	0.444554646	-0.294851172	0.724211742	-0.256973948	0.593035524	-0.16907802	-0.31889176	0.227319576	-0.006931329	-0.358452973	-0.371884847	-0.414842048	-0.230594428	0.210622002	0.001143034	-0.299510668	0.223264781	-0.264356383	-0.373726194	-0.023216905	0.222452453	-0.097851443
Chr2	124900	125000	443.4870863	-0.015832096	0.002777379	32.9519174	9.45E-09	3.20E-07	0.129273965	0.005292732	-0.047134295	-0.069789297	0.214564318	-0.204514273	0.111315048	-0.081323998	-0.198744744	-0.463130297	0.241047964	-0.248754019	0.109582893	0.121161398	-0.165780138	-0.207249739	0.143300162	0.088547387	0.089062022	0.000467813	-0.25516287	-0.15106928	0.312495407	-0.030315273	-0.15177847	-0.167930587	0.034576307	0.228100564	0.062622366	-0.128108665	0.235170138	0.036178461	-0.086448	0.100848254	0.289804478	0.103822271
Chr2	127400	127500	25.31847843	-0.034937299	0.005821054	36.72730296	1.36E-09	6.00E-08	0.393931725	0.252542306	-0.081712539	-0.531554167	0.358108062	-0.219851051	0.589996864	0.132494357	0.030464574	-0.158304964	0.504307656	0.290436582	0.449351462	-0.135885654	1.575728748	0.714032467	0.240532946	0.086624466	0.160942787	-0.358140761	-0.005214401	-0.443262685	0.349894241	-0.457607782	-0.715092168	-1.633724618	-0.860000473	0.496355983	-0.087278192	-0.14829779	0.190156202	-0.331476331	-0.445303272	-0.044115752	0.22329319	-0.382372017
Chr2	127500	127600	53.15609147	-0.018496827	0.004765762	15.26163078	9.36E-05	0.000783818	0.590985541	0.044561216	-0.049321424	-0.115485466	0.183526178	0.327285083	0.175008648	0.138325052	0.105353808	0.468640932	0.270209503	-0.521080846	0.308405827	-1.143335957	-0.223043782	0.346830785	-0.000265459	0.426205666	-0.190542257	0.087673942	-0.494206069	-0.349557427	-0.018124668	-0.570066808	-0.01072122	-0.725319001	-0.022036533	0.300596481	-0.052118507	-0.135686893	0.231960124	-0.067802315	-0.00839116	0.213779513	0.538299933	-0.060542442
Chr2	127600	127700	120.8235619	-0.023106514	0.00415478	31.04873218	2.52E-08	7.51E-07	0.499137281	-0.1606814	-0.051156541	-0.067657098	0.161052169	-0.269108605	0.483042515	0.05483115	-0.033951526	0.233885049	0.473048052	-0.017829882	0.360451341	0.016981677	0.00766503	0.275882777	0.182217535	-0.623374778	0.159027553	-0.244162247	0.108757662	-0.437514125	0.049124147	-0.359759694	-0.411359014	0.009049076	-0.183620705	0.077106179	-0.078640744	-0.258245515	0.03865878	-0.041811697	-0.252222594	0.268967509	0.364106306	-0.331895619
Chr2	127900	128000	53.57325633	-0.021997853	0.0049055	20.25321791	6.78E-06	8.74E-05	0.582633918	0.172367097	0.084536174	-0.109845411	0.424972336	-0.538283743	0.222742317	0.176863093	-0.572703547	0.524391706	0.620957156	-0.795095968	-0.169177942	-0.212845301	-0.167423372	-0.087691466	-0.325234444	-1.392302065	0.25744402	-0.176217639	-0.102283218	0.14085066	0.384579543	-0.238404629	0.058909047	0.059283724	0.184096389	0.294516762	0.091147314	0.173751973	0.187870834	-0.06955449	-0.020822404	0.188556037	0.255156362	-0.107740823
Chr2	128900	129000	133.5950787	-0.022222062	0.004426241	25.9406799	3.52E-07	7.18E-06	0.361128173	-0.552048285	-0.002069916	-0.200582129	0.564401307	-0.351264348	0.10954871	0.005448217	0.074088304	-0.131617956	0.184733368	-0.259055408	0.100801543	0.183353062	-0.781316092	0.105619047	0.089792472	0.015877195	0.299902785	-0.695011029	-0.044781781	0.072896117	0.53310006	-0.133680914	-0.021993465	0.392407012	0.044744343	0.102409165	-0.186237541	-0.029336253	0.310183768	-0.097998262	-0.150813822	-0.050291968	0.259864815	-0.122200295
Chr2	129200	129300	33.30091598	-0.028353981	0.005020583	32.15705313	1.42E-08	4.60E-07	0.747579729	-0.139909867	-0.026973232	-0.547487025	0.403090105	-0.655614861	0.187025303	0.517556507	-0.022707605	0.498179873	0.144307303	-0.685165644	0.039808047	-0.495050871	-0.342963362	0.342496794	-0.044780718	0.226468344	0.431792476	-0.003967117	0.180169127	-0.356703419	0.245287478	-0.139909867	0.292511687	0.613852803	-0.220664879	0.137244576	-0.168571418	-0.296613732	0.021041017	-0.255277093	-0.471605514	-0.022099258	0.216708219	-0.349053905
Chr2	132200	132300	328.4151926	-0.017356892	0.003384489	27.01003727	2.02E-07	4.48E-06	0.38251064	-0.063641415	0.037273465	-0.225518959	0.129206411	-0.298545656	0.226549271	-0.111868776	-0.290626272	-0.327311824	0.263481012	0.011575228	0.258559167	0.120780561	0.461462827	0.10435741	0.114199303	-0.237619241	0.071530301	-0.093801101	0.097004238	-0.262873326	0.262446229	-0.236887429	0.083356942	-0.400242769	-0.318149359	0.181164879	-0.106511566	-0.019489156	0.207480775	-0.151935822	-0.046100049	0.006577969	0.189082944	-0.017476853
Chr2	132300	132400	367.7449552	-0.016501185	0.003583996	21.82292618	2.99E-06	4.39E-05	0.098951476	-0.212075512	0.009412081	-0.084648463	0.282150597	-0.030690855	0.271714897	-0.080847663	-0.377522433	0.031459165	0.427586634	-0.315811094	0.073938276	-0.210541342	0.120748113	-0.181697865	0.045597814	0.216663624	0.164067732	-0.025623626	-0.09004523	0.005016967	0.290210366	-0.189988156	-0.011251082	-0.491434406	-0.010472239	0.172665902	-0.073334064	-0.071360235	0.174281545	-0.177320753	0.037712309	0.062510199	0.271211713	-0.121234392
Chr2	137900	138000	153.8230275	0.021967313	0.005072199	18.64812858	1.57E-05	0.000177543	-0.679564059	-0.342349214	0.000610782	0.283710811	-0.009120756	0.27571802	-0.370122404	-0.080995856	0.074267824	-0.085707517	-0.420456141	0.510272326	0.161798429	0.315787835	-0.090004239	-0.206461947	-0.135169542	0.423105128	-0.575689277	0.087899288	0.579724207	0.406120155	0.217102602	0.641845919	0.067210557	-0.436780498	0.169966915	-0.698247015	-0.227608173	-0.039823386	0.050651465	0.13921602	0.027567852	-0.100657859	0.102407734	-0.036225986
Chr2	140900	141000	373.1545923	-0.022484131	0.005350505	17.56158472	2.78E-05	0.000285184	-0.472740463	-0.192759878	-0.127044202	-0.220011666	0.23549208	-0.279824837	0.19372757	0.31797527	-0.38058321	0.065448781	-0.289596657	-0.381308619	-0.057915572	-0.08478087	-0.707451299	0.120598321	0.045075937	-0.233112648	0.744618261	0.156777008	0.189044125	0.204886861	0.646644359	0.019363428	0.446946716	0.075369719	-0.219103576	0.408095889	-0.050281329	-0.313419567	0.055083857	-0.197670805	-0.241583856	0.580123099	0.058725406	-0.114807632
Chr2	142900	143000	207.3571519	-0.018837687	0.003538958	28.6514872	8.66E-08	2.15E-06	0.084331966	-0.195358835	-0.022489039	-0.029403576	0.216645085	-0.278924601	0.006533543	0.026772181	-0.520549717	-0.3131345	0.244563595	-0.049624527	-0.03512289	-0.107734562	0.371344373	0.082541028	-0.024722471	-0.897972925	0.190977998	0.125013201	-0.090830711	0.093253461	0.38034946	0.049821559	0.395234147	0.186158056	-0.171879574	0.337599236	-0.039016806	-0.237242916	0.17106872	-0.178758961	-0.026145548	0.057231609	0.21104773	-0.011574791
Chr2	143100	143200	77.14050707	-0.016772509	0.00423838	15.70655154	7.40E-05	0.000645435	0.330369257	-0.181075667	-0.038322043	0.264649673	0.321442873	-0.167526244	0.340103349	0.158625362	-1.096071857	0.491804592	0.290316273	-0.224735167	-0.114861801	-1.472543099	-0.445905663	0.279564887	0.46753731	-0.963508983	0.053683479	-0.064337633	-0.006997047	0.052368232	0.078448028	0.15666817	0.402958359	-0.023267697	0.075084196	0.282708993	0.240598473	-0.083583427	0.175880069	-0.011391324	0.085152253	0.102286296	0.280239201	-0.036361669
Chr2	146000	146100	232.3091636	-0.024478118	0.003983499	38.36384762	5.87E-10	2.91E-08	0.528036653	-0.00451098	-0.145696354	0.101537076	0.384295809	-0.179653198	0.344104374	0.157816332	-0.229910449	-0.4067744	0.352543907	-0.503167206	0.149781726	0.060135123	-0.845100168	-0.066033603	0.321739895	-0.412771645	0.270189893	0.023384953	-0.129901896	-0.333498161	0.187613225	-0.05089619	-0.980885484	-0.223465827	-0.125955522	0.393947824	0.015992667	-0.119173294	0.456673345	0.14635954	0.101537076	0.26876671	0.411228269	0.081709981
Chr2	146100	146200	87.08208784	0.019440674	0.004279855	20.47648127	6.04E-06	7.92E-05	-0.516515504	-0.101392842	0.223648746	0.0284959	-0.100116008	0.164534101	0.145068278	0.093996034	0.025457416	-0.069306366	-0.242733663	0.070149292	-0.209310662	0.27079656	-0.565366371	0.387351407	0.141402509	0.011350116	-0.533305162	0.384982599	0.191686067	-0.417774923	-0.294950637	0.415120673	-0.318514983	0.066060404	0.41118621	-0.38724222	0.098229101	-0.079083987	-0.100116008	0.196266056	0.217107754	0.132740249	0.100674159	0.159425704
Chr2	146200	146300	69.15721294	-0.022227526	0.004387024	26.09560529	3.25E-07	6.70E-06	0.553511092	-0.083663561	-0.023224375	-0.173117531	0.332267022	-0.076211105	0.457879066	-0.026967586	-0.431734534	0.083045373	0.160514668	0.013683075	0.501840269	0.815605257	-0.140649969	-0.316543613	0.239758108	-1.202447289	0.166263009	-0.187707878	0.16653617	-0.142340694	0.102592048	-0.032600676	-0.143694702	-0.52393453	-0.421023443	0.172260616	-0.110550928	-0.157647044	0.215409352	0.054696153	0.044031418	-0.018558978	0.323229539	-0.190503799
Chr2	147000	147100	327.1658804	-0.014062456	0.002772676	25.82219574	3.74E-07	7.55E-06	0.058960759	-0.152483293	-0.110071205	-0.023971318	0.091853256	-0.165404809	0.116587938	-0.260896934	-0.435430004	-0.055480886	0.189113449	-0.150745985	0.002624635	0.241488756	-0.449627949	-0.085568232	0.079058565	-0.418524707	0.093613212	-0.030026777	-0.02874983	0.02283981	0.302871661	0.137383593	0.46021007	0.226327831	0.074372272	0.071338837	-0.061148101	-0.169831658	0.213867577	0.03021023	0.010160909	0.189168322	0.161524016	-0.175614011
Chr2	150400	150500	24.89367069	-0.027387466	0.005807346	22.36775308	2.25E-06	3.45E-05	-0.308147592	-0.179105647	-0.171411255	0.050250133	0.215862628	-0.108022549	0.431066067	0.476939952	-0.684036814	-0.320385861	0.465470425	0.51981666	-0.580775546	-0.17055885	0.491553758	0.980208092	-0.149410787	-0.788708033	0.224312769	-0.041835928	0.518231571	0.196171307	0.295751038	-0.384172454	-0.076544317	-0.960760059	-0.123610534	0.501749525	0.268981818	-0.371383393	0.238501212	0.018460024	-0.369425869	-0.064617864	0.269610033	-0.310023658
Chr2	153700	153800	176.2645494	-0.015040661	0.00292465	26.53886573	2.58E-07	5.52E-06	0.179584825	-0.19795408	-0.116897167	-0.03257866	0.168257286	-0.041238465	0.025129784	0.184338696	0.021553758	0.107963137	0.12031153	-0.447176539	0.119448416	0.192466577	0.080396626	-0.000325073	0.121497469	-0.551217529	0.193082017	0.043333295	-0.199030317	0.170029831	0.119448416	-0.002085102	-0.119569414	-0.268504793	-0.039550538	0.190515948	-0.097826819	-0.146697483	0.126124082	0.035461852	-0.122246621	0.096933889	0.245446882	-0.158425716
Chr2	153800	153900	311.4273857	-0.016317155	0.003596365	20.94012847	4.74E-06	6.46E-05	0.111725622	-0.203892142	-0.026311837	-0.007740663	0.280153485	-0.014279615	0.18049057	0.118443585	-0.326262428	-0.006028265	0.442965751	-0.024177278	0.292569043	0.071121769	-0.415328698	-0.272146452	-0.008663566	-0.367611346	0.273607204	0.072743125	-0.019784699	-0.159875563	0.293745924	-0.014147221	-0.294562501	-0.079343071	0.102719398	0.238090384	-0.098514685	-0.184841931	0.035430783	-0.099006031	-0.134326339	0.124409003	0.238423801	-0.119795115
Chr2	154000	154100	83.09619954	-0.017595595	0.004639173	14.79063503	0.000120131	0.000962418	0.426707472	-0.331602684	0.035179647	-0.200843727	0.094320733	-0.186924149	0.079041344	-0.129219969	0.072305387	-0.115422091	0.45250395	-0.038938137	-0.21107876	0.219574527	-1.14119261	0.175806253	0.125564882	-0.493494354	0.639719687	0.255909875	-0.40825877	-0.116795956	0.511493976	0.010474934	-0.116246253	-0.338959309	0.526356308	0.301879428	-0.096595166	-0.047297067	0.093132841	-0.080153251	-0.114049534	-0.066283641	0.232148057	-0.018763873
Chr2	158100	158200	89.27832068	-0.014496486	0.003757003	14.91982115	0.000112178	0.000910693	0.24419441	-0.013474465	-0.209837221	0.106176958	0.222690966	-0.31569074	0.123900176	-0.036337063	-0.121116852	-0.14395412	0.017381498	-0.691262868	0.017843975	0.688091663	0.289330946	-0.117557151	-0.198511333	-0.19475571	0.354859695	-0.234685995	0.042372788	0.414382893	0.015993179	0.015530109	0.299066668	-0.204163163	-0.140595709	0.090653379	0.027521889	-0.307556312	0.009496632	-0.050327528	-0.117557151	-0.033938567	0.162476074	-0.010641948
Chr2	158300	158400	138.7147016	-0.013788983	0.003539502	15.275023	9.29E-05	0.00077958	0.237065547	-0.196432711	-0.221067884	0.0797364	-0.058425321	-0.035621612	0.319577591	-0.014851983	-0.24094052	-0.601342762	0.321393596	0.047623754	0.145451894	0.918564701	-0.383347704	-0.281710125	-0.143538455	-0.564432754	0.395442573	0.156887868	0.028481776	-0.053396313	0.328995955	-0.039190144	-0.2576525	0.356887656	0.083736349	0.052296928	-0.150569473	-0.115915935	0.115342864	-0.014241124	-0.134714605	-0.015768756	0.005321656	-0.069646426
Chr2	158500	158600	316.8839246	-0.01969587	0.004181624	22.79656203	1.80E-06	2.85E-05	0.529835213	-0.201233139	-0.176563508	0.038255583	0.208692319	0.106831851	0.326746478	0.207121489	0.022520858	-0.195063159	0.523132419	-0.070286621	0.060795217	-0.607013199	-0.663367778	0.078576765	-0.089945251	-0.476506907	0.339707676	-0.110854744	-0.085950771	-0.0625517	0.340833702	0.266019668	-0.060590643	-0.10812839	-0.063296247	0.255147681	-0.079363424	-0.148640677	0.222309068	-0.138120196	-0.20078623	-0.016534447	0.178492836	-0.150221791
Chr2	159600	159700	168.948385	0.026050855	0.00382269	46.06327404	1.14E-11	9.76E-10	-0.600400379	-0.064647158	-0.02266666	0.258810566	-0.186056383	0.25666863	-0.288826199	0.060490432	0.352142905	-0.052708246	-0.590634349	-0.007386863	-0.178032166	-0.124407294	0.74772761	0.136121412	-0.257583778	0.80524658	-0.206314381	-0.002003667	0.447692394	-0.079260098	-0.284512317	-0.0174731	-0.14664426	0.062710592	0.306034083	-0.379672926	-0.125338108	0.117019987	-0.108806151	0.036078367	0.061425653	0.003237849	-0.167037009	0.239004433
Chr2	160100	160200	184.9193816	0.036507832	0.005936992	37.69195714	8.28E-10	3.92E-08	-0.886414384	-0.232897569	0.097437833	-0.115687703	-0.08832459	0.328001632	-0.186327626	-0.237013299	0.59346051	-0.217206631	-0.613266455	0.418986276	0.033844205	0.100492494	0.059402496	-0.314159244	-0.155970023	1.302432838	-0.913357823	0.018444972	0.362544496	0.139830309	-0.300479014	-0.060764653	0.290491451	0.054087897	0.34017257	-0.74603206	-0.165174856	0.153384496	-0.087245581	0.171227509	0.304352592	0.022004712	0.002429173	0.527293046
Chr2	160300	160400	208.7051699	0.013248174	0.002983243	19.66407409	9.23E-06	0.000113393	-0.278441138	-0.166904376	-0.177157802	-0.036830577	-0.430510173	-0.154869996	-0.035626407	-0.010371142	0.185977683	0.086540319	-0.113734801	0.117359346	-0.124682479	0.088842517	0.419156317	-0.000841884	0.202060072	0.708383473	-0.016198226	-0.161421756	-0.039946007	0.090773528	-0.27867854	0.083218686	0.134131408	0.366387994	0.066307918	-0.282958479	-0.122869847	0.005703621	-0.235410817	-0.069934407	0.109126467	-0.031419712	-0.100874217	0.205713434
Chr2	161500	161600	266.4997563	-0.022241198	0.00418354	28.12211081	1.14E-07	2.73E-06	0.368255878	0.153016611	-0.001724672	0.327838493	0.263565708	-0.047167643	0.178333236	0.173109986	-0.383184868	-0.440318412	0.26834144	-0.206685969	0.001265045	-0.724426991	-0.863204808	-0.082381154	-0.079302827	-0.966711749	0.485152829	0.443011951	-0.179616376	0.271016784	0.493669949	0.112625255	-0.414191691	-0.088223046	0.057679281	0.341250885	0.139939877	-0.283402987	0.19340899	0.019307266	-0.035268893	0.186374804	0.368255878	-0.049608063
Chr2	161600	161700	80.2028588	-0.017585852	0.003804215	21.59017166	3.38E-06	4.85E-05	0.183000714	0.286220888	0.285579453	0.094705265	0.395287399	0.043521116	0.325234971	0.133956503	-0.870087661	0.036167527	0.110968677	0.053854027	-0.287986705	-1.466290445	-0.945392804	-0.376245428	0.238630126	-0.425108361	0.284295726	0.144607241	-0.13388459	-0.129030391	0.39330404	0.236640354	-0.517984452	0.170316079	0.016973961	0.497239083	0.174479704	0.097631625	0.29389595	0.107585471	-0.017439623	0.207588822	0.344661326	0.013104415
Chr2	161800	161900	83.74021056	-0.015443253	0.003851743	16.2037516	5.69E-05	0.0005186	0.366505032	0.329631537	-0.134575904	-0.084479163	0.16926035	-0.245037267	0.264615972	0.095002669	-0.270107485	0.007057641	0.188448047	0.059267724	0.192604727	-0.991204322	0.012017917	-0.076296259	0.060944024	0.059267724	0.180318928	-0.148068141	0.079964669	-0.199890204	0.486117456	0.089616413	0.093833453	-0.174309834	-0.421374834	0.220942552	0.048927504	0.09663798	0.03899872	-0.148344811	-0.039395346	-0.010438875	-0.007424363	-0.189034229
Chr2	163300	163400	65.84290617	0.019150419	0.00443274	18.78395524	1.46E-05	0.000167382	-0.694407641	0.134811074	0.045598407	0.245778938	-0.25747066	0.295155525	0.274830105	-0.040441424	0.263123021	0.029410487	-0.36398237	-0.169170439	-0.329303405	-0.450865385	-0.640636385	-0.11860514	-0.026964192	0.018000849	-0.433403771	-0.270267935	0.234632232	-0.109783365	-0.092968547	0.117866715	0.195200074	0.849042996	0.570190021	-0.35513392	-0.206301983	0.280002915	-0.03400799	0.121040963	0.332728489	0.131953119	0.183930035	0.270418587
Chr2	163700	163800	76.53139921	0.019641989	0.00439866	20.12644392	7.25E-06	9.24E-05	-1.063751174	-0.230498085	0.224330811	0.190023464	-0.100865258	0.300620295	0.456182278	-0.340725857	0.52902176	-0.12809766	-0.561876182	0.377616137	-0.092281168	-1.58016355	-0.108346342	-0.687263419	-0.203438012	0.478249961	-0.477111446	-0.173250541	0.209826613	-0.144864821	0.102003376	0.198677087	0.574297951	0.374729509	0.507158079	-0.257435513	-0.086302552	0.077104857	-0.019136701	0.296050324	0.313167429	0.286866723	0.207279113	0.552202516
Chr2	164400	164500	815.542538	0.013054468	0.002898689	20.09084696	7.38E-06	9.39E-05	-0.355138267	0.125412094	0.10631831	0.056989584	0.062338169	0.260333042	-0.059201877	-0.118591636	0.204922195	-0.166203618	-0.544346183	-0.068677352	-0.064154958	0.349332851	-0.045531876	0.009236452	-0.109433707	-0.194572172	-0.190984697	0.095571711	0.198174852	0.162027743	-0.090835741	0.040384376	0.009236452	0.032034105	0.072331546	-0.246620327	0.004488192	0.242635957	0.053146616	0.084081336	0.076385804	-0.000225518	-0.035563158	0.044699701
Chr2	164900	165000	1349.682313	0.010630566	0.002569667	16.79648511	4.16E-05	0.000399469	-0.452849979	0.118063729	0.218132706	0.078429879	-0.01623873	0.069849262	-0.103880368	0.246406012	0.198719504	0.049127448	-0.233383516	0.03109824	0.02070233	-0.057216903	0.000200108	0.218720887	-0.165720099	0.018752235	-0.055983276	0.055258222	-0.098269427	0.072816357	-0.08753265	0.125025045	0.033863819	0.09788565	0.035763938	-0.174171643	-0.075031815	0.062208097	-0.163964155	0.032793901	0.000488977	0.009490885	-0.077356455	-0.032198216
Chr2	165100	165200	2826.338162	-0.010347146	0.002019848	26.01238972	3.39E-07	6.95E-06	0.140227412	0.098693242	-0.158540206	0.014078194	0.167766239	-0.0741788	0.143369768	0.036007543	0.029062499	-0.073270515	0.034848755	-0.316034302	0.07981944	-0.03849826	-0.401726508	-0.100976627	0.026573483	-0.161061767	0.101226037	0.104872877	-0.216240918	0.028455112	0.167766239	0.071209194	-0.117550411	0.165959293	-0.046909215	0.119457018	0.060504479	-0.140556195	0.086830585	0.050503444	0.013676377	0.073145726	0.090659425	-0.059168657
Chr2	167100	167200	85.8254115	0.017647145	0.004560377	14.79306885	0.000119976	0.000961404	-0.425301127	-0.070465727	-0.104866136	0.178676283	-0.07300479	0.171400736	0.007069398	0.114963079	0.188037557	0.328564692	-0.593726466	0.405361763	0.117637626	0.44990512	0.022136222	-0.764608842	-0.213280992	-0.069451352	-0.243565256	0.250904157	0.182938939	-0.060102039	-0.157785879	0.121640174	-0.232737156	0.329910759	0.224473302	-0.590812666	-0.07249662	0.177181372	-0.099161727	0.207207767	-0.011074905	0.047136958	0.039870138	0.21742564
Chr2	167300	167400	47.98728059	0.02451965	0.005311831	21.23660546	4.06E-06	5.68E-05	-0.309763098	-0.061212665	0.253940978	-0.034598672	0.293102248	0.614148935	-0.151494329	0.155971465	0.033520482	-0.140925088	-0.46388372	0.467200966	-0.255715689	-0.935176423	-0.376117703	-0.333112385	-0.029927691	-0.312854588	-0.853376079	-0.210810865	0.342407177	0.235366001	-0.273172886	0.497518294	-0.442847006	0.406779569	0.652166109	-0.284255095	0.140232818	0.069579719	-0.026117195	0.408031909	0.322953332	0.115531786	0.245559284	0.241350105
Chr2	170000	170100	329.7340664	-0.013131989	0.002972249	19.63453981	9.38E-06	0.000114917	-0.129376709	0.086850916	-0.083812737	-0.053876483	0.35553098	-0.038758948	0.152408367	0.059191957	-0.042238449	-0.206986787	0.110575169	-0.293677685	0.257824507	-0.398344255	-0.116515752	-0.136932223	0.261369908	0.218133222	0.032556831	0.081745052	-0.179558298	0.26306246	0.236993622	-0.006455425	-0.055473692	-0.004294454	0.207411551	-0.015940145	-0.163003678	-0.224775572	0.261883012	-0.091263813	-0.136999861	-0.111257117	0.12863634	-0.224631812
Chr2	170100	170200	156.9142615	-0.023832947	0.004268168	31.47073315	2.02E-08	6.24E-07	-0.090142094	-0.163324181	0.008051444	-0.063978697	0.485609805	-0.115771483	0.120479509	-0.017369375	-0.403922866	0.146148742	0.008051444	-0.232993017	0.702561475	-0.265661611	-0.570525674	0.066064929	0.451799255	-0.425908237	0.018281011	-0.0301813	-0.547024954	0.485609805	0.403051889	0.013507384	-0.325892346	-0.120427689	-0.228587838	0.121465799	-0.052114936	-0.118243221	0.638378711	0.107347115	-0.144381312	-0.065521162	0.309759969	-0.104196293
Chr2	170400	170500	199.6822989	-0.021239237	0.004653512	21.26922425	3.99E-06	5.60E-05	0.150412891	0.052830803	-0.088969313	-0.141189901	0.452142617	0.09520671	0.280974917	0.071852051	-0.170773759	-0.412423262	0.352762206	-0.098035057	0.450355902	-0.386089845	-1.745846996	-0.223989712	0.063135447	-0.490103829	0.457102734	0.231625161	0.092519663	0.127358604	0.538111349	0.171973698	-0.82793203	0.245847002	0.06912111	0.216256396	-0.095309347	-0.212498996	0.374062468	0.026481835	-0.134995309	0.08593018	0.350847989	0.071245622
Chr2	171300	171400	157.1635959	-0.027934158	0.00419709	44.48225038	2.57E-11	1.94E-09	0.380288579	0.127648768	-0.012809903	0.115691631	0.281734209	-0.544555647	0.338566389	-0.039023884	-0.563656563	0.323917426	0.27132971	-0.581593493	0.118815025	-0.354630909	-0.724969776	-0.059637169	0.231255434	-0.880685859	0.408230875	0.060493225	-0.286272814	0.157601141	0.412818793	0.311522502	-0.344099612	0.157601141	-0.102787209	0.467353286	0.114189997	-0.249238862	0.157479645	0.067105454	-0.107305427	0.135935521	0.368895384	-0.157207008
Chr2	172600	172700	39.45745901	-0.024879051	0.005006633	25.03738552	5.62E-07	1.07E-05	0.576455745	-0.052771143	-0.284468997	-0.318805361	0.457890325	0.267014866	0.064844986	-0.688655976	-0.121262029	-0.288874176	0.357173698	0.046479103	0.126163323	0.000288615	-0.172669904	0.344633721	0.016190481	0.313006115	0.697510912	-0.507594681	0.291669653	-0.327842406	0.104733229	-0.08852884	-0.225374249	-0.238095976	-0.288874176	0.457138921	0.000288615	-0.005914311	0.137463864	-0.138763142	-0.20620194	-0.019969182	0.189964785	-0.474244467
Chr2	177600	177700	95.56953561	-0.030286634	0.00462088	43.61166937	4.00E-11	2.84E-09	0.487227045	0.248612602	0.097185167	0.19304975	0.235308671	-0.070104337	0.323956028	0.201799409	-0.8139483	-0.015381745	0.516054527	-0.22325155	0.502276325	0.239177526	-0.884177292	0.132143435	0.460797006	-1.167384838	0.462452802	0.026859786	-0.544514349	-0.39370901	0.407470276	0.093556817	-0.807149724	-0.162017378	-0.578841813	0.420987888	0.07137598	-0.012618842	0.246499888	0.0637605	-0.126237916	0.115822708	0.366317373	-0.113354413
Chr2	177700	177800	195.9247069	-0.032375417	0.006429911	25.456452	4.52E-07	8.85E-06	0.23610261	-0.138003087	0.019732012	0.361374178	0.460177757	-0.108729659	0.321406313	0.047935971	-0.239888662	-0.326638594	0.614737527	-0.57528875	0.378218845	-1.196866226	-1.619817316	0.58875946	0.336348409	-1.328171375	0.596638834	0.38724743	-0.57132303	0.223317294	0.613141144	0.222841581	0.147142175	-0.135195218	-0.034172368	0.299827043	0.004424467	-0.133488752	0.347737935	-0.00691264	-0.179657943	0.232420698	0.215304421	-0.060682484
Chr2	177900	178000	71.76059373	-0.025804129	0.005723839	20.38618137	6.33E-06	8.24E-05	0.556258359	0.066314777	0.312995499	0.186677478	0.224495348	-0.217118524	0.287280059	0.141627081	-0.581326423	-0.321125364	0.805788713	-1.11298375	0.116222536	-1.076619403	-0.992792893	0.190347126	0.466584685	-0.704421554	0.527327574	0.473270331	0.038663956	-0.212611724	0.38635875	0.069734163	-0.668845132	-0.087369317	0.172700065	0.437103022	0.02932798	-0.120108185	0.390466394	0.078530246	-0.228972538	0.287280059	0.108762447	-0.029821841
Chr2	178100	178200	84.87580567	-0.025271644	0.005111343	24.12151515	9.04E-07	1.60E-05	0.490046171	0.246087406	0.293716507	0.307683482	0.509370665	-0.141132643	-0.130292576	0.130432409	-0.732106091	-0.799640591	0.627893547	-0.243141555	0.077228619	0.347598508	-1.047430491	-0.256377382	0.05694265	-1.277687888	0.473195664	0.126729629	-0.379986464	0.292890695	0.153361929	-0.409253757	0.338423311	0.210234157	-0.021005818	0.248219048	0.205634351	-0.118159748	0.278779066	0.050116773	-0.069295913	0.185085625	0.153134429	-0.177293723
Chr2	178600	178700	45.56530518	-0.021379695	0.005264723	16.55004046	4.74E-05	0.000445465	0.680837381	-0.054249092	-0.346209495	0.007327495	0.345805055	-0.565539681	0.303932558	0.067246496	-0.047691376	0.279182093	0.184084136	-0.142827366	-0.032813306	0.690675573	-0.095682694	-0.059893814	0.033186133	0.032744198	0.221405762	-0.099068736	-0.556201817	-0.082696186	-0.004416487	-0.358910374	0.065951244	0.175301793	-0.500769426	0.394773951	-0.120044891	-0.369385817	0.064654827	-0.096649324	0.115623744	0.024766141	-0.085571991	-0.068876706
Chr2	181400	181500	313.2615139	-0.014224151	0.00340479	17.83039766	2.41E-05	0.000254136	0.197999825	-0.182144129	-0.271394273	-0.051314911	0.239947411	-0.038755134	0.143291478	-0.092353792	-0.082583966	-0.337440722	0.288895394	-0.022352428	0.253156197	-0.152116434	-0.200703515	-0.374149126	0.289160385	0.109238047	0.128677009	-0.06825583	0.127729037	-0.164763811	0.28273388	-0.034040114	-0.19298458	-0.038156602	0.04798366	0.12006317	-0.03948701	-0.213861152	0.268020836	-0.102051222	-0.098788383	-0.015856303	0.138181469	0.138475639
Chr2	181500	181600	199.39668	-0.013622621	0.003494994	15.50379598	8.23E-05	0.000703993	0.182744262	0.046922599	0.002881364	0.120093404	0.252093622	0.276933464	0.083825715	-0.070246333	-0.132943547	-0.422186021	0.130222936	-0.307219718	0.164343575	-0.16661865	-0.139524989	-0.276755581	0.060847375	-0.328843173	0.101736798	-0.079380786	-0.16488137	-0.183872906	0.284497761	0.125782272	0.053802321	-0.309521075	0.09024116	0.256421884	0.027503249	-0.216131796	0.310206844	-0.022377748	-0.090331086	-0.017457621	0.271127156	0.08606464
Chr2	182100	182200	388.4314389	-0.012329211	0.00309665	16.12393834	5.93E-05	0.000537161	0.013007471	-0.261860659	-0.237142476	-0.05109235	0.112477726	-0.014732506	0.112863306	-0.103093922	-0.424742181	-0.16140468	0.336432485	0.043817882	0.010319443	-0.013995631	0.268793438	-0.103597764	-0.001891227	-0.137762415	0.150440568	-0.066944511	-0.383641693	-0.226555301	0.154425981	0.077198433	0.099354963	0.187979079	-0.037871315	0.208644837	-0.059756886	-0.102086766	0.216784118	-0.041942944	0.058254258	0.10076496	0.163574126	0.114982155
Chr2	182200	182300	444.4017524	-0.014074142	0.003644373	15.23840342	9.48E-05	0.000791967	0.151777966	-0.108607647	-0.239145561	-0.190057834	0.140495069	-0.047776347	0.055250307	-0.059071931	-0.375602234	0.288592696	0.370295386	-0.33211822	0.115298536	-0.141273459	-0.327978819	-0.329759605	0.088321132	0.493105198	0.146457482	-0.217659983	-0.22983695	-0.197748041	0.229277706	0.085479061	0.171363935	0.18148162	-0.050710386	0.170104383	-0.135936665	-0.142635992	0.198560353	-0.074544496	-0.002220873	0.055250307	0.15580681	0.105767093
Chr2	182500	182600	75.31864901	-0.024893402	0.005406389	21.56113823	3.43E-06	4.91E-05	0.497162985	-0.655667207	-0.314371402	0.25295156	0.353693739	-0.507470404	0.200554724	0.445149895	-0.346857062	0.361227412	0.45987881	-0.279152203	0.018037812	0.242911223	0.461322846	0.356800606	0.222131802	-0.280875647	0.534488126	-0.457888375	-0.331415499	0.00734488	0.218964523	0.161746704	-0.976924645	-0.154166856	-0.570995541	0.43657547	-0.116748851	-0.141899234	0.116376818	-0.137833099	-0.087497854	-0.106015604	0.13044946	-0.011989912
Chr2	184200	184300	73.86703128	-0.020879444	0.00453725	21.53420284	3.48E-06	4.97E-05	0.418325232	0.150797446	0.082874791	0.345369972	0.657738385	0.107993657	0.347839764	0.002789159	-0.246011274	0.194365284	0.368332303	-0.625267968	-0.130247593	-0.965923271	-0.100251567	0.065518852	-0.063090788	-0.9844448	0.320665298	0.218122034	-0.362306962	-0.595628478	0.293668058	0.140991933	-0.909060934	-0.006071403	0.325002174	0.386573644	0.012728048	0.071236816	0.355447045	0.042694838	-0.048254221	0.046570077	0.303417603	-0.222503153
Chr2	184400	184500	31.32749531	-0.023377126	0.005297323	19.73655064	8.89E-06	0.000109697	-0.081789195	0.142366856	0.137348781	0.478032897	0.419984318	-0.040768003	0.295371473	0.279769177	-0.794471124	0.139023413	0.796516645	-0.653484697	-0.163372001	-0.142878829	0.662827908	-0.276386059	-0.092884394	-0.133414067	0.583876566	0.067545795	-0.825706503	-0.483237629	0.143479617	-0.408764814	-0.708638801	-0.24110699	-0.052824904	0.475384129	0.157867949	0.179727383	0.217202089	-0.052824904	-0.287590063	-0.011988223	0.240268925	0.035537279
Chr2	186100	186200	90.34160425	-0.019784029	0.004233015	22.17565637	2.49E-06	3.75E-05	0.128571577	0.246859358	-0.011149541	0.175558023	0.202174103	-0.159549281	0.227303856	-0.721190516	-0.277458432	0.458138219	0.475326532	0.280359519	0.118857875	0.318767417	-0.268081947	0.124693941	0.286735869	-0.953308571	0.378603612	0.195411938	-0.509527808	-0.198690959	0.342147312	0.05350625	0.151621041	-0.589726855	-0.190347768	0.055091754	0.070403785	-0.100613562	0.10995031	-0.064257915	-0.230621765	-0.170889416	0.1822064	-0.136874355
Chr2	186600	186700	692.2934764	-0.016458059	0.002848906	34.0767428	5.30E-09	1.95E-07	-0.034333456	-0.117346102	-0.0223281	-0.012842502	0.254837794	-0.094123335	0.30557134	-0.118458299	-0.137208159	-0.140464554	0.120949665	-0.531769612	0.052825938	0.054039342	-0.423612106	-0.120780789	-0.0066513	-0.140948805	0.148739793	0.121676552	-0.28211853	0.01623057	0.489202423	0.066369304	0.243207267	-0.015888877	0.008915187	0.019065454	-0.046832745	-0.088757019	0.216866999	-0.035983777	0.014724081	-0.063811551	0.3179338	-0.016895891
Chr2	186700	186800	243.9588491	-0.025187956	0.004878601	26.61129592	2.49E-07	5.34E-06	-0.008761141	-0.039637288	-0.157695136	0.094380783	0.150090215	-0.245267475	0.406583562	-0.02420534	-0.27620894	0.133323699	0.349863117	-0.531193348	0.107802812	-0.260446218	-1.533969946	-0.363764238	0.273745875	-0.909793235	0.568308702	0.35444278	-0.382750315	0.241119352	0.162382538	0.274395266	0.747630873	0.077611761	-0.030786097	0.115474377	0.135469916	-0.081030225	0.186810686	0.056540418	0.168683716	0.064822417	0.354306283	-0.178280208
Chr2	187000	187100	142.2587159	-0.014912682	0.003888598	14.7224316	0.000124556	0.000992315	0.083671756	-0.095018766	0.015971515	0.075820335	0.228301342	0.032436325	0.15394123	0.147668343	-0.378453972	0.527229057	0.219674578	-0.576557649	0.111780241	0.268342395	-0.813533715	0.25226005	0.283638935	-0.369237896	0.269203301	-0.086497957	-0.606475332	0.160054354	0.206380112	0.007741797	0.016411071	0.13881331	-0.351736634	0.153008697	-0.028674493	-0.017682765	0.095369347	-0.101045203	-0.037619822	0.145392693	-0.03397435	-0.096602231
Chr2	187200	187300	70.3342681	-0.028541885	0.004878056	34.77137805	3.71E-09	1.44E-07	0.003041407	-0.193425382	-0.508672112	-0.308149037	0.399516455	-0.050145831	-0.0048738	-0.092336642	-1.128463377	0.486992863	0.678796522	0.09763009	0.255308623	0.613084419	-0.363437359	0.662166398	0.310813355	-0.07268592	0.579885174	-0.246214958	-0.5961079	-0.316459951	0.32618338	-0.110615375	-0.144852114	0.18318498	-0.480383068	0.439773977	0.023240371	-0.124146413	0.186396919	-0.233282346	-0.171330554	0.067171744	0.017841506	-0.185446046
Chr2	187600	187700	28.13672489	-0.023866508	0.005786433	17.18355674	3.39E-05	0.00033657	-0.290858675	0.018894706	-0.085389557	-0.111152653	0.666072603	-0.469469404	-0.203497715	-0.27706937	0.024473041	0.523653589	0.692155436	-0.041018195	0.437943812	0.959709887	0.244178601	0.238789818	0.503323128	0.140110852	0.573498422	-0.128071445	-0.808156017	-0.307406521	0.067664571	-0.188900339	-0.445172854	-0.002927396	-0.627802511	0.386347007	-0.092164552	-0.288263121	-0.06747692	-0.286535342	-0.142063209	-0.156981005	-0.093674437	-0.362764235
Chr2	187700	187800	32.92481683	-0.023378061	0.006116051	14.80102017	0.000119471	0.000958265	0.506050108	0.343706794	-0.050723849	-0.678178432	0.220324379	-0.638544115	-0.090604717	0.024671805	-0.134978455	0.789072692	0.807038361	-0.182844767	0.887710093	0.43895645	-0.804065755	0.879410134	0.552729608	0.549385196	0.172755758	-0.5073825	-0.598114043	0.123565067	0.115672226	-0.917494638	-0.452709006	0.141445328	-0.58887189	0.539726599	-0.070526483	0.004663526	-0.037461949	-0.305407984	-0.107662702	-0.382359597	-0.235956103	-0.312997139
Chr2	191400	191500	62.42700425	-0.024364059	0.005542585	19.74436303	8.85E-06	0.000109409	0.523127311	-0.009460489	-0.058417178	0.133742211	0.367001366	-0.085151019	-0.073327052	0.006833652	0.061156412	-0.134929302	0.533239976	-0.885238845	-0.533427897	-0.33514872	1.106121767	0.16855915	-0.025940764	-0.625130799	0.386331627	-0.312649268	-0.41881942	-0.127500372	0.42574778	-0.022147372	-0.34459216	0.35326131	-0.467697753	0.397961117	-0.060537749	-0.173806105	0.296125448	-0.07475511	-0.19151283	-0.173806105	0.312331046	0.062456137
Chr2	191500	191600	67.07086725	-0.029233349	0.005193041	32.32360539	1.31E-08	4.27E-07	0.465756867	-0.05959945	-0.282435982	-0.1118202	0.008695013	-0.512427193	0.096494134	-0.188403813	-0.095339926	0.348929263	0.56521541	0.152767253	-0.15421939	-0.613428772	0.662099388	0.044458365	-0.549829928	-0.662658711	0.761769685	0.333288772	-0.026674811	-0.978655234	0.530017982	-0.482205495	0.262595046	-0.341540209	-0.346407332	0.718535333	0.370099963	-0.12360869	0.151904655	-0.159206489	0.117854599	0.016614097	0.216860097	-0.135494299
Chr2	191600	191700	98.782727	-0.029315114	0.005339594	30.38990577	3.53E-08	1.00E-06	0.54893085	0.183057872	-0.308873227	0.174971211	0.382837315	-0.179320219	0.096614675	-0.085902316	-0.468305854	-0.015248613	0.39167034	-0.240066288	-0.150242986	-0.626554827	0.544603583	-0.431387995	0.003355768	-1.504336937	0.832601424	-0.095418962	-0.410377502	-0.064773644	0.129067864	0.100482766	-0.05636273	-0.075069664	0.031993145	0.82339231	0.298682775	-0.203965251	0.217773003	-0.074610499	-0.058404119	0.145517481	0.174198684	-0.030529431
Chr2	191700	191800	244.853357	-0.040320271	0.006055124	44.52675984	2.51E-11	1.91E-09	0.538179127	0.125236929	-0.307545323	-0.147801698	0.529503699	-0.240534892	-0.051630329	0.089691534	-0.977465897	-0.250949252	0.503469768	-0.593722253	-0.315939764	-0.379304949	0.170892134	-0.89234478	-0.220031329	-0.444027408	1.137904889	0.049858203	-0.393195337	0.09101155	0.574729197	-0.100985748	0.05941447	-0.226902051	-0.182268102	1.010464177	0.626908046	-0.089258362	0.29828133	-0.263230262	0.096197405	0.330978968	0.146103625	-0.301687316
Chr2	191800	191900	664.1194347	-0.032815498	0.00400635	68.43010005	1.31E-16	4.82E-14	0.459578807	0.107030532	-0.150052757	0.046850638	0.508887351	-0.119332381	0.232794491	0.021219442	-0.097104187	-0.474403803	0.430146205	-0.653825861	-0.162825413	-0.522621694	-0.806888053	-0.412453211	-0.167143091	-0.581866775	0.493108522	-0.049690245	-0.428163294	0.025253502	0.632794925	0.1040573	0.037591057	0.127246862	-0.1310183	0.619878244	0.187368435	-0.124570869	0.464403879	-0.050654936	-0.006215978	0.146510574	0.421731404	-0.127621324
Chr2	191900	192000	558.4924258	-0.030115383	0.003551381	73.45121161	1.03E-17	4.81E-15	0.268918977	0.29120605	0.027439391	0.052879888	0.6273667	0.081014276	0.403511594	-0.06147598	-0.099603043	-0.851826241	-0.131449028	-0.816729298	-0.457950507	-0.741804166	-0.195605602	-1.033662536	-0.659240603	-0.590241734	0.649922679	0.092673985	-0.352694357	0.112584663	0.536896126	0.0593963	0.426434402	0.125615412	-0.121464939	0.728736759	0.358394345	-0.008228835	0.551454066	0.049392395	0.08069399	0.193378692	0.474090613	-0.070024433
Chr2	192000	192100	290.8259073	-0.034209658	0.004712956	53.23041412	2.97E-13	4.15E-11	0.557795185	0.379698104	-0.258311906	-0.086700528	0.533929219	0.022201062	0.413954155	-0.025688721	-0.200930573	-0.503829951	-0.261759419	-0.611252501	-0.669469769	-0.580902345	-0.506029741	-0.373987795	-0.460930562	-0.929126814	0.842447567	0.366932825	-0.36625982	-0.081926627	0.345712947	-0.007023911	0.269864568	-0.477176954	-0.256194447	0.959659136	0.605296623	-0.115760487	0.539221838	-0.021336923	0.129272023	0.477735156	0.438128749	-0.087249365
Chr2	192100	192200	355.1935665	-0.018115081	0.003049442	35.11331002	3.11E-09	1.23E-07	0.835860219	0.489173029	0.222945889	0.625098891	0.568146993	0.542943716	0.783782492	0.676615791	0.620976963	-1.42652168	-0.880729239	-1.475910582	-1.380470629	-2.209239892	-0.94567596	-1.472092724	-1.166745415	-1.51372067	0.590355207	0.320768392	-0.010912564	0.281785745	0.271358206	0.06693723	0.557736135	0.337646476	0.052621298	0.5223134	0.505815326	0.356375687	0.641805433	0.512620721	0.383971201	0.597466365	0.79011685	0.3267817
Chr2	192200	192300	168.740642	-0.01703437	0.003633515	22.1152741	2.57E-06	3.85E-05	0.60225758	0.654316976	0.586013571	0.637694286	0.760174242	0.37876408	0.602792936	0.483347881	0.466778441	-1.4274972	-0.606102979	-1.48284227	-0.539016903	-1.672353285	-2.535281641	-0.51191134	-0.786895206	-2.145397126	0.463834565	0.327754665	0.111806583	0.35533927	0.686998582	0.394927739	0.224745127	0.305563939	0.15466879	0.473624214	0.179644356	0.40498999	0.67134593	0.430546622	0.20172322	0.448528098	0.579681984	0.119434284
Chr2	192400	192500	56.73593349	-0.025462493	0.005545459	21.58531018	3.38E-06	4.86E-05	0.80402103	0.246610028	-0.222474333	0.099199071	0.600260314	0.340102669	-0.072255019	-0.125232495	0.280550229	0.003370165	-0.239982465	-0.753083374	0.063091125	-0.891997787	-1.625816335	-0.254664313	-0.243854319	-0.704848375	0.783667057	-0.081463742	0.19828185	-0.22417312	0.812538658	0.112047155	-0.174470504	-0.334524678	-0.257705683	0.591836848	0.227472586	0.144333984	0.428173972	0.016377271	-0.189741628	0.208707591	0.269425923	0.166220641
Chr2	192800	192900	63.53636191	0.021983133	0.005559945	15.72502197	7.32E-05	0.000640859	-0.445582815	-0.201556923	-0.285522089	-0.289567787	-0.001166514	-0.535445748	-0.159486291	-0.2782683	1.015489349	0.372053249	-0.439276926	0.37025933	-0.217655175	0.956930375	1.200510616	0.175928132	0.076015168	0.624677534	-0.530170806	-0.12329364	-0.13999757	-0.236275858	-0.351655468	0.066234148	-0.332747005	0.296069785	0.095070203	-0.214190395	-0.270650884	0.162071549	-0.218040664	-0.095404243	0.113876837	-0.130895362	-0.187145023	0.15880921
Chr2	193200	193300	380.261175	0.016342108	0.003569238	21.33651359	3.85E-06	5.44E-05	-0.488567076	-0.279090819	-0.061434126	-0.263723829	-0.368365242	-0.173693738	-0.273110039	-0.434835257	0.070472545	0.583994867	0.395355646	0.721042357	0.196456294	0.511201914	0.996678247	0.620647958	0.317698476	0.761615905	-0.067747147	-0.452599537	-0.079064725	-0.46481753	-0.463908937	-0.028932479	-0.069013073	0.195641903	0.013928736	-0.229349071	-0.164561555	-0.053154403	-0.264778383	-0.251128949	0.024488456	-0.362215125	-0.27039366	0.155261395
Chr2	193300	193400	201.8237964	0.01841861	0.004627357	16.11934969	5.95E-05	0.000538224	-0.578932639	-0.154885945	-0.303019261	-0.228340273	-0.309366481	-0.198099588	-0.285802818	-0.502141386	0.428559465	0.740207214	0.064353809	0.465826581	0.10787628	0.982203985	0.854646805	0.690893136	0.491911187	0.883838339	-0.084546606	-0.211987439	0.040613937	-0.418690367	-0.428385651	-0.152904461	-0.169657696	-0.11179664	0.048942083	-0.318352019	-0.393700798	0.061947144	-0.189113791	-0.263497883	0.091745691	-0.405725054	-0.304959323	0.060340467
Chr2	193500	193600	602.101588	0.021546853	0.005324995	16.34933751	5.27E-05	0.000486176	0.184269638	-0.065109584	-0.127793287	-0.297952436	-0.483004704	-0.182763086	-0.031252477	-0.12462408	0.20684586	0.720445692	-0.22687306	0.398103501	-0.165003458	0.97829711	0.829947443	0.593854719	0.404936789	0.503954479	-0.263780068	-0.157374997	0.078178422	-0.501755648	-0.794882954	-0.093197161	-0.054461801	-0.125005543	0.155284145	-0.512046275	-0.172317616	0.192865174	-0.355380935	-0.190567268	0.102039289	-0.280552587	-0.312737466	0.169414229
Chr2	195900	196000	99.8251679	-0.021887698	0.004977885	19.80777883	8.56E-06	0.000106473	0.350477003	0.057527019	0.087308011	-0.221506639	0.40138149	-0.245716039	0.112325893	-0.401028943	-0.116164206	0.76075431	0.375327229	-0.713500411	0.140229609	-0.41211681	-0.306751751	0.203996051	0.24185266	-0.507682742	0.640427054	0.037813512	-0.151700943	-0.247497301	0.224884947	-0.306751751	-0.052721328	-0.148606817	0.006981912	0.496124045	0.238038646	0.106361048	0.332874687	-0.131824233	0.015494667	-0.381059553	-0.216762981	-0.268787346
Chr2	198300	198400	62.58439709	-0.039385964	0.004674372	72.59288004	1.59E-17	7.04E-15	0.593038785	0.381761608	-0.073865329	-0.032662966	0.613991858	-0.97837082	0.4144925	-0.546735984	-0.486502736	-0.508248677	0.531845437	-0.883744652	0.115623557	0.131023345	-0.97164182	0.771687384	0.368564525	-0.726508343	0.42855023	-0.253597088	-0.186223204	0.274057975	0.43540149	-0.061666392	0.38648316	0.165312326	-0.058454454	0.435148319	-0.082538872	-0.310196941	0.357384914	-0.118135596	-0.183110592	-0.070626147	0.353371107	-0.224907906
Chr2	198600	198700	112.8601887	-0.019072615	0.004371252	19.23579094	1.16E-05	0.00013707	0.105200197	0.266988062	0.047693548	0.255936451	0.225300138	-0.347029016	0.23801259	-0.035342135	-0.248648784	-0.407119713	0.401754264	-0.593311031	0.051119308	-0.189790564	-0.512304028	-0.211014933	0.15364137	0.304184424	0.345153787	0.078059675	-0.154265281	0.309915397	0.526814292	0.350724611	-0.5978221	-0.222071782	-0.284788193	0.322503654	-0.111104956	-0.053041776	0.131328594	-0.060805524	-0.195334478	0.051299386	0.135411215	-0.077246671
Chr2	198800	198900	156.8106779	-0.020604898	0.005226934	15.73537768	7.28E-05	0.000638029	0.070305767	-0.07298272	0.357517284	0.237005284	0.35485086	-0.057697823	0.286312554	0.121528067	-0.5132271	-0.253736882	0.260331593	-0.17471523	0.3293253	-0.510696226	-1.860512842	0.328020775	0.50275941	-0.264684391	0.238394718	0.034763125	0.146164596	0.211763904	0.529299942	0.20206468	0.406235067	-0.210601135	-0.393798275	-0.01706768	-0.292505818	0.071605493	0.267381347	-0.068108261	-0.318829406	0.130286107	0.178613489	-0.255365573
Chr2	201900	202000	917.1220972	-0.015739692	0.003231392	24.21729496	8.61E-07	1.53E-05	0.258566715	-0.069220053	-0.102119171	0.006022917	0.147963581	0.026373349	0.321891065	-0.093682403	-0.141303903	-0.080710317	0.258142102	-0.425416686	0.124820178	-0.240990928	-0.483910085	0.058407872	0.097032127	-0.41160439	0.304884849	0.058556305	-0.119334055	-0.009319403	0.212523638	0.092772849	-0.203613252	0.137643143	0.079939934	0.188871267	-0.079869871	-0.19868842	0.204324802	-0.141182137	-0.004260968	-0.027142413	0.239932817	0.013698945
Chr2	202300	202400	1536.937215	-0.018778563	0.003763574	25.25432522	5.02E-07	9.67E-06	0.223546039	-0.243434935	-0.201162804	0.031657326	0.256346851	-0.000639386	0.256068497	0.032099575	-0.087566015	-0.118732068	0.325969381	-0.399001916	0.035087706	-0.354287427	-0.190531297	0.008074866	0.020871406	-0.326157328	0.497231625	0.002058769	-0.28659382	0.118262062	0.329095528	0.082288334	-0.321064929	0.180590859	0.04816245	0.3288838	-0.101109481	-0.241594271	0.163701994	-0.126303312	-0.04623967	0.01940268	0.140183857	-0.055164948
Chr2	202400	202500	1431.104558	-0.017792412	0.004295451	17.47845667	2.91E-05	0.000296197	0.215051528	-0.15278292	-0.236638999	0.019679568	0.329099057	0.015676931	0.158383132	0.01761599	-0.136212861	-0.151223851	0.329965014	-0.527079396	-0.003169424	-0.126536465	-0.587974089	-0.003973217	-0.012108074	-0.270330893	0.33863008	-0.136134184	-0.302531034	-0.046222492	0.362848376	0.153898738	-0.3480955	0.188083084	0.069786856	0.453018181	-0.098243171	-0.225447054	0.247700503	-0.127130546	0.148935547	0.124136113	0.212050968	0.107274504
Chr2	202900	203000	809.0370002	-0.015407078	0.002756939	31.46609897	2.03E-08	6.25E-07	-0.106669685	-0.137407287	-0.096836835	-0.131163041	0.129070323	-0.033810701	0.228334342	0.14416091	-0.043766692	-0.100232935	-0.264179687	-0.411788969	0.2541465	-0.159955525	-0.448899742	-0.10493597	0.307744251	-0.187469796	0.329062868	-0.008976561	-0.21286156	0.086981337	0.31020305	0.037851874	0.421261433	0.329062868	-0.051650789	-0.08381197	-0.155574612	-0.202801817	0.195999305	-0.114143046	-0.093636731	0.192566987	0.185323574	-0.00119567
Chr2	203100	203200	1224.300942	-0.009856378	0.002322034	18.2159823	1.97E-05	0.000214514	0.024078933	-0.15400362	-0.242102542	-0.060224961	0.169441623	-0.15400362	0.085573326	0.060391789	-0.02469053	0.038613758	0.167979873	-0.266011772	-0.05213198	0.005565635	-0.179433193	-0.19155025	-6.65E-05	-0.066589662	0.250571698	-0.035213343	-0.102008492	-0.086241564	0.19339989	0.007812361	-0.011681681	0.109907678	0.110061463	0.175273855	-0.044409306	-0.059481067	0.126407335	-0.070645088	0.063396859	0.100294356	0.059675373	0.0520434
Chr2	203200	203300	1503.694548	-0.013049021	0.002555773	26.51705076	2.61E-07	5.57E-06	0.174430926	-0.027439336	-0.170188031	0.014384398	0.208842861	-0.055197356	0.081161921	0.013402877	-0.013353807	-0.11162066	0.174430926	-0.3267027	0.008080292	-0.052139798	-0.446851112	-0.168218856	0.007283585	-0.176817463	0.275791535	-0.077671623	-0.123639383	-0.113205636	0.253154399	0.061119411	-0.079980038	0.118631032	0.033743271	0.226912094	-0.139537543	-0.145231374	0.22359072	-0.050016005	0.076985166	0.095349359	0.168004872	0.062511076
Chr2	203300	203400	1433.269572	-0.006880991	0.001712555	16.22426888	5.63E-05	0.000513843	0.043011674	0.078351441	-0.015114402	-0.042934487	0.099445143	-0.074960225	0.138180092	-0.013315108	-0.009708889	0.151843666	0.012264149	-0.241273405	0.006968862	0.040103488	-0.24366778	-0.044344818	0.019242864	-0.041349511	0.045195879	-0.092132222	-0.080978108	0.032542526	0.063752051	-0.042494041	0.173515568	-0.014466397	-0.127880341	-0.013243183	-0.091023549	0.018131351	0.181543619	-0.01308496	-0.023623004	0.035994351	0.074431182	0.011076525
Chr2	206000	206100	41.34124387	-0.027375999	0.005072454	29.38771107	5.93E-08	1.56E-06	0.848576662	0.667914138	-0.192909002	0.115127529	0.205448136	-0.177935673	0.5579261	-0.350621814	0.042642881	-0.105315001	0.538918864	0.162956054	0.132137472	-0.660166184	-0.694480549	0.260224846	0.203755328	-1.467135823	0.383106524	0.075874309	-0.680344066	0.126340822	0.210093141	-0.10794047	0.319655934	-0.055810957	0.116927523	0.357451229	-0.031681697	-0.52912271	0.118276046	-0.283196726	-0.140361948	0.094264552	0.122314069	-0.182909535
Chr2	206400	206500	48.10413348	-0.019036525	0.004838264	15.57347629	7.94E-05	0.000684093	0.344857587	0.191234398	-0.305090456	-0.732768419	-0.343895202	-0.259552676	0.274010672	-0.13995935	-0.452197754	0.759386647	0.187459683	0.786838599	-0.022950725	-0.429993018	-0.401855984	0.189725697	0.118562548	-0.381528046	0.287826642	-0.348820014	-0.281357046	0.394817393	0.23687315	0.0893272	1.037009613	0.007769088	0.022675295	0.036170348	0.037009613	-0.099738991	0.042870831	-0.155216016	-0.328139761	-0.151864807	0.170350173	-0.37984691
Chr2	206800	206900	42.90084774	-0.022257317	0.005181104	18.78413299	1.46E-05	0.000167382	0.503009577	-0.602364021	0.325673673	-0.259673187	-0.021062256	-0.459751023	0.068928204	0.307107904	-1.234522558	0.114574047	0.644678061	0.518222671	0.334485807	-0.300018657	-0.651450133	0.354966049	0.30866421	-0.275326452	0.741191479	0.024160965	-0.347640657	-0.381121116	0.414718095	0.180231588	0.03689279	-0.248186701	-0.37861426	0.501989644	0.033132097	-0.068253941	0.110118531	-0.11965571	0.082182901	-0.041240137	0.026999985	-0.243047469
Chr2	207000	207100	90.81100664	-0.0378817	0.004679583	67.39911815	2.22E-16	7.85E-14	0.682704761	-0.211117722	-0.082210619	-0.152311738	0.535789621	-0.235997157	0.468597656	0.010256372	-0.510678004	-0.229598152	0.78943031	-0.658302657	0.56505028	-0.328697661	-2.241024948	0.437291769	0.232480868	-0.483280008	0.637609848	0.23127123	-0.334656757	0.120643243	0.501916166	0.15952994	0.189320543	-0.231820676	-0.101132308	0.527600843	0.040497782	-0.25395392	0.257453711	-0.194224783	-0.099609407	-0.08547265	0.297495878	-0.250851652
Chr2	209100	209200	56.19267215	-0.02254489	0.004523091	25.01655962	5.68E-07	1.08E-05	0.579943108	0.133705547	-0.031394808	-0.128515156	-0.009506784	-0.068759443	0.080861257	0.075221592	-0.45482231	-0.49149203	0.69081769	-0.624556087	0.313319907	0.115618299	-0.795485301	0.196419655	0.215131078	-0.839415333	0.444330078	0.358421617	-0.427043322	0.157919179	0.398491105	0.101815802	-0.024944879	0.190562968	-0.066809592	0.37802297	0.106661711	-0.021541848	0.068850504	-0.250242522	-0.36583038	0.005397223	0.07804418	-0.089195672
Chr2	209500	209600	55.51197311	-0.035446654	0.005070431	50.14885754	1.43E-12	1.57E-10	0.927493731	0.17921977	0.236868217	0.242115579	0.232590637	-0.415865744	0.311772048	-0.331109677	-1.076379278	0.598013845	0.45789883	-0.669324364	-0.072302714	0.475827698	-0.25521078	0.306459399	0.595966016	-0.007818436	0.683428857	-0.600196402	-0.87620159	-0.405571765	0.308961906	-0.190156527	0.059861883	-0.416899193	-0.549448899	0.509127431	0.000333501	-0.064183981	0.21067586	-0.08909033	-0.200352294	-0.108160714	0.199592361	-0.207934879
Chr2	211700	211800	36.02306408	-0.023741521	0.0052391	20.71652836	5.33E-06	7.13E-05	0.572109467	0.070482995	-0.17211719	0.492795158	-0.098712887	-0.218022098	0.374478574	-0.348803977	-0.446365124	0.076833828	0.419315274	-0.115509526	0.349779482	-0.018671496	-0.678912048	-0.263428791	0.09676232	0.14036709	0.423889322	0.322870157	-0.21349447	-0.49577203	-0.099906183	0.206056492	0.421812007	-0.361628017	0.174326173	0.515570893	0.037760121	-0.111291997	0.131242495	-0.144151086	-0.308930594	-0.27956348	0.032868704	-0.484039557
Chr2	212000	212100	38.62238488	-0.030847604	0.00490124	40.13198542	2.37E-10	1.35E-08	0.479942242	0.16237246	-0.03230125	0.345585605	0.219865345	-0.447158311	0.124026148	-0.21623377	-0.121050368	-0.129711761	0.580009197	0.141888085	-0.33407026	-0.140174543	-0.773785154	0.691394589	-0.121050368	-1.261204529	0.906039276	0.446148532	-0.094243245	-0.210097244	0.305455355	-0.463123912	0.496546815	-0.139591283	0.002464168	0.39794887	0.131777383	-0.227965572	0.051814085	-0.052471507	-0.392630339	-0.248571392	0.222589983	-0.300433332
Chr2	212200	212300	60.93146158	-0.032544676	0.004477718	53.50187667	2.58E-13	3.69E-11	0.647500546	0.054864117	-0.349126831	0.158648066	0.114056498	-0.542028594	0.393934414	-0.307075679	-0.530777459	0.291059567	0.578809757	-0.309258604	0.101622216	-0.256073573	-0.192236205	0.709407487	0.585404946	-1.293614769	0.414186838	0.647950685	-0.231440068	-0.035125652	0.526403542	-0.445233733	-0.285856008	-0.108118732	-0.323308088	0.350345146	0.037790604	0.040193094	0.141168344	-0.146633967	-0.210072505	-0.105460785	0.161803568	-0.283708181
Chr2	212400	212500	54.08410571	-0.03101663	0.004243471	54.14907741	1.86E-13	2.75E-11	0.608841557	0.070700341	-0.092266348	0.118673462	0.222444731	0.096702148	0.336872446	-0.151384161	-0.597942152	-0.08689779	0.766812768	-0.394980829	0.240953787	-0.156133424	-0.511308843	0.661318066	0.559396554	-1.071318664	0.41870283	-0.08978607	-0.340892209	0.028325744	0.408212575	-0.327681072	-0.099317049	-0.41398759	-0.08978607	0.42189303	0.084309037	-0.167857421	0.194567321	-0.041854292	-0.26851465	-0.152677865	0.13431644	-0.318456337
Chr2	216600	216700	113.599646	0.02100312	0.004571633	21.17380458	4.19E-06	5.83E-05	0.094383588	-0.152119845	0.104120599	0.129434649	-0.33160802	-0.15802878	-0.009910222	-0.173423694	0.455372089	0.473409327	-0.300174519	0.240942964	-0.253181373	0.153325269	0.147389601	0.431011437	-0.143200527	0.376375704	-0.154765686	-0.271618621	-0.097845287	-0.111421378	-0.767910336	0.021798638	-0.105109331	-0.33022701	0.290110617	-0.004760361	0.070882466	0.298615955	-0.094715371	0.109219068	0.124910777	-0.210208872	-0.193790514	0.342716998
Chr2	216800	216900	227.9298954	0.01809395	0.004014611	20.3008773	6.62E-06	8.55E-05	0.314832464	0.013444434	0.246414563	-0.087423706	-0.248394986	0.152723054	-0.087232368	-0.032051353	0.261893057	0.454847894	-0.257731462	0.207950673	-0.327883949	-0.088476524	0.391660932	0.067122121	-0.161429323	0.570208869	-0.096830534	-0.026812703	-0.372186235	-0.242736724	-0.523697299	0.155070282	0.026057659	0.170354916	-0.007946527	-0.112224332	0.058327801	0.337672441	-0.31931926	-0.066904356	0.060919935	-0.162839977	-0.286877807	0.019498331
Chr2	216900	217000	220.81615	0.024991174	0.005104421	23.61551195	1.18E-06	1.99E-05	0.361215067	0.054034809	0.400978903	-0.010423638	-0.589998405	0.205087426	-0.291241431	-0.144796966	0.459608222	0.442331062	-0.229222003	0.378099189	-0.256268768	0.518134931	0.105545875	0.332050638	-0.391689336	0.624827774	-0.164221809	0.077595455	-0.170612967	-0.48272632	-0.853175589	-0.165710549	0.215335921	-0.271071609	-0.347212263	0.028688954	0.201132577	0.502954835	-0.366036364	0.108979922	0.166817851	-0.040250597	-0.486176475	0.07741568
Chr2	218000	218100	21.12133743	-0.027324138	0.006110726	20.21734254	6.91E-06	8.88E-05	0.711410544	-0.156538902	-0.720860264	0.307456544	0.149834378	0.146703189	0.405683057	-0.431613638	-0.061134809	-0.052112296	-0.063852602	0.48778135	-0.104313241	0.089962922	-0.501125681	-0.014822102	0.387892119	0.170793997	0.541816641	-0.038683452	-0.026261647	-0.693946174	0.064471495	0.189172526	0.567801209	-0.036012619	-0.497446899	0.308857899	0.005197517	-0.332155971	0.231166615	-0.069303598	-0.588435052	-0.207717626	0.081788991	-0.251454417
Chr2	220800	220900	95.32096969	-0.025955702	0.004535548	33.24472398	8.13E-09	2.82E-07	0.268562784	-0.053696981	-0.006383623	0.048726403	0.27310373	-0.185596054	-0.094305118	-0.264016899	-1.151980829	0.311135366	0.910074799	0.585289099	0.245256028	-0.286393278	-0.921350607	0.378709473	0.557018132	-0.986798196	0.583157412	0.307081814	-0.193666732	0.344599098	0.508097831	0.015010259	-0.235248889	0.096267034	-0.304604061	0.40704795	-0.026238597	-0.232296121	-0.023683715	-0.131581031	-0.0999211	-0.313370832	0.01025822	-0.338262767
Chr2	221000	221100	44.16968028	-0.021237116	0.004727648	20.23622511	6.84E-06	8.80E-05	0.228027139	0.447846615	0.220968546	0.421405505	0.208730534	-0.272974433	0.10221173	-0.117763997	-0.120749914	-0.391176113	0.5624192	0.120028243	-0.099486158	-0.204854033	-0.207496816	-0.097033845	0.080710661	-1.116770063	0.135960521	0.271947015	-0.505552151	-0.336928634	0.588552909	-0.11032613	0.245910411	-0.643315878	-0.236891509	0.214270237	0.06634237	0.055802086	0.316410125	0.189574136	0.001913653	0.085036586	0.189172327	-0.291920874
Chr2	222700	222800	18.7243416	0.056660812	0.011242388	24.62057044	6.98E-07	1.28E-05	-0.476766354	0.462604358	0.464027135	0.083879198	-0.274598502	0.234863994	-1.227905266	0.819548653	1.389240455	-0.161678931	-0.241755245	-0.183789633	-0.91889967	0.27432478	-0.176012282	0.405251947	0.065251501	-0.333937169	0.109560398	-0.202853894	0.600948783	-1.040726584	-0.724864489	-0.19722056	-0.086855754	-0.173797861	-0.125921234	-0.32162741	0.818436749	1.324139667	-0.542386438	-0.235968254	0.403028425	0.258013752	-0.991144555	0.92559029
Chr2	225300	225400	27.668967	0.056499668	0.011879364	20.71778571	5.32E-06	7.13E-05	-0.435335257	0.604413694	0.487653842	0.464873973	-0.746083553	0.300609682	0.118689066	1.523527102	1.351172381	-0.320643095	-0.845619227	0.046004612	-1.348232565	0.487115623	0.486038583	0.085651488	-0.762629862	-0.074353175	-0.505367527	0.314024526	0.207622795	-1.556605754	-1.28251616	-0.711077103	0.515368082	0.27402402	-0.58462013	-0.460032494	0.597448946	1.369393664	-0.774197189	-0.02745755	0.332718015	0.729365463	-0.896681196	1.035736277
Chr2	225400	225500	23.69893792	0.053116518	0.012559273	16.95240978	3.83E-05	0.000372806	0.320540967	0.404305787	0.383981185	-0.357392954	-0.46745323	-0.21558093	0.233078126	1.143873176	2.173588689	0.071923334	-0.074625329	-1.374046025	-1.058384688	0.161698805	0.194445466	-0.49390338	-1.758151664	0.431393391	-0.695415909	-0.073718259	0.370048404	-0.288423524	-1.207599194	-0.472226419	0.286330772	0.130554691	-0.063777947	-0.138631942	0.810691171	1.452640191	-0.817652676	0.076016089	0.268558989	0.721538793	-0.746540374	0.668316416
Chr2	227200	227300	187.6995368	0.036966237	0.007370806	24.04060077	9.43E-07	1.65E-05	-1.160728309	-0.263382247	0.187029103	-0.073007452	-0.185190175	0.211856111	-0.333058301	0.462513665	0.394074644	0.724025615	-0.568473171	0.952146325	0.338291903	1.054383824	-0.13984995	0.447611311	-0.164345383	1.107521943	-1.133125861	-0.1744696	0.06026265	-0.47583453	-0.490840049	-0.32638586	-0.185715173	-0.491975837	-0.681470723	-0.752221047	-0.206340563	0.431612405	-0.094535137	0.286713465	0.286618847	0.435202051	0.061590385	0.459495123
Chr2	234800	234900	59.3049408	0.026023896	0.005281422	23.86269766	1.03E-06	1.78E-05	-0.355008719	0.358828624	0.357739592	0.235596858	-0.210703836	0.40568653	-0.423101028	0.365616512	0.444417179	0.31573516	-0.007595652	-0.442415764	0.159519815	-0.383863582	-0.468738679	-0.107081205	-0.399891147	-0.069972806	-0.111599043	0.058577321	-0.24379556	-0.349217439	-0.013572465	0.126970502	-0.609143065	-0.129049683	0.133348474	-0.163033364	-0.032009713	0.484631635	-0.122575918	0.390324477	0.466054829	0.408581659	-0.33594101	0.266680514
Chr2	234900	235000	129.3698342	0.027165473	0.004325048	38.71383049	4.91E-10	2.49E-08	-0.277653676	-0.124875044	0.164806011	0.076379529	-0.285432075	0.44194747	-0.457747624	0.184508102	0.355433846	0.293995242	-0.307635379	0.316395175	-0.083942341	0.203944753	0.112787806	-0.001235268	-0.208733474	0.107897059	-0.160730118	-0.223601002	-0.064237917	0.439118193	-0.152349071	0.307761273	-0.293448697	0.215151551	0.054670664	-0.32416447	-0.250374209	0.156361222	-0.401299315	0.149742684	0.278250869	0.225451164	-0.369742042	-0.097400891
Chr2	235100	235200	131.4242191	0.042282551	0.006685739	37.237756	1.05E-09	4.79E-08	-0.959143368	-0.008019935	0.30612456	0.308513788	-0.514710473	0.649781036	-0.4450812	0.215528161	0.35894777	0.639801309	-0.409304593	0.214254508	-0.021627236	-0.315159455	-0.678021489	0.595594946	-0.383578173	-0.67460931	-0.334290075	0.568494588	-0.143509881	0.627946375	-0.361042249	0.721162059	-1.407124965	0.43672783	0.157070558	-0.295069559	0.134355158	0.212129251	-0.282828801	0.480235476	0.456492736	0.383077915	-0.386795843	0.153678582
Chr2	235200	235300	146.9101989	0.038557961	0.005494897	46.37986484	9.74E-12	8.49E-10	-1.116994085	0.244713912	0.369761802	0.232103285	-0.369456532	0.328664278	-0.32613238	0.183302869	-0.005675526	0.224532629	-0.198033415	0.307205622	-0.113121076	-0.531411204	-0.066838824	0.26949055	-0.220024379	-0.070889865	-0.387681073	0.735047723	0.067815153	0.528821598	-0.301242385	0.723052164	-0.472467896	0.078421253	0.297927063	-0.603693527	-0.066689003	0.223062741	-0.363555176	0.315160728	0.262114063	0.274111349	-0.495273034	0.0438706
Chr2	235300	235400	107.3353861	0.039465042	0.005655732	46.81868158	7.79E-12	7.05E-10	-0.828088331	-0.118959678	0.400903393	0.235889492	-0.412524781	0.831494302	-0.156123871	0.303407816	0.088520715	-0.089440048	-0.162743774	0.382530619	-0.234615706	0.611727149	-0.796516733	0.036878919	-0.528856928	-0.299031373	-0.685587105	0.299078525	-0.002162701	0.350501765	-0.158988767	0.604728165	-0.533139196	0.090192114	0.07489179	-0.495048819	0.177338303	0.384196811	-0.357064401	0.411340464	0.272499253	0.448156008	-0.321323225	0.175939834
Chr2	235400	235500	138.0620329	0.027974229	0.005091384	29.25457374	6.35E-08	1.65E-06	-0.737798691	0.028816631	0.281952576	0.104902065	-0.189635344	0.505018831	-0.326226712	0.390613778	-0.255143613	0.252730214	-0.031310658	0.18144106	-0.139888144	-0.132257453	0.202190111	-0.033626505	-0.302761634	0.06591947	-0.34431896	0.170752401	-0.177463523	0.301437086	0.028224635	0.453366683	-1.094375551	0.402539789	0.11162401	-0.44655386	-0.161673941	0.210172028	-0.233330235	0.27685317	0.33185922	0.430251062	-0.210269156	0.085969158
Chr2	235500	235600	71.03974005	0.034166645	0.005398559	39.09228244	4.04E-10	2.11E-08	-1.170838289	0.230505278	0.367276423	0.480392004	-0.34142828	0.473390161	-0.180845462	0.039154033	0.269734303	0.283628744	-0.199035181	0.400094652	-0.28241487	-0.509063474	-0.843336349	0.732413282	-0.444549487	0.747970002	-0.516225356	0.158252231	-0.398281216	0.16036762	-0.03061754	0.353475026	-0.918369051	0.173257132	0.125060751	-0.397503064	0.052598497	0.226977289	-0.094131039	0.349540506	0.395836598	0.433058067	-0.34217676	0.215832819
Chr2	235700	235800	167.8142358	0.029700434	0.003857223	57.93573975	2.71E-14	5.25E-12	-0.612110469	0.275650723	0.199197267	0.22555936	-0.299397011	0.385610392	-0.208791805	0.274419405	0.121891541	0.038758042	0.104096565	0.366187272	0.135971158	0.01142606	-0.453234816	0.546850175	-0.063664112	0.070083222	-0.668420742	-0.406735403	0.152821326	0.021980915	-0.192525464	0.327429321	-0.87970676	0.16980812	0.293185107	-0.426289805	0.059875711	0.15772694	-0.182627488	0.240665146	0.137665058	0.156724875	-0.2700551	0.189975271
Chr2	235800	235900	230.6549955	0.014923247	0.002978961	24.89924578	6.04E-07	1.13E-05	-0.321022436	0.247052324	0.023799072	0.022837829	-0.007907846	0.186533231	-0.011484187	0.109271893	0.124260429	0.020913419	0.047710256	0.363939156	0.043580155	-0.456308816	0.65976815	0.414855512	-0.168808568	-0.12060463	-0.140339252	0.147858701	0.175802166	-0.206945479	-0.248542567	0.102256687	-0.642562285	-0.117614588	0.098777717	-0.180435993	-0.094957744	0.011076424	-0.096856028	0.122140377	0.122466742	-0.02010375	-0.245170305	0.034764234
Chr2	235900	236000	277.65255	0.020841568	0.004507187	20.85848715	4.94E-06	6.70E-05	-0.238366589	0.126063533	0.057716035	0.20222437	-0.341796178	0.347874949	-0.174623219	0.108128918	0.116544349	0.388612169	-0.345174417	-0.111578462	0.110048946	-0.254950986	-0.140798193	0.463897424	0.103799489	0.481167117	-0.347713298	-0.135507776	-0.331150313	-0.141532243	-0.47958092	0.037681263	0.28328228	-0.21439971	0.166360977	-0.190149304	0.076985665	0.38051078	-0.176377256	0.251577472	0.169981127	0.051663408	-0.44373066	0.143309252
Chr2	236100	236200	1357.399591	0.013078267	0.00271164	23.07824129	1.56E-06	2.52E-05	-0.33569207	-0.001026202	-0.013063512	0.056900938	-0.166681227	0.169971983	-0.138691276	-0.064923237	0.037143584	-0.083586054	0.179421708	-0.169342355	-0.252302588	0.126893103	0.224369604	-0.125860033	-0.165513238	-0.027583688	-0.048837764	0.068888562	0.039039035	0.222521776	0.058929943	0.222521776	-0.340325967	0.231801578	0.301495764	-0.085873926	-0.065112621	0.01536653	-0.142016877	-0.043417079	0.230439127	0.037143584	-0.104535769	0.151536891
Chr2	236300	236400	274.0382288	0.032904143	0.006297886	25.78998423	3.81E-07	7.64E-06	-0.661282269	0.404103113	0.352901947	0.201584398	-0.38606105	0.619841633	-0.173741344	-0.06950704	0.16272505	0.276168454	0.007659114	0.312251234	-0.061667175	0.237704756	-1.894078786	0.415615601	-0.240118013	-0.663134649	-0.553477005	0.202195005	0.10505081	0.395823296	-0.648626429	0.182319942	-0.030487797	-0.281157688	0.373829839	-0.164615886	0.361370315	0.366282293	-0.257177262	0.537020972	0.343030724	0.232931787	-0.347323928	0.342046033
Chr2	236600	236700	99.55731641	0.020073599	0.004621727	18.45689441	1.74E-05	0.000193106	-0.393680479	0.183142677	0.072526842	0.401527867	0.019072467	0.64992526	-0.358691086	0.148978903	-0.392021255	-0.012659487	-0.212180785	0.197172835	-0.018621046	0.819909917	-0.084760242	0.103830709	-0.080077249	-0.387330457	-0.403954744	0.02694927	0.23327611	-0.148931191	-0.085207035	-0.076075318	-0.452412771	-0.195201999	0.025294566	-0.356801858	0.184069918	0.198641788	-0.004396728	0.200659159	0.031696	0.159200086	-0.240764576	0.247893929
Chr2	236800	236900	199.4378995	0.031672993	0.004351456	51.37585826	7.63E-13	9.33E-11	-0.762047116	-0.041497022	0.023480526	0.287040909	-0.248439573	0.536097419	-0.10107876	-0.079922233	-0.001890935	0.319581129	-0.262274926	0.294317008	0.010696486	0.231356187	-0.251762764	-0.212860642	-0.566224415	0.216112877	-0.555841974	0.361105104	0.392743896	0.210131212	-0.187889611	0.249577364	-0.311642574	-0.073700652	0.336891699	-0.514600027	0.046009677	0.196377886	-0.154907626	0.269976483	0.213526842	0.221537384	-0.267995965	0.178016726
Chr2	236900	237000	147.6725866	0.032672991	0.005692773	31.0707979	2.49E-08	7.44E-07	-0.460135952	0.533481314	0.274479294	0.501341489	-0.098671962	0.575055875	-0.284935524	0.144527073	0.528174153	0.295613712	-0.094804352	0.314931889	-0.082650411	-0.807715535	-0.934974071	0.314931889	-0.126513212	-0.501318234	-0.530694456	0.43921201	-0.146070627	0.273522124	-0.432734074	0.316791482	-0.71645912	-0.49416858	0.207399272	-0.428444398	0.34212075	0.453756393	-0.182218914	0.446767912	0.120907172	0.301025443	-0.302491737	0.240961913
Chr2	237000	237100	127.1966084	0.027583328	0.006698284	16.17379779	5.78E-05	0.000525752	-0.404931416	0.115846522	0.413437228	0.609313143	-0.159336703	0.294647762	-0.082556043	-0.220417378	0.438958968	-0.018697946	0.019969846	0.239050025	0.194718528	-0.256085573	-2.041814683	0.328002424	-0.199315829	-0.583268657	-0.398904833	0.915206179	-0.043554756	-0.149372131	-0.227718183	0.47611091	-0.897308843	-0.180623065	0.540827253	-0.232076781	0.412929772	0.434340742	-0.164250261	0.47611091	0.179583668	0.232019124	-0.204173065	0.143333142
Chr2	237100	237200	200.0897579	0.040660807	0.006490176	36.63517372	1.42E-09	6.25E-08	-0.772277984	0.278879822	0.283164062	0.266921774	-0.758912912	0.609259254	-0.372058999	0.215238961	0.471929824	0.345444652	-0.121059298	0.412748869	-0.17688973	-0.464755989	0.015109696	0.46932319	-0.731313461	-1.329119686	-0.502184395	0.460239923	-0.046752579	0.312032755	-0.349414115	0.578927093	-0.326053383	0.211298545	0.283949582	-0.284442499	0.374662905	0.345862667	-0.298223416	0.385275806	0.20845109	0.10250451	-0.311082448	0.213315916
Chr2	237200	237300	239.0958649	0.033938448	0.003973226	70.61427332	4.34E-17	1.77E-14	-0.64964891	0.163987514	0.276725002	0.268709809	-0.425263735	0.450908231	-0.240782938	0.201643885	0.529944913	-0.143241505	-0.255911531	0.038718506	0.107213992	-0.501386726	-1.002981781	0.197617934	-0.599881958	0.05367235	-0.433958234	0.262396352	0.257734269	0.361529544	-0.271937568	0.291768135	-0.170472149	0.010850659	0.44796956	-0.302918669	0.068223188	0.32918985	-0.181806788	0.379545333	0.274346755	0.141703643	-0.230102345	0.29589541
Chr2	237300	237400	325.9807246	0.025798243	0.003236675	62.34519443	2.88E-15	7.33E-13	-0.485186919	0.051765381	0.155085665	0.165551987	-0.233697183	0.261812275	-0.242919956	-0.091361042	0.603604053	0.146860985	-0.223802368	0.21181394	-0.000398118	-0.036829347	0.022567311	0.03318105	-0.406972453	-0.170385686	-0.307635831	0.297009875	0.249342652	-0.053220118	-0.249076611	0.192512838	0.014911446	0.132953058	0.277275059	-0.411790579	-0.021130383	0.191855873	-0.182330759	0.176275089	0.117469041	-0.039269695	-0.183537827	0.037697295
Chr2	237400	237500	233.4052109	0.031048287	0.003642178	70.7993521	3.95E-17	1.63E-14	-0.602309832	0.288016237	0.071596122	-0.059880741	-0.093909244	0.214198538	-0.482740415	-0.014710638	0.485160903	0.421248699	-0.469828931	0.1582671	-0.060802414	0.461861346	-0.216005208	0.111660886	-0.200686577	0.190614648	-0.480888828	0.085491638	0.174570692	-0.060065028	-0.324611481	0.320302571	0.033758359	0.01042961	0.187435624	-0.495643862	0.083574324	0.187590861	-0.257985434	0.149766848	0.162064084	0.110515111	-0.28616355	0.198107981
Chr2	238300	238400	87.26391317	-0.024525419	0.005565777	19.49235583	1.01E-05	0.000122365	0.483375024	0.161131817	0.110971957	-0.00724642	-0.172152359	-0.066108488	0.187010449	0.023785858	-1.370358683	0.618208148	0.215037581	0.203935686	-0.074300386	0.961685438	-0.437286964	-0.180685674	0.296198061	-0.48721939	0.327425568	-0.002700108	0.318168461	-0.90166897	0.283639381	-0.59981809	0.712772141	-0.476673327	-0.799126898	0.467443482	0.180139932	0.198242846	0.359169314	0.103260116	-0.070330756	-0.018420315	-0.144901735	-0.402602696
Chr2	238500	238600	213.8899492	0.025915923	0.003829843	45.39702707	1.61E-11	1.31E-09	-0.487710724	-0.029214466	-0.088834709	0.114828338	-0.136523688	0.329202078	-0.354890079	-0.424816604	0.246030242	0.657829093	-0.343578623	-0.133661933	-0.07545031	0.55981326	0.249525519	-0.055252653	-0.108366497	-0.024789169	-0.372525032	0.185871155	0.234919336	-0.164700338	-0.147600096	0.202406522	0.255116582	0.059591861	0.232538989	-0.535454096	-0.094285251	0.240893915	-0.207077474	0.070111078	0.262376861	-0.039593256	-0.242264151	0.165534321
Chr2	241200	241300	48.64934905	-0.021223217	0.005128771	17.31599393	3.17E-05	0.000318098	0.438732132	0.832042713	0.313908794	0.250395665	0.218828726	-0.013206563	0.284409008	-0.271902801	0.032903246	-0.155445904	0.70290787	0.111578713	0.161113228	-0.006407399	-1.37815175	-0.447828135	0.032490635	-0.012780675	-0.053373995	0.123251066	-0.056443094	-0.712475392	0.452677312	-0.132130997	-0.311685991	-0.775380217	-0.071000299	0.286832834	0.052977986	0.024213532	0.297861612	0.011289433	-0.176279408	-0.008953332	0.313569216	-0.35853777
Chr2	241300	241400	52.01400938	-0.039982014	0.006432521	38.55583307	5.32E-10	2.66E-08	0.256884614	0.726706229	-0.013095728	0.225601761	0.519414375	-0.102613347	0.437496432	-0.388528131	-0.401742137	0.036732924	0.821181175	-0.047989755	-0.034342258	-0.030642511	-0.104340609	0.148649197	-0.800412197	-0.332288663	0.314580325	0.345593468	0.036732924	0.010637975	0.734457463	-0.726726649	-1.614784133	-0.264093805	0.047662485	0.544157222	0.303549996	-0.39697114	0.461922041	0.14101491	-0.543340075	-0.102613347	0.418074956	-0.626525986
Chr2	241500	241600	289.8721118	-0.022621642	0.004845225	22.45485911	2.15E-06	3.32E-05	0.209781096	0.071336979	-0.095344643	0.070863377	0.189543488	0.014279848	0.367341446	-0.34092968	-0.614372091	-0.042050351	0.669475279	-0.23123932	-0.042562685	-0.626720171	-0.074837763	-0.21003745	-0.071473006	-0.371866556	0.278662485	0.114584754	-0.048651407	0.119696284	0.586802809	0.147811297	-0.024304622	-0.105937892	0.206704986	0.235243948	-0.094357873	-0.294861574	0.154723344	-0.195232898	-0.08513016	-0.09792862	0.410599759	-0.179612418
Chr2	242300	242400	50.08735815	0.021000039	0.004880678	18.72106542	1.51E-05	0.000172103	0.192139309	-0.254439708	0.273365722	-0.317370964	-0.358275519	-0.022028531	-0.259335183	-0.765804876	0.043439628	0.641199196	0.074119686	0.028654921	-0.081043559	-0.670781044	0.664649695	-0.09235546	0.379215169	0.539165804	-0.112145825	-0.833549482	0.305877591	0.074897839	-0.477565392	0.069051437	-0.251510377	0.003944392	0.268272054	-0.198833946	0.240797859	0.291220669	-0.00960214	0.024230089	0.466603891	-0.057829252	-0.005483681	0.187109988
Chr2	242600	242700	192.0006437	-0.014896865	0.003528496	18.12670627	2.07E-05	0.000223233	0.275721699	-0.482974221	-0.321012101	-0.111631893	-0.017937335	-0.282947585	0.146027521	-0.251783274	-0.571970968	0.14102548	0.293156292	0.044007006	-0.011698289	-0.237024444	0.678040227	0.161705439	0.191990305	-0.851331344	0.217092732	-0.146702827	-0.10555787	-0.140002066	0.225549405	-0.085072425	0.154033835	0.006642911	0.103904946	0.33798707	0.065700509	0.066321468	0.127105367	-0.015635599	0.134822448	0.078274442	0.161124215	0.023048925
Chr2	244100	244200	54.27719767	-0.033323428	0.005286199	40.37203442	2.10E-10	1.21E-08	0.031745427	0.26992957	-0.057004438	-0.189898709	0.428422389	-0.377937914	0.384259224	-0.064986174	-0.377440862	-0.086760073	0.807917705	-0.059394326	0.388941403	-0.628104286	-0.223897993	-0.33098505	0.217591409	-0.736748849	0.336582187	-0.074220096	-0.144790679	0.047748657	0.887828164	-0.142677459	-0.032929363	-0.505730287	0.285707233	0.359425336	0.120286556	-0.201729532	0.212977945	-0.237815495	-0.415203313	0.122396788	0.203706519	-0.217211614
Chr2	244200	244300	60.85331519	-0.022616968	0.005484094	17.46286009	2.93E-05	0.000298261	0.256125862	0.041630196	0.385971611	0.04766799	0.198800517	0.032187558	0.541676637	-0.43008047	-0.429148497	-0.122675488	0.777116034	-0.338865993	-0.030390312	-0.883697107	-0.443662183	0.460779495	0.290194458	-0.75784708	0.699135954	-0.123805979	-0.394172359	0.081739868	0.275120327	0.058339846	-0.614822897	-0.101733979	0.129962774	0.514323874	0.250029346	-0.126447242	0.060332061	-0.285601776	-0.260932574	0.040621436	0.187300055	0.014828036
Chr2	244300	244400	41.99060291	-0.021446411	0.004780829	20.38681462	6.33E-06	8.23E-05	0.468303505	-0.033008418	0.218569752	-0.180694435	0.126756137	0.030586433	0.325780451	-0.323993459	-0.573352928	0.519913165	0.757715217	-0.297126854	0.200668531	-0.946502031	-1.165496604	0.466214156	0.197313425	-0.928981071	0.566493056	-0.00955739	0.341823294	-0.457104481	0.508113981	-0.07144263	-0.177968768	0.070102059	0.372640041	0.473513677	0.12763771	-0.024169551	-0.062868644	-0.049355009	-0.37552376	-0.116658996	0.19310854	-0.171448101
Chr2	245200	245300	25.40458308	-0.034124274	0.006406318	29.11737579	6.81E-08	1.75E-06	0.684079336	-0.263690705	0.000869555	-0.047198885	0.296946621	-0.970441686	0.209910687	-0.698712579	-0.409093387	-0.760705506	0.803423491	-0.050355768	0.073725897	1.265555151	0.598485137	-0.009077467	0.073725897	0.056954424	0.746350238	-0.601738465	0.165702087	0.227612689	0.548236947	-0.36912698	0.245743745	-0.27564808	-0.250015768	0.654331993	-0.145890137	-0.475435882	-0.011382706	-0.371099222	-0.114988975	-0.343730203	-0.082310453	-0.401011041
Chr2	245400	245500	69.48907196	-0.039573356	0.005712053	49.45180591	2.03E-12	2.17E-10	0.677743675	-0.361364667	-0.248372079	0.015521695	0.225588582	-0.128593712	0.588983647	-0.579910784	-1.303188321	-0.638089947	0.405645838	0.41428266	0.182511822	0.360219724	0.000718367	0.292955948	0.64122277	-0.474453316	0.789801492	-0.309324194	-0.405870848	0.233524218	0.161036194	-0.19805093	-0.074686012	0.035933939	-0.42614712	0.516469022	0.034117704	-0.390746835	0.09345961	-0.158051472	-0.023981101	-0.086821974	0.474004631	-0.336088225
Chr2	245500	245600	45.67756487	-0.044694711	0.007036059	41.56673882	1.14E-10	7.15E-09	0.292864891	0.304513228	-0.444981277	-0.417559898	0.520959034	-0.466533361	-0.039095762	-0.523857906	-0.089348761	0.495941513	0.534424285	0.259662932	0.421630411	0.230020141	-0.236225273	-0.082481108	0.023629889	-0.107657948	0.841404698	0.297008946	-0.630721993	-0.660364979	0.96753733	-0.216221311	-0.27932699	-0.668422703	-0.292852355	1.132411315	0.344011248	-0.424366535	0.125437166	-0.325492611	-0.400987597	-0.193845238	-0.003912055	-0.287201368
Chr2	245600	245700	182.3455268	-0.067443228	0.00733954	89.64149984	2.85E-21	3.72E-18	0.245133606	0.117700964	-0.275168821	-0.152327449	0.791232926	-0.575042074	0.299258412	-0.99863717	-0.621408309	0.073894842	0.974874493	0.014981437	0.545960535	-0.359555563	-0.480113754	-0.752242453	0.095731151	-0.470765805	1.354009719	-0.376427502	-0.631017343	-0.098146189	1.365507678	-0.216992515	-0.050174256	-0.363875252	-0.56911876	1.250115021	0.283693452	-0.511540906	0.5862424	-0.40631291	-0.260627064	0.019656329	0.595089006	-0.443587878
Chr2	245700	245800	141.6335025	-0.063105465	0.006509782	100.3180652	1.30E-23	2.64E-20	0.463194863	-0.092053414	-0.151514981	-0.244435068	0.79441266	-0.495442076	0.419416418	-0.33727947	-0.831860638	0.232393365	1.029568782	-0.412491891	0.374144543	-0.940527323	-0.753259423	-0.139671434	0.262013005	-0.647845723	1.159366117	-0.088480911	-0.528022282	-0.565369653	1.071384485	-0.422951662	0.017305172	-0.410791351	-0.348019436	1.133086003	0.149675132	-0.317429694	0.638390858	-0.33627038	-0.080686204	0.001588173	0.570176303	-0.171712863
Chr2	245800	245900	205.2520796	-0.037726492	0.005857686	43.09786696	5.21E-11	3.58E-09	0.114630913	0.252493143	-0.405080161	-0.321966525	0.483283999	-0.317544268	0.114149581	-0.976240805	-0.723906797	0.265988986	0.579241987	0.283389746	0.406192322	0.086935448	-0.241408951	-0.605017732	-0.032045484	-0.182865168	0.846293007	0.062694554	-0.592235773	-0.105485382	0.638816269	-0.010681235	-0.276069209	-0.184285376	-0.242764694	0.954036014	0.343923077	-0.255894833	0.386796179	-0.341243835	-0.027789744	-0.062518886	0.221456739	-0.135277105
Chr2	246600	246700	76.1039106	-0.028566569	0.005443963	28.1293864	1.13E-07	2.72E-06	0.236563215	0.386555786	-0.43224329	-0.602360715	0.216330783	-0.451613815	0.125396341	-0.552570987	0.048889144	0.071049112	1.018943633	0.236805258	-0.186890299	-0.856933542	0.775284685	0.083483885	0.066698728	-0.999041608	0.931181695	0.324367752	0.245491857	-0.489950934	0.357022042	0.024421962	0.405196637	-0.833366266	-0.196335677	0.667548909	0.224897154	-0.138998259	-0.032486876	-0.160831323	-0.256046526	-0.067024652	0.048337655	-0.237771468
Chr2	248700	248800	46.83231247	-0.027805492	0.005443646	26.41158692	2.76E-07	5.83E-06	0.201247325	-0.071534028	0.068592692	0.605907391	0.379496318	-0.47152194	0.06817663	-0.398973858	-0.241630953	0.908617351	0.69024746	-0.262411939	0.249018106	-0.762037083	-1.446931656	0.153410273	0.113238912	-0.107742561	0.787221356	0.277731211	-0.148747229	-0.014897604	0.668728528	-0.198941546	-0.280314224	-0.38466413	-0.593263408	0.435086339	0.105149768	-0.098371336	0.124488053	-0.141029684	-0.176088461	-0.019312219	0.04171983	-0.059663685
Chr2	251500	251600	438.6675797	0.028361527	0.006292285	19.05987047	1.27E-05	0.000148072	-0.567374299	0.372616145	0.348258055	0.629234523	0.105267838	0.816856107	-0.208559554	0.131452919	0.439049384	-0.286530551	-1.109160033	-0.650932341	-0.752638998	0.240354696	-0.505085922	-0.325555032	-1.036669336	-0.783741417	-0.435051632	0.226994381	-0.057260053	0.330408933	-0.547363135	0.429311964	0.619042132	0.246740515	0.109323875	-0.051296073	0.377688199	0.500164736	0.055684533	0.75937605	0.425807883	0.118397174	-0.21572499	0.250913321
Chr2	251900	252000	35.16268694	-0.023628407	0.005291302	20.08002645	7.43E-06	9.43E-05	0.385170392	0.068876986	0.05201589	0.207952715	0.509506496	-0.343999172	0.13648268	-0.142740964	0.317145979	0.03051975	0.220176945	-0.4980835	0.206970287	-0.540351392	0.159517151	-0.836932535	0.088746913	-0.791065526	0.682394501	0.313042877	-0.703487227	-0.141489168	0.231332485	0.251006994	0.04653452	0.579497344	-0.540351392	0.481343679	0.203033873	0.171149812	0.054202621	0.139575275	-0.270322586	-0.396786587	0.041032243	-0.371618359
Chr2	255000	255100	174.5556367	-0.025001031	0.005687731	19.64555058	9.32E-06	0.000114326	0.329388946	0.287179167	-0.214420675	0.393387043	0.196283812	-0.086139182	0.303552487	-0.03396622	-0.493823857	-0.125133314	0.62340154	-0.202598159	-0.104443897	-0.394230322	-1.257242375	0.147370501	0.171104112	-1.340328673	0.379808637	0.036837735	-0.143670424	-0.07142764	0.544798747	0.149150233	-0.308073678	-0.464101312	0.180054133	0.524802949	0.124936601	-0.139183456	0.277550015	0.037438432	0.207536922	0.072678511	0.443650608	-0.052127945
Chr2	255400	255500	125.8489197	0.02689403	0.004310592	38.44202274	5.64E-10	2.80E-08	-0.473968425	-0.116483616	0.140835123	0.147565868	-0.447354297	0.487526402	-0.123849363	-0.054747121	0.219460859	0.107929727	-0.145992054	0.233447827	-0.025851462	-0.130528936	-0.789653928	0.345145533	-0.371191632	-0.15719216	-0.178546554	0.15723295	0.09111365	0.076139062	-0.107017431	0.570898696	-0.563958884	0.325361638	0.364148198	-0.167922694	0.119083263	-0.091612011	-0.107907819	0.447965289	0.250638778	-0.069761847	-0.300883752	0.339931124
Chr2	255500	255600	137.6488917	0.032934063	0.004260159	58.75037257	1.79E-14	3.62E-12	-0.453617436	0.003062709	0.091164555	0.145906765	-0.285304153	0.617895739	-0.680331015	-0.198058151	0.371907022	-0.031607013	-0.04574282	0.143581271	0.072301792	0.127612346	0.604928274	0.308477703	-0.34072338	-0.151457738	-0.627742426	0.090454532	0.398653309	-0.180641792	-0.188892662	0.360408579	-0.873495502	0.406319021	0.212026555	-0.238700135	0.004118689	-0.095772483	-0.113169253	0.329571175	0.172316846	0.028491896	-0.298635106	0.314692286
Chr2	255600	255700	219.0430564	0.026435279	0.00398907	43.61218075	4.00E-11	2.84E-09	-0.904286478	0.084654944	0.161942136	0.1978555	-0.145038221	0.454430098	-0.137352692	-0.138699891	0.37088808	0.213128307	-0.22236401	0.011051609	0.009555522	0.087848515	-0.637731155	0.363440577	-0.199257726	0.147135588	-0.307795698	-0.292720378	0.363294162	-0.112399232	-0.090675291	0.287851761	-0.520159011	0.091830562	0.348725078	-0.290184682	0.04184186	0.062189993	-0.016594484	0.360656158	0.031651284	0.098267043	-0.146705354	0.373725526
Chr2	255700	255800	398.0001062	0.019994323	0.003637947	29.19747323	6.54E-08	1.69E-06	-0.422908357	0.186807178	-0.039970373	0.245115155	-0.241977397	0.276387037	-0.086213188	-0.021849302	0.367004266	-0.002774621	-0.071152646	0.035482525	-0.136794688	-0.17229637	-0.052479139	0.279590967	-0.483007479	-0.073356014	-0.183978643	0.117916978	-0.029915613	0.160660092	-0.3186976	0.301697025	-0.248338631	0.31000848	0.091054799	-0.180267081	0.140165939	-0.059120537	-0.097817791	0.233814445	0.176983998	0.034185227	-0.233418961	0.199460321
Chr2	255800	255900	521.5796977	0.021574846	0.003391442	39.39751822	3.46E-10	1.85E-08	-0.377922033	-0.172404713	-0.014418999	0.137109211	-0.306323615	0.185345397	-0.082347376	-0.143515321	0.218920132	0.328297501	-0.470905877	-0.149586001	-0.147675319	0.062546066	0.114599459	0.185689864	-0.160183999	-0.002950681	-0.416301253	0.046704549	0.148816871	0.207430686	-0.232761484	0.434376726	0.071744526	0.406866443	0.10934347	-0.328288068	0.039556834	-0.040853109	-0.00684205	0.258591309	0.144605963	-0.009087307	-0.262339094	0.224161292
Chr2	256200	256300	356.1197614	0.020420067	0.003598925	31.36001595	2.14E-08	6.55E-07	-0.53570948	-0.037514726	0.271359364	0.221833021	-0.170583105	0.282711185	-0.378858834	-0.118046283	0.278541817	0.089565878	-0.384106912	-0.187523987	0.045465833	-0.327763175	-0.405825882	0.329354397	-0.137160103	-0.236451668	-0.263830705	0.05319671	0.09091745	0.312630382	-0.234283628	0.24075742	0.184489477	0.180889266	0.039710356	-0.131474972	0.143342411	0.191914999	0.037525091	0.335251259	0.174528951	0.050587306	-0.219800983	0.214361874
Chr2	256300	256400	183.4252427	0.021823063	0.004816736	19.64605087	9.32E-06	0.00011431	-0.746551474	0.204420661	0.314626768	0.288458891	-0.309955409	0.339431197	-0.039969258	0.173237349	-0.004564629	0.226233408	-0.221102018	-0.178325318	-0.131919399	-0.254173456	-0.647879796	0.174847837	0.051957556	-0.076863396	-0.350645661	0.047019633	-0.206745415	0.205701349	-0.315032347	0.376643523	-0.556361561	0.547831396	-0.089132513	-0.105044528	0.168900233	0.070785284	-0.022216	0.479917972	0.233399448	0.245136562	-0.225742405	0.333675518
Chr2	256400	256500	140.6127155	0.022321325	0.004751718	21.22536368	4.08E-06	5.71E-05	-0.436928216	-0.00265885	0.115107219	0.186540358	-0.100154427	0.238234136	-0.273104557	-0.022396305	0.316603162	0.395482824	-0.341672038	-0.104965553	0.233795266	-0.359000201	-0.919365587	0.308665673	-0.290354278	0.431369822	-0.287070033	0.290950272	-0.165660858	0.497930093	-0.032901966	0.223725613	-1.009709206	0.523717526	0.355531728	-0.169855473	0.131426077	0.051095982	-0.188628278	0.377658853	0.065441283	0.084443046	-0.350595757	0.22730265
Chr2	258100	258200	785.3554622	-0.01622417	0.003507772	22.00587327	2.72E-06	4.05E-05	0.19674795	-0.100313612	-0.036420395	0.121220416	0.239458127	-0.020460518	0.089924598	-0.247964922	-0.242944611	-0.046225737	0.361976469	-0.17665156	0.003410698	-0.059108105	-0.463433479	-0.079181791	-0.044573562	-0.413328062	0.382980136	-0.059108105	-0.151824787	-0.018052929	0.386777121	0.071612321	-0.379443112	0.090773521	-0.044120877	0.386342556	-0.026470826	-0.069069401	0.282533283	-0.079209071	0.085818472	-0.167139155	0.232529565	-0.007060615
Chr2	258600	258700	39.70384717	-0.023244438	0.005666397	17.26925664	3.24E-05	0.000324224	-0.026333538	-0.332192241	-0.220900534	0.353370888	0.512747429	0.006892086	0.247433659	-0.441715808	-0.15836624	-0.516006787	0.440506392	-0.34955495	-0.029439449	0.426218443	0.29497391	-1.008858571	-0.193352808	-0.235770744	0.394509583	-0.055585417	0.336983263	0.147378519	0.420918586	0.174175766	0.205336697	-0.482988445	-0.08382744	0.54128867	-0.07310502	-0.108795698	0.437510139	-0.017569596	-0.246573004	-0.415745229	0.093671094	-0.037233606
Chr2	259000	259100	23.61786063	-0.026522306	0.00583312	20.84989212	4.97E-06	6.72E-05	0.348547393	0.322121364	-0.103111903	-0.307989503	0.072486307	-0.017054121	0.31894292	0.023342395	0.122930141	0.716855767	0.405394671	0.0256838	-0.172989727	0.776000589	0.666229694	-0.85464597	-0.675340913	-0.636566541	-0.040539431	0.224942295	-0.168521792	0.414952934	0.37265985	-0.109949333	-0.645231402	0.110483571	-0.025917397	0.274349915	-0.106526567	-0.386756588	0.24048072	0.000510729	-0.438532234	-0.31389816	0.103111582	-0.536455056
Chr2	259100	259200	31.32058365	-0.028704327	0.006833658	18.24598974	1.94E-05	0.00021175	0.164704276	0.244661539	-0.213638423	-0.095629717	0.596537018	-0.290299631	0.248385998	-0.141542197	0.642145016	-0.05703133	0.550733328	-0.301924956	0.104331658	0.24891728	1.263188423	-0.323089566	0.175922801	-0.95622666	0.203045049	-0.188963963	-0.302703318	-0.626969024	0.697296682	0.02714444	-0.829675557	-0.588494876	-0.104424603	0.109021447	-0.367187596	0.017822665	0.299543353	0.073470694	-0.222448802	-0.243218035	0.575935748	-0.389339163
Chr2	263200	263300	27.34401618	0.062573487	0.01350582	19.59984494	9.55E-06	0.000116657	-0.123143991	0.235326726	0.755505642	0.372295797	-0.840427976	0.225496833	-0.448635074	1.855982161	1.917108356	-0.191734213	-1.194370878	-0.29642215	-0.515199777	1.042401721	-0.129858117	-0.659531857	-0.675405936	-0.487988577	-0.60238795	-0.801048443	-0.377995951	-0.787714753	-0.809108213	0.018691839	0.28665077	-0.278593496	-0.029929926	-0.549670431	0.867194599	1.313191737	-0.931336472	0.254787835	0.290427461	0.794147558	-0.73174392	1.233039067
Chr2	265400	265500	26.36972175	-0.02410915	0.005734458	17.58648501	2.75E-05	0.000282214	0.00615084	0.367919199	-0.349531382	0.39956704	0.712349827	0.334987304	0.103761636	0.479678017	-0.893544255	0.227099844	0.019077014	-0.54178093	0.115845704	0.374080981	-0.225770725	0.264971236	-0.073174749	-1.189795602	0.319977136	-0.274884825	-0.493047107	-0.109446608	0.198345005	-0.560889753	-0.351378623	-0.59549879	-0.254865206	0.574669437	0.295395125	0.350411234	0.490546802	0.314162154	-0.14906181	0.221518812	0.104435635	-0.212279616
Chr2	266100	266200	180.1600938	-0.022400302	0.004448363	26.14427003	3.17E-07	6.56E-06	0.809632362	0.015056874	0.058687775	0.064782248	0.296220412	0.23778232	0.287850246	-0.081849999	0.137797045	-0.099158032	0.451155989	0.130282991	0.197671112	-1.24453112	-1.351983165	0.398152351	0.357173213	-0.411528489	0.512556534	0.110233949	0.023889254	-0.268878013	0.280207452	-0.036927069	-0.013670825	0.04150789	-0.405274925	0.273206424	-0.215518752	-0.228571174	0.133830208	-0.166308279	-0.115399626	-0.090979824	0.080798046	-0.167895402
Chr2	266500	266600	158.756397	0.027880289	0.003597703	59.79213816	1.05E-14	2.29E-12	-0.280282842	-0.04655701	-0.02815281	-0.025885365	-0.084917888	0.478550075	-0.326481458	-0.020962622	0.126264323	0.5398919	-0.16689827	0.483614472	0.100123004	-0.24572562	0.050046401	0.42456474	0.093512987	0.27561442	-0.308699387	-0.126039945	0.341253226	-0.04129391	-0.547233335	0.128541285	-1.358850708	0.156528027	0.2189314	-0.304651645	-0.18956003	0.155588161	-0.193147339	0.14910995	0.211602049	0.197401621	-0.109139549	0.273341692
Chr2	269600	269700	166.2559806	-0.018363197	0.00337034	30.20575591	3.89E-08	1.09E-06	0.316357771	-0.183868977	-0.164404482	0.087224601	0.176617581	-0.372473747	0.251408982	-0.018369083	-0.544723605	0.272099536	0.362338424	-0.039955945	0.096911911	0.631514636	-0.485168786	-0.080390809	0.289409804	0.096911911	0.24748962	-0.187736219	-0.155400798	-0.444159638	0.08176164	0.066450579	-0.070704248	-0.120622023	-0.381467625	0.269176776	-0.054790317	0.069933756	0.141773356	-0.063580465	-0.039308793	-0.074544551	0.150535264	-0.126246037
Chr2	270100	270200	633.3283661	-0.016061438	0.003371078	23.33129235	1.36E-06	2.26E-05	0.157402573	-0.170118692	-0.215907298	-0.045091469	0.29166863	-0.213755405	-0.06034419	-0.284999541	-0.189200178	0.023002901	0.394887299	-0.295437043	0.148316149	-0.16828542	0.423534157	-0.017195077	0.079309289	-0.005498922	0.32241766	-0.185232778	-0.103655361	0.000873006	0.147710272	0.00883826	0.085619495	-0.123717136	-0.172026329	0.346126087	-0.003767072	-0.112130276	0.14120271	-0.21750474	-0.007586317	-0.171054198	0.119296364	0.072302588
Chr2	270900	271000	137.6762313	-0.020948654	0.005188615	16.82780697	4.09E-05	0.000393785	0.585314987	-0.076588926	-0.162148273	0.368847824	0.132186741	0.124653068	0.516271312	-0.203595208	-0.445774947	-0.190237649	0.475281648	0.267807305	-0.009988713	-1.377776016	-1.862718392	0.088576597	0.290216812	0.371852814	0.391648741	0.418286757	0.142499317	-0.154345684	0.487634803	0.078311393	-0.245531165	-0.389533326	0.217913888	0.328955097	0.067527875	-0.182634729	0.185216085	-0.159889854	-0.07102877	-0.24277073	0.336604088	-0.10104477
Chr2	271000	271100	66.47015719	-0.025679294	0.004896673	28.07967687	1.16E-07	2.78E-06	0.267062597	-0.481650108	0.059220821	0.057101658	0.306845787	-0.297612889	0.442680544	0.300973381	-0.314760196	0.417886537	0.547540249	-0.273410541	-0.360968625	-1.023259135	-0.534084927	0.002455772	-0.289500244	0.250466087	0.421656442	0.384714186	0.194550097	-0.174764048	0.608347635	-0.454617859	0.19510085	-0.119618046	0.134944709	0.498630648	-0.111763373	-0.159898069	0.071870837	-0.162012425	-0.146229777	-0.166958005	0.141531715	-0.232472285
Chr2	271200	271300	48.48701973	-0.021952791	0.004576778	23.3872739	1.32E-06	2.20E-05	0.390900123	-0.262107765	0.227922596	-0.316397921	0.117664404	-0.503581686	0.466431208	-0.128615228	-0.385032824	0.246407322	0.282681083	0.381092505	-0.186750172	0.265724628	-0.220199766	-0.453582299	0.03418277	-0.178024168	0.58309714	0.380764434	-0.311088032	-0.015043366	0.624974349	0.005104538	-0.468873951	0.018663005	0.040842655	0.281978528	-0.234201769	-0.178024168	0.036683831	-0.094005499	-0.191133047	-0.137516443	0.044575374	-0.165512391
Chr2	273800	273900	319.3849868	-0.019480635	0.004622398	18.30954293	1.88E-05	0.00020584	0.423826549	-0.200598033	-0.090946353	0.182371368	0.014610353	0.005297846	0.19004454	-0.080925214	-0.248193609	0.106134457	0.450525754	-0.209020268	0.088057078	-0.658451302	-1.140126736	-0.097988956	0.046331738	-0.232533161	0.456334797	0.113027423	-0.316614141	-0.085789814	0.519729261	0.252394287	-0.084897885	-0.183752731	0.245592061	0.316477415	-0.105066106	-0.149779776	0.187832035	-0.057181637	-0.081062021	0.072028328	0.315594318	0.036718134
Chr2	273900	274000	151.5221817	-0.018533057	0.004711349	15.76711058	7.16E-05	0.000629259	0.40329052	-0.144336023	-0.017913715	0.312767541	0.182576977	-0.141856899	0.401910611	-0.127837327	-0.690965178	-0.276947371	0.320541248	-0.174580996	-0.111525179	0.444395127	-1.258702273	-0.398742898	0.016756988	-0.526310048	0.423204611	0.112793332	-0.27151732	0.006875953	0.352323383	0.462633987	0.063964272	-0.367090339	0.142715447	0.425713828	0.113312287	-0.03147365	0.122492811	-0.001667773	0.101198033	0.055752969	0.143731877	-0.067484816
Chr2	274000	274100	42.56883767	-0.025399751	0.005415949	22.25341917	2.39E-06	3.62E-05	0.57651044	0.424362796	-0.138187413	0.264790709	0.224264053	-0.462385682	0.481752291	-0.363607527	-0.618180354	0.185554252	0.560156887	-0.707225966	-0.060269178	0.295542744	-0.497558611	-0.301921009	-0.006177284	-0.38878609	0.720327222	-0.039684003	0.009807078	-0.253130991	0.15321031	0.189812505	-0.130203469	-0.117520354	-0.056733778	0.641997598	0.079852293	-0.078589361	0.166667168	-0.189805055	-0.001314809	-0.078589361	-0.162950697	-0.321787351
Chr2	274900	275000	42.76474133	-0.022474575	0.004997015	20.33887776	6.49E-06	8.40E-05	0.239513269	-0.145545073	-0.31931638	-0.086375905	0.096766605	-0.936306515	0.183676048	-0.378484011	0.304560566	-0.44539067	0.834717249	0.371992035	-0.117734488	0.008099522	-0.574245736	0.478616408	0.340941001	-0.692340196	0.383420112	-0.121377002	-0.29208374	0.169265931	0.330313366	0.310752399	0.299120826	-0.037873185	-0.188565631	0.253643597	0.064151702	-0.059173447	0.121633617	-0.188019879	-0.205587159	0.111915488	0.154710427	-0.269391154
Chr2	275900	276000	72.52909994	-0.017428507	0.003872555	20.44844274	6.13E-06	8.02E-05	0.376024174	0.172709421	0.108201409	-0.25405843	0.068846486	-0.21515271	-0.069550106	-0.068629138	-0.276568024	0.390607173	0.727502638	-0.484382895	0.280718313	-0.063727218	-0.652671259	0.007288239	0.120366997	-0.990675084	0.392614789	0.307685361	-0.036159923	-0.125593262	0.232713846	-0.155593368	-0.11477936	0.140152228	-0.006167652	0.3706022	0.149152557	0.100306653	0.165943523	-0.160818163	-0.076321889	-0.146495261	0.00787044	-0.221962706
Chr2	276600	276700	381.0347699	-0.017662707	0.003666963	23.55751161	1.21E-06	2.04E-05	0.280162589	-0.093065506	-0.181136435	-0.145515564	0.176546215	-0.044267247	0.098238508	0.024807751	0.181059873	-0.472602968	0.13031438	-0.696902455	-0.273008932	-0.33243378	-1.559722805	-0.059873339	-0.172132951	-0.730052751	0.422802112	-0.010395011	-0.162385808	0.190045044	0.518987021	0.185172944	0.406895631	0.518987021	0.259337805	0.321854791	0.094950195	-0.071603099	0.299887988	0.031864616	0.124732181	0.2303151	0.347426895	0.160709989
Chr2	278100	278200	60.11447323	-0.018579588	0.004227244	19.35166092	1.09E-05	0.000130276	0.418642279	-0.178341135	-0.205859313	0.450972219	0.104352773	-0.087789377	0.482100877	0.101148207	-0.257577246	-0.069258094	0.276445718	-0.207050474	-0.3589653	-0.132354929	-0.670559331	-0.42580632	0.133191789	-0.177173433	0.540048226	0.269896415	0.115513029	-0.028676283	0.31263773	0.157460253	-0.730389013	0.468735618	0.104352773	0.258722671	0.059818603	-0.284148496	0.133819184	-0.165934113	-0.198732923	0.004634173	-0.045624437	-0.168252317
Chr2	278800	278900	66.73622828	-0.020019259	0.004887238	16.96347369	3.81E-05	0.000370941	0.133764997	-0.311019846	0.002712887	-0.089975108	0.221397625	0.073944911	0.254163143	0.357888306	-0.213056592	-0.166461564	0.511965728	-0.130655616	-0.239732761	-0.383945548	-0.17465973	0.62942331	0.354672145	-1.333191227	0.428301169	-0.633242639	-0.408956779	0.307341663	0.37215062	0.166584122	0.669399785	-0.187225276	-0.099444308	0.215409071	-0.155837842	-0.149149723	0.266063362	-0.036051763	-0.195905342	0.045074852	-0.021513228	-0.080232806
Chr2	279200	279300	32.43315042	-0.024672725	0.005750402	18.47043985	1.73E-05	0.00019203	0.876701785	-0.061444705	-0.221717909	-0.08573639	-0.336770796	0.004100233	0.382755415	0.252125973	-0.519656148	0.479001602	0.66912659	-0.407830017	0.013401974	0.00347798	-0.143141144	0.362516877	0.45006535	-1.231206957	0.175199871	-0.374286971	-0.594928304	0.202023659	0.447780073	-0.263794884	0.708220115	0.558675848	-0.22681964	0.101519149	-0.115166517	-0.540375821	0.047004267	-0.214460877	-0.106408593	-0.019103795	-0.061444705	-0.209402587
Chr2	281100	281200	412.2564092	-0.014941621	0.003352265	20.03788917	7.59E-06	9.62E-05	0.048621928	-0.209474773	0.045850179	-0.029812988	0.289016584	-0.084576841	-0.033244973	0.199053424	-0.331169773	-0.225493081	0.267477041	-0.435754938	0.019346963	0.035143405	-0.377759205	-0.200198057	-0.001905253	-0.285195261	0.259950242	0.02095388	-0.122616601	0.22014808	0.217347553	-0.01771495	0.234153709	0.165853548	-0.060226322	0.242358711	-0.186421974	-0.161576121	0.239350049	-0.066159207	0.12880389	0.113686063	0.123283597	-0.041098531
Chr2	281500	281600	66.2548272	-0.019705956	0.004456552	19.80415605	8.58E-06	0.000106649	0.267407459	-0.387772379	-0.296148314	0.15861836	0.148021843	0.039712955	0.433210303	-0.228909689	0.096820762	-0.227417375	0.345187118	0.710095439	-0.112772219	0.878938392	-0.603581728	0.165734361	0.418510572	-0.981512712	0.50947364	-0.004332617	-0.126614446	-0.163238401	0.297781108	0.087258539	-0.737894624	0.218424858	-0.035331734	0.220066461	-0.11001964	-0.349528544	0.058797315	-0.263283681	-0.231898957	-0.000185564	0.056348956	-0.249965816
Chr2	282900	283000	50.26507289	0.019787672	0.005094157	15.19056608	9.72E-05	0.000808165	-0.225830892	-0.31704178	0.149295825	0.037042508	-0.061659578	0.418276432	-0.716386532	-0.25855976	-0.405630558	0.110801547	-0.548121275	0.511038101	-0.085563794	0.100437589	1.447190963	0.438531577	0.050265469	-0.306788041	0.029778574	0.241962931	-0.034333374	-0.192883586	-0.352459899	0.204102176	-0.173656746	-0.457429459	0.294093548	0.144820035	-0.064680027	0.115765171	-0.144603571	0.111183971	0.191498994	-0.146430924	-0.203307044	0.099281429
Chr2	283100	283200	77.61692287	0.016672871	0.003765576	19.69765856	9.07E-06	0.000111628	-0.256148577	0.287044071	0.026693095	0.089389575	-0.12001645	0.07288404	-0.087400369	0.022732183	0.666249871	0.46494605	0.01530926	0.406968392	-0.225674677	0.403723188	-2.152491006	0.306071781	-0.194293619	-0.525935831	-0.140893478	0.046075999	0.363365451	-0.010164133	-0.078863687	0.23001135	-0.992686484	0.060572967	0.349095769	0.001690011	0.07925469	0.342543337	-0.022662134	0.021674101	0.187476946	0.085344161	0.064688342	0.213425818
Chr2	283600	283700	145.7688778	-0.017564368	0.004187335	18.09617508	2.10E-05	0.00022624	0.109688927	0.266563432	0.03737846	-0.390424674	0.144854261	-0.084232813	0.179563915	-0.060336071	-0.296796815	0.378024307	0.203248228	-0.219892209	0.052716041	-0.413231552	-0.797251666	0.282263153	0.006205286	0.073234839	0.44105208	-0.221065472	-0.134826207	-0.430770376	0.358633552	0.245725145	0.622527851	-0.066197943	-0.034027504	0.019465313	-0.096023732	-0.106052666	0.228393067	-0.085911342	-0.228967906	-0.145925136	0.26273157	-0.100335343
Chr2	283800	283900	109.2316097	-0.017591937	0.003792927	21.82622963	2.98E-06	4.38E-05	0.123733963	0.115186744	-0.005643376	0.023386446	0.19034773	-0.319389859	0.293224911	0.215055758	-0.627385726	0.346075657	0.262431356	-0.262128785	-0.052017242	0.250447964	-0.595176757	0.301567396	0.084136553	-0.152068686	0.195424668	-0.243459573	0.202502499	-0.111587918	0.069832354	-0.157236554	0.580031008	-0.401071313	-0.07546964	0.119288606	-0.094964429	0.030222077	0.210381976	-0.187977423	-0.161557298	-0.15357407	0.182698666	-0.195267682
Chr2	287700	287800	64.94849039	-0.024019128	0.005279918	21.35762462	3.81E-06	5.39E-05	0.651260956	-0.298899017	-0.06471146	-0.457218591	0.210468375	-0.691761967	0.293843678	-0.04894781	-0.475932007	-0.502180006	0.500329625	0.136717112	-0.178699988	0.228194166	-0.467882231	0.188849304	0.105887855	0.539013711	0.390237161	-0.193004187	-0.024144419	-0.31806602	0.433855718	0.136423792	-0.404197927	0.211025616	-0.578128859	0.512586705	0.089919678	0.065476992	0.250862628	-0.170330186	-0.028413236	-0.198913852	0.128776461	0.027702227
Chr2	288100	288200	210.8910416	-0.014169477	0.002881521	24.37085427	7.95E-07	1.43E-05	0.249367746	-0.00556161	0.058538729	0.166672343	0.153844398	-0.08487892	0.062775169	-0.048681108	-0.361598974	0.219152259	0.226388046	-0.527602771	0.016932058	-0.142345789	-0.718126343	0.157810391	0.24041923	-0.316639185	0.251761166	0.013239813	0.00435926	-0.024711173	0.271905833	0.040035695	-0.312731425	0.276371505	-0.035136475	0.237424015	-0.03664636	-0.052138128	0.19748147	-0.072642951	-0.104062722	0.028433858	0.071491254	-0.100900303
Chr2	289000	289100	65.64864073	-0.023847629	0.004837233	24.39990317	7.83E-07	1.41E-05	0.308130278	-0.064482019	-0.207559387	0.454601999	0.389883359	-0.506403869	0.242057364	-0.3785086	-1.363497765	0.0395645	0.398714711	-0.733613307	0.331379224	-0.038089501	0.156127185	-0.26103377	-0.075651327	-0.098943205	0.5609289	-0.11212493	0.374297202	-0.262966901	0.119794195	0.051124868	-0.51743792	0.416458468	0.047073665	0.506363427	0.279993349	-0.080757012	0.148875259	0.057645184	-0.025892533	-0.087592822	0.161614371	-0.230072641
Chr2	289200	289300	131.0895747	-0.031679214	0.004077942	61.66514236	4.07E-15	9.95E-13	0.230629754	0.001574035	-0.074125691	0.219066698	0.274478997	-0.392977722	0.202835673	-0.393410574	-0.571013183	0.078189641	0.634776543	-0.677947219	0.454225524	0.646614974	-1.866981043	0.123520068	0.486224607	0.476545222	0.40926746	-0.337993061	-0.091579267	-0.196820529	0.394675131	-0.246590133	0.356184044	-0.159529876	0.005683578	0.374096415	-0.032573201	-0.327408615	0.288039535	-0.070314077	-0.127312929	-0.133084438	0.29060169	-0.247568032
Chr2	289400	289500	54.95980688	-0.02263228	0.004786748	22.76923171	1.83E-06	2.89E-05	0.510167741	-0.119306757	-0.313274696	0.499200594	-0.076096009	-0.264840855	0.227437534	0.067996307	-1.004479758	-0.415311507	0.356024193	-0.500275266	0.170309609	-0.897776933	-0.105688768	-0.172176658	0.366982153	-0.182230323	0.50208101	-0.054004613	0.242234535	-0.147755186	0.15707985	0.185375346	0.24379979	-0.161778062	-0.004108168	0.343231166	-0.0459502	-0.032625306	0.334443149	-0.028462773	-0.081182126	-0.059785421	0.390631085	0.070115321
Chr2	289800	289900	34.41261287	-0.019766011	0.005037012	15.4756861	8.36E-05	0.000712353	0.281850502	-0.715303009	-0.119637507	0.125514194	0.186142731	-0.277227035	-0.017928974	0.20829974	-0.193638088	-0.026724134	0.743956255	0.506953992	-0.11212997	-0.627951689	0.413817502	-0.193638088	0.57945056	-0.817413835	0.102037869	0.231597503	0.038811928	-0.225009515	0.401631771	-0.325605958	0.109013905	0.360402774	-0.368192415	0.135009113	0.132904525	-0.075167358	0.129741875	0.048892912	-0.222986572	-0.248822518	0.067193729	-0.235846712
Chr2	292200	292300	127.2998276	0.02591647	0.006284428	16.56572711	4.70E-05	0.000442368	0.180812963	0.015358918	0.163089031	0.215331645	-0.352747794	-0.219399338	0.006365984	0.395019438	0.259734523	0.237846203	-0.807099402	0.238557486	-0.028635776	1.24522646	-0.311350103	0.411639509	0.172052682	0.649500312	-0.663576539	-0.501350351	0.459160871	-0.338038253	-0.458065083	0.046237449	-0.650611379	-0.401783008	-0.091965003	-0.501350351	-0.0771972	0.385031805	-0.121231797	0.099986907	0.151201307	0.344110784	-0.177808025	0.025945125
Chr2	294300	294400	72.81316081	-0.023395491	0.005905838	15.74726039	7.24E-05	0.00063458	0.345226575	0.285884573	0.379381491	-0.107610931	0.144679533	0.054040453	0.489932537	0.095996661	-1.217251911	-1.174620701	0.540587167	-0.069276945	0.340641493	-1.444497526	-0.652714882	0.230702752	-0.203793837	-0.685074025	0.391180466	0.428171867	0.15385618	0.69602449	0.493861053	-0.055915751	-0.174292555	-0.319857227	0.421022827	0.366808905	0.087538283	-0.172652942	0.172810243	0.05488045	-0.275540097	0.155423475	0.464870614	-0.240422759
Chr2	294500	294600	41.24760512	-0.02830802	0.005128539	30.80202682	2.86E-08	8.35E-07	0.437370672	0.038721404	0.224227108	0.310740594	-0.111244515	-0.272623353	0.600647016	-0.681284289	-0.188830416	-0.583658627	0.07965842	-0.23244743	0.490583499	0.146601944	0.104781768	0.055522234	-0.543347024	0.058382834	0.63777784	0.103397445	0.367201083	0.441393909	0.489170823	-0.195630248	0.344334518	-0.208180462	-0.518979017	0.117181261	-0.062781417	-0.614459326	0.114893084	-0.167506647	-0.304731685	-0.178129134	0.088548089	-0.387301957
Chr2	300200	300300	76.28368582	-0.018710226	0.004353776	18.66466026	1.56E-05	0.000176382	0.300449951	0.25568521	0.165450176	-0.005181359	0.285832855	-0.502437036	0.239205045	0.109082839	-0.754273235	-0.194314741	0.343433122	0.426763721	0.022481985	-0.28473631	-0.250242647	-0.088864053	-0.265397839	-0.602223664	0.322652529	0.449944944	-0.568324972	0.074435809	0.268094578	-0.085351708	-0.123565144	-0.156662199	0.360703357	0.19391334	0.008579667	0.024921488	0.195598591	-0.033385528	-0.152062254	-0.091797554	0.2593732	-0.147782163
Chr2	301300	301400	122.1175807	0.033518336	0.006184832	27.74869251	1.38E-07	3.21E-06	-0.27640904	0.679486742	0.526541256	0.567294024	-0.443200923	0.518542422	-0.510799875	0.039179386	0.239449798	-0.005908503	-0.172494159	-0.228708869	-0.020314492	0.109770402	-0.463222124	-0.206240628	-0.152038347	-0.566431181	-0.570820592	0.211154913	0.317941205	0.291016319	-0.412289865	0.282882811	-0.017139856	-0.672592989	0.266911057	-0.625367839	0.052334751	0.27686022	-0.437059776	0.504252754	0.387199503	0.36087026	-0.012390962	0.161742195
Chr2	301500	301600	257.0110066	0.03491885	0.004875394	49.39081727	2.10E-12	2.23E-10	-0.543188574	0.023036067	-0.062618307	0.340872686	-0.549753072	0.3119357	-0.655711581	-0.506853244	-0.39936584	0.720341927	0.218944787	0.326020472	-0.187714764	0.755280938	0.746783475	-0.028210575	0.104725029	0.46476803	-0.567688438	0.038873317	0.293517502	0.33460023	-0.713232664	0.2433819	-0.421961029	-0.507550142	0.215640931	-0.30790783	-0.057761747	0.083672355	-0.258192517	0.279648871	0.339969066	-0.022139912	-0.283830586	0.231667541
Chr2	303700	303800	72.43012575	-0.021814236	0.005462872	16.17173096	5.79E-05	0.000526167	0.133186194	0.184241149	-0.291558989	-0.143568958	0.000677421	-0.036462402	-0.005091545	-0.661303101	-0.652698532	0.619086826	0.205693274	-0.24986604	0.263408772	1.575096675	-0.246984971	0.587759529	0.544556321	-0.709072368	0.41366806	-0.315882007	-0.623447337	0.266688486	0.154588301	-0.290817052	0.042783277	-0.366184655	-0.676727986	0.350633878	0.116504239	0.160567829	0.175409114	-0.196780764	-0.110135731	-0.140223964	0.0891203	-0.166863241
Chr2	304300	304400	153.8251391	-0.018454023	0.003862219	22.91913078	1.69E-06	2.71E-05	0.041276388	0.016561808	-0.062931134	-0.167427976	0.001391088	-0.344565317	0.224619725	0.034904519	-0.483055665	-0.048340447	0.369759316	0.056952999	-0.520690805	-0.247685796	-0.573868138	0.00519875	0.149071201	-0.159033535	0.470581312	0.220765216	-0.025131556	0.225785728	0.203587271	-0.00447603	0.711944989	0.369864795	-0.109520401	0.219478088	0.001391088	-0.243161718	-0.056821924	-0.063358325	-0.007624077	-0.154626964	0.187998135	-0.238812609
Chr2	306900	307000	109.2112166	0.023727528	0.004034074	34.148721	5.11E-09	1.89E-07	-0.266072369	-0.071857515	0.187678235	0.079826053	-0.229083945	0.144159575	-0.033047102	0.05699755	0.592924501	0.385339577	-0.297014838	0.206405112	-0.067869413	-0.906220929	0.573268087	0.204592784	0.03769392	0.188678717	-0.600332491	0.101413805	0.20772174	-0.112973107	-0.633251545	0.141061815	-0.621805018	0.189845069	0.021688625	-0.283309074	0.167352335	-0.021045544	-0.039866525	0.151190851	0.335772805	0.108303564	-0.006468868	0.108303564
Chr2	307400	307500	192.3508924	-0.019791731	0.004677821	17.91019196	2.32E-05	0.00024548	0.494149348	0.115473417	0.107721908	0.343449619	0.286765339	0.205285871	0.300430902	0.124397123	-0.535891415	-0.406544493	0.428524616	0.150444682	-0.095907559	-1.50835642	-0.44788359	0.173101153	0.218226634	-1.268071947	0.340058417	0.349948842	-0.063648353	0.245346289	0.338229078	0.07420063	-0.334743883	-0.165390335	0.066118284	0.362431588	0.065697182	-0.176555801	0.148855264	0.000106392	-0.066992063	0.162309831	0.230958459	-0.262245009
Chr2	310300	310400	167.1274206	-0.03931904	0.006046736	44.18165276	2.99E-11	2.20E-09	0.529725437	0.213089009	-0.352311226	-0.279337721	0.63312564	-0.445508952	-0.057260196	-0.710629327	-0.148777832	0.344455174	0.232982434	0.039059609	0.156487575	-0.564198873	-0.357786356	-0.668372515	0.007533103	-0.081624416	0.936111066	0.004303429	-0.391931592	-0.01483471	0.764006478	0.011141776	0.227231553	-0.785568741	-0.134183351	1.139983399	0.461181427	-0.080115248	0.289264526	-0.259326026	-0.081075445	-0.270391963	0.074969869	-0.381417017
Chr2	310400	310500	649.3835439	-0.016607552	0.002778435	36.68277096	1.39E-09	6.13E-08	-0.002907081	-0.098030823	-0.212542704	-0.113756551	0.260947523	0.009580349	0.161947078	-0.350354451	-0.149614101	-0.085725246	0.128961672	-0.083038014	0.122422598	0.132334326	-0.740437159	-0.18297148	0.030441482	-0.134627977	0.260947523	-0.026743894	-0.153506892	-0.026743894	0.370097434	-0.06008646	0.252041485	-0.06269856	0.136410987	0.306747132	0.066118446	-0.057674471	0.209132794	-0.085194038	-0.040773766	0.010108678	0.224533462	-0.015345406
Chr2	310700	310800	130.4213666	-0.016537086	0.003936333	17.89819763	2.33E-05	0.000246671	-0.018970835	0.180028173	-0.157581544	-0.307953102	0.204351337	-0.151145719	0.123200748	-0.040781815	-0.72226165	-0.226949952	0.311266541	0.011148481	0.315015986	-0.33343138	0.914581351	-0.104288888	0.126736045	-0.127965844	0.412251431	0.041120262	-0.303981469	-0.093794012	-0.138890065	-0.047240542	0.369621579	-0.073706606	-0.387248753	0.129234982	0.031879715	0.104496959	0.187100221	-0.144028315	0.025107596	-0.122359736	0.163199392	-0.147760574
Chr2	311500	311600	485.408538	-0.014199375	0.003157305	20.6248849	5.59E-06	7.42E-05	0.07702249	-0.097775425	0.04145031	-0.063859432	0.151659619	0.125271376	0.104416881	-0.031623216	-0.641426061	0.083296123	0.215448193	-0.166541859	0.083098008	-0.041525369	-0.340364708	0.026939205	0.152603977	-0.71324347	0.076584701	-0.128418611	-0.036694961	-0.03716866	0.348620087	0.122305046	0.195169488	0.048894973	-0.069882853	0.166284257	-0.035231781	-0.092753295	0.268717197	0.002299171	-0.008976215	0.014193882	0.254360859	-0.053149926
Chr2	315100	315200	107.8830943	-0.017542146	0.004329433	16.43542814	5.03E-05	0.000468758	0.227395746	0.088791929	0.014252032	0.039143466	0.060576655	-0.417423154	0.301277874	0.138589165	-0.629358989	0.561925643	0.236672475	-0.887743089	0.138229211	-0.185274739	-0.979680047	-0.557044784	0.345915555	-0.636116355	0.153804775	0.123575088	0.337630919	-0.118160543	0.320600328	0.008158482	0.669588293	0.26645756	0.031604746	0.221631062	0.005595442	0.165332918	0.07682084	-0.025723191	-0.042355035	0.017387049	0.118839561	-0.190916886
Chr2	315300	315400	245.2943004	-0.013689348	0.002958184	21.5614783	3.43E-06	4.91E-05	0.179065551	0.044235347	-0.167746935	0.128010839	0.160008404	-0.182993524	0.204553567	0.04243382	-0.111783317	0.050685985	0.148254142	-0.324920038	-0.016350621	-0.13402006	-1.235077808	-0.379201152	0.17136797	-0.219666786	0.214478566	0.136633622	0.056783434	-0.165284512	0.255914274	0.202941618	0.42245107	0.350215715	-0.001238395	0.228591174	0.038659707	-0.021908828	0.105519952	-0.155476638	-0.019682975	-0.017460551	0.07026855	-0.058261166
Chr2	315400	315500	327.951804	-0.019147242	0.003768373	26.26294548	2.98E-07	6.22E-06	0.267001168	-0.08662998	-0.013330749	0.107458473	0.143488091	-0.023777721	0.221017079	-0.009717433	-0.792807398	-0.110465592	0.231714309	-0.633111303	-0.004093622	0.056846994	-0.799906483	-0.138157852	0.240364418	-0.239939566	0.264176251	0.015823213	-0.135668539	-0.099576255	0.436804219	0.120706562	0.210403006	0.159510967	0.016134186	0.346903119	0.063181096	-0.000692078	0.159510967	-0.134011379	-0.090776234	0.055092663	0.116826089	0.079699315
Chr2	316700	316800	34.21825458	-0.025372036	0.005344209	22.70953015	1.88E-06	2.97E-05	0.660282534	-0.029601275	0.268558654	0.41084724	0.421663718	0.145030729	0.246340614	-0.07570917	0.386761621	-0.332065826	0.072760442	0.100489748	-0.026657599	-0.298304431	-0.390656714	0.05730679	-0.106458311	-0.94491445	0.323112945	-0.493385809	-0.209505761	0.08424301	0.52237709	-0.225617925	-0.261849556	-0.789137281	0.21981432	0.476223249	0.329559726	-0.051573182	0.364511103	-0.20218073	-0.547208508	0.000146068	0.15388005	-0.259083121
Chr2	318000	318100	107.9561604	-0.025194517	0.004777908	28.0204097	1.20E-07	2.85E-06	0.405596898	0.411016043	0.201140038	-0.027958351	0.485392199	-0.024499869	-0.005123707	0.009834902	-0.448505832	-1.138623079	0.632592593	-0.071169042	0.247649524	-0.364832544	0.068546035	-0.297484498	-0.305609604	-1.662652447	0.598694349	0.28239491	-0.182158379	-0.076846881	0.579170353	0.035791135	-0.092523898	0.058605603	0.04878935	0.51449288	0.190325444	-0.068862239	0.246976311	-0.046407388	-0.172895095	0.106894845	0.049175562	-0.186926122
Chr2	318100	318200	134.2302511	-0.025762703	0.006792536	14.73743943	0.000123568	0.000985993	0.500767327	0.379522235	0.200795498	-0.028365492	0.518795472	0.36834834	0.438021235	-0.259567007	-0.302552163	-0.483733355	0.77661411	0.192467817	0.270932557	-0.63165166	-1.041006746	-0.55567666	-0.000444707	-2.212286709	0.601697807	0.193763198	-0.095343845	0.091378208	0.624077298	0.130985881	-1.474558793	0.404102821	-0.042192268	0.555645751	0.271205279	0.008579858	0.356187669	-0.046434244	-0.044396539	0.19275578	0.251574604	-0.110008558
Chr2	318300	318400	61.44269382	-0.030329452	0.005382315	32.39781174	1.26E-08	4.12E-07	0.327612625	0.258085208	0.214050066	-0.032027886	0.664191366	-0.156282272	0.087549739	-0.285541366	-0.392843075	-0.255298553	0.663107204	0.029167783	0.27805165	-0.632171216	-0.505842015	-0.25447884	0.095287117	-0.932960543	0.784329531	-0.338411994	-0.591751065	-0.045789787	0.825032452	0.136804106	-0.973527585	0.475998291	-0.179433799	0.511369203	0.294948525	-0.062909731	0.13085613	-0.050050765	-0.052898424	0.056839039	0.134615599	-0.225676717
Chr2	321700	321800	100.4199644	-0.029915433	0.004331815	48.45845527	3.37E-12	3.40E-10	0.679946356	-0.086260693	0.003701532	0.437042782	0.447188135	-0.038807478	0.193632023	-0.036155058	-0.646289902	-0.299233631	0.582061298	-0.616927842	-0.118864052	-0.469489929	-0.891901861	0.285728869	0.227136962	-0.489609012	0.611820386	0.265088085	-0.045015489	0.058706135	0.561486208	-0.029984977	-0.720290483	-0.572053385	-0.199168042	0.45380746	0.167407392	0.066336732	0.299618796	-0.051250328	-0.123314288	0.072289385	0.278289541	-0.256671628
Chr2	323700	323800	52.52020215	-0.019919934	0.004965586	15.95632494	6.48E-05	0.00057894	-0.05403666	0.440924384	-0.062176005	-0.068310791	0.221121305	-0.314881293	0.025310843	0.363433715	-0.699288535	-0.203561863	0.174083849	0.212375633	-0.24003003	-0.458964131	0.847514279	0.11177919	-0.074471775	0.242425911	0.172697309	0.39052455	-0.155748016	-0.247899716	0.169920224	-0.430763773	0.233143833	-0.174595584	0.078847871	0.229147446	-0.188783234	-0.248363978	0.137593508	-0.102316675	-0.453600947	0.249348487	0.126893619	-0.249292951
Chr2	324100	324200	384.5292572	-0.025740982	0.005604158	20.6126873	5.62E-06	7.46E-05	0.214401624	-0.211075115	-0.181978587	0.016042159	0.364934149	-0.093510933	0.117513037	0.676591521	-0.219255769	-0.388147825	0.254051538	-0.225217457	-0.059196569	0.009055987	-0.551443812	-0.025241416	-0.201269691	-0.360948728	0.535300014	-0.192390781	-0.460252482	-0.080369462	0.29215764	-0.098570807	0.024687906	0.254547659	-0.193190109	0.387810211	0.002572916	-0.264289981	0.250166888	-0.040430717	-0.27499035	0.783184546	0.11045439	-0.171701595
Chr2	324200	324300	277.6204207	-0.032955855	0.008174162	15.52572136	8.14E-05	0.000697512	0.107776529	-0.346361574	-0.302870574	0.004482314	0.313623572	-0.093768205	0.073503198	1.000263344	-0.407316239	-0.356359908	0.184085514	-0.415491328	-0.190407693	-0.005664019	-0.395948385	-0.121835638	-0.057894334	-0.393423099	0.773145112	-0.064307035	-0.556966239	-0.357639199	0.416510264	-0.121417671	0.106206986	0.264641488	-0.545930896	0.481844007	-0.034726934	-0.249739825	0.398086713	-0.082985315	-0.160386614	1.295958205	0.136998454	-0.295684976
Chr2	325400	325500	43.21505504	-0.020477188	0.004939371	17.12509608	3.50E-05	0.000345146	0.477998595	0.464052831	0.015008321	-0.30435581	-0.150432731	-0.263034751	-0.204276851	0.098843675	-0.479311058	-0.231694914	0.301415153	-0.132233056	0.394381084	-0.168335015	0.125884096	-0.06657582	0.396173474	0.165097128	0.382856749	-0.928264591	-0.364997162	0.161307762	0.079787681	-0.578612014	0.627087631	0.205727432	-0.069046612	0.148604172	0.040903543	-0.252325108	0.161307762	-0.138447115	-0.148863731	0.245244747	0.146901877	-0.157777376
Chr2	325900	326000	122.3165042	-0.021354983	0.004001744	29.25661907	6.34E-08	1.64E-06	0.471445214	-0.13522355	-0.235951428	-0.262323135	0.342362232	-0.268889245	0.164793594	0.07008962	-0.214205354	0.305270109	0.289436	0.02214965	0.026680889	-0.284812508	-0.060164206	0.121046449	0.401837406	0.255664896	0.187604074	-0.294828366	-0.17706578	-0.561300856	0.245334266	0.078196491	0.145942581	-0.178417251	0.077549615	0.111124486	-0.166299349	-0.292735987	0.274414372	-0.262323135	-0.200607007	-0.117709021	0.213743798	-0.091829566
Chr2	326100	326200	206.5306755	-0.027687644	0.005327117	28.00535871	1.21E-07	2.87E-06	0.490744151	-0.183190878	-0.034831072	-0.094868066	0.272519792	-0.223592716	0.513728091	0.118677722	0.059569956	-0.196145494	0.553797746	-0.5969623	0.281308829	-0.476925795	-0.403186365	0.059569956	0.218020339	-0.937610665	0.331094395	-0.108798845	-0.4409611	-0.373584094	0.43196774	0.101292813	-0.376082724	0.136778364	0.161743697	0.417840963	-0.107705646	-0.304697183	0.34089666	-0.170465685	-0.028300449	0.124364421	0.372889233	0.071104211
Chr2	326200	326300	223.8507464	-0.023764573	0.004058426	35.24513265	2.91E-09	1.16E-07	0.276503744	-0.29499179	-0.245144946	-0.046374805	0.475160179	-0.053618797	0.100313225	0.072564899	0.094202472	-0.090982863	0.490903737	-0.201825908	0.244064991	-0.011711259	0.007650353	0.061402623	0.164973711	-0.440833043	0.245929541	-0.152588075	-0.376072542	-0.37142003	0.331390638	-0.081112396	-0.180279412	-0.011618442	-0.283067693	0.311497178	-0.131355901	-0.260172584	0.253981525	-0.239047048	-0.078485156	0.099282238	0.272240818	0.048640817
Chr2	326600	326700	121.8234013	0.02157237	0.005126061	17.35086357	3.11E-05	0.000313306	-0.803832762	-0.057930701	0.108582186	-0.088384498	0.045199903	0.199922498	-0.238048607	0.497371649	0.047869399	0.170062639	-0.467775746	0.418731541	-0.260371965	-0.300341851	0.998442394	0.200972221	-0.152056909	0.998959798	-0.564862368	-0.204701623	-0.507151868	-0.319136664	-0.511075569	-0.359686519	0.20919358	0.191949709	0.004381367	-0.322580365	-0.07289599	0.265037381	-0.048455131	0.059821376	0.160381632	0.422850588	0.012945414	0.266613862
Chr2	327200	327300	72.51094044	-0.031609595	0.004729976	45.32020864	1.67E-11	1.35E-09	0.558210759	0.196868128	0.056176782	-0.128080511	0.501955033	-0.296076775	0.164143129	0.513341793	-0.95804829	-0.31279754	0.416984252	0.266303317	0.419187177	-0.522148082	-0.415444246	0.100502268	0.47764055	-0.764117196	0.261400356	0.229369497	-0.242512676	0.075300505	0.651482575	0.011906515	0.112259348	-0.819661319	0.159933951	0.220049566	-0.142628819	-0.323807731	0.274356952	-0.192210848	-0.472294747	-0.081553243	0.208378034	-0.204368463
Chr2	327400	327500	93.73779356	-0.027074123	0.004983679	30.21197202	3.87E-08	1.09E-06	0.486031549	0.086984108	0.075945506	-0.134438361	0.226622623	0.042313703	0.373861722	0.210087255	-0.051403717	0.03986525	0.438660427	-0.095990675	0.456628228	-0.60700155	-0.67083067	0.106047538	0.410162242	-0.947271281	0.550467557	0.418068382	-0.104583286	0.061094745	0.691435549	-0.379634656	-0.810852083	-0.771616919	0.368372479	0.155822212	-0.094767327	-0.176524733	0.232482481	-0.215348688	-0.281172018	-0.0320732	0.242777083	-0.300221472
Chr2	327600	327700	53.76435349	-0.034054845	0.004730611	52.76110541	3.77E-13	5.07E-11	0.320005563	-0.158699173	0.018596487	-0.117139828	0.001193441	0.009340994	0.144415649	0.176469115	-0.193008782	0.353002271	0.208162994	0.031226608	0.215895038	0.318132743	-0.957386631	0.361210652	0.602918161	-0.413325383	0.675905654	-0.071006227	-0.228154247	-0.02630226	0.712011018	-0.676567236	-0.29824713	0.052785174	-0.099509934	0.288788782	-0.066106041	-0.217701536	0.265977629	-0.171360219	-0.490003238	-0.253925561	0.143710864	-0.461305412
Chr2	327800	327900	60.71193263	-0.033003627	0.004293961	59.67895915	1.12E-14	2.41E-12	0.121806407	-0.58519799	0.0704089	0.140422085	0.225928879	-0.334571888	0.171128782	-0.192362265	-0.221879311	-0.00386883	0.329378909	-0.336315853	0.249373556	0.48733738	0.374855989	-0.733002434	0.417132906	-0.166924151	0.560154333	0.091317889	-0.204255943	0.271298558	0.541520393	-0.606610327	0.264410802	0.056188524	-0.049627815	0.075664625	0.03543478	-0.205052352	0.230353875	-0.113985755	-0.525785998	-0.184487272	0.216145849	-0.466335238
Chr2	330400	330500	49.49214831	-0.024731269	0.004546169	29.85660095	4.65E-08	1.27E-06	0.643143061	0.251143805	0.082361115	0.235233516	0.402549021	0.22524449	0.020582447	-0.443549602	-0.792042128	-0.497472149	0.357204823	-0.939142328	0.029630165	-0.404251977	-0.762634947	-0.213130702	-0.345114628	-0.472289497	0.307010392	0.461784586	-0.229228565	0.53321532	0.589921187	-0.01576361	0.074434199	0.249736641	0.145769495	0.486786504	0.062461557	0.107049966	0.235944378	-0.006485796	-0.199130874	-0.053483276	0.206507927	-0.333994516
Chr2	332500	332600	899.2119776	-0.018794182	0.003057933	38.5752086	5.27E-10	2.64E-08	0.23699376	-0.109998438	-0.155024469	0.062614209	0.192518249	0.057309819	0.224685149	0.073036111	-0.04524553	-0.184268259	0.309538177	-0.400961828	0.009636043	-0.311417969	-0.54506631	-0.166858694	0.094988623	-0.535973216	0.329217187	-0.104334273	-0.189586412	-0.080560319	0.36328567	0.109412329	0.128759522	0.06166302	-0.077151579	0.283554888	-0.090210329	-0.186423987	0.217579264	0.008133178	0.06092758	0.130183143	0.200102016	0.028943675
Chr2	332600	332700	1287.919283	-0.007524616	0.001711371	19.47976631	1.02E-05	0.000123057	0.034866758	-0.071232305	-0.082583019	0.098600187	0.196119402	0.052029452	0.16007659	0.035176137	-0.130669342	-0.114536181	-0.031569837	-0.180916829	0.060124439	-0.152347325	-0.481028651	-0.098428718	0.025289682	-0.423567352	0.052029452	-0.009433574	-0.081056597	0.082060681	0.186541838	0.16624783	0.000993831	-0.033401564	0.035176137	0.145692928	-0.016389879	-0.082213846	0.206485655	0.062205625	0.086366389	0.10034577	0.110026395	0.09291984
Chr2	332900	333000	62.73971733	-0.026440396	0.004428787	36.12763463	1.85E-09	7.80E-08	0.598325082	0.133384372	-0.057808483	0.278962572	0.284246666	-0.228701471	0.261583871	0.034861008	-0.726061327	0.309289784	0.582157747	-0.535654721	-0.027170951	0.081613093	-1.06133155	0.02459503	0.395596671	-0.369218706	0.519156014	-0.283194962	-0.309766212	0.277847661	0.123488033	-0.105383995	0.481153566	-0.000886651	-0.262365882	0.299983808	-0.248243457	0.065873862	0.154495121	-0.178485242	-0.210593737	-0.097405269	0.073925535	-0.278266879
Chr2	336800	336900	156.9389545	0.014619549	0.003249407	19.96201364	7.90E-06	9.95E-05	-0.046011195	0.166557559	0.04492108	0.023784659	-0.097575972	0.184561716	-0.158354152	-0.095331841	-0.118216547	0.046192177	-0.375850256	-0.294920975	-0.11778944	-0.055659547	-0.098418421	-0.014131575	-0.078888312	0.517391667	-0.508221986	0.217993529	0.070257601	-0.146688877	-0.238888473	0.187444686	0.144058246	0.309014811	0.15682345	-0.200393955	0.020813625	0.12481645	0.020425647	0.161053541	0.125658408	0.127340851	-0.093511052	0.089742875
Chr2	337000	337100	1520.135195	-0.013144673	0.002759271	23.27665422	1.40E-06	2.31E-05	0.321930212	-0.087602838	-0.026924769	0.010469894	0.214431887	0.116535796	0.112501707	-0.026924769	-0.24118704	0.075295529	0.115357767	-0.360075252	0.022360834	-0.31037133	-0.521835092	-0.126314736	-0.037657408	-0.127473946	0.212218018	-0.033924226	-0.129310044	-0.143727217	0.319078536	0.115022783	0.032802199	-0.021717835	0.006542336	0.229674138	-0.054012201	-0.100079627	0.19500599	-0.048956973	0.068660614	0.057430856	0.156195812	0.016580394
Chr2	337100	337200	733.4766929	-0.015326113	0.003360536	20.93729349	4.75E-06	6.47E-05	0.410241675	-0.021214278	-0.061271168	0.000147407	0.207114246	-0.069690493	0.090169277	0.029293752	-0.244083767	-0.199778956	0.29070167	-0.496196472	0.014150926	-0.167001866	-0.59279913	-0.004144066	0.001970875	-0.188077176	0.282564339	0.094344953	-0.321193335	-0.078188429	0.183156926	0.182889027	0.091519265	0.284608653	0.139321276	0.194774707	-0.069690493	-0.106931555	0.088011869	-0.085533383	0.005418111	0.134568906	0.09770782	-0.116881112
Chr2	338500	338600	816.7983121	-0.019685427	0.003245774	38.29551811	6.08E-10	2.99E-08	0.362609147	-0.21068662	-0.181485809	-0.33709863	0.103180773	-0.260707742	0.217634025	-0.33550361	-0.245562516	0.019482227	0.383002423	-0.089316056	0.23541864	0.058564664	-0.030623725	0.042106069	0.211613981	-0.080383419	0.334771936	0.05377565	0.015149916	-0.138286545	0.333828818	-0.088077951	0.041985767	0.01600762	-0.062915242	0.146145034	-0.136433792	-0.111785583	0.165733001	-0.317394555	-0.095019772	-0.228193275	0.216568472	-0.008103322
Chr2	339400	339500	129.7398217	-0.021988441	0.00424967	27.51200399	1.56E-07	3.58E-06	0.539496326	-0.25003402	0.067565928	-0.09635774	0.193578357	-0.22131601	0.313683636	0.196723977	-0.095133264	0.171074109	0.383357817	0.242411615	0.257005277	0.559182965	-0.367183118	0.208530174	0.051860406	0.201856606	0.209663033	-0.133045163	-0.276160194	-0.259800474	0.28239617	-0.183087957	-0.98039599	-0.684210624	-0.436823106	0.532723097	0.043307792	-0.09653275	0.266154005	-0.297729126	-0.120356156	-0.09408454	0.053280925	-0.181601983
Chr2	339600	339700	153.8282707	0.017604586	0.004314069	16.72429723	4.32E-05	0.000412235	0.14136104	-0.218336505	-0.072282743	-0.691594176	-0.316736503	-0.036856706	0.085175103	0.16931641	0.115479631	0.29014501	-0.218651504	0.59416116	-0.286043256	0.418238259	0.694097303	0.203456889	-0.008938472	1.004888083	-0.344826916	-0.091769237	0.072486636	-0.598061251	-0.406107874	-0.118559379	-0.172916729	0.18916155	0.277357541	-0.176277876	-0.030897724	0.075315955	-0.297476837	-0.241034084	-0.042840402	0.100280666	-0.211737365	0.151024301
Chr2	340900	341000	146.1295147	-0.016719653	0.003935198	18.37683478	1.81E-05	0.000199796	0.232550361	0.252850417	0.052242412	0.083627717	0.308334004	0.255291733	0.086098321	0.175560383	0.051680724	-0.519235227	0.172205276	-0.921050554	-0.115192735	-1.249609201	-0.592193022	-0.215742368	0.159488508	-0.795473733	0.490330097	0.266831897	0.24611542	-0.090028357	0.49962651	0.101647988	0.179807581	-0.294787748	-0.040979313	0.329572801	0.070933685	0.036999552	0.301144969	-0.053463745	0.011664606	0.154527199	0.278280483	0.090343357
Chr2	342000	342100	146.4530137	0.019605977	0.004344529	20.05531828	7.52E-06	9.54E-05	-0.594018053	-0.06018343	0.166550009	-0.1596876	0.022107198	0.186884929	0.080750904	0.233567118	0.152790114	0.156084229	-0.655770305	0.029172117	-0.008346228	0.274362344	0.522179399	0.055734776	-0.447794748	-0.25087658	-0.26487116	0.09164323	0.170063576	-0.146672601	-0.134083423	-0.03685014	0.112662652	0.025297622	0.20387974	-0.331444895	0.067624445	0.162901913	-0.177757187	-0.007920801	0.173943641	0.409171164	-0.245517131	0.22442316
Chr2	343800	343900	54.0457363	-0.019114023	0.004838508	15.684098	7.49E-05	0.000651577	0.349306315	-0.315728293	-0.000929327	-0.213256172	0.044838628	-0.526708485	0.089915156	0.028499051	-0.369337524	-0.063639672	0.201781327	-0.244955219	0.336693164	-0.015871727	-0.307690974	-0.204012328	-0.179216416	-0.330500857	0.438298543	-0.418382869	0.062090244	-0.042301147	0.42360587	0.428142651	-0.417873892	0.481772348	-0.149337049	0.416488465	0.126315762	-0.13211941	0.176051052	-0.033697356	0.088482845	0.270024163	0.228036738	-0.224783606
Chr2	344100	344200	122.7087295	-0.028978855	0.005716737	25.81252274	3.76E-07	7.57E-06	0.235384733	-0.080084021	-0.015438441	-0.124466566	0.474686077	-0.155742593	0.474686077	0.201352357	-0.856157915	0.203027519	0.078478678	-0.334182559	0.368905117	0.242806784	-1.602882236	0.466467732	-0.062779573	0.13796293	0.343999775	-0.239514133	-0.175194955	-0.721511528	0.437523212	0.007051962	-0.337942171	0.467988492	-0.0891874	0.418904173	0.106413282	-0.137512301	0.360332605	0.207434554	-0.197522587	0.283822982	0.240732456	-0.627842516
Chr2	344200	344300	237.5398656	-0.030258864	0.003821589	62.6704866	2.44E-15	6.39E-13	0.36524909	0.088878435	-0.11254478	-0.032452993	0.371774306	-0.089667265	0.411935235	0.061486822	-0.581344541	0.038372735	0.320952806	-0.694410121	0.304646917	-0.412119968	-1.285694982	0.2695399	0.162149943	-0.995533042	0.290061593	0.340407091	-0.107515266	0.233404767	0.507828929	0.125075642	0.131553042	0.201650167	-0.169461649	0.282492231	0.089215455	-0.08367169	0.324320828	0.110705557	-0.196626485	-0.095400595	0.259093652	-0.434351767
Chr2	344400	344500	73.27919356	-0.028685594	0.005193526	30.36287963	3.58E-08	1.01E-06	0.358660826	0.262725142	-0.397734025	0.18862318	0.368091706	-0.151670446	0.260556581	0.105146823	-0.082748764	-0.335176415	0.364506256	-0.592609809	0.187862599	-1.684325978	-0.704896185	0.509942842	-0.131595073	-0.308816843	0.76017464	-0.066625699	0.082409695	0.139905847	0.651644853	0.151915321	-0.315990876	-0.389385951	-0.287153815	0.429865224	0.217480552	0.079405502	0.344625395	0.125679009	-0.191689134	0.395580889	0.05068871	-0.395072577
Chr2	349200	349300	40.89199029	-0.018945556	0.004779275	15.86941438	6.79E-05	0.000601641	0.156251381	0.00578547	-0.72919908	0.020086786	-0.322848803	0.064064483	0.198058799	-0.545137497	-0.252400201	0.177966445	0.794542184	-0.076822463	-0.060125625	0.323842687	-0.227718055	-0.22946713	0.29127664	-0.221903073	0.510063049	-0.472226427	0.22214729	0.08860552	0.292902212	0.125564186	0.147293296	-0.297553951	0.005289784	0.281893888	0.16204445	0.063588424	0.097469317	-0.069493807	-0.304296961	-0.161107163	0.151331319	-0.209767373
Chr2	349300	349400	34.3213154	-0.021855292	0.005107704	18.51822219	1.68E-05	0.000188074	0.551358729	0.534090357	-0.183878051	-0.181885837	-0.274376002	-0.060397594	-0.343951876	-0.576278543	-0.357379332	0.207711369	0.584897523	0.213272843	-0.310194501	-0.104372386	0.311765268	-0.240807177	0.098300152	-0.484205303	0.591512724	0.185248572	0.173365967	-0.004752862	0.453931551	-0.218173513	0.3627001	-0.573664175	-0.147784185	0.407493982	0.199583488	-0.261695983	-0.018316005	-0.113203953	-0.231848449	-0.187870752	0.197034106	-0.197230253
Chr2	349500	349600	65.51216447	-0.041484087	0.005374248	61.19396847	5.17E-15	1.21E-12	1.037921525	0.334694532	-0.766071776	-0.256937135	-0.006011909	-0.395069935	0.517521313	-0.107295245	-0.244019145	0.378131582	0.72466165	0.304903699	-0.145367077	-0.660876423	-0.725243264	0.049732569	0.703600034	-0.295188126	0.635330758	0.036959621	-0.044861199	-0.204427586	0.550249258	-0.547361539	-0.26521831	-0.814441157	0.183242191	0.605146409	0.221281552	-0.230057471	0.26301301	-0.247921487	-0.247140173	-0.202911752	0.282623288	-0.42259228
Chr2	349700	349800	40.48753158	-0.030616611	0.005610279	30.08563463	4.13E-08	1.15E-06	0.89967843	0.446447272	0.001942863	-0.125115489	0.350592965	-0.127340154	0.532809843	-0.099775405	0.981958489	-0.720675835	0.563821751	-0.173143843	-0.141322576	-0.362591403	-0.529816336	-0.738419307	0.365304328	-0.98943189	0.931820676	0.202580732	-0.631139801	-0.433767155	0.276382032	0.093620312	-0.424846777	0.460587806	-0.064710984	0.384558885	0.258602115	-0.422113105	0.139677681	-0.309211707	-0.375093742	-0.009296319	0.096006116	-0.308580468
Chr2	349800	349900	50.26693979	-0.019103788	0.004272134	20.1297309	7.24E-06	9.23E-05	0.271002586	0.36135339	-0.123314823	-0.003657799	0.470322252	-0.282660895	0.197816716	-0.179243735	-0.5009419	-0.182927606	0.186083087	0.292717753	-0.346297243	-1.032862316	0.070159533	-0.57222241	0.20205994	-0.889778927	0.614712162	0.098887982	0.060454834	0.367033299	0.428079503	0.274028867	0.157235437	-0.083176781	0.247245603	0.188223585	0.135584514	-0.03702354	0.075565784	-0.224083448	-0.184773074	0.0333261	0.140383043	-0.229311471
Chr2	349900	350000	109.2221863	-0.016052506	0.003633325	19.59285681	9.58E-06	0.000117043	0.356134006	0.368094084	0.061313714	0.154819357	0.139532146	-0.066117237	0.128360093	0.051207883	-0.415708247	0.157613248	0.175815109	-0.33789701	0.089751219	-0.189612427	-0.415448699	-0.339373417	-0.214909768	-1.339373417	0.498466524	-0.346530758	-0.19807009	-0.048300962	0.430210597	0.121221558	-0.448525034	0.216911603	0.057579062	0.325249212	0.224592636	0.136171899	0.207505245	0.155518337	0.069866899	0.155343624	0.19718876	-0.118599747
Chr2	350000	350100	71.08700295	-0.025374596	0.004097471	38.67089667	5.02E-10	2.53E-08	-0.064820068	0.121346094	0.034778289	0.03857601	0.211577294	-0.337982223	0.319250153	-0.322161388	-0.396733884	-0.462927868	0.354129933	-0.813745245	-0.001057711	0.159406961	0.561846188	-0.331934763	-0.083749205	-0.9316826	0.67708916	0.119140559	0.424362964	-0.696445906	0.446960922	-0.235293668	0.278573858	-0.027080181	-0.121065137	0.438583391	0.371374434	0.018895247	0.310578058	0.109451503	0.044689751	-0.039345463	0.16074788	-0.335333339
Chr2	351000	351100	994.6704716	-0.02317094	0.003893565	36.76475329	1.33E-09	5.92E-08	0.104688663	-0.088939563	-0.213846461	-0.125378821	0.378094166	-0.11973479	0.085813336	-0.551936279	-0.185745708	-0.175989727	0.282336574	-0.091011539	0.258466804	-0.445246406	-0.200080724	-0.613432177	0.017086458	-0.061950317	0.452697721	0.150307127	-0.068403325	0.170202891	0.556189743	0.023047975	0.058977798	-0.320529511	0.010835832	0.483143113	0.249307242	-0.187658169	0.323152658	-0.144436384	-0.037558391	-0.109971371	0.244645027	-0.107143466
Chr2	351100	351200	208.9370121	-0.044530045	0.005584292	66.41032944	3.66E-16	1.21E-13	0.300759036	-0.076724428	-0.108908918	-0.085440987	0.83191041	-0.389691404	0.023556968	-0.592027148	-0.311553953	0.193245504	0.2315608	-0.333450468	0.526051348	-0.476167798	-0.572901982	-0.635688811	0.199986451	0.160535301	0.821107136	0.244225679	-0.328785741	-0.075312949	0.954704568	0.004276542	-0.03043878	-0.631055311	-0.372254379	0.846934722	0.335785245	-0.205013158	0.513839656	-0.292127271	-0.245224385	-0.209531989	0.26357477	-0.479754274
Chr2	351700	351800	52.21117428	-0.025762148	0.004229264	37.53977693	8.96E-10	4.19E-08	0.294827595	-0.324070664	-0.159630254	-0.028559487	0.41835875	-0.741930955	-0.133230706	-0.111164764	-0.456358275	-0.030994416	0.52580504	0.256073156	-0.202443337	0.151153841	-0.086051575	0.095686806	0.242024079	0.237984799	0.518053062	-0.025319294	-0.027748756	-0.055159355	0.597968294	-0.147250325	-0.612306062	0.12805868	-0.241387342	0.302906321	0.038388822	-0.048154967	0.141455618	-0.040775436	-0.205648819	-0.126705615	0.12696697	-0.27082143
Chr2	351800	351900	61.45286081	-0.03209835	0.00542938	35.79526216	2.19E-09	9.09E-08	0.430780578	0.003341735	-0.018816724	0.126752313	0.148042469	-0.326855951	0.058947048	-0.602558597	0.039644266	-0.024760223	0.42103953	0.931672001	0.205319136	-0.394505034	-0.452701008	-0.569474924	0.371588798	-0.779822905	0.642586583	0.497674115	-0.30712208	0.034273595	0.644570578	-0.196043427	-0.517281307	-0.51481895	-0.203955127	0.448806567	0.193020382	-0.286393954	0.297027729	-0.149081351	-0.264304013	-0.106563073	0.484688915	-0.264717689
Chr2	351900	352000	64.20458079	-0.053129932	0.006077765	80.53029493	2.86E-19	2.06E-16	-0.068846828	-0.068846828	-0.296850301	-0.389345804	0.813917388	-0.481503249	0.404941371	-0.840542967	-0.064920153	-0.095180035	0.625089039	-0.597892749	0.385506478	-0.01896051	-0.881394204	-0.518126733	0.052447937	-0.675780643	1.338305114	0.211891759	0.172821041	0.380279316	1.21673869	0.142884732	-0.525956847	-0.219817638	-0.358432882	0.761004743	0.24102045	-0.198543213	0.366070642	-0.114973418	-0.323469825	-0.358432882	0.491843892	-0.506944879
Chr2	352000	352100	76.72448734	-0.054838739	0.005552264	101.6850298	6.51E-24	1.47E-20	0.313077968	0.280646003	-0.165719365	-0.148778252	0.667086034	-1.061838898	0.043985987	-0.605947504	-0.515485322	0.118750947	0.598131106	-0.240278498	0.452614594	-0.507721189	-0.681625197	-0.27280771	0.483284934	-0.523703487	1.082935633	0.067427022	-0.327508583	0.181262014	1.219307013	0.00338372	-0.144019495	-0.360984976	-0.040161689	0.714147156	0.200347553	-0.247066066	0.367636835	-0.333997477	-0.273500481	-0.168293883	0.489219011	-0.663805459
Chr2	352100	352200	73.28753815	-0.041664974	0.006235409	46.25601067	1.04E-11	8.96E-10	0.136385655	0.080308908	-0.136767652	-0.055989836	0.299133129	-0.563144409	0.465038359	-0.792852744	-1.242179892	-0.113497873	0.373302296	-0.462937531	0.167326501	-0.964961409	-0.304861125	-0.159756678	0.141499214	-1.302300884	0.685405169	0.177057596	-0.25733106	0.46525303	1.154603773	0.558550245	0.135846329	0.045700722	0.379921745	0.566576385	0.330580171	-0.050455194	0.42056373	-0.104867568	-0.201401605	-0.137745419	0.721977114	-0.453979193
Chr2	352200	352300	31.56733754	-0.038852039	0.005657343	48.33919971	3.59E-12	3.57E-10	0.457775884	-0.231257249	0.008717607	-0.653773744	0.298970529	-0.684083578	0.239926175	-0.944058185	-0.619198775	0.071144222	0.271330849	-0.102187381	0.606675559	0.061433154	-0.231257249	0.062042015	-0.238736245	-0.637865161	0.334178628	0.53129055	-0.58352725	0.37786991	1.051962809	0.004922703	0.310289878	-0.05125556	0.25278355	0.549207029	0.148860172	-0.303139278	0.331655992	-0.220851367	-0.2515402	-0.14370665	0.255447807	-0.330047151
Chr2	352300	352400	33.88108864	-0.02398915	0.005437122	19.70677986	9.03E-06	0.000111177	0.279993783	-0.523689223	-0.337691039	-1.113795027	0.118317489	-0.336939048	-0.118310509	-0.213100698	-0.075659899	0.074334569	-0.001094895	-0.349776514	0.212762865	0.65136081	0.0715052	0.862830464	0.258759141	-0.055725971	0.205554523	0.405728905	-0.724424889	0.544824515	0.506791383	-0.264367585	0.176882133	0.641855604	0.193112951	0.104543324	-0.086994968	-0.420507213	0.187897128	-0.306440105	-0.259371852	-0.246604556	0.15192047	-0.214481267
Chr2	353400	353500	77.18812928	-0.023934337	0.004943445	23.95742814	9.85E-07	1.71E-05	0.4104378	-0.153708022	0.000883861	0.046167854	0.031863586	-0.34050412	0.046167854	0.181668007	-0.48011582	0.567813601	0.534316061	-0.275625968	-0.07419644	-0.58477161	-0.494107585	0.175051815	0.238947205	-1.336647114	0.543096714	0.188253997	-0.143564391	-0.164544928	0.600916689	0.025611671	-0.333499032	-0.124092885	0.420417572	0.430740277	0.149779849	-0.177030467	0.189956579	-0.238839974	-0.00912717	-0.025121425	0.36271476	-0.189308797
Chr2	356100	356200	140.291452	-0.025786898	0.003655162	50.64181313	1.11E-12	1.28E-10	0.328306489	0.155573013	-0.072999151	0.030610856	0.504185999	-0.129060012	0.039778366	0.096004702	-0.238130844	-0.302634888	0.272953343	-0.385712776	-0.068543438	0.116973863	-0.369962674	0.007132429	0.283323949	-1.118658893	0.378936724	0.08433327	-0.24099298	-0.049131507	0.598563414	0.14066943	0.374151661	-0.482098752	-0.146060543	0.263643977	-0.065052149	-0.063943054	0.251731284	-0.06236011	-0.065844882	0.00184589	0.203861293	-0.271393298
Chr2	356200	356300	57.9287511	0.021603902	0.004346854	24.95622539	5.86E-07	1.10E-05	-0.065460015	-0.379789595	0.267574333	-0.163483387	-0.108461168	0.115899013	-0.205865223	-0.305927652	0.221104293	0.176234021	-0.306366762	-0.203000702	0.140916534	0.038824788	-0.483721969	0.184383091	-0.019737623	0.635608491	-0.41723998	0.00099522	-0.32048931	0.133165299	0.050188717	0.454639951	-0.236082004	0.173087466	0.458263514	-0.257998914	-0.123858273	-0.012196449	-0.131229865	0.146381903	0.291275971	-0.089820946	-0.055091525	0.397278759
Chr2	356300	356400	118.8821237	-0.0210173	0.004604678	21.20704704	4.12E-06	5.75E-05	0.59715232	0.029961601	0.255026195	0.122982689	0.555058634	0.003401074	0.212548074	0.074826651	-0.468951772	-0.082589509	0.512205622	-0.315875792	-0.016708394	-0.624564729	-0.438817344	-0.109185496	0.291582293	-1.426162043	0.375852255	0.280489704	-0.155635612	-0.446906557	0.261208644	0.063136494	-0.503558915	0.028194242	0.060890785	0.415061318	0.060199094	-0.084500364	0.159446465	0.059334013	-0.049739499	0.046120517	0.219224714	0.039292629
Chr2	356600	356700	570.807626	-0.008922236	0.002022702	19.65233638	9.29E-06	0.000113976	0.182844759	-0.142958207	-0.218194057	-0.067297642	0.107930871	-0.123918211	0.127998034	-0.13381402	-0.015886266	0.084883236	0.131423176	-0.057772674	0.052592052	0.167880468	0.170427205	-0.117192348	0.145650325	0.240478425	0.121025738	-0.158262754	-0.201430705	-0.083088973	0.103758713	0.003640136	0.002899415	0.017467429	0.093026659	-0.036731857	-0.098638611	-0.149923226	0.070040874	-0.116540646	-0.089431655	-0.010962022	0.045107635	-0.047031276
Chr2	356700	356800	574.9010163	-0.011508636	0.003011218	14.85928603	0.000115836	0.00093331	0.229773809	-0.07516517	-0.250908337	-0.157877138	0.049691674	-0.207604105	0.106010781	-0.055362228	-0.03827286	0.13856614	0.36099495	0.035329947	0.088283449	0.119818131	0.039633036	-0.090272451	-0.054706788	-0.062811428	0.148497965	-0.026122646	-0.129571769	-0.177166371	0.320982085	0.009273173	-0.165522599	-0.034390877	0.208060623	0.077561471	-0.122304732	-0.19166434	0.090885719	-0.153933052	-0.025837147	0.012959996	0.107996014	-0.124824924
Chr2	362600	362700	269.2346993	-0.017944204	0.003009097	35.68489683	2.32E-09	9.57E-08	0.221189318	-0.093701667	-0.135959875	0.301212111	0.1780608	0.074977347	0.3535773	-0.042581949	-0.131333557	0.051272538	0.214002038	-0.539919034	-0.090106163	-0.060380473	-0.574325605	0.03482609	0.147444887	-0.708841119	0.159439841	-0.124881534	-0.262778057	-0.223127872	0.174464493	-0.093701667	0.279014435	0.294163454	-0.049706775	0.256919104	0.021441947	-0.10668716	0.212414696	0.08989467	-0.022194594	0.121320035	0.166903431	-0.092311432
Chr2	362700	362800	527.7347746	-0.020002428	0.004051986	24.96474902	5.84E-07	1.10E-05	0.256035588	-0.21457718	-0.186938668	0.08723967	0.231068028	-0.103333879	0.263792291	-0.063884962	-0.116768711	-0.189002076	0.491023556	-0.531249143	-0.057173152	-0.406423916	-0.480790167	-0.089161827	-0.105820071	-0.37704773	0.219695058	-0.105115215	-0.160681041	-0.116058487	0.479626192	0.161858655	-0.024074637	0.230542564	0.097253781	0.344682521	-0.091130985	-0.13248276	0.201912971	-0.032721793	0.02856212	0.142122722	0.347229578	0.001791107
Chr2	367000	367100	42.1359194	-0.019756968	0.004613778	18.42579254	1.77E-05	0.000195725	0.545690896	0.540678632	-0.117051753	-0.125525757	0.377849209	-0.24623576	-0.056553615	0.161999633	-0.541271676	0.557980533	0.446631674	-0.54552951	0.036587438	0.164608486	0.07499912	-0.037937937	-0.028471073	-0.474801799	0.63493822	0.068048593	0.179733479	-0.309395107	0.362403051	-0.068758369	-0.311810671	0.402739891	-0.171946437	0.20614316	-0.186279788	-0.060102682	-0.126057039	-0.211992973	-0.304576079	-0.219910566	-0.174142321	-0.442681102
Chr2	368300	368400	144.5497379	-0.04008487	0.005334765	57.07379817	4.20E-14	7.54E-12	0.386364826	0.072732311	-0.134852886	0.186612414	0.384405972	-0.375650674	0.105837376	-0.949622086	-0.584792853	-0.215042122	0.735554206	-0.420069203	0.309142553	-0.138990242	-1.108975723	0.194130933	0.380595884	-0.837256369	0.390159729	0.18819852	-0.501039544	0.582546381	0.617400339	-0.17082801	0.664595281	-0.27460566	-0.247729648	0.509783106	0.167039767	-0.241310528	0.452421362	-0.016708597	-0.222749593	-0.153146671	0.31411465	-0.048265201
Chr2	368400	368500	71.65644241	-0.022426152	0.005891194	14.98357609	0.000108451	0.000884958	0.424179318	-0.031965534	0.169641715	-0.288160773	-0.045185847	-0.137986423	0.148192592	-0.383342928	0.453111486	0.032377689	0.167244547	0.202790433	0.616657072	0.517260836	-1.243888498	0.837766031	0.328494695	-0.671505305	0.329924286	-0.230832345	-0.242471312	0.095094761	0.482760653	-0.590394616	0.430190092	-0.943530878	-0.086542804	0.401469865	-0.097069979	-0.059152026	0.214447068	-0.15721822	-0.217545191	-0.394317026	0.150621599	-0.181115033
Chr2	368500	368600	44.66667247	-0.021704846	0.005357152	16.58530776	4.65E-05	0.000438392	0.54380067	-0.418594376	-0.825406682	0.033846444	0.335834793	-0.56360307	-0.276710708	-0.488952772	-0.065818411	0.019762394	-0.041796959	-0.171839521	0.094059701	0.966043148	-0.180206025	0.521725518	0.304696281	0.049136996	0.171308866	-0.241264594	-0.288533836	0.062938535	0.171308866	-0.087785094	0.260946078	0.50551529	0.197781077	0.310306249	-0.156797804	-0.087293294	0.213833482	-0.215777493	-0.169234907	-0.233625495	0.074413074	-0.324016422
Chr2	371000	371100	1513.909945	-0.013912151	0.003098042	20.09888725	7.35E-06	9.35E-05	-0.021985865	-0.018234874	-0.037018612	0.075220113	0.282613848	0.006147828	0.189025378	0.078816801	-0.093682774	-0.344777519	0.029116433	-0.58096151	-0.059124268	-0.034213163	-0.582766514	-0.290025767	-0.09298892	-0.468324644	0.298036896	0.124440067	-0.300133651	0.25063787	0.382647729	0.174439363	-0.117371683	0.238905323	0.112244602	0.338022996	0.153163733	-0.142397942	0.134140039	0.036533564	0.008197169	0.078585855	0.163955666	0.029116433
Chr2	372500	372600	102.2221861	-0.023533416	0.006023891	15.28760877	9.23E-05	0.000775272	-0.462706452	-0.096406679	-0.152274452	-0.240598895	0.590284768	-0.289525336	0.636620327	0.240950516	-0.8265385	-0.633664354	-0.454469761	-0.127904408	0.311098304	0.290122432	0.150741423	-0.690235056	-0.000455123	0.440095705	-0.317069228	-0.131522454	-0.038582868	-0.006048176	0.608157525	-0.251875753	0.789367708	0.429852397	0.031240253	-0.386969415	-0.26846006	-0.272448851	0.570657842	-0.104827965	-0.115088362	0.288938717	0.470694678	0.018849554
Chr2	372600	372700	94.40526672	-0.034411405	0.005142499	45.24663179	1.74E-11	1.39E-09	-0.073218568	-0.567408327	-0.438519215	-0.297721037	0.796860501	-0.268730878	0.302867307	0.26144738	-0.634506513	-0.533187359	-0.418973513	-0.19571466	0.653205867	0.782291015	0.175060669	-0.539439211	0.158690346	-0.361002279	-0.08954208	-0.232826987	-0.589088116	0.336318388	0.65306159	0.01833846	0.466976799	0.729628142	-0.259738699	-0.096317581	-0.193377891	-0.532859063	0.746495597	-0.103368772	0.001664929	0.027494206	0.423146827	-0.108007274
Chr2	372700	372800	113.1328166	-0.034857247	0.005853848	35.23228298	2.93E-09	1.17E-07	-0.401311318	-0.077333336	-0.675748104	-0.050799355	0.807039554	-0.455864944	0.395534275	0.134025419	-0.222712301	-1.096849904	-0.539840878	-0.133365392	0.78588241	-0.712832695	0.741481424	-0.455605163	0.111234104	-0.178311483	0.023760302	-0.084144183	-0.18088581	0.242394766	0.791255582	0.192546217	0.603433983	0.714839261	-0.334822667	-0.233806596	-0.211483332	-0.361586892	0.813628447	-0.034217592	-0.268294972	0.100673888	0.485003193	-0.232915906
Chr2	372800	372900	110.1390166	-0.047187594	0.007389649	39.43027048	3.40E-10	1.82E-08	-0.400944718	0.11826795	-0.83371719	0.037602367	1.210655081	-0.518872127	0.430398291	0.350000641	-0.150741903	-0.806576582	-0.631550524	-0.788995387	0.917346689	-0.19636452	-0.80622285	-0.723073127	0.018359535	-0.083403181	-0.141341747	0.035630394	-0.532850711	0.384497764	0.89815647	0.218846787	1.166643258	0.628137531	-0.299380763	-0.301124201	-0.319180067	-0.326263276	1.232511886	0.119385596	-0.310374682	0.38434281	0.397301236	-0.377106732
Chr2	373000	373100	263.6334089	-0.053445552	0.008084816	42.61233104	6.67E-11	4.46E-09	-0.602457347	-0.193406624	-0.637741319	-0.082441602	1.215365346	-0.234250332	0.606157204	0.681884854	-0.723159211	-1.062780446	-0.930107083	-0.670999434	1.032334272	-0.48522418	-1.261510769	-0.250503325	0.542026866	-0.679052223	0.018879186	-0.205789491	-0.348406911	0.488116499	1.033651666	0.250401807	1.325812594	0.621443203	-0.457614834	-0.247712912	-0.360302056	-0.329598209	1.244871918	0.161608785	-0.146931907	0.336457798	0.705487204	-0.354508987
Chr2	373100	373200	567.9326348	-0.034687523	0.007196073	22.55611161	2.04E-06	3.18E-05	-0.832491362	0.048368606	-0.391976263	0.026252179	0.933549301	-0.115904438	0.569274915	0.368530902	-0.272688514	-0.630014754	-1.252544082	-0.93563037	0.734633713	-0.062561869	-0.477732831	-0.491303539	0.378857574	-0.322684518	-0.298671934	-0.09593545	-0.264790403	0.485854908	0.967314568	0.236688093	1.031813152	0.517106038	-0.141049355	-0.394191457	-0.361413977	-0.293964009	1.02723066	0.086924705	-0.185220224	0.157815855	0.617000646	-0.366446467
Chr2	373200	373300	1077.095855	-0.026018033	0.005016575	26.63557129	2.46E-07	5.29E-06	-0.461795809	-0.044963223	-0.196243086	0.100374713	0.677008566	0.02426133	0.454487823	0.332153794	-0.120202398	-0.645102849	-0.711795153	-0.583376419	0.574515112	-0.46053162	-0.419187787	-0.493986129	0.298059381	-0.42036395	-0.094565973	0.028558551	-0.245308621	0.323123785	0.526125253	0.252222883	0.73648921	0.335703586	-0.129875942	-0.210709191	-0.173632842	-0.313430069	0.66833038	0.041563794	-0.189543044	0.204034335	0.492384009	-0.154782401
Chr2	373300	373400	926.0751007	-0.035751772	0.003831042	87.07876195	1.04E-20	1.14E-17	-0.230636083	0.045558252	-0.381029336	0.032389489	0.718974924	-0.148253431	0.406746512	0.350637914	-0.291229116	-0.548911515	-0.287695668	-0.578793106	0.434170348	-0.280407716	-0.821427555	-0.390946428	0.225092539	-0.520316447	0.225459645	-0.071413359	-0.421869668	0.238843311	0.658729552	0.155640111	0.732455409	0.27902851	-0.129724723	-0.033076619	-0.208492128	-0.336970396	0.691042608	-0.003341538	-0.143056325	0.235509016	0.545941963	-0.148628947
Chr2	373400	373500	445.1329583	-0.043668177	0.007832593	30.03830493	4.24E-08	1.17E-06	-0.709215841	0.070309084	-0.546768487	0.095356908	0.920785907	-0.060814013	0.81804936	0.376395543	-0.744918795	-0.820052603	-1.398682215	-0.659887448	0.829479148	-0.135538865	-0.519004871	-0.83625096	0.431114938	-0.416374533	-0.117405817	-0.111661763	-0.378365431	0.508617968	0.886381386	0.194276688	1.004977174	0.266833375	-0.304613022	-0.344161801	-0.159873197	-0.285872509	1.13730306	0.180997521	-0.156497952	0.355774271	0.92099543	-0.291687637
Chr2	373500	373600	1111.023298	-0.029883079	0.006484259	20.90928402	4.82E-06	6.55E-05	-0.51367927	-0.130041031	-0.370719751	0.0389183	0.849181061	-0.164545984	0.669452005	0.467846146	-0.221024471	-0.825860668	-1.207523291	-0.534255539	0.571907318	-0.107480885	-0.33383901	-0.727838356	0.249308191	-0.105146258	-0.221340485	-0.056871358	-0.171115367	0.239861152	0.676617462	0.067509258	0.93631444	0.148984518	-0.112349883	-0.41260915	-0.218769238	-0.218183454	0.866638831	0.109558024	-0.189083061	0.441552048	0.639559061	-0.130931308
Chr2	373900	374000	143.6476447	-0.046213251	0.009810047	21.63563706	3.30E-06	4.75E-05	-0.338334117	-0.042730961	-0.674448511	0.104956714	1.232509014	-0.2338495	0.623078882	0.726591313	-0.313887757	-1.803543297	-0.932371769	-0.398213998	0.710439611	0.249806127	-0.474386927	-0.892413562	0.236919498	-0.442407354	-0.075664275	-0.263935935	-0.161884663	-0.285816991	0.871935824	-0.259787547	0.909425953	-0.00373683	-0.359161836	-0.217117617	-0.129697789	-0.080145987	1.356589065	-0.058694104	-0.301236724	1.128165661	0.726020965	-0.132970575
Chr2	374000	374100	81.25223798	-0.038627913	0.009373227	16.34023738	5.29E-05	0.000488161	-0.380324457	0.039550321	-0.69750308	0.302057811	1.266826362	-0.400909385	0.557386082	0.85549687	0.122714736	-0.977673721	-0.796066914	-0.549500819	0.516901778	-0.839491806	-0.743901724	-0.508869841	0.096620062	0.039550321	-0.159846294	-0.111370272	-0.211574576	0.221918831	0.973802699	-0.11429782	0.397840968	-0.322982129	-0.054595534	-0.320951594	-0.199399862	-0.148398664	1.245746546	-0.100299457	-0.262950989	1.000029273	0.550008439	-0.285542159
Chr2	374100	374200	139.3086315	-0.0323897	0.007996212	16.03701009	6.21E-05	0.00055881	-0.459979322	-0.286282442	-0.50122381	-0.145730433	1.057527458	-0.389036896	0.314361681	0.9669757	-0.421346663	-0.445423819	-0.316542468	-0.834430614	0.297407953	0.43576738	-0.302972272	-0.623598535	-0.296042703	-0.030705818	-0.081434602	-0.164714682	-0.14815484	-0.046610083	0.538944602	0.143650341	0.88152176	-0.192505631	-0.222666343	-0.325530034	-0.137448975	-0.166117912	0.93583748	-0.15719562	-0.222666343	0.870015254	0.581478152	-0.1051269
Chr2	374300	374400	71.1983753	-0.024319017	0.006115246	15.82192913	6.96E-05	0.000613941	-0.275218379	-0.227740946	-0.540170554	-0.140459925	0.482046352	-0.350994585	0.371460104	0.301320121	0.340295213	-0.123428245	-0.085593165	-0.86391222	0.49271521	-0.304256084	-0.096526275	-0.192125412	-0.077834219	-0.088396633	0.091643622	0.200287734	-0.059381248	-0.224996222	0.565266533	-0.163595677	-0.313702119	0.24403197	-0.022870652	-0.1430483	-0.234625688	-0.032736805	0.683013636	-0.1381989	-0.000695376	0.643196022	0.474678666	-0.189447555
Chr2	379100	379200	261.1215387	-0.027864936	0.005273612	28.88193823	7.69E-08	1.95E-06	0.188966058	-0.105434985	-0.230989326	0.074499612	0.431871972	-0.228926457	0.507832983	-0.261237203	-0.102942764	0.162279526	0.459404148	-0.292426588	0.212341318	-0.795824772	-0.35169159	0.289595436	0.411819298	-0.953948062	0.373945998	-0.286856142	-0.14945016	-0.00245717	0.282382274	0.074423682	0.067421034	0.50878854	-0.005503707	0.314625516	-0.24921388	-0.261141384	0.387944511	-0.206242983	-0.097714515	-0.418082096	0.2883521	-0.036410222
Chr2	379900	380000	104.1097473	0.030274566	0.006615386	19.42769795	1.04E-05	0.000125963	-0.58728965	0.195815482	0.407915026	0.609326557	-0.338533324	0.521973201	-0.561879192	0.465028847	0.226888203	0.369126766	-0.85162186	-0.241286982	0.066919426	0.522402639	-0.359480262	0.308667079	-0.53422669	-1.063418865	-0.315070158	0.175025707	0.035371926	0.037777086	-0.594100669	0.142802859	0.036775423	0.321391235	-0.043578162	-0.079837854	0.160200547	0.192940871	-0.367414444	0.469341395	0.280340237	0.486170321	-0.271490024	0.177027302
Chr2	380100	380200	411.2605949	-0.014267156	0.003127382	21.05974131	4.45E-06	6.13E-05	0.347868443	-0.098743243	-0.071844538	0.031047307	0.034416292	-0.017113134	0.297923331	0.180672942	0.242363042	-0.13888974	0.306627279	-0.008767516	0.065047305	-0.053386099	-0.217823126	-0.010948611	-0.104130776	-0.229320139	0.28153141	0.031673571	-0.389122941	-0.077911629	0.188254576	-0.084213096	0.062880813	0.060002829	0.025785603	0.231836643	-0.179795046	-0.246797712	-0.106196043	-0.173062957	-0.126314215	-0.006194102	0.077185239	-0.124541962
Chr2	380300	380400	262.1946889	-0.020869621	0.004292284	24.5569041	7.21E-07	1.32E-05	0.328951696	-0.104905205	-0.235298406	-0.015758223	0.222605886	-0.046357357	0.41262288	-0.06099915	-0.041320349	0.004496013	0.416407155	-0.281488198	0.005987982	-0.035492905	-0.743352541	-0.108554269	0.128703772	-0.430185002	0.492154613	-0.05558319	-0.114770406	-0.289942452	0.269650124	0.09168616	0.226518007	-0.19648983	0.19925099	0.509143747	-0.083787087	-0.150451919	-0.020706618	-0.232980972	-0.068004338	-0.131939418	0.139547644	0.000641166
Chr2	383000	383100	195.9913693	-0.018021232	0.004211428	18.71484017	1.52E-05	0.00017257	0.440132232	-0.097398546	-0.020571574	0.353340653	0.533409481	0.35247609	0.344497713	-0.00044036	0.251376714	-0.604750275	-0.081889337	-0.589218419	-0.622659589	-0.609964942	-2.162270057	-0.371175226	-0.324247324	-0.963152582	0.448004965	0.08365308	-0.135703493	0.542383575	0.671668758	0.236177058	0.027886216	0.128583866	0.34779848	0.50840014	0.085735492	0.082193601	0.279303679	0.104651271	0.105061973	0.209114497	0.429595304	0.017996888
Chr2	385700	385800	56.21727254	-0.020645415	0.004528911	20.8690658	4.92E-06	6.67E-05	0.190941914	0.094681372	0.030901501	0.11244749	-0.19895938	-0.02626831	0.004653154	0.203998066	-0.858420013	0.107592262	0.615864002	-0.152873774	0.373345297	0.614153344	0.70167372	-0.417990291	-0.176789871	-0.140031321	0.48693203	0.139202944	-0.55314541	0.123140557	0.391720168	-0.142508051	0.424718444	-0.574723993	-0.397631841	0.277478664	-0.009217218	-0.206281627	0.073851692	-0.029320826	-0.317088413	-0.305478057	-0.192529292	-0.268038933
Chr2	385900	386000	71.99664207	-0.021545811	0.004309493	25.0524775	5.58E-07	1.06E-05	0.724745671	0.023232386	0.228402885	0.471834982	0.009202826	-0.264917495	0.171274269	-0.102510051	-1.000226587	0.295689098	0.523541013	-0.217749272	0.209098931	0.482029248	-1.485535166	0.093067577	0.371903436	-0.374074735	0.44949714	-0.12844756	-0.075783978	0.368244094	0.079144529	-0.219124905	-0.226022815	0.342831674	-0.223604793	0.22081373	-0.100924149	6.90E-05	0.186419442	-0.097441288	-0.258538583	-0.096808943	-0.043438654	-0.335892971
Chr2	386100	386200	152.8915624	-0.029293626	0.004454211	43.62115699	3.99E-11	2.83E-09	0.4483583	-0.089926123	0.136560573	0.024568257	0.064134135	-0.327904783	0.148583101	0.087044107	-0.622579528	-0.150849818	0.563843477	-0.274500967	0.29673455	-0.463831968	-2.134639591	-0.333053149	0.436514129	-0.2274597	0.517451196	-0.081236968	-0.181583696	0.486949529	0.59829049	0.036731307	0.198651284	0.144118327	0.171078277	0.478462469	-0.002613555	-0.192190614	0.3055577	0.078779546	-0.170100765	0.073288151	0.17270752	-0.215935201
Chr2	386200	386300	34.77499607	-0.031128507	0.005148272	37.06404596	1.14E-09	5.18E-08	0.769196507	0.186986585	0.239140918	0.291874729	0.610634913	-0.288779072	-0.083284572	-0.495009337	-0.821286958	0.912355888	0.793444053	0.008269366	0.040016287	-0.121086605	-0.624757748	0.285628246	0.207973471	-1.004627628	0.048554653	-0.372169472	-0.536975503	0.298571601	0.191105631	-0.291650108	0.435076915	-0.3354157	-0.50830616	0.533657133	0.094908045	0.05478416	0.236153971	-0.034374972	-0.148150012	-0.181044621	0.160972627	-0.552387229
Chr2	389000	389100	54.92367625	-0.021412417	0.004120398	27.10718203	1.92E-07	4.29E-06	0.548804186	0.134796816	-0.435310892	0.020549066	0.067698965	-0.320264944	0.155246414	0.323704173	-0.141686978	-0.645608539	0.368764266	-0.108803616	0.284635789	-0.107178959	-0.308082322	0.127915357	0.128260211	-0.590091179	0.05614579	-0.085023498	0.124116517	0.160651038	0.228485344	-0.294614284	0.251778284	0.330613501	-0.179172625	0.163682265	0.060850431	-0.11777208	0.071290441	-0.074270441	-0.130917456	-0.047149098	0.227520008	-0.249561952
Chr2	390000	390100	210.4977719	-0.018933738	0.003383433	31.34149488	2.16E-08	6.60E-07	-0.001325907	-0.048734163	-0.108401414	-0.056754869	0.22266747	0.050712636	0.281680097	0.131216652	-0.294785056	0.104908706	0.176131848	-0.418117524	-0.067622874	-0.361615516	-1.061195681	-0.488838057	0.0842971	-0.383175494	0.371165984	0.493313942	-0.104772259	0.311623823	0.478945972	-0.035464623	-0.015185139	0.236449804	-0.078887468	0.189407741	0.064998748	-0.128851775	0.136276842	-0.062644482	-0.012882673	0.207722439	0.274813222	-0.087078057
Chr2	390200	390300	76.5185217	-0.015564049	0.003736136	17.39427398	3.04E-05	0.000307456	0.222565781	0.281393279	0.051606197	0.192951401	0.081891133	-0.026869514	0.183267223	0.066696457	-0.214785359	0.162962744	0.329160133	-0.532159212	-0.233147473	-0.356263605	0.576336342	-0.31519014	-0.165385021	-0.963643572	0.599093993	0.01358512	0.237616037	0.065115421	0.324982547	0.00013396	-0.577538365	0.14211849	-0.086536182	0.194639469	0.025828716	-0.013443794	0.103103815	-0.01177433	-0.129640404	0.00920668	0.052138361	-0.290016327
Chr2	390600	390700	58.1762174	0.023465544	0.005254788	19.91894272	8.08E-06	0.000101426	-0.334616418	-0.239817691	0.291718606	0.45579166	0.01070772	0.294301253	-0.004377132	0.04825401	0.266803976	-0.454756448	-0.141528048	0.412598645	0.081529057	0.611174511	-1.507759369	-0.556565547	0.007913152	0.382168796	-0.53960154	0.366982393	-0.183234163	0.497230933	-0.498292505	0.163548129	-0.499286097	-0.76122759	0.810965849	0.053006421	0.003360403	0.018712079	-0.123031704	0.104602122	0.37215286	0.174181525	0.049953097	0.366437053
Chr2	392100	392200	240.4760275	0.022031359	0.003294537	44.58077611	2.44E-11	1.87E-09	-0.561041836	-0.202282856	0.112255909	-0.092862876	0.125055668	0.296921915	-0.12014029	0.004791839	0.197194082	-0.103566353	-0.320793655	0.090534706	0.117889304	-0.412556002	0.428040487	-0.158781218	-0.195474467	0.392912486	-0.274652642	-0.175527058	0.073080277	0.435328111	-0.261590948	0.303734396	0.019245801	-0.129101445	0.208311897	-0.350305084	0.097679526	0.095777698	-0.093314806	0.134890239	0.247883872	-0.060602068	-0.181088431	0.312153821
Chr2	393300	393400	219.0673566	-0.017159623	0.003909401	19.65605128	9.27E-06	0.000113796	0.236852935	-0.002722498	0.005422457	0.090505622	0.27589855	0.153396704	0.259520219	-0.168510082	-0.480722307	-0.248461274	0.176228647	-0.508638122	0.192911246	-0.626477482	-0.579823397	-0.023481058	0.188841816	-0.535867298	0.232421679	0.138058311	0.048041121	0.024467903	0.408082338	-0.120623655	-0.440543393	0.335186801	-0.042490962	0.113820986	-0.067107568	-0.011200279	0.333983991	-0.003672577	0.025772161	0.059366463	0.390544378	0.171017626
Chr2	395300	395400	210.5878956	0.02524931	0.006048286	16.12450708	5.93E-05	0.000537048	-0.772695119	0.465164597	0.192079475	0.435274908	-0.116603368	0.302209435	-0.203243764	0.281308167	0.371788662	0.504808858	-0.449396292	0.309919409	-0.033228919	0.040232515	-1.261588851	0.143127473	-0.31750856	-0.262310739	-0.56918428	0.194974956	-0.467179486	0.446878317	-0.31888464	0.147210446	-0.298873645	0.096121569	-0.100269777	-0.460122699	0.246800482	0.268703785	-0.010916394	0.422903978	0.414195833	0.269952547	-0.066359966	0.154711086
Chr2	395400	395500	164.9130283	0.022387674	0.004759333	21.26975826	3.99E-06	5.60E-05	-0.628652634	0.236166675	0.348111222	0.306473577	-0.209189234	0.415866849	-0.087357966	0.068403662	-0.086545942	0.087357378	-0.49532816	-0.324126438	0.043768845	0.66546735	-0.690644326	-0.266432835	-0.412097837	0.38556026	-0.590162933	-0.247703194	-0.634772868	0.427282893	-0.356062188	0.107485286	-0.058276602	0.381164327	0.06779593	-0.251490394	0.132111257	0.211948465	0.047472497	0.46294147	0.369967645	0.31089729	-0.024057777	0.286658448
Chr2	398400	398500	227.3630199	-0.021527964	0.003473909	38.89206657	4.48E-10	2.30E-08	0.004838353	0.027001101	-0.128968614	0.069986354	0.140703567	-0.076956489	0.186443223	-0.049391235	-0.277123335	-0.408878931	0.410048884	-0.372745993	0.088970583	-0.647598612	0.048566451	-0.325670517	0.218947631	-0.025190443	0.322581792	-0.052105444	-0.33966688	-0.086135307	0.521445354	-0.145964495	-0.099917127	0.117153224	0.000147831	0.342601108	0.104181894	-0.074195167	0.27774505	-0.056985125	-0.034137274	0.157327666	0.197911133	-0.034970212
Chr2	398800	398900	66.57416912	-0.019462984	0.004333458	20.30288819	6.61E-06	8.54E-05	0.575487323	0.579547944	-0.013332654	0.138380713	0.172456071	0.044711005	0.084356356	-0.106742517	-0.055133895	-0.543346745	0.400738863	-0.4376272	-0.291510546	0.250935123	-0.787908491	0.202422861	0.259486035	-0.731748599	0.738427972	0.00044249	0.250399004	0.421842491	0.270368342	0.243680658	-0.396745266	-0.208831546	-0.361490075	0.402670182	0.015350101	-0.004028016	-0.054140189	-0.235242326	-0.298161626	-0.104340598	-0.030494305	-0.390878941
Chr2	401400	401500	87.56449881	-0.022276331	0.00400802	31.41504148	2.08E-08	6.40E-07	0.503563323	0.114614239	0.081701331	0.050119144	0.418014068	-0.188877492	0.31625779	0.0892065	0.026621963	-0.319192357	0.439525824	-0.682967192	-0.156780012	-0.432839268	-0.177916793	0.348265755	0.322832206	-0.540330893	0.463874196	0.098026201	-0.048002163	-0.006445739	0.318775076	-0.131712221	-0.244108355	-0.278818009	-0.042524198	0.399839287	0.079190906	0.008504603	0.101853877	-0.29678749	-0.109934289	-0.201308642	-0.009357334	-0.312883842
Chr2	405900	406000	697.2055877	0.015464726	0.002868973	28.72874577	8.33E-08	2.08E-06	-0.062636753	-0.022485145	0.155072144	-0.063003882	-0.104693572	0.094526844	-0.172727417	0.256878818	0.170873771	0.00515444	-0.236034094	0.054021233	0.01571026	0.303548633	-0.614231829	0.05190363	0.032732643	-0.156966202	-0.092556176	0.013535627	0.220537721	-0.063952732	-0.498358038	0.100849962	-0.021682103	0.184443646	0.196200697	-0.153476112	-0.015273806	0.171055891	-0.029583216	0.033305198	0.193385681	0.11725335	-0.221344459	0.158015348
Chr2	406100	406200	243.2867028	0.015101084	0.003719695	16.33647627	5.30E-05	0.000488954	0.136599815	-0.107166638	-0.048639176	-0.2269329	-0.222409725	0.013953983	-0.120552424	0.209367451	0.27836284	0.509382552	-0.194023461	0.173554294	-0.16911506	0.403621944	-0.052910215	0.00911216	0.412184334	0.185295065	-0.435976999	-0.012539835	0.098516628	-0.237013424	-0.575599503	0.068176423	-0.014663507	-0.158744731	0.027722477	-0.300472235	0.092452062	0.013370486	-0.058420197	-0.078538839	0.137747574	0.071303393	-0.042472875	0.215468265
Chr2	407500	407600	508.2106202	0.01662641	0.003120709	27.69096485	1.42E-07	3.30E-06	0.087580704	0.147619514	0.069288055	0.072371998	-0.225904519	-0.012170036	-0.284558543	0.23855226	0.125685398	0.152916458	-0.16585893	-0.087924892	-0.201374055	0.145017979	-0.027046865	0.188478081	-0.168238541	0.161630209	-0.149177611	0.024659276	-0.119116262	-0.041584712	-0.394958732	0.239331628	-0.30165873	0.1685137	0.222053229	-0.057601715	0.098528158	0.04480276	-0.190654801	-0.040967463	0.223560962	0.161630209	-0.215187813	0.111763644
Chr2	407600	407700	272.7910016	0.018152002	0.002952937	37.6112083	8.63E-10	4.06E-08	-0.087232493	0.211240534	0.155625149	0.124765999	-0.133464004	0.418324006	-0.295284559	0.169116493	0.197226747	-0.266138213	-0.146725146	0.155625149	-0.39899306	-0.201453025	-0.354354059	0.12353152	-0.347110068	-0.073088698	-0.021649445	0.102730201	-0.030783347	0.11237341	-0.187341125	0.185312237	-0.071438422	-0.070417767	0.322534864	0.000412499	0.072341742	0.028311911	-0.103602883	0.035622634	0.255554435	0.03554971	-0.173365926	0.256242997
Chr2	407900	408000	113.669494	-0.026489944	0.005573597	23.05708402	1.57E-06	2.54E-05	0.278969483	-0.100778685	0.127505198	0.117915674	0.554699157	-0.031038986	0.22898586	0.061912815	-0.067972739	-0.372101766	0.756170056	-0.778647035	0.419868404	-0.848027155	-1.307245222	0.320454353	-0.014645644	-0.85900349	0.286771227	0.083393438	-0.148376212	0.141168659	0.578793763	0.191076319	-0.847343899	-0.25239731	-0.01618063	0.444908006	0.013272844	-0.109763651	0.557152611	0.118265503	-0.073755091	0.174014683	0.403600453	-0.031620992
Chr2	408700	408800	1525.696618	-0.009533167	0.002176157	19.38492133	1.07E-05	0.00012839	0.138607791	0.081713828	-0.020562086	0.129818952	0.276494544	0.147877771	0.123794033	0.085154697	0.087346984	-0.368434528	-0.092680031	-0.592138755	-0.247414536	-0.297442442	-0.201304462	-0.405890952	-0.350313449	-0.313385456	0.265792589	0.032554347	-0.242695257	-0.044559169	0.201532042	0.086473003	0.089232471	0.091809954	0.018478259	0.323124746	0.060210773	0.065427039	0.264818789	0.071712966	0.163192585	0.151939705	0.15723334	0.062479912
Chr2	410800	410900	459.6382821	-0.016444918	0.003825043	18.70802302	1.52E-05	0.000173091	0.217187348	-0.190651282	-0.178400526	-0.049676433	0.115512402	-0.028758487	0.043343639	0.279802432	-0.308392588	-0.198655088	0.406729994	-0.223300396	-0.049676433	-0.243092341	-1.112193971	-0.072072342	-0.079678341	-0.213350378	0.469683787	0.103787473	-0.125981715	-0.045073209	0.362337975	0.154695114	0.13783024	0.237808498	0.160605352	0.294223479	-0.094916553	-0.182337767	0.110363519	-0.11123134	0.047444353	0.187531809	0.169148265	0.009403511
Chr2	414100	414200	81.98197207	0.028808716	0.005968555	22.71167956	1.88E-06	2.97E-05	-0.572907277	0.167907559	0.246674645	0.653499125	0.02471894	1.015263638	-0.019508033	0.406713965	0.295416802	-0.082039526	-0.682166662	-0.021610704	0.775525266	-0.761208955	-1.303974892	0.469254247	-0.461319328	-0.43375782	-0.532618654	-0.326217754	0.215994285	0.238351802	-0.173759931	0.307820376	-0.766488723	-0.435508876	0.045455668	-0.417400953	0.129339903	0.325711272	0.149103158	0.852738851	0.342157105	0.046961351	-0.082588183	0.364468312
Chr2	415800	415900	201.2155509	0.019768668	0.004258732	20.9016798	4.83E-06	6.57E-05	-0.391372955	0.333336415	0.290146654	0.256067332	0.052075211	0.507719611	-0.014831448	0.163003792	0.070579126	-0.20795094	-0.316692271	0.304022043	-0.169673471	-0.376630936	0.07224071	-0.03373553	0.284845561	-0.551631622	-0.400562126	-0.131822643	0.166942706	0.369240622	-0.317715913	0.243283218	-0.196725524	0.349547553	0.038439897	-0.454989054	-0.103079196	0.028505808	-0.14561654	0.294423794	0.097033556	0.066563884	-0.174301576	-0.000685747
Chr2	418900	419000	142.388196	0.017412946	0.003422453	25.88619022	3.62E-07	7.35E-06	0.000926577	-0.106077893	0.065599184	-0.033867144	-0.270020359	0.253260015	-0.116897568	-0.052863041	0.543198323	0.293133921	0.113477457	0.419730528	0.013347494	-0.677667613	0.221867741	-0.064047951	-0.065566098	0.592161046	-0.142303376	0.148207736	0.183272496	0.027372415	-0.283206988	0.13716363	-1.301694215	-0.16881712	0.27333472	-0.036693188	0.085160516	0.018515362	-0.133360363	0.000491353	-0.041614776	-0.027639674	-0.096579785	0.228696638
Chr2	419300	419400	573.6327818	-0.009573011	0.002486505	15.04724323	0.000104853	0.000860574	0.39950295	-0.127195229	-0.131811857	-0.124662366	0.133885325	0.018074194	0.02610939	0.049440232	0.06374438	0.029834702	0.005481469	0.131800436	-0.063626126	0.001165644	0.110425827	0.032347299	0.104059185	0.061218505	0.103830116	-0.185512877	-0.032394358	-0.224510295	0.121880097	-0.208898418	-0.025397676	-0.065796284	-0.11096247	0.134045577	-0.041667762	-0.115641671	0.12352747	-0.056623006	-0.09052244	-0.065796284	0.03506149	-0.014415169
Chr2	419700	419800	1324.858299	-0.016895148	0.002564003	43.62657215	3.97E-11	2.82E-09	0.320098978	-0.026113679	-0.164654334	-0.090848004	0.06059887	-0.109870869	0.073742973	0.129243609	-0.097985188	-0.021118913	0.219799008	-0.238928465	-0.056547064	-0.297128537	-0.111933502	-0.020696951	0.12447553	-0.221097673	0.317456158	-0.045520123	-0.180015871	-0.072720547	0.277043716	-0.056482989	-0.047986283	0.053877769	-0.045011505	0.330021799	0.086884433	-0.208637375	0.113027255	-0.123381335	-0.101963764	0.206391224	0.116370401	-0.09038875
Chr2	419800	419900	1386.001067	-0.016419896	0.002634497	39.46935528	3.33E-10	1.79E-08	0.420108026	0.035272182	-0.153863202	-0.117044212	0.030589576	-0.194443806	0.162968726	0.068447219	-0.011672523	-0.108453158	0.19577168	0.034048967	-0.064475167	-0.183906453	-0.1155263	-0.02644486	0.152529785	-0.215598196	0.377364094	-0.066171748	-0.144268573	-0.243195791	0.11132615	-0.148347073	-0.011672523	-0.220725177	-0.054383288	0.331394933	0.067758229	-0.191596009	0.118078734	-0.131326608	0.006006644	0.203793197	0.143923802	-0.056267272
Chr2	420300	420400	175.08293	0.016547061	0.004270408	14.99255019	0.000107936	0.00088175	0.359884164	-0.002739272	0.139808626	-0.386229733	-0.456673875	-0.010443294	0.008501944	-0.16146773	0.381017499	0.217713824	0.192349846	0.738805131	-0.065931306	0.514173067	0.865550194	0.168452416	0.011714677	0.510644872	-0.155983462	0.247492711	-0.167645729	-0.316377455	-0.519354816	-0.20721522	-1.179131678	-0.436749539	0.222035122	-0.028173607	0.126039428	0.015276009	-0.358772636	-0.042787966	-0.037982059	-0.020860784	-0.215121938	0.050182569
Chr2	423400	423500	140.5083505	-0.024068122	0.004675169	26.8592814	2.19E-07	4.78E-06	0.189374651	-0.000250725	0.041265356	0.224431061	0.05489083	-0.138248971	0.398923921	0.205970303	-0.512791103	-0.135777051	0.554468877	0.043302855	-0.205261068	-0.393617762	-0.358992975	0.074521586	0.283370928	-0.672488716	0.381082994	0.110364165	-0.289940553	-0.181102793	0.468268275	0.197108191	-0.285002004	0.072812738	-0.107246641	0.414412	-0.009121474	-0.336867657	0.26689979	-0.169257939	-0.058363946	0.044756452	0.135002689	-0.306896285
Chr2	425900	426000	136.7640902	-0.024397886	0.003790526	41.59907484	1.12E-10	7.06E-09	0.618050602	-0.160746247	-0.076698611	0.366374849	0.207219064	-0.180623772	0.322790834	0.172663497	-0.344930483	0.074106728	0.240299011	-0.308544798	0.143839721	-0.412368951	-1.954941804	-0.065105316	0.049940417	-0.590369372	0.509482803	0.095220441	0.191978461	0.494003931	0.43259365	-0.070890318	-0.444194396	-0.31755555	0.038625104	0.516223607	0.215119038	-0.000272298	0.188661919	-0.060165138	-0.130916172	0.153228225	0.237760583	-0.149859256
Chr2	426000	426100	88.39428314	-0.022202828	0.005738744	15.07299092	0.000103433	0.000851045	0.47574408	-0.149155324	0.045041221	-0.005138272	0.302401303	0.095585924	0.087818426	0.454759696	-1.016667138	0.052102885	0.704051495	-0.122673295	-0.16517186	-0.604341241	-1.693655828	0.37233933	0.251161708	-1.453374832	0.46520187	0.062164703	0.277511184	0.447279962	0.617681021	0.168663451	-0.790971343	-0.24255272	0.177516355	0.619425226	0.283324065	-0.011995433	0.221819148	0.008236999	-0.062709181	0.146400544	0.181600572	-0.199424701
Chr2	426500	426600	412.4215917	0.012872165	0.002946807	18.84188557	1.42E-05	0.000162915	-0.261526203	0.187279156	0.089893628	0.081512169	0.180400617	0.146750611	-0.10413728	0.125195423	-0.086968075	-0.152584334	-0.208495068	0.146794999	-0.084621253	-0.230061957	0.142082339	0.02800719	-0.334377003	0.222873591	-0.192009526	0.002528899	-0.083996078	0.156042083	-0.301241119	0.050578153	-0.004453721	-0.017774734	0.078862591	-0.039377846	0.152376888	0.26564506	-0.089005079	0.065729032	0.09418126	-0.073047453	-0.158605379	0.205548419
Chr2	426700	426800	208.3271846	0.023957513	0.003801904	39.75940947	2.87E-10	1.59E-08	-0.441293198	0.048696616	0.00407612	-0.301212217	-0.179218409	0.27191935	-0.012036918	-0.121133079	0.228152752	0.107708484	-0.400513646	0.540861022	-0.123171618	0.344212508	0.84244001	-0.150375703	-0.165996344	0.122001273	-0.537743934	0.117555647	0.200280288	-0.037611064	-0.274614124	-0.00262402	-0.040954037	0.003682854	0.261677258	-0.282626128	-0.016716633	0.036349043	-0.121133079	0.010158069	0.20849397	-0.188737487	-0.199677728	0.249124105
Chr2	426800	426900	902.3292026	-0.013219053	0.002396004	30.97767477	2.61E-08	7.74E-07	0.026739688	-0.102868586	-0.272183358	-0.10819639	0.076919969	0.000968232	0.144131163	-0.220416063	-0.064795887	0.172209779	0.099869436	-0.215441969	0.006939251	0.152802611	0.116595978	-0.152142489	0.156200091	-0.052185	0.090682681	-0.089490821	-0.106038681	-0.094096472	0.193722964	-0.011978727	0.30367143	0.019740494	-0.248137884	0.094039677	-0.073675347	-0.150117899	0.192029428	-0.098162607	0.015738378	-0.02469942	0.248181681	-0.02655533
Chr2	427500	427600	159.3499003	-0.018007817	0.00347737	26.97304947	2.06E-07	4.55E-06	0.350671756	-0.102008078	-0.140045292	-0.008775654	0.350979925	-0.110044611	0.142489165	0.113599536	-0.385574879	-0.233674472	0.141301859	-0.259787312	-0.153387561	0.371782504	-0.379597442	0.018769738	-0.091222308	-0.453015089	0.14201436	0.116381744	-0.057703434	0.013717872	0.214821303	0.060822651	-0.503750044	0.234886303	-0.323767938	0.273656295	-0.004169974	-0.218505004	0.252148392	0.055538048	0.146992036	0.188392988	0.330498214	-0.094435594
Chr2	427600	427700	239.0348738	-0.020936363	0.003589175	34.21306868	4.94E-09	1.84E-07	0.271856296	-0.064959756	-0.197110447	0.359310698	0.210611668	-0.127723694	0.38758729	0.169546262	-0.650239347	-0.266978665	0.256497208	0.154919914	0.17131611	0.0895233	-0.634021527	0.061250372	0.003504384	-0.343366928	0.199417738	0.013233454	-0.08751017	0.130920193	0.376623247	-0.162290664	-0.497190118	-0.409461269	0.033428021	0.190414814	0.012203387	-0.183868274	0.239433188	0.022130031	-0.056469571	0.097962985	0.32902179	-0.099521919
Chr2	427700	427800	73.34115355	0.022161116	0.005453585	16.46388116	4.96E-05	0.000462751	-1.002329458	0.227428004	0.173641419	-0.021483721	-0.223491758	0.162537887	0.121946567	-0.131789983	0.273428456	-0.148978148	-0.148035313	0.925313207	-0.426102534	0.445489201	-0.483615904	-0.012303686	-0.474920181	-0.087433519	-0.534043764	0.181913345	0.090336136	0.206694013	-0.089845549	0.062640273	-0.315762759	0.207430897	0.535485094	-0.347879483	-0.085928046	0.024679662	-0.063532454	0.120121526	0.322322417	0.267316328	0.173138563	0.075613264
Chr2	431300	431400	128.2770299	-0.027886688	0.003704164	57.70218257	3.05E-14	5.81E-12	0.322990534	0.424168312	-0.004480204	-0.040166465	0.151690156	-0.158202409	0.329072842	-0.434839883	-0.421458785	0.020083214	0.259191416	-0.431930095	0.225847398	-0.458104198	-0.768353242	0.002486146	0.182980523	-0.498277851	0.52678891	-0.049742288	-0.083767235	-0.04460448	0.335392378	-0.217674217	0.37376281	0.150943922	-0.137451776	0.463766786	0.19620635	0.075245201	0.347558261	-0.016669008	-0.276487598	-0.311644805	0.155861951	-0.19018257
Chr2	431800	431900	252.1184506	-0.01418425	0.002702543	27.53340331	1.54E-07	3.54E-06	0.335903617	0.122762117	-0.137394695	-0.078726235	0.107684289	-0.239211098	0.089013768	0.120222687	-0.310171172	-0.087764359	-0.012236235	-0.661202439	0.055942832	0.14769355	-0.305142953	0.200124297	0.181258755	-0.004880117	0.143065403	-0.067699213	-0.24103444	0.275563461	0.19338951	-0.076411269	0.281725685	0.023855276	0.038248549	0.059143877	0.024574366	-0.154656536	0.026410415	-0.023258647	-0.108638054	-0.041874325	0.147473498	-0.023754163
Chr2	432200	432300	44.22311523	-0.021932933	0.00481826	20.77194259	5.17E-06	6.95E-05	0.215551309	0.144561234	-0.01259184	0.042168588	0.520157993	0.173707579	0.278619285	0.472365895	-0.342043785	-0.410224793	0.315327211	-0.450955045	-0.019644298	0.535636318	0.12593463	-1.022947281	0.051620064	-0.58960301	0.477717888	0.340147587	-0.272440453	0.113525194	0.482051811	0.165854471	-0.602252147	-0.183689859	0.113095373	0.397747853	-0.008844578	-0.25236397	0.114384453	-0.060757674	-0.445879596	-0.08323915	-0.116119672	-0.206577588
Chr2	433900	434000	40.31813234	-0.023438639	0.005445564	18.43940991	1.75E-05	0.000194692	0.722537667	0.556094158	0.071904869	-0.205148128	0.223378701	-0.916118514	-0.010755388	0.11829473	-0.385603797	0.131279537	0.013993007	-0.181444731	0.501421493	-0.510414232	0.037338901	0.070460971	-0.479770508	-0.798880838	0.518818543	-0.503229481	-0.550582976	0.48922559	0.439384076	-0.009736895	0.77193748	-0.331156013	-0.135175222	0.134968117	0.117362756	0.242738251	0.232445496	0.129431704	-0.12025923	0.023973642	0.031414067	-0.440127803
Chr2	434100	434200	105.2538632	-0.01712501	0.003708112	21.26258078	4.00E-06	5.62E-05	0.010576022	0.094857616	0.202575477	0.210378065	0.474622423	-0.362959111	-0.028273921	0.109211054	-0.298795212	0.082439977	0.207262092	-0.15330409	0.412244977	-0.876393251	-1.206331991	0.064950245	0.161486353	-0.460621369	0.293858189	0.193681227	-0.430649289	0.01414656	0.233025188	0.019880571	0.030105521	0.220716304	0.034800397	0.176611879	0.172534714	0.033237135	0.187896767	0.140040613	-0.058582456	0.064184991	0.230469483	-0.199883152
Chr2	434200	434300	133.4216814	-0.019933414	0.004748628	17.83258853	2.41E-05	0.000253897	0.182357971	0.312747625	0.14177255	0.134627955	0.494466949	0.154227132	-0.03749126	-0.22712798	-0.647622756	-0.496675863	0.399731613	0.087380707	0.43030037	-1.338166806	-1.462223143	0.06546593	0.253272451	-0.876523934	0.177825644	-0.060064952	-0.052556547	0.085264653	0.636457478	0.165573988	0.221144682	0.203833518	0.260926024	0.271201008	0.122297153	-0.016725642	0.304715358	0.097164789	-0.146764742	0.023772035	0.261193834	-0.125777793
Chr2	435400	435500	76.51192204	-0.018648739	0.004435425	17.93088092	2.29E-05	0.000243333	0.493437576	-0.094561044	-0.02901192	-0.127283366	0.229189489	0.008167279	-0.159533902	0.208597807	-0.035208589	0.306734287	0.460384471	0.318489727	-0.058829531	-0.461296935	0.380957558	-0.308838804	0.308292394	-0.764479291	0.481254571	-0.25986096	0.114280088	-0.004211723	0.492458881	0.029105827	-0.837913516	-0.441335035	-0.138762155	0.373747249	-0.008638869	-0.200096772	0.203822248	-0.149721698	-0.104892408	0.009809816	0.00953619	-0.243788939
Chr2	435700	435800	131.179369	-0.018957158	0.00423447	20.13428781	7.22E-06	9.21E-05	0.339585614	-0.121002782	-0.189430954	0.041358925	0.279508359	-0.129158632	0.005853497	0.111357005	-0.339540207	0.264969553	0.280713338	-0.626511873	0.156398586	0.454143417	-1.396395307	-0.134681087	0.456396424	-0.608552782	0.266457077	0.01842819	0.325772403	-0.065337551	0.196959527	0.197384955	0.008603491	0.128115319	-0.333381852	0.310908535	-0.07643723	-0.118176738	0.307365602	-0.050108398	0.026431622	0.131681199	0.06346422	-0.183141467
Chr2	435800	435900	424.4336251	-0.022135911	0.003297746	46.24650879	1.04E-11	8.99E-10	0.354471464	-0.213741803	-0.118185732	-0.030148219	0.288910415	-0.162678357	0.282119755	-0.051257806	-0.028419405	0.136401001	0.288593435	0.012366554	0.294998746	0.155517356	-1.357151219	-0.296388879	0.129205279	-0.00501378	0.111034964	-0.147104805	0.014524447	-0.17039245	0.369310959	-0.198276531	0.188171546	-0.17251835	0.024266615	0.290771268	-0.106048985	-0.229942199	0.306394501	-0.072884489	-0.164901433	0.048759254	0.259978315	-0.030741433
Chr2	436000	436100	68.70984209	-0.020587011	0.004759047	18.69604201	1.53E-05	0.000174007	0.55813875	0.266437111	0.399726084	-0.07714559	0.185888815	-0.836882492	-0.077791236	0.10996177	-0.20109293	-0.39947718	0.298632478	0.128552006	0.332313691	-0.620121939	-0.403923085	0.364988947	0.376346946	-0.46089527	0.265164781	0.078435594	0.036095468	-0.346390154	0.424329178	-0.101557256	-0.133083762	0.127712172	-0.180143457	0.144970161	0.168299706	-0.071669238	0.359037718	-0.066854365	-0.181877674	-0.039240615	-0.068778386	-0.358106745
Chr2	436200	436300	65.37966087	-0.031185007	0.005208095	35.59696791	2.43E-09	9.95E-08	0.402262859	0.348693774	0.257640132	0.055299827	0.474628394	-0.198264445	0.150244249	0.217983486	-0.955365939	-0.323524373	0.06681779	-0.152786814	0.661154828	-0.845081158	0.599048724	-0.805379367	0.534596751	-0.955995799	0.36693994	0.225502617	-0.152786814	0.43865972	0.575051894	-0.394320151	0.296764646	0.006023751	-0.296150989	0.220215465	0.321404296	-0.406321248	0.149951584	-0.105550979	-0.34770304	-0.176447034	0.031031091	-0.284237668
Chr2	436500	436600	46.07528452	-0.019179446	0.004848494	15.89727524	6.69E-05	0.000594085	0.500587776	0.396922448	-0.177792892	-0.129690504	0.3199332	-0.180760384	0.381916817	-0.213812115	-0.338606364	-0.811494633	0.124235646	0.289522326	0.081943924	-0.5221274	-0.567364644	-0.351366296	-0.110229608	-0.00786789	0.110545442	0.168435449	0.162593783	-0.10083091	0.441989923	-0.028658275	-0.48009218	0.074081806	0.44616374	0.136605669	0.093861997	-0.154756334	0.240452517	0.05990492	-0.105992615	-0.144098364	0.437481497	-0.041637471
Chr2	436800	436900	73.29229809	-0.037617044	0.005693358	44.74564905	2.24E-11	1.74E-09	0.76904633	0.051473096	-0.165546862	0.037112087	0.439101306	-0.295463252	0.200672672	-0.128813383	-0.383130572	-0.53363231	1.028426359	-0.547417497	0.278186797	-0.029342478	-1.620666479	-0.421886615	0.169673789	-0.906282181	0.586816261	0.074438757	0.644226264	-0.348024914	0.620919507	-0.160903701	0.146046458	-0.312649279	-0.213506029	0.580690158	0.170726659	-0.243346384	0.435820712	-0.041788741	0.027845447	0.010014322	0.345700595	-0.2645369
Chr2	441100	441200	69.28748194	-0.028552562	0.005747398	24.44452191	7.65E-07	1.39E-05	0.433969406	0.124239966	0.18562874	0.002581749	0.091959728	-0.469080259	0.273330437	0.654015664	-0.669968459	-0.451289901	0.742617561	-0.395548577	0.276638496	0.208725245	-1.389082706	0.309556941	0.558987391	-0.971225475	0.518721549	0.41099607	-0.332545703	0.167923396	0.599989267	0.118579001	-0.74538781	-0.259223786	-0.361525894	0.169566869	0.088199318	-0.072163132	0.129597385	0.190223744	-0.160941572	0.121978245	0.186711235	-0.286754129
Chr2	441300	441400	110.5813859	-0.032778551	0.004188465	62.66156222	2.45E-15	6.39E-13	0.337606311	0.076554055	0.02879021	-0.069703826	0.281518575	-0.121805938	0.347643834	-0.038598226	-0.921404702	-0.335700646	0.665040528	-0.160896392	0.128172315	0.41425431	-1.011698223	0.4519626	0.441185982	-0.555788442	0.510867741	-0.023193862	-0.281381005	-0.485837807	0.451103426	-0.075057061	0.459244987	-0.586627623	-0.471376629	0.399929875	-0.005394794	-0.042021469	0.304057397	-0.039805502	-0.089777509	0.084147692	0.228520008	-0.294530193
Chr2	441800	441900	41.63338349	-0.019841092	0.005130265	15.24456231	9.44E-05	0.000789778	0.442252423	-0.008927601	-0.045491522	0.195906738	-0.020348065	-0.004483218	0.157641335	-0.070048626	-0.398311429	0.25929059	0.485023195	0.124658918	0.252704809	0.615549897	0.387693324	-0.359956621	-0.175456353	-0.55269182	-0.027845198	-0.627413568	-0.024841668	-0.122057465	0.283319093	-0.373265126	0.145250013	-0.096081362	-0.284379841	0.382046761	-0.224576523	0.106511571	0.102854548	-0.366912429	-0.222281065	-0.005963158	0.218050071	-0.147420627
Chr2	444800	444900	382.0869459	-0.02387089	0.003760679	40.89744928	1.60E-10	9.57E-09	0.656588555	-0.130423072	-0.09186995	-0.059409004	0.118002987	-0.146875347	0.204101478	0.097297552	-0.479272138	0.149750614	0.341286786	-0.048304213	-0.004720569	0.159169135	-0.705679501	-0.006231527	0.016374657	-0.488444071	0.222924748	-0.158648612	-0.341502938	0.032968475	0.420260474	-0.182304343	-0.126896704	-0.084726042	-0.310038428	0.428831996	-0.011857553	-0.064178434	0.237498475	-0.047637302	0.115176652	0.186872402	0.176302118	-0.074387355
Chr2	445000	445100	107.9983981	0.033029543	0.007699811	17.42131234	2.99E-05	0.000303773	0.767310301	-0.286492362	0.441122626	0.166189637	-0.465120088	-0.275983993	-0.764189312	0.649823182	0.6377245	0.730938916	-0.252316888	0.750435092	-0.313727847	-0.022722326	0.151780578	0.572012914	-0.066695159	0.754255222	-0.519140856	0.167443609	0.046869078	-0.130423474	-0.867535825	-0.186073977	-0.71351613	-0.996406126	0.013190551	-0.097776998	0.219667997	0.583197175	-0.50195207	0.289284101	0.091151111	0.24075464	-0.613211224	-0.199866577
Chr2	447200	447300	83.16303962	-0.020991915	0.003785422	31.2005579	2.33E-08	7.03E-07	0.069030634	0.063482264	-0.128852093	0.007043747	0.373518281	-0.122789182	0.202544995	-0.055100083	-0.345044106	0.558098811	0.418432197	0.108220579	0.232305776	-0.15448582	0.173053698	-0.387034134	0.054025115	-0.900946883	0.217610733	0.129387464	-0.132169906	-0.590287311	0.415026489	-0.036847779	0.073838019	0.075996127	-0.209495948	0.247065481	-0.044902468	-0.06748607	0.126151165	-0.17116783	-0.208620084	-0.032708048	0.16067963	-0.117573459
Chr2	447400	447500	209.0634503	-0.025404189	0.004394001	34.03895237	5.40E-09	1.98E-07	0.35958926	0.281513203	-0.178185591	0.229371502	0.262648767	-0.088025465	0.386283737	0.029794367	-0.147870822	-0.201318435	0.410389859	-0.381040868	0.127051143	-0.555070268	-0.155862998	0.156572546	0.122652959	-0.639243164	0.268715583	-0.070713339	-0.066626827	-0.113092226	0.708869086	-0.09558527	-0.509982378	-0.540029128	0.088950322	0.235749287	-0.138712224	-0.219002	0.23651273	0.043916111	-0.193299624	0.125861292	0.325949667	-0.106730793
Chr2	447600	447700	80.34244742	-0.025755215	0.004546339	32.713614	1.07E-08	3.57E-07	0.685967853	0.046911557	-0.075643736	-0.056542247	0.316501164	-0.538178938	0.176574835	-0.064539621	-0.677565299	0.014030409	0.310969514	0.139844966	0.270546768	-0.50627809	0.116130223	0.569805589	0.187297776	-0.662837353	0.390586682	-0.58580469	-0.118062365	0.235711839	0.324125524	-0.335059921	-0.013465436	-0.018813709	-0.224646466	0.239076596	0.03921169	-0.074251039	0.113688288	-0.07843317	0.139844966	-0.241429406	0.258438933	-0.303713685
Chr2	447800	447900	61.32887084	-0.018919658	0.00469366	16.50822878	4.84E-05	0.000453622	0.208509706	0.240554581	-0.227991666	0.185737723	0.172692552	-0.06892518	0.086999994	-0.435309324	-0.26962253	0.057266126	0.419946246	0.264773052	0.072046284	0.305089382	1.041832535	-0.084866724	-0.521930529	-1.309081881	0.518677203	-0.29594905	0.061880644	-0.357111252	0.349171737	-0.272524087	0.017435105	-0.013783626	0.047327889	0.155524708	-0.017603497	-0.035095164	0.103080132	-0.140954866	-0.163091891	-0.088149308	0.225062013	-0.231617036
Chr2	451600	451700	171.9345643	0.019120284	0.004695691	15.99835928	6.34E-05	0.000568273	0.102785053	0.473007319	0.075125088	0.207364532	-0.118223237	0.506069543	-0.303855873	0.15645498	0.024458138	0.090947142	-0.133748969	0.048440909	-0.300436635	0.026116817	0.265794479	0.045406358	-0.755624076	0.473094184	-0.327112342	-0.190957016	0.046223981	0.002719959	-0.431214572	-0.107401832	-0.022653966	-0.062515787	-0.237391302	0.061440341	0.323877641	0.052050705	-0.343541354	0.385446749	0.184098998	-0.120187602	-0.240236856	0.144178499
Chr2	452300	452400	1443.929202	-0.012191864	0.002269047	28.92670836	7.52E-08	1.91E-06	0.220431296	-0.074952928	-0.116334998	0.091435519	0.216435833	0.020451278	0.089272229	0.0906794	-0.19803426	-0.125384472	0.141315997	-0.214957468	0.065353986	-0.209931535	-0.180154174	-0.022345189	0.007549747	-0.373881394	0.218149529	0.008154017	-0.030504689	-0.027045298	0.213428911	0.0906794	-0.318527237	0.128008142	-0.126988255	0.160026441	-0.018032282	-0.106702799	0.16517681	0.105319877	-0.016502223	0.078928661	0.152507798	-0.103025669
Chr2	452400	452500	496.7246817	-0.01588475	0.003131292	25.74391914	3.90E-07	7.81E-06	0.436806681	-0.106939544	-0.066011129	0.106472357	0.306345084	-0.007127721	0.175675627	0.168775373	-0.51640554	-0.145482777	-0.015872604	-0.100387924	0.060829284	-0.022757208	-0.342628924	-0.331824105	0.035219929	-0.232133926	0.196823353	-0.119821428	-0.012566418	0.068771571	0.125541168	0.118094693	-0.342628924	0.359749445	-0.189557256	0.224161269	-0.03624805	-0.193014829	0.24364757	0.093873988	0.03330177	0.064708078	0.169539657	-0.206928586
Chr2	452500	452600	704.846978	-0.008265863	0.001898147	19.00216832	1.31E-05	0.000151696	0.15341463	-0.05233064	-0.023966645	0.090579509	0.211145837	0.12751904	0.030634842	0.085793281	-0.29558415	0.044693088	-0.063702048	-0.09990365	-0.09707224	0.136490335	-0.442417978	-0.149672899	0.057842634	-0.225347717	0.149532588	-0.018045764	0.047783176	0.067475867	0.184328241	-0.00489128	0.175064953	-0.081354721	-0.088091669	-0.013570215	-0.052002799	-0.072773452	0.137379177	0.090201515	0.007143575	0.033137252	0.082430733	-0.131862406
Chr2	452600	452700	159.1673134	0.031974967	0.004590872	47.63512435	5.13E-12	4.87E-10	-0.79090662	0.073568978	0.343527755	0.162983003	-0.129109521	0.309096748	0.007431226	-0.240455617	0.383387677	0.070831416	-0.714215096	0.195562863	-0.25505666	0.800529764	0.554281838	-0.399257596	-0.303476453	0.074066159	-0.748310628	-0.164154123	0.272957989	-0.073676496	-0.492251985	0.121616392	0.070083905	0.233444662	-0.13484361	-0.479245567	0.031693956	0.309835699	-0.093778755	0.362781726	0.262526466	0.116919214	-0.056432923	0.318044213
Chr2	453200	453300	90.338309	-0.021106021	0.004520394	21.76521885	3.08E-06	4.50E-05	0.245655889	0.451868809	0.21276567	0.4585563	0.176614245	0.019656852	0.119548073	0.035570363	-0.495479634	-0.715995199	-0.074488777	-0.654385499	0.108469581	-0.729574518	-0.826300712	-0.553641611	0.17036068	-0.018409948	0.287668668	0.400432254	-0.591752093	0.026828124	0.368921281	-0.326180794	0.012449755	0.184910386	0.166595489	0.269060493	0.214995336	-0.086170582	0.458898415	0.291899448	0.019888741	-0.054575655	0.428826777	-0.003486609
Chr2	453400	453500	125.2277525	-0.043131592	0.004333586	101.3604288	7.67E-24	1.66E-20	0.457465131	0.212075453	-0.029614091	0.500552826	0.610809402	-0.283203769	0.321457456	-0.523819949	-0.38687227	-0.153994669	0.350788097	-1.004516874	0.256353704	-0.27696531	-1.475233021	-0.599108076	0.301615001	-1.217874152	0.76596451	-0.0018536	-0.282341686	-0.163090638	0.689703081	-0.079097486	0.597523321	-0.30055449	-0.281910838	0.479741635	0.228348052	-0.043058267	0.638272628	0.288039993	0.007341202	0.010686278	0.533483454	-0.147112038
Chr2	454600	454700	401.5124231	-0.013911255	0.00323236	18.95140537	1.34E-05	0.000155342	0.170919154	-0.032251266	-0.015806153	-0.098777982	-0.001981314	-0.058516104	0.100408222	-0.037393273	-0.403543141	-0.094278619	0.198221433	-0.148320525	0.084047294	0.033622782	-0.602948824	0.00743123	-0.075191161	-0.31421947	0.34427285	-0.060312407	-0.162664018	-0.022897345	0.392346187	0.169026385	-0.144672748	-0.106562963	0.18141936	0.195390363	-0.081561395	-0.125906895	0.200164576	0.05452215	-0.001829011	0.098041674	0.357827593	0.001973361
Chr2	454700	454800	191.1928021	-0.017566092	0.003615568	23.91449066	1.01E-06	1.74E-05	0.383314052	-0.138325066	-0.061454612	-0.14466975	0.139307451	-0.042441161	0.180685546	-0.042552933	-0.544075563	0.290620613	0.441851579	-0.334010742	0.115261977	-0.46945006	-0.303420509	-0.146230264	0.066452567	-0.277537711	0.4304614	-0.120872179	-0.130700566	-0.138205623	0.077808365	0.00548455	0.158006505	-0.272154269	0.079555405	0.190894799	0.049668975	-0.097576909	0.155572726	0.044942783	-0.041323919	0.236193305	0.253867215	0.005052023
Chr2	458200	458300	85.7844131	-0.018782931	0.00411141	21.13042299	4.29E-06	5.94E-05	0.449239295	0.012375433	-0.354159565	-0.684423583	0.116723302	-0.038646642	0.127444727	-0.239232196	-0.120580149	0.232976371	0.1910041	-0.21617591	-0.12587542	-0.40089573	0.109080463	0.136761056	0.305776793	0.609816412	0.341323955	0.149966594	0.106599085	-0.1788243	0.235456294	-0.174154046	0.229663161	0.382743883	-0.281153646	0.084760333	0.04996137	-0.31190444	0.089794325	-0.250755381	-0.169772281	-0.252491824	0.054884049	-0.217305885
Chr2	458400	458500	429.4815179	-0.012596203	0.002503188	25.58962844	4.22E-07	8.35E-06	0.060744552	0.097739332	-0.087516582	0.079248958	0.198182325	-0.014407973	0.209072495	0.060428098	-0.247842762	0.157336023	0.306834231	-0.185500136	0.124367742	-0.267514515	-0.562093588	-0.203628479	-0.035321133	0.113165154	0.191715877	-0.10373813	0.067194126	-0.056983263	0.28052576	0.02731696	0.002681227	0.028565506	0.060382884	0.091248154	-0.046963658	-0.155310803	0.110197992	-0.149703619	-0.063816848	-0.018127121	0.100336444	-0.168815232
Chr2	458500	458600	156.8171408	-0.027857132	0.004421958	40.10709342	2.40E-10	1.37E-08	0.645582534	-0.040193046	-0.200885429	0.124129966	0.222933518	-0.344909392	0.130039127	0.209276135	-0.625846923	-0.452836336	0.501739831	-0.238299137	-0.107833975	-0.102916513	-0.441837337	0.225925469	0.03061753	-0.042960542	0.545230188	0.046846875	-0.3265849	-0.216421817	0.340358864	0.049837187	-0.535774855	0.275195219	-0.242905599	0.514031035	-0.055480392	-0.135922212	0.310531876	-0.090409388	-0.029038664	0.08067616	0.148108151	-0.170003208
Chr2	458700	458800	527.4782571	-0.018310658	0.003043321	36.91130584	1.24E-09	5.54E-08	0.363839331	0.056692712	-0.100553294	-0.022555115	0.229223853	-0.132223735	0.243011873	0.01356806	-0.438593886	0.090655495	0.482899092	-0.067791572	0.029754915	-0.359674256	-0.463523302	-0.027046758	0.012578871	-0.188644014	0.331466672	0.022024524	-0.002456313	-0.054732882	0.399465423	0.062880751	-0.022594113	0.065781454	0.120591925	0.182897093	-0.143671912	-0.235922017	0.035834644	-0.211666936	-0.119822389	-0.085280471	0.074631025	-0.141044746
Chr2	460500	460600	75.15803809	-0.022238991	0.003912273	32.33429678	1.30E-08	4.25E-07	0.522450875	0.327055186	-0.071964207	-0.028468437	0.105711235	-0.241259575	0.237343054	-0.221401105	-0.53032191	0.447313459	0.086455672	0.152120724	0.064245516	-0.264101324	-0.732831508	0.365203995	0.276043769	-0.536033945	0.340923059	-0.169109789	-0.378563154	-0.04408092	0.250674984	0.020719113	-0.362162504	0.601878332	-0.385544247	0.309189465	0.256115106	0.019606995	0.138610097	-0.117423774	-0.313699926	0.04415119	0.105449189	-0.274294689
Chr2	460700	460800	102.7471825	-0.022605931	0.004973521	20.80083063	5.10E-06	6.87E-05	0.283491001	0.284005789	-0.062623554	-0.071156999	0.070649393	-0.074452581	0.10795578	0.309345223	-0.409416832	0.18402888	0.415899142	-0.551282774	-0.431502897	0.659782971	-0.654693749	-0.433194216	0.275919588	-1.259357137	0.521247732	-0.127091088	-0.416927264	-0.275195893	0.538752695	0.02415898	-0.089043246	0.320261424	0.073034342	0.300552399	0.255591038	-0.055442163	0.225533804	-0.185044047	-0.064151486	0.197754122	0.201210552	-0.08859893
Chr2	462900	463000	43.68638916	-0.019773833	0.004830716	16.75319066	4.26E-05	0.000406691	0.576854645	0.361371519	-0.18560639	0.072846745	0.326327591	-0.722412852	-0.1198626	-0.01239663	-0.663519163	0.625510451	0.482814442	0.466470307	-0.007156524	0.079578885	0.038706604	0.185726289	-0.09741569	0.195262748	-0.109105726	-0.221566663	0.131038484	0.043305572	-0.188299493	-1.004306285	0.702253348	-0.098935116	-0.415552206	0.254767934	0.039627571	-0.092866989	0.009391037	0.035478581	-0.317953205	-0.186683028	0.042846334	-0.226540525
Chr2	466900	467000	1151.159308	-0.015748008	0.004089078	15.01324598	0.000106759	0.000873677	0.549887632	-0.064553302	-0.201476708	-0.009283788	-0.003834324	-0.180378579	0.210769377	0.066716137	-0.270114629	-0.194645571	0.536220167	-0.016826213	-0.083301218	-0.312956723	-0.189800311	0.080016984	0.295563172	0.028593059	0.465115406	0.090344361	-0.094464269	-0.158716383	-0.096994519	0.014912183	-0.357449625	-0.170858835	0.02744926	0.310615475	-0.040855913	-0.203021742	-0.003834324	-0.192342043	-0.088796777	0.04820782	0.167434591	0.042660171
Chr2	467000	467100	418.8868002	-0.015256141	0.002717126	31.64355988	1.85E-08	5.76E-07	0.294984747	-0.189896637	-0.147537544	0.088162825	0.207005421	-0.149096372	0.048662343	-0.01455388	-0.480467104	0.127631998	-0.098991519	-0.059588111	0.089576539	-0.181511738	-0.457441494	-0.003134843	0.152979374	-0.166355572	0.20064668	0.095308387	-0.353087798	0.0296398	0.184519427	-0.090239255	-0.322440562	0.198281328	-0.15761901	0.285863524	0.04005539	-0.045403986	0.254819331	0.059965933	0.0860625	0.178060577	0.207341528	0.087797771
Chr2	467300	467400	176.1847701	-0.020919153	0.003471128	36.5623117	1.48E-09	6.45E-08	0.447895106	0.02993837	-0.278713076	0.144792289	0.249384927	-0.375640313	0.2794852	-0.029601625	-0.621939945	-0.076175846	0.069435455	-0.043903852	-0.200733196	-0.107785058	-0.280577671	-0.07792079	-0.07891885	0.293339209	0.400254413	0.149487108	-0.017232332	-0.270423345	0.233493083	0.050849025	-0.327252022	0.492417841	-0.20467666	0.356442125	0.110509028	-0.189101768	0.163164054	-0.119931718	-0.063649466	-0.073313725	0.10579523	-0.139191204
Chr2	471300	471400	36.994117	0.023535797	0.005992616	15.48219034	8.33E-05	0.000710646	-0.431334287	0.060175444	0.51049221	0.042273159	-0.385714533	0.37612573	-0.119594655	-0.673479816	0.860411113	0.351536151	0.04861701	0.271084786	-0.499114264	-0.645900576	1.301505529	0.624937952	-0.243940572	-0.782806658	-0.609652168	0.371494281	0.000343899	-0.15742816	-0.050730285	0.083533133	0.089698506	0.375284753	-0.329789118	-0.171491414	-0.037231286	0.320853147	-0.273311085	0.215314833	0.050725443	-0.335973579	-0.186934669	-0.019979953
Chr2	471900	472000	22.77640333	0.034725755	0.007703535	20.23864002	6.84E-06	8.79E-05	-0.262243869	0.024899313	0.1851485	-0.252287342	-0.092762979	0.217032561	-0.87087828	-0.758098896	0.971946607	-0.045571895	-0.377637831	-0.463478147	-0.308950251	0.109179844	0.214162953	0.183682346	0.208406556	1.341248915	-0.377637831	0.375685513	-0.014947502	0.455612902	-0.741290608	0.389741998	0.091306205	-0.050739764	0.414328613	-0.13787907	0.216315694	0.329363945	-0.518500367	0.193914269	-0.192996818	-0.430546252	-0.215067076	0.189538042
Chr2	472400	472500	41.4357558	0.021537338	0.00485486	19.79539791	8.62E-06	0.000106982	0.19805061	-0.187534525	0.537050217	0.0533027	-0.0229256	0.211589196	-0.296501562	-0.448571199	0.376546009	0.001148535	-0.143779995	0.283461644	-0.523692973	0.610428958	-0.160032833	-0.579435525	-0.866272955	0.904429098	-0.270388721	0.238291081	-0.503505355	-0.184206507	-0.382879346	0.472797672	-0.411130619	0.071050548	0.19805061	-0.008138709	0.069657313	0.207794292	0.093618305	0.150957415	0.246123992	0.003582642	-0.133580434	0.194646018
Chr2	474100	474200	422.1686285	-0.018579553	0.003312752	31.8007327	1.71E-08	5.38E-07	0.002739579	-0.154581089	0.023272252	0.19784698	0.231391796	0.064867016	0.21488334	0.086861142	-0.277568056	-0.09693727	0.321685592	-0.153022958	0.190036171	-0.280967461	-0.174718843	0.009472393	-0.037388781	-0.645382934	0.216505304	-0.052184761	-0.331666885	-0.170418705	0.200875467	0.011246542	0.346245468	0.098455664	-0.283199008	0.355334534	-0.096162696	-0.139926168	0.213092905	-0.040117353	-0.032045826	0.129780061	0.138186398	-0.086489812
Chr2	478300	478400	28.50227551	0.028314626	0.006431336	19.10779092	1.24E-05	0.000144986	-0.393288085	-0.075828847	0.304288574	-0.115916793	-0.549221384	-0.125150073	-0.411058945	0.199708292	-0.567985023	0.549830894	-0.000970662	0.257689609	-0.281533953	1.765230514	0.517563241	-0.270393396	-0.258491306	0.150819943	-0.157940008	-0.340355954	0.427811929	-0.798444072	-0.122065742	0.01101954	-0.231649694	0.512610627	-0.22998856	-0.219237558	-0.02813817	0.258281484	-0.350246703	0.388342024	0.2770944	0.140583482	-0.463770373	0.230800748
Chr2	478400	478500	45.20167736	0.026619078	0.005392694	24.19649049	8.70E-07	1.54E-05	-0.470879447	0.542986667	-0.027775811	-0.439556136	-0.146673212	0.071666692	-0.084787972	-0.30363093	0.060755318	0.552988059	0.072536048	0.863157368	-0.012023686	0.95606265	-0.770342299	0.159794382	-0.44825833	0.66904017	-0.495148462	-0.796294994	-0.043230897	-0.507437801	-0.143641278	0.144579842	0.301493786	-0.462669735	0.002646362	-0.351801694	0.163879025	0.308521414	-0.116141493	0.250933922	0.430172839	0.219489573	-0.3553048	0.204894857
Chr2	481200	481300	139.8901315	0.016152525	0.00404062	15.62453434	7.72E-05	0.000668646	-0.236652451	0.12050105	-0.035316479	0.333656104	-0.285059388	0.253259273	-0.139683695	0.159866322	0.674319387	0.166523287	0.03446888	-0.101114463	-0.071517246	-1.052684668	-0.467000743	-0.112351713	-0.123514758	0.108520409	-0.075596204	-0.133292464	0.087346943	-0.338724876	-0.341933592	0.10838212	0.318074679	-0.033179153	0.071686025	-0.155869797	0.25400957	0.139979738	-0.054541419	0.28590866	0.227259516	0.26695309	-0.079686727	0.227004781
Chr2	483400	483500	45.47239305	-0.028809204	0.005377577	28.62901783	8.77E-08	2.17E-06	0.793842638	0.424895995	-0.069184144	-0.517388507	0.57281927	-0.230216203	-0.239410542	0.04034626	-0.378868643	-0.188242	0.496686678	-0.202979619	0.078279284	0.196900868	-0.362822024	0.349344962	0.043471393	-0.556734143	0.165690908	0.152519279	-0.750345333	0.194091334	0.085661035	-0.660428696	0.336662643	0.352948098	-0.41395478	0.521552995	0.186437761	-0.253586798	0.245396071	-0.152043452	-0.061489752	0.091711892	-0.017560793	-0.274003936
Chr2	484500	484600	111.2313242	-0.021902128	0.004725144	21.53662965	3.47E-06	4.97E-05	0.282388597	0.261050072	-0.245130699	-0.013302656	0.504848259	-0.077897036	0.069405571	0.133954916	-1.121032896	0.240522273	-0.099610417	-0.502972707	0.089272742	-0.066462141	-0.411808262	-0.185757624	-0.091658294	0.393478019	0.223789065	-0.261964607	-0.309888262	-0.197525896	0.295041842	0.088734524	0.63551383	-0.078702898	-0.434065015	0.446811622	0.152271808	-0.022770587	0.149865884	-0.054720713	0.090527805	0.186546547	0.035362976	-0.104115643
Chr2	484600	484700	213.1049205	-0.028403581	0.005325994	28.874519	7.72E-08	1.95E-06	0.50239339	-0.02151606	0.085596767	0.018704561	0.532859096	0.101211015	0.343818294	0.347949134	-0.566058631	-0.219588064	0.511983215	-0.414384411	0.136265491	-1.169221456	-1.692840177	0.509432155	0.042721207	-0.881573743	0.347711138	-0.100714653	-0.39221948	0.121399355	0.425095511	0.065958837	0.169142125	0.087783462	-0.254450974	0.506805523	0.044582307	-0.061836005	0.265939526	-0.029222509	0.030614605	0.261398249	0.284294672	0.059966526
Chr2	486700	486800	177.253232	-0.02370811	0.004433087	29.07563612	6.96E-08	1.78E-06	0.13183001	-0.136927872	0.010213135	-0.200998741	0.318012762	-0.370462203	-0.059125066	0.156806774	-0.490535753	0.192334362	0.464037994	-0.326529623	0.217010536	0.35402074	-1.268191096	0.099211072	-0.050473566	-0.014092485	0.442222676	-0.352728312	-0.374312883	-0.242766622	0.360708065	-0.140202409	0.290161199	0.279515397	-0.212395906	0.27657152	-0.045184683	-0.203188791	0.307475102	-0.068702024	0.121695087	0.223139675	0.257885677	0.053966253
Chr2	486800	486900	320.492376	-0.025540554	0.004639965	31.24902587	2.27E-08	6.87E-07	0.166729996	-0.087741243	-0.164429676	-0.259685268	0.25080616	-0.137065982	0.175418546	0.011493467	-0.219190972	-0.261844299	0.662716679	-0.073788242	0.325020374	-0.27502252	-0.569547754	0.166099184	0.240982825	-0.649467067	0.326612158	-0.501001603	-0.523027909	-0.124803846	0.446315069	-0.107574308	0.159314889	0.071581884	0.174107186	0.26056306	0.000276687	-0.188576981	0.268438901	-0.123821752	-0.050540138	0.208990757	0.341824893	0.059836843
Chr2	488400	488500	179.9422012	-0.014459011	0.003471685	17.31337536	3.17E-05	0.000318442	0.311784663	-0.082021417	-0.075317149	-0.08777531	0.070421455	-0.207952215	-0.11015079	0.027918918	-0.160994904	-0.008656309	0.185628055	-0.393358867	0.074811888	-0.301586121	-0.321641781	0.079407507	0.379008756	-0.555911879	0.290141724	0.266058966	-0.068764948	-0.16383689	0.101415606	-0.123040462	0.446207674	0.168578706	0.14058044	0.088989215	0.029955345	-0.045468051	0.086382327	-0.152758998	-0.023127728	0.208684282	0.145180341	-0.21879205
Chr2	488600	488700	297.5782611	-0.019574268	0.003303283	35.47078649	2.59E-09	1.05E-07	0.04866153	0.111525445	-0.21497538	-0.165765835	0.143464128	-0.164989483	0.111205024	0.031424664	-0.431754195	0.012744768	0.244156719	-0.086153879	0.206555881	0.299766519	-0.772716412	0.029391171	0.352390596	-0.368809843	0.290626938	0.275092829	0.029391171	-0.190200295	0.344833644	0.012470269	0.05866639	-0.179890508	-0.172849904	0.070976827	-0.009103143	0.035347974	0.25324606	-0.129948745	-0.063261578	0.029391171	0.283535004	-0.324445522
Chr2	490200	490300	309.1108291	0.023418262	0.004731906	24.01376316	9.56E-07	1.67E-05	0.173567671	-0.027460318	0.039064153	-0.121388953	-0.210129624	0.055745154	-0.309186879	0.104786478	0.585212966	0.129434735	-0.416718323	0.379783693	-0.019862305	0.692064049	1.03249539	0.266120972	-0.14004078	0.761313686	-0.594315365	-0.4583931	-0.271472596	-0.168213752	-0.585093597	-0.326983645	-0.121315707	0.015341929	-0.211844335	-0.278234541	-0.01945274	0.139617496	-0.311023537	0.07964606	0.18918507	0.006721617	-0.27106626	0.212095238
Chr2	491200	491300	79.06508085	-0.026266658	0.004614717	32.92048851	9.60E-09	3.25E-07	0.50725778	-0.054630149	-0.398304279	-0.094991863	0.030539019	-0.122345109	0.305851755	-0.223014333	-0.444567002	0.24748559	0.41715797	-0.103955424	0.462323594	-0.292049801	-1.070129512	0.223877534	0.533225863	-0.346942475	0.597421066	-0.171345882	-0.020832752	-0.379223538	0.031067382	-0.256474249	0.602584682	0.189264289	-0.587295421	0.4246169	0.039494979	0.096139105	0.111459015	-0.099322116	0.082185206	-0.083221725	0.09866174	-0.251967835
Chr2	491300	491400	100.6866488	-0.017264193	0.003991008	18.75035789	1.49E-05	0.00016986	0.250647152	-0.001931625	-0.097980593	0.015373834	0.196470215	-0.452215525	0.168785566	0.188955684	-0.60313635	0.223633595	0.384881727	-0.451069619	-0.329218413	0.407483988	-0.086369302	0.143975712	0.245885486	-0.493791277	0.250294974	0.120659694	-0.135685412	0.063675361	0.052811339	0.070074906	-0.208366368	0.171392062	-0.280317585	0.237203599	0.030834742	-0.019234889	0.091072898	-0.121487346	0.052003333	0.05159916	0.143406864	-0.280317585
Chr2	494200	494300	29.85369806	-0.046989504	0.005600662	71.9117894	2.25E-17	9.82E-15	0.933494232	0.53979657	-0.425286984	0.210372758	0.162915213	-0.772647504	-0.107433551	-0.625152836	-0.474776231	-0.118832682	0.914049672	-0.207324087	0.221149772	-0.213421064	-0.419108409	0.516961414	0.438447326	-0.276649088	0.836862604	-0.089800784	-0.198982595	-0.353676657	0.395025046	-0.261567132	-0.7152851	0.080591487	-0.137550545	0.846052946	0.196068705	-0.243518495	0.449584144	-0.229549311	-0.406830079	-0.058594916	0.152285402	-0.55766924
Chr2	495400	495500	334.1545336	-0.019242637	0.003744894	26.95317475	2.08E-07	4.58E-06	0.212354932	-0.113576377	-0.166943245	-0.108953197	0.189052543	-0.004489264	0.151507265	-0.12907257	-0.120472574	-0.327306974	0.499965221	-0.317825586	-0.015757249	-0.436927427	-0.778019527	-0.091779614	-0.071399028	0.082793173	0.361817338	-0.083463222	-0.185180093	0.147041482	0.403600808	-0.254749348	-0.007682155	0.100238168	0.16732903	0.385179612	-0.047569137	-0.041641195	0.239073722	0.057105492	-0.007251931	0.074571676	0.222819006	0.015610245
Chr2	497000	497100	303.3185342	-0.020660642	0.004077202	26.02815688	3.36E-07	6.90E-06	0.509353204	-0.15901417	-0.197564552	0.096057444	0.284424313	-0.195921257	0.268981614	-0.00535017	-0.48256311	0.363291065	0.345829529	0.034726331	-0.111474859	0.668810224	-0.844193149	-0.040169076	0.010936242	-0.625026274	0.189067035	-0.184780699	-0.114428327	-0.09111361	0.183726936	-0.217907859	0.018640366	0.240888352	0.038719953	0.219995809	-0.253928866	-0.127943482	0.223508724	-0.10786508	-0.084293373	0.001623018	0.201648844	-0.056691091
Chr2	497200	497300	64.06225312	-0.01705267	0.004212959	16.41697405	5.08E-05	0.000472738	0.320994518	-0.045568176	-0.059762058	0.097427848	0.260806927	-0.639131725	0.117389985	-0.117976671	-0.567365676	0.180279114	0.002062947	0.115285835	-0.32116722	0.406323047	-0.126843909	0.139152302	0.308682747	0.029457733	0.259990847	0.30341166	-0.036850959	0.162048045	0.106233128	-0.121162602	-0.672499224	-0.090309139	0.145057734	0.32177682	0.024340654	-0.241965389	0.144763036	-0.114444981	-0.041202983	-0.004132386	0.023699741	-0.268801574
Chr2	501500	501600	125.9446588	0.024822722	0.005689343	18.94729294	1.34E-05	0.000155606	-0.225408627	-0.299814871	-0.006039866	-0.476909756	-0.551244657	-0.001126108	-0.089001315	0.377294431	-0.166364768	0.75028019	-0.029654664	0.524500963	-0.268531242	0.457274855	0.701848658	0.503313199	0.537718011	0.628854018	-0.234924858	-0.506858043	0.67446983	-0.52595726	-0.722780432	-0.127626093	0.097586126	-0.635908415	0.126827248	-0.218509068	-0.045615378	0.22625972	-0.312772671	-0.157288806	0.059978391	0.361199621	-0.481150208	0.056081846
Chr2	502100	502200	87.3988523	-0.017746199	0.004050921	19.1515223	1.21E-05	0.000142293	0.406293699	0.077632955	0.020429171	0.001567023	-0.025849011	0.135066795	0.112322376	0.340743354	-0.881459102	-0.159731973	0.2131039	-0.066588975	0.032476306	0.088761236	-0.687263572	-0.610321715	0.175891342	-0.104110094	0.463770684	0.220349998	-0.056545808	-0.153028611	0.097107709	-0.260746576	0.072837288	0.199340009	-0.219264105	0.325080418	0.04138765	-0.069868115	0.153786396	-0.039878571	-0.245264406	0.251403256	0.109649067	0.040920001
Chr2	502500	502600	36.36390527	-0.024453768	0.005400584	20.83673942	5.00E-06	6.76E-05	0.793236741	-0.26024506	-0.375722278	-0.242306645	0.422499005	0.031690542	0.272530612	-0.158927731	-0.685569996	-0.06192861	0.294997952	0.151613406	0.176028444	0.170087344	0.05390713	0.533869634	-0.51235697	0.0157672	0.516415119	-0.294749611	-0.58837038	-0.518740586	0.103587252	-0.007610315	0.353837045	0.463152558	-0.252909872	0.25017724	-0.242306645	-0.129320296	0.340232823	-0.199373868	-0.115950659	-0.070695267	-0.029092848	-0.197452409
Chr2	504400	504500	441.070879	0.00905442	0.002324832	15.02902497	0.00010587	0.00086752	0.090324049	0.058113867	0.123346118	0.09933529	-0.018400177	0.109607873	-0.061793836	-0.059070011	0.226864609	-0.109694379	-0.197246844	-0.07471824	-0.12795627	0.098479498	-0.275182223	-0.107915409	-0.004174942	-0.131967938	-0.289113338	-0.063037992	0.08653111	0.043514701	-0.022862843	0.136121013	-0.10401923	0.110584431	0.126288079	-0.166473728	0.168530444	0.084803745	0.015090495	0.058993935	0.1107542	0.086444791	-0.048462786	0.028361939
Chr2	505500	505600	191.3872378	-0.022569331	0.004411119	26.58412045	2.52E-07	5.41E-06	0.362164571	0.034694624	-0.102107029	0.049404791	0.107902532	-0.267347027	0.215417032	-0.067213528	-0.254552001	-0.442099571	0.60465212	0.322546725	0.044130621	-0.304811379	-0.113378141	0.34476708	0.007854011	-0.664097301	0.434897289	0.102939766	-0.141226126	0.065216741	0.348879522	-0.045797909	-0.425614813	-0.60871621	-0.016957523	0.39360804	-0.012664276	-0.240452838	0.163147718	-0.096853855	-0.113142426	0.187176303	0.313894986	-0.186262517
Chr2	505600	505700	127.163347	-0.015239616	0.003299052	21.28063242	3.97E-06	5.57E-05	0.034949549	0.078835398	-0.333312996	-0.026055238	0.015331681	-0.094987445	0.325196467	-0.266048874	-0.368792602	-0.220724884	-0.052962558	-0.167011763	0.079300109	0.39417952	-0.093589993	-0.172718124	0.099600598	-0.347608504	0.270899377	0.034310552	-0.043993807	0.242549908	0.31523596	-0.065407744	-0.269200585	0.582865986	-0.094113879	0.164985306	0.015007844	-0.108860464	0.067481047	-0.00932479	-0.158585638	0.155761162	0.080848065	-0.064038639
Chr2	512000	512100	39.38474721	-0.022668592	0.004616734	24.25671006	8.43E-07	1.51E-05	-0.032990057	-0.01865514	-0.438455137	0.115045836	0.051928242	-0.43505175	0.215045771	0.026973423	0.026973423	-0.074749703	0.434464329	-0.098243405	0.111326349	-0.75494166	-0.270121134	-0.067880971	0.483125831	-0.047988634	-0.050069695	0.203300564	0.322301339	0.414983342	0.385259572	0.067368603	-0.521197934	-0.53206438	-0.042799078	0.384489313	0.081695385	-0.221231748	0.346629324	-0.015093557	-0.169979159	0.029439148	0.23312813	-0.141964783
Chr2	512200	512300	48.11710564	-0.028619261	0.005256834	30.00845042	4.30E-08	1.19E-06	0.327214854	0.073955946	-0.231925779	-0.420919459	0.463603323	-0.0295285	0.289605703	-0.17969136	-0.130217246	0.376101749	0.682805117	-0.887591271	0.385945056	-1.056824735	-0.572795437	-0.590058114	0.573348729	0.14600672	0.417639699	-0.024739106	-0.243007988	0.03986363	0.136708976	-0.250104886	0.098108771	0.780067598	-0.500289168	0.343807469	-0.182113208	-0.218440216	0.401555975	-0.011326639	-0.133025868	0.009198118	0.09770952	0.019352025
Chr2	512400	512500	81.78329361	-0.019519794	0.003758293	27.37032387	1.68E-07	3.81E-06	0.354790289	-0.215458366	-0.065219013	0.289763362	0.203904611	-0.199415052	0.382491204	-0.267162499	-0.085279358	0.408701406	0.348134943	0.098500838	-0.083097176	-0.375817599	-0.939733	0.258269654	0.432919878	-0.100371883	0.43101256	0.078658024	-0.332405218	-0.135837188	0.198757319	-0.188231313	0.127291453	-0.214562375	-0.189991413	0.228710541	0.010301802	-0.01313623	-0.023037373	-0.25145577	-0.127942804	-0.072235501	0.166565113	-0.13838387
Chr2	512600	512700	199.7896204	-0.019956712	0.003581449	31.26991039	2.25E-08	6.82E-07	-0.021646361	-0.090909024	-0.208884255	0.077172843	0.286905321	-0.23844921	0.27383293	0.107540344	-0.108924875	-0.149093733	0.447786253	-0.359435537	0.092728448	-0.451081289	-0.274520014	-0.128869506	0.346145991	-0.59193655	0.331541696	0.164016441	-0.223712169	-0.076393982	0.249249304	0.037584367	0.493316506	0.140391963	-0.17603907	0.166699837	-0.106688484	0.037584367	0.143683319	-0.064625709	-0.001769892	0.002069135	0.039907792	-0.165177199
Chr2	512800	512900	631.5627995	-0.01901821	0.003226277	35.26868612	2.87E-09	1.15E-07	-0.069549517	-0.189842283	-0.155721741	-0.023014968	0.148176939	-0.015809548	0.255224836	0.019370085	-0.246759014	-0.1866536	0.350744444	-0.573485232	0.052658129	-0.196683199	-0.011814824	-0.237551667	0.270773003	-0.456043016	0.248118948	0.049273524	-0.109699701	0.273596542	0.36941607	0.091035964	0.383219735	-0.135580689	-0.004923188	0.160950629	-0.07682553	-0.083592931	0.149163556	-0.099531067	-0.130606664	0.032041602	0.24048785	-0.090563477
Chr2	513000	513100	92.40955315	-0.019696553	0.004111601	22.8800177	1.72E-06	2.75E-05	0.224280344	0.108901776	0.081934728	-0.021884832	0.183051962	-0.380548831	-0.003053157	0.429375756	-0.586630449	-0.318585781	0.013938832	0.056228524	0.292676453	-1.533619204	-0.706759149	0.289662596	0.200206683	-0.870724434	0.207411168	0.359773543	0.160956938	0.288530775	0.641782051	0.025081145	0.227433777	0.034113543	-0.366217305	0.353653555	0.115299547	0.138518256	0.254736201	0.164457377	-0.086493913	0.03433863	0.126744521	-0.138571628
Chr2	513200	513300	167.1723939	-0.020722747	0.004874749	18.43360947	1.76E-05	0.000195094	0.532614431	0.211889174	0.055860535	0.053300727	0.306644022	-0.206394641	0.104831028	-0.095655491	0.248688283	-0.637244935	0.640741842	-0.512272048	0.291622243	-0.997734988	-1.259202922	-0.294478397	0.247942236	0.036735474	0.506207044	-0.030590302	0.187750927	0.136501499	0.427253475	-0.023367138	-0.22906603	-0.398434715	0.14808671	0.35485744	0.122498574	-0.021695492	0.184746818	-0.077107451	-0.188106713	0.033028332	0.138802999	0.00074745
Chr2	515500	515600	513.3077002	-0.019851822	0.003514825	32.41490888	1.25E-08	4.09E-07	0.427763256	0.035835016	-0.165093628	-0.191925256	0.168782941	-0.175677204	0.043983685	-0.149362432	-0.387966112	0.06222733	0.488367976	-0.190571756	0.066912758	-0.083192788	-0.340812192	-0.184317061	-0.121798181	-0.023937465	0.22727021	-0.035028504	-0.279046783	-0.072973142	0.433772846	-0.117547823	0.084684227	0.034793902	0.007221921	0.289472235	-0.015245419	-0.161907111	0.153729702	-0.12235724	0.003363603	0.138912559	0.117836694	0.033829237
Chr2	515600	515700	80.74280898	-0.031509701	0.005182242	36.96402171	1.20E-09	5.42E-08	0.837099786	0.400165989	-0.168343212	-0.109279875	0.236356702	-0.340618065	0.244799545	-0.465714522	-0.762728172	0.839060277	0.485440067	0.226482269	-0.078494308	0.304084512	-0.280768813	-0.111316964	0.23223144	-0.09567627	0.503048132	0.447787989	-0.96415621	-0.603106358	0.161681447	-0.291947454	0.529810845	-0.155674681	-0.614205647	0.454492707	0.338179102	-0.277824203	0.043450053	-0.241355526	-0.077356087	-0.090500161	-0.170465491	-0.384638842
Chr2	515700	515800	101.6182931	-0.026222413	0.00416189	40.53968848	1.93E-10	1.12E-08	0.341491888	-0.083766503	-0.17180085	-0.094284919	0.357345839	-0.211935039	0.114858811	-0.660169629	-0.869872387	0.20960671	0.358823253	0.193505444	0.294230454	0.114081392	0.526686753	-0.372356707	-0.211204129	-0.507003273	0.440318881	0.011362264	-0.15436768	0.166576584	0.563741968	-0.251212958	0.414504097	-0.836050251	-0.179881864	0.54439588	0.050489991	0.056167506	0.171255498	-0.045480142	-0.02499769	-0.070670174	0.024867825	-0.209256844
Chr2	515900	516000	89.27535664	-0.0244545	0.004955257	24.70702347	6.67E-07	1.23E-05	0.514661882	0.165387094	-0.379926331	0.186710698	0.269580302	-0.166251126	0.079505288	0.028967895	0.057669979	0.504777502	0.441372899	-0.018805468	0.043621756	-0.833974969	-0.179156423	-0.065716529	0.081760909	-0.370336171	0.590439485	-0.216638236	-0.33831901	-0.250856169	0.624876718	-0.079260706	0.426364003	-0.666366791	-0.388955853	0.356542553	-0.054773781	-0.036555205	-0.081782901	-0.1224898	-0.122230159	0.042927318	-0.010612422	-0.032158231
Chr2	517200	517300	95.0614229	-0.031333599	0.004721551	43.97478805	3.33E-11	2.42E-09	0.263250241	0.029174476	-0.085171965	0.218087267	0.307959669	-0.474977278	0.337912891	0.382666292	-0.631511353	-0.034288411	0.659050251	0.148907812	0.510111832	0.519013461	-0.649921454	0.635562988	0.326187265	-0.406257188	0.228009422	-0.017182068	-0.191623991	-0.840074523	0.262493218	-0.333204872	-0.51109048	-0.329205319	-0.368828781	0.223348672	0.018228839	-0.373233961	0.36567157	-0.141919308	-0.268316003	0.313452169	0.189498593	-0.281779972
Chr2	517300	517400	111.570474	-0.02896392	0.005959633	23.84762807	1.04E-06	1.79E-05	0.436912455	0.360525381	-0.11619802	0.15379272	0.186014568	-0.189382847	0.234453299	-0.007812078	-0.596325102	-0.821584034	0.896699318	0.320288867	0.310841959	0.288555595	0.276473326	1.022019695	0.6639912	-0.475343752	0.247056232	-0.028647731	-0.184475716	-0.731638104	0.035274027	-0.256145979	-0.456130986	-1.409319616	-0.315137177	0.500898038	-0.013141144	-0.140398771	0.300537517	-0.187819676	-0.353927616	0.270962519	0.239109303	-0.46097767
Chr2	517400	517500	102.525085	-0.026616047	0.006056236	19.2139822	1.17E-05	0.00013837	0.636622014	0.466851271	0.058636007	-0.031964646	0.206190353	-0.155931008	0.279682658	0.045888726	-0.621730313	0.215767835	0.924557068	-0.188357884	0.057202426	0.554087257	-0.17265394	0.409582712	0.494352379	-0.848229002	0.028227516	-0.154506593	0.273170146	-1.086378898	0.203971106	-0.490742525	-1.058138199	0.037189031	-0.309676966	0.35678832	0.182904047	-0.291298437	0.230197645	-0.093412575	-0.237024586	0.358452136	0.149466373	-0.429741453
Chr2	517500	517600	69.95512301	-0.020934609	0.004471037	21.79869126	3.03E-06	4.43E-05	0.17471556	0.425730975	-0.01838725	0.240470006	0.102736898	-0.360136484	0.024609658	0.225083848	-0.67916663	0.144500947	0.34428456	-0.576738817	0.132455605	0.367594216	-0.575391134	-0.132999984	0.491508742	-0.339018814	0.107499659	0.033175177	-0.089387113	-0.333692402	0.286162096	-0.37256689	0.104139343	0.109456235	-0.088746058	0.142045295	0.085516382	-0.018692485	0.257711558	-0.090028453	-0.041150927	0.154552719	0.119199509	-0.357045545
Chr2	517600	517700	70.82905423	-0.019834482	0.004937031	15.89971664	6.68E-05	0.000593462	0.242662203	0.208450524	0.11561668	0.271389657	0.31619594	-0.714090987	0.174466283	0.20249592	-0.299420819	0.000965827	0.360117708	-0.577299949	-0.069334006	-0.498008657	0.125775579	0.636732699	0.3666153	-0.524816622	-0.375995344	-0.210381274	-0.568861813	0.267426887	0.091163636	-0.21107222	0.123585114	0.328610403	-0.140929738	0.196516636	0.084140475	-0.17187077	0.29469703	-0.134689272	-0.135672816	0.255472846	0.11258262	-0.143235679
Chr2	517800	517900	46.73892007	-0.021572736	0.004712774	21.01394	4.56E-06	6.26E-05	0.419482315	0.472976284	-0.21013031	0.451227516	0.416134994	-0.101073677	0.443685282	0.028647782	-0.17033634	0.664855996	0.464251257	-0.426843838	-0.003713918	0.088750882	-0.130631184	-0.6360718	0.029086092	-0.630522966	0.104641597	-0.769203833	-0.565550109	-0.099156474	-0.135043848	-0.2420346	0.685856294	-0.137501173	-0.179422622	0.230415056	0.014551108	-0.306934375	0.187866006	-0.116503718	-0.086756374	0.150887093	0.138753338	-0.044637731
Chr2	517900	518000	44.35657364	-0.024060343	0.004775853	25.37696365	4.72E-07	9.14E-06	0.049221333	-0.147425675	0.062481491	0.356779926	0.157816578	-0.286762357	0.405809118	0.523632008	-0.797177904	-0.088593054	0.491639027	-0.007379957	0.235970814	-0.411376369	-1.450395613	0.339091212	0.301186318	-0.610232617	0.28015212	0.147068656	-0.071111514	-0.096431145	-0.119205802	-0.394367557	0.552113423	0.17582492	-0.313348746	0.3097373	0.16069662	-0.11472151	0.266466373	-0.163802666	-0.040546821	0.237920139	0.263790113	-0.204518181
Chr2	518000	518100	49.86529927	-0.022759702	0.004665785	23.77254037	1.08E-06	1.85E-05	0.221031592	-0.036844185	0.121111353	0.32152396	0.224615929	-0.196879803	0.074203021	0.370232707	-0.415999629	0.173606246	-0.098207415	-0.450451999	0.190566311	0.887166369	-1.121681069	0.172493198	-0.302799549	-0.103141244	0.421416637	0.107974779	-0.634954517	0.415156288	0.190199726	-0.43793149	0.425782773	-0.427767648	-0.295593779	0.128400614	0.042061451	-0.093736711	0.10253064	0.002939308	-0.279765078	0.131840609	0.33882586	-0.167925254
Chr2	521400	521500	28.96433862	-0.021080065	0.005375533	15.37480858	8.82E-05	0.000745438	0.426548775	0.339489663	-0.236002158	-0.066951464	0.258051847	-0.607138264	-0.074668305	0.241762728	-0.006659137	-0.105236527	0.532860393	-0.051640519	0.035659425	-0.121130174	-0.459312616	0.413067879	-0.276689094	0.166988951	0.188834965	0.556669293	-0.168387461	0.396418302	0.446291746	-0.316060134	0.203990689	-0.336999472	-0.196431273	-0.098784713	0.036310902	-0.248643597	0.086240558	-0.029656169	-0.408781546	-0.170641085	-0.014059314	-0.335313095
Chr2	526700	526800	79.21887553	-0.020413184	0.004163781	24.21617324	8.61E-07	1.53E-05	0.223980162	0.22375241	0.002915578	0.072356575	0.22557342	-0.311071056	-0.275865725	0.098925372	-0.327331621	-0.193260448	0.210940571	0.182863111	0.086453865	0.612529635	0.193834229	-0.330338281	0.13376766	0.30199466	0.276528913	-0.437562215	-0.852959983	-0.133685714	0.403614374	-0.072832412	0.203799072	-0.636137421	-0.368288295	0.398982279	0.028697466	-0.196000032	0.224207878	0.110058288	-0.071993392	-0.016593238	0.089956768	-0.081812453
Chr2	526800	526900	68.16430967	-0.016224393	0.004227277	14.87535783	0.000114854	0.00092745	0.402958894	0.389887955	-0.139532982	0.034334889	0.34366821	0.067549479	0.032233366	0.053408185	-0.476514535	-0.535853569	0.26761466	-0.251376737	0.209550161	-0.41541681	-0.29217546	-0.091277813	0.62458766	-0.13278036	0.33248824	-0.491122055	0.101449085	-0.297829399	0.424865498	0.203426319	0.068135702	-0.607067148	-0.299340866	0.167769057	0.088215897	0.092832525	0.162014163	-0.029141054	0.013180624	0.024400799	0.087637778	-0.13278036
[truncated: 12,044 more rows]
