# Supplementary material for: A new experimental platform facilitates assessment of the transcriptional and chromatin landscapes of aging yeast
Source: eLife. 2018 Oct 19;7:e39911. doi: 10.7554/eLife.39911 (PMC6261268; doi:10.7554/eLife.39911)
Supplement: Source data 4. [file elife-39911-data4.xls]

## Sheet: Opening_genes
name	namespace	category	Log10-pval	Fold enrichment	N hits	N in universe
ARG80	macisaac	88	3.03173	4.06252	7	19
SPT2	macisaac	29	3.06365	3.67562	8	24
Rsc9	venters	108	3.14342	1.24788	159	1405
GCR2	macisaac	21	3.17461	2.41684	16	73
Spt7	venters	140	3.18752	1.6154	46	314
MOT3	macisaac	116	3.30811	3.11014	11	39
PHD1	macisaac	26	3.31806	2.05151	24	129
Ess1	venters	153	3.33866	1.5411	58	415
OPI1	macisaac	23	3.35446	4.00976	8	22
Rpb7	venters	202	3.37937	1.26577	156	1359
Dst1	venters	159	3.41618	1.43367	81	623
Rpb2	venters	201	3.49517	1.33832	117	964
XBP1	macisaac	91	3.52199	2.92549	13	49
Snf2	venters	113	3.58458	1.75727	40	251
RTG3	macisaac	5	3.65314	2.48104	18	80
Uga3	venters	32	3.66262	1.55065	63	448
Rxt2	venters	83	3.69292	1.34022	123	1012
Toa2	venters	119	3.7015	2.03126	28	152
Sfp1	venters	26	3.86808	1.44748	89	678
Ino80	venters	98	3.91214	1.28273	166	1427
SOK2	macisaac	57	4.00639	2.555	19	82
Stp1	venters	31	4.03682	1.4961	81	597
Rtt103	venters	182	4.06151	1.35107	130	1061
Spt23	venters	29	4.10246	1.44689	95	724
FKH2	macisaac	18	4.21755	2.20537	27	135
Itc1	venters	104	4.21941	1.28286	178	1530
Skn7	venters	28	4.22882	1.678	56	368
Hfi1	venters	142	4.35732	1.51349	84	612
SKN7	macisaac	117	4.42259	2.06753	33	176
Spt3	venters	144	4.76341	1.46289	106	799
ASH1	macisaac	90	4.78196	4.00976	12	33
SWI6	macisaac	83	4.93701	2.2489	31	152
HSF1	macisaac	0	4.97934	3.32886	16	53
GCN4	macisaac	68	5.0706	2.15609	35	179
RLM1	macisaac	46	5.22025	3.4594	16	51
Rpo21	venters	173	5.40588	1.60493	85	584
Bur6	venters	138	5.71776	1.32058	200	1670
Rpb3	venters	172	5.71961	1.37836	164	1312
Tup1	venters	97	5.74522	2.11474	42	219
CBF1	macisaac	19	6.01756	2.1187	44	229
Tfa2	venters	134	6.14693	1.42678	151	1167
Spt16	venters	54	6.54299	1.66307	92	610
LEU3	macisaac	106	6.61102	6.06477	11	20
SWI4	macisaac	82	6.85068	2.58561	34	145
NDD1	macisaac	73	6.90916	2.85517	29	112
Swi4	venters	25	6.91855	3.56252	21	65
Swi3	venters	117	6.92666	1.57721	116	811
Ume6	venters	22	7.05552	1.79613	79	485
Dig1	venters	4	7.16985	2.13954	52	268
Cyc8	venters	96	7.46347	1.49909	149	1096
Rsc1	venters	109	7.59997	2.41915	43	196
Ncb2	venters	139	7.68462	1.75514	92	578
Spt6	venters	157	7.85937	1.624	119	808
Nhp6a	venters	44	11.1605	1.95046	101	571
Mot1	venters	137	11.6813	3.08204	45	161
Fkh1	venters	7	12.0947	1.7643	140	875
HAP1	macisaac	112	12.975	3.55985	41	127

## Sheet: Closing_genes
name	namespace	category	Log10-pval	Fold enrichment	N hits	N in universe
Srb5	venters	171	3.27208	1.14126	363	958
Rad3	venters	179	3.29475	1.07798	840	2347
Ioc2	venters	101	3.94082	1.17457	319	818
ABF1	macisaac	24	4.75485	1.37895	114	249
Ssl1	venters	175	5.27233	1.08449	1082	3005
Hos1	venters	69	5.34677	1.24648	257	621
Swc1	venters	58	5.83682	1.20349	378	946
Swr1	venters	59	10.9935	1.18862	736	1865
Bdf1	venters	131	11.1784	1.15057	968	2534
Vps72	venters	60	13.3703	1.20384	777	1944
Htz1	venters	50	20.3297	1.20713	1020	2545

## Sheet: Closing_genes_ESR_removed
name	namespace	category	Log10-pval	Fold enrichment	N hits	N in universe
Swc1	venters	58	3.12229	1.13765	323	763
Hos1	venters	69	3.36937	1.19504	205	461
ABF1	macisaac	24	3.48768	1.3228	95	193
Bdf1	venters	131	6.65956	1.11212	790	1909
Swr1	venters	59	6.81586	1.14526	606	1422
Vps72	venters	60	7.02431	1.14129	640	1507
Htz1	venters	50	12.1845	1.15592	828	1925

## Sheet: Opening_genes_ESR_removed
name	namespace	category	Log10-pval	Fold enrichment	N hits	N in universe
RTG3	macisaac	5	3.04122	2.6386	13	60
ARG81	macisaac	87	3.11032	4.87126	6	15
Tfg1	venters	135	3.17815	1.24214	143	1402
Ssl2	venters	176	3.18276	1.25722	134	1298
FKH2	macisaac	18	3.23575	2.53712	15	72
NDD1	macisaac	73	3.26947	2.92276	12	50
Skn7	venters	28	3.28764	1.73305	37	260
Rpb3	venters	172	3.30543	1.34849	97	876
XBP1	macisaac	91	3.36225	4.05939	8	24
MSN2	macisaac	53	3.47119	2.56382	16	76
Spt23	venters	29	3.47959	1.51028	63	508
SWI4	macisaac	82	3.54284	2.43563	18	90
Hfi1	venters	142	3.54902	1.58463	54	415
Bre1	venters	79	3.58642	1.86921	33	215
Rpb7	venters	202	3.66868	1.35456	105	944
Tup1	venters	97	3.69651	2.16501	24	135
Sfp1	venters	26	3.75254	1.56465	60	467
Rpo21	venters	173	3.84491	1.64484	52	385
Rxt2	venters	83	3.86014	1.43469	86	730
Rpb2	venters	201	3.9016	1.47905	77	634
Tfa2	venters	134	3.93172	1.41394	93	801
Stp1	venters	31	4.01081	1.62186	57	428
SWI6	macisaac	83	4.10998	2.59983	19	89
SKN7	macisaac	117	4.1509	2.41369	22	111
GCN4	macisaac	68	4.1836	2.27204	25	134
HSF1	macisaac	0	4.22598	4.19937	10	29
Rtt103	venters	182	4.46239	1.47463	89	735
Swi4	venters	25	4.52832	3.84574	12	38
ASH1	macisaac	90	4.53627	4.98197	9	22
Bur6	venters	138	4.5969	1.35548	128	1150
LEU3	macisaac	106	4.86422	6.08908	8	16
Ume6	venters	22	4.94156	1.85572	48	315
Ino80	venters	98	4.94971	1.40471	118	1023
Rsc1	venters	109	4.97766	2.36798	28	144
Itc1	venters	104	5.15602	1.39369	126	1101
RLM1	macisaac	46	5.2466	4.42842	12	33
Spt6	venters	157	5.4671	1.66697	72	526
CBF1	macisaac	19	5.47323	2.29645	33	175
Spt16	venters	54	5.54467	1.84518	55	363
Cyc8	venters	96	5.60807	1.55394	92	721
Spt3	venters	144	5.84538	1.67367	76	553
Ncb2	venters	139	6.31315	1.8665	61	398
Swi3	venters	117	7.69675	1.77598	84	576
Fkh1	venters	7	7.88748	1.75973	88	609
Dig1	venters	4	9.14641	2.75859	41	181
Nhp6a	venters	44	9.64652	2.15856	67	378
Mot1	venters	137	9.72862	3.41843	32	114
HAP1	macisaac	112	10.4653	3.92407	29	90
